# Supplementary material for: Characterization and functional analysis of miRNAs in Salvia miltiorrhiza-isolated exosome-like nanoparticles for gastric cancer treatment
Source: PLoS One. 2026 Jul 16;21(7):e0353354. doi: 10.1371/journal.pone.0353354 (PMC13375030; doi:10.1371/journal.pone.0353354)
Supplement: S1 Table — (CSV) [file pone.0353354.s002.csv]

Sample	reads_raw	Q20_raw	Q30_raw	raw_GC	reads_clean	Q20_clean	Q30_clean	clean_GC
Exo-1_R1	11329930	95.27%	89.73%	56%	11227259	98.85%	96.00%	48%
Exo-1_R2	11329930	95.64%	90.53%	53%	11227259	99.30%	97.32%	48%
Exo-2_R1	10399831	87.22%	80.55%	57%	10299757	98.26%	94.94%	48%
Exo-2_R2	10399831	95.58%	90.35%	54%	10299757	98.99%	96.35%	48%
Exo-3_R1	47098138	89.08%	81.82%	56%	46582584	98.63%	95.61%	48%
Exo-3_R2	47098138	94.55%	87.97%	54%	46582584	98.53%	95.29%	48%
