# Supplementary material for: Characterization and functional analysis of miRNAs in Salvia miltiorrhiza-isolated exosome-like nanoparticles for gastric cancer treatment
Source: PLoS One. 2026 Jul 16;21(7):e0353354. doi: 10.1371/journal.pone.0353354 (PMC13375030; doi:10.1371/journal.pone.0353354)
Supplement: S2 Table — (CSV) [file pone.0353354.s003.csv]

representive_family	miRNA	total	Exo-1	Exo-2	Exo-3	Exo-1.norm	Exo-2.norm	Exo-3.norm	Length	seq	homo_miRNA	homo_precursor	homo_organism	family	fst_nuc
miR6300	mir4103	31219	4959	4812	21448	18910.09	20519.03	19134.9	18	gucguuguaguauagugg	gma-miR6300	gma-MIR6300	Glycine max	miR6300	g
miR172b	mir4102	13463	2248	1780	9435	8572.27	7590.17	8417.46	21	gcagcauuaucaagauucaca	gra-miR172b	gra-MIR172b	Gossypium raimondii	miR172b	g
miR2916	mir4101	9627	1520	1218	6889	5796.2	5193.72	6146.04	23	uggggacucgaagacgaucauau	peu-miR2916	peu-MIR2916	Populus euphratica	miR2916	u
miR156	mir4100	4184	662	565	2957	2524.4	2409.24	2638.1	21	cugacagaagagagugagcac	ama-miR156	ama-MIR156	Avicennia marina	miR156	c
miR156q	mir4099	4133	653	566	2914	2490.08	2413.5	2599.73	21	ugacagaagagagugagcacu	gma-miR156q, gma-miR156s	gma-MIR156q, gma-MIR156s	Glycine max, Glycine max	miR156q, miR156s	u
miR156j	mir4098	4123	649	564	2910	2474.82	2404.97	2596.17	22	guugacagaagagagugagcac	cme-miR156j	cme-MIR156j	Cucumis melo	miR156j	g
miR156b	mir4097	4007	633	545	2829	2413.81	2323.96	2523.9	21	ugacagaagagagugagcaua	cca-miR156b	cca-MIR156b	Cynara cardunculus	miR156b	u
miR156f-5p	mir4096	3963	626	536	2801	2387.12	2285.58	2498.92	20	cugacagaagagagugagca	stu-miR156f-5p	stu-MIR156f	Solanum tuberosum	miR156f-5p	c
miR6024	mir4095	3687	608	468	2611	2318.48	1995.62	2329.41	22	uuuuagcaagaguuguuuuacc	sly-miR6024	sly-MIR6024	Solanum lycopersicum	miR6024	u
miR6478	mir4094	3267	571	533	2163	2177.39	2272.79	1929.73	21	ccgaccuuagcucaguuggug	ptc-miR6478	ptc-MIR6478	Populus trichocarpa	miR6478	c
miR159a-3p	mir4093	2741	465	461	1815	1773.18	1965.77	1619.26	21	uuuggauugaagggagcucua	csi-miR159a-3p	csi-MIR159a	Citrus sinensis	miR159a-3p	u
miR1171	mir4092	1918	266	249	1403	1014.34	1061.78	1251.7	23	uggaguggaguggaguggagugg	cre-miR1171	cre-MIR1171	Chlamydomonas reinhardtii	miR1171	u
miR164b	mir4090	1791	271	279	1241	1033.4	1189.69	1107.16	20	uggagaagcagggcacgugc	gma-miR164b, gma-miR164d	gma-MIR164b, gma-MIR164d	Glycine max, Glycine max	miR164b, miR164d	u
miR164e-5p	mir4091	1791	271	279	1241	1033.4	1189.69	1107.16	22	uggagaagcagggcacgugcaa	bra-miR164e-5p	bra-MIR164e	Brassica rapa	miR164e-5p	u
miR159c	mir4089	1591	291	271	1029	1109.67	1155.58	918.03	21	uuuggauugaagggagcucuu	lus-miR159c	lus-MIR159c	Linum usitatissimum	miR159c	u
miR159b	mir4088	1587	291	271	1025	1109.67	1155.58	914.46	21	uuuggauugaagggagcucuc	lus-miR159b	lus-MIR159b	Linum usitatissimum	miR159b	u
miR319c	mir4087	1518	259	221	1038	987.64	942.37	926.05	21	uuggacugaagggagcucccu	rco-miR319c	rco-MIR319c	Ricinus communis	miR319c	u
miR5266	mir4086	1480	228	282	970	869.43	1202.49	865.39	20	cugggggacugucuggggcg	mtr-miR5266	mtr-MIR5266	Medicago truncatula	miR5266	c
miR159c-3p	mir4085	1325	232	194	899	884.68	827.24	802.05	21	cuuggacugaagggagcuccc	csi-miR159c-3p	csi-MIR159c	Citrus sinensis	miR159c-3p	c
miR2111b-3p	mir4084	1300	201	178	921	766.47	759.02	821.67	21	auccucgggauacggauuacc	bra-miR2111b-3p	bra-MIR2111b	Brassica rapa	miR2111b-3p	a
miR319g	mir4083	1208	219	178	811	835.11	759.02	723.54	21	uuggacugaagggagcuccca	vvi-miR319g	vvi-MIR319g	Vitis vinifera	miR319g	u
miR5174b-3p	mir4082	1029	196	152	681	747.4	648.15	607.56	21	caaccuuuauggaacggaggg	bdi-miR5174b-3p	bdi-MIR5174b	Brachypodium distachyon	miR5174b-3p	c
miR812j	mir4081	992	138	127	727	526.23	541.55	648.6	24	aagacggaugauuaaaguuggaca	osa-miR812j	osa-MIR812j	Oryza sativa	miR812j	a
miR812f	mir4080	990	137	127	726	522.42	541.55	647.7	24	acggaugauuaaaguuggacacgg	osa-miR812f	osa-MIR812f	Oryza sativa	miR812f	a
miR1436	mir4079	883	147	122	614	560.55	520.22	547.78	21	acauuaugggacggagggagu	hvu-miR1436	hvu-MIR1436	Hordeum vulgare	miR1436	a
miR168-5p	mir4077	871	131	166	574	499.54	707.85	512.1	21	ucgcuuggugcaggucgggaa	fve-miR168-5p, ppe-miR168	fve-MIR168, ppe-MIR168	Fragaria vesca, Prunus persica	miR168-5p, miR168	u
miR319c	mir4078	871	160	122	589	610.13	520.22	525.48	20	uuggacugaagggagcuccu	cme-miR319c	cme-MIR319c	Cucumis melo	miR319c	u
miR319h	mir4076	868	159	119	590	606.31	507.43	526.37	21	cuuggacugaagggagcuccu	mes-miR319h	mes-MIR319h	Manihot esculenta	miR319h	c
miR168-5p	mir4073	855	131	163	561	499.54	695.05	500.5	22	ucgcuuggugcaggucgggaac	lja-miR168-5p	lja-MIR168	Lotus japonicus	miR168-5p	u
miR319c	mir4074	855	158	117	580	602.5	498.9	517.45	21	uuggacugaagggagcuccuu	pvu-miR319c	pvu-MIR319c	Phaseolus vulgaris	miR319c	u
miR319g	mir4075	855	158	117	580	602.5	498.9	517.45	22	uuggacugaagggagcuccuuc	gma-miR319g	gma-MIR319g	Glycine max	miR319g	u
miR168b	mir4071	853	130	163	560	495.73	695.05	499.61	19	ucgcuuggugcaggucggg	gma-miR168b	gma-MIR168b	Glycine max	miR168b	u
miR168	mir4072	853	130	163	560	495.73	695.05	499.61	20	ucgcuuggugcaggucggga	cme-miR168	cme-MIR168	Cucumis melo	miR168	u
miR319b	mir4070	848	155	116	577	591.06	494.64	514.77	20	cuuggacugaagggagcucc	ppt-miR319b	ppt-MIR319b	Physcomitrella patens	miR319b	c
miR319q	mir4069	827	154	112	561	587.25	477.58	500.5	21	uggacugaagggagcuccuuc	gma-miR319q	gma-MIR319q	Glycine max	miR319q	u
miR6146b	mir4068	805	111	97	597	423.27	413.62	532.62	22	uuuguccaaugaaauacuuauc	nta-miR6146b	nta-MIR6146b	Nicotiana tabacum	miR6146b	u
miR319f	mir4066	785	150	107	528	571.99	456.26	471.06	20	auuggacugaagggagcucc	mes-miR319f	mes-MIR319f	Manihot esculenta	miR319f	a
miR319c	mir4067	785	151	107	527	575.81	456.26	470.16	21	uuuggacugaagggagcuccu	cas-miR319c	cas-MIR319c	Camelina sativa	miR319c	u
miR319p	mir4065	784	151	107	526	575.81	456.26	469.27	21	uuuuggacugaagggagcucc	gma-miR319p	gma-MIR319p	Glycine max	miR319p	u
miR319	mir4064	782	150	107	525	571.99	456.26	468.38	19	uuggacugaagggagcucc	pta-miR319	pta-MIR319	Pinus taeda	miR319	u
miR535b-5p	mir4063	774	114	110	550	434.71	469.06	490.68	21	ugacaaugagagagagcacac	csi-miR535b-5p, csi-miR535d-5p	csi-MIR535b, csi-MIR535d	Citrus sinensis, Citrus sinensis	miR535b-5p, miR535d-5p	u
miR168c-5p	mir4062	751	111	150	490	423.27	639.62	437.15	21	ucgcuuggugcaggucgggac	bra-miR168c-5p	bra-MIR168c	Brassica rapa	miR168c-5p	u
miR6281	mir4061	745	135	100	510	514.79	426.41	455	21	guuagagauagagagagugag	ppe-miR6281	ppe-MIR6281	Prunus persica	miR6281	g
miR5772	mir4060	738	134	106	498	510.98	452	444.29	24	agaaugugaguuagagugagcauc	gma-miR5772	gma-MIR5772	Glycine max	miR5772	a
miR399b-3p	mir4059	707	123	81	503	469.03	345.4	448.75	21	ugccaaaggagaguugcccug	aly-miR399b-3p, ath-miR399b	aly-MIR399b, ath-MIR399b	Arabidopsis lyrata, Arabidopsis thaliana	miR399b-3p, miR399b	u
miR399d	mir4058	665	109	79	477	415.65	336.87	425.56	21	ugccaaaggagaguugcccuu	cme-miR399d, cme-miR399e, mdm-miR399k	cme-MIR399d, cme-MIR399e, mdm-MIR399k	Cucumis melo, Cucumis melo, Malus domestica	miR399d, miR399e, miR399k	u
miR4228-3p	mir4057	636	119	97	420	453.78	413.62	374.7	21	ucggaugcgaaacgguggugu	ath-miR4228-3p	ath-MIR4228	Arabidopsis thaliana	miR4228-3p	u
miR169q	mir4056	594	91	94	409	347.01	400.83	364.89	21	uagccaaggagacugcccaug	osa-miR169q	osa-MIR169q	Oryza sativa	miR169q	u
miR169d	mir4055	593	91	94	408	347.01	400.83	364	21	uagccaaggagacugccuaug	zma-miR169d	zma-MIR169d	Zea mays	miR169d	u
miR166e-3p	mir4054	483	94	85	304	358.45	362.45	271.21	21	cucggaccaggcuucauuccc	bdi-miR166e-3p	bdi-MIR166e	Brachypodium distachyon	miR166e-3p	c
miR166u	mir4052	482	94	85	303	358.45	362.45	270.32	20	ucucggaccaggcuucauuc	gma-miR166u	gma-MIR166u	Glycine max	miR166u	u
miR166f-3p	mir4053	482	94	85	303	358.45	362.45	270.32	22	ucggaccaggcuucauuccccu	cas-miR166f-3p	cas-MIR166f	Camelina sativa	miR166f-3p	u
miR1122c-3p	mir4051	471	78	70	323	297.44	298.49	288.17	21	ucuaauauuaugggacggagg	tae-miR1122c-3p	tae-MIR1122c	Triticum aestivum	miR1122c-3p	u
miR156h	mir4050	463	68	53	342	259.3	226	305.12	20	ugacagaagagagugagcuc	fve-miR156h	fve-MIR156h	Fragaria vesca	miR156h	u
miR5021	mir4049	445	81	64	300	308.88	272.9	267.65	20	ugagaagaagaagaagaaaa	ath-miR5021	ath-MIR5021	Arabidopsis thaliana	miR5021	u
miR164h-5p	mir4048	434	86	47	301	327.94	200.41	268.54	21	uggagaagcagggcacgugug	zma-miR164h-5p	zma-MIR164h	Zea mays	miR164h-5p	u
miR166a-3p	mir4047	429	84	80	265	320.32	341.13	236.42	22	ucggaccaggcuucauuccccc	csi-miR166a-3p, ctr-miR166, lus-miR166i	csi-MIR166a, ctr-MIR166, lus-MIR166i	Citrus sinensis, Citrus trifoliata, Linum usitatissimum	miR166a-3p, miR166, miR166i	u
miR166-3p	mir4046	427	84	79	264	320.32	336.87	235.53	24	auuucggaccaggcuucauucccc	lja-miR166-3p	lja-MIR166	Lotus japonicus	miR166-3p	a
miR166e	mir4044	425	83	79	263	316.5	336.87	234.64	19	ggaccaggcuucauucccc	cpa-miR166e	cpa-MIR166e	Carica papaya	miR166e	g
miR164e	mir4045	425	85	46	294	324.13	196.15	262.29	21	uggagaagcagggcacgugag	osa-miR164e	osa-MIR164e	Oryza sativa	miR164e	u
miR164a	mir4043	422	84	46	292	320.32	196.15	260.51	21	uggagaagcagggcacgugaa	hci-miR164a	hci-MIR164a	Helianthus ciliaris	miR164a	u
miR8016	mir4042	400	77	53	270	293.62	226	240.88	24	auuuuugaauggaaggcccaugug	stu-miR8016	stu-MIR8016	Solanum tuberosum	miR8016	a
miR11075c-3p	mir4041	382	47	38	297	179.22	162.04	264.97	23	gaagucguacuaggauugcaagc	lja-miR11075c-3p	lja-MIR11075c	Lotus japonicus	miR11075c-3p	g
miR1127b-3p	mir4040	379	60	58	261	228.8	247.32	232.85	21	acaaguauuucuggacggagg	tae-miR1127b-3p	tae-MIR1127b	Triticum aestivum	miR1127b-3p	a
miR5205b	mir4039	377	59	67	251	224.98	285.7	223.93	24	cuuauaauuagggacggagggagu	mtr-miR5205b	mtr-MIR5205b	Medicago truncatula	miR5205b	c
miR171h	mir4038	366	44	64	258	167.78	272.9	230.18	21	ugguugagccgcgccaauauc	vvi-miR171h	vvi-MIR171h	Vitis vinifera	miR171h	u
miR3932b-5p	mir4037	363	51	61	251	194.48	260.11	223.93	21	uuugacgugcucgaucugcuc	ath-miR3932b-5p	ath-MIR3932b	Arabidopsis thaliana	miR3932b-5p	u
miR11091-3p	mir4036	359	61	51	247	232.61	217.47	220.36	21	agaagagagaaguugaguaga	lja-miR11091-3p	lja-MIR11091	Lotus japonicus	miR11091-3p	a
miR166d	mir4034	358	65	59	234	247.86	251.58	208.76	21	ucggaccaggcuucauucccg	cpa-miR166d, gma-miR166j-3p	cpa-MIR166d, gma-MIR166j	Carica papaya, Glycine max	miR166d, miR166j-3p	u
miR166a	mir4035	358	65	59	234	247.86	251.58	208.76	22	ucggaccaggcuucauucccgu	crt-miR166a, mes-miR166h	crt-MIR166a, mes-MIR166h	Citrus reticulata, Manihot esculenta	miR166a, miR166h	u
miR166c-5p	mir4033	350	64	63	223	244.05	268.64	198.95	21	ggaauguuguuuggcucgagg	stu-miR166c-5p	stu-MIR166c	Solanum tuberosum	miR166c-5p	g
miR166m	mir4032	348	61	59	228	232.61	251.58	203.41	21	ucggaccaggcuucauucccu	osa-miR166m	osa-MIR166m	Oryza sativa	miR166m	u
miR5293	mir4031	346	54	34	258	205.92	144.98	230.18	24	gaugaagaaguggaaggaagaaga	mtr-miR5293	mtr-MIR5293	Medicago truncatula	miR5293	g
miR477a	mir4030	338	76	33	229	289.81	140.72	204.3	21	acucucccucaagggcuuccg	aof-miR477a	aof-MIR477a	Asparagus officinalis	miR477a	a
miR5049c	mir4029	335	66	36	233	251.68	153.51	207.87	23	agacaauuauuuugggacggagg	hvu-miR5049c	hvu-MIR5049c	Hordeum vulgare	miR5049c	a
miR3946	mir4028	333	41	46	246	156.34	196.15	219.47	24	uuguagagaaagagaagagagcac	csi-miR3946	csi-MIR3946	Citrus sinensis	miR3946	u
miR818d	mir4027	331	54	52	225	205.92	221.74	200.73	22	aaucccuuauauuaugggacgg	osa-miR818d	osa-MIR818d	Oryza sativa	miR818d	a
miR1510a-5p	mir4026	322	66	50	206	251.68	213.21	183.78	21	uugucuuacccauuccuccca	mtr-miR1510a-5p	mtr-MIR1510a	Medicago truncatula	miR1510a-5p	u
miR396c	mir4025	321	48	56	217	183.04	238.79	193.6	21	uucaagaaagcugugggaaaa	cca-miR396c	cca-MIR396c	Cynara cardunculus	miR396c	u
miR396a-3p	mir4024	316	44	56	216	167.78	238.79	192.71	21	guucaagaaagcugugggaaa	cca-miR396a-3p	cca-MIR396a	Cynara cardunculus	miR396a-3p	g
miR11046	mir4023	305	37	41	227	141.09	174.83	202.52	21	auguguuugggcgaaaauagg	seu-miR11046	seu-MIR11046	Salicornia europaea	miR11046	a
miR166b	mir4022	301	54	53	194	205.92	226	173.08	22	ucggaccaggcuucauucccuu	crt-miR166b	crt-MIR166b	Citrus reticulata	miR166b	u
miR6219-3p	mir4021	296	57	47	192	217.36	200.41	171.29	24	agucccgaaaccuuagucccggcu	sbi-miR6219-3p	sbi-MIR6219	Sorghum bicolor	miR6219-3p	a
miR156	mir4020	288	54	34	200	205.92	144.98	178.43	22	uuugacagaagauagagagcac	bcy-miR156, bgy-miR156	bcy-MIR156, bgy-MIR156	Bruguiera cylindrica, Bruguiera gymnorhiza	miR156, miR156	u
miR1873	mir4019	286	45	39	202	171.6	166.3	180.21	24	ucaacaugguaucagagcuggaag	osa-miR1873	osa-MIR1873	Oryza sativa	miR1873	u
miR156	mir4016	285	54	33	198	205.92	140.72	176.65	19	uugacagaagauagagagc	hbr-miR156	hbr-MIR156	Hevea brasiliensis	miR156	u
miR156g	mir4017	285	54	33	198	205.92	140.72	176.65	20	ugacagaagauagagagcac	nta-miR156g, nta-miR156h	nta-MIR156g, nta-MIR156h	Nicotiana tabacum, Nicotiana tabacum	miR156g, miR156h	u
miR812v	mir4018	285	54	38	193	205.92	162.04	172.19	24	auggcugcacuuaaaaugggacgg	osa-miR812v	osa-MIR812v	Oryza sativa	miR812v	a
miR2617a	mir4015	283	47	36	200	179.22	153.51	178.43	20	uguaguguagcaugcccguu	mtr-miR2617a	mtr-MIR2617a	Medicago truncatula	miR2617a	u
miR159c-3p	mir4014	277	46	45	186	175.41	191.89	165.94	21	uuuggauugaagggagcuccu	aly-miR159c-3p, ath-miR159c, cas-miR159a	aly-MIR159c, ath-MIR159c, cas-MIR159a	Arabidopsis lyrata, Arabidopsis thaliana, Camelina sativa	miR159c-3p, miR159c, miR159a	u
miR5174e-3p.2	mir4013	276	54	37	185	205.92	157.77	165.05	21	uuuauggaacggagggaguag	bdi-miR5174e-3p.2	bdi-MIR5174e	Brachypodium distachyon	miR5174e-3p.2	u
miR1130b-3p	mir4012	272	47	41	184	179.22	174.83	164.16	21	ucuuauauuaugggacggagg	tae-miR1130b-3p	tae-MIR1130b	Triticum aestivum	miR1130b-3p	u
miR9722	mir4011	271	53	29	189	202.1	123.66	168.62	21	uaauagagggaagaagaugaa	gma-miR9722	gma-MIR9722	Glycine max	miR9722	u
miR894	mir4010	269	46	41	182	175.41	174.83	162.37	20	cguuucacgucggguucacc	ppt-miR894	ppt-MIR894	Physcomitrella patens	miR894	c
miR167c-3p	mir4009	267	44	33	190	167.78	140.72	169.51	22	gaucaugacugacagccucauu	ata-miR167c-3p	ata-MIR167c	Aegilops tauschii	miR167c-3p	g
miR396a-3p	mir4008	265	41	37	187	156.34	157.77	166.83	21	guucaauaaagcugugggaag	aly-miR396a-3p, ath-miR396a-3p, csi-miR396b-3p, eun-miR396a-3p, fve-miR396a-3p, gma-miR396i-3p, mtr-miR396b-3p, sly-miR396a-3p	aly-MIR396a, ath-MIR396a, csi-MIR396b, eun-MIR396a, fve-MIR396a, gma-MIR396i, mtr-MIR396b, sly-MIR396a	Arabidopsis lyrata, Arabidopsis thaliana, Citrus sinensis, Eugenia uniflora, Fragaria vesca, Glycine max, Medicago truncatula, Solanum lycopersicum	miR396a-3p, miR396a-3p, miR396b-3p, miR396a-3p, miR396a-3p, miR396i-3p, miR396b-3p, miR396a-3p	g
miR160b-3p	mir4007	264	46	40	178	175.41	170.57	158.8	21	gcguacgaggagccaagcaua	csi-miR160b-3p	csi-MIR160b	Citrus sinensis	miR160b-3p	g
miR5826	mir4006	256	52	37	167	198.29	157.77	148.99	24	uagcccaaagugagaagagugggu	osa-miR5826	osa-MIR5826	Oryza sativa	miR5826	u
miR5150-3p	mir4005	255	33	29	193	125.84	123.66	172.19	24	agaagcugcagcugucagaagcuc	osa-miR5150-3p	osa-MIR5150	Oryza sativa	miR5150-3p	a
miR1106	mir4004	250	33	29	188	125.84	123.66	167.72	21	uuuaaagguguuaauguguga	smo-miR1106	smo-MIR1106	Selaginella moellendorffii	miR1106	u
miR5794	mir4003	249	49	32	168	186.85	136.45	149.88	21	ugaggaaucacuaguagucgu	osa-miR5794	osa-MIR5794	Oryza sativa	miR5794	u
miR6196	mir4002	236	43	27	166	163.97	115.13	148.1	21	aggacgaggagauggagagga	hvu-miR6196	hvu-MIR6196	Hordeum vulgare	miR6196	a
miR8175	mir4001	235	43	33	159	163.97	140.72	141.85	20	gauccccggcaacggcgcca	ath-miR8175	ath-MIR8175	Arabidopsis thaliana	miR8175	g
miR5174d-3p	mir3999	230	34	26	170	129.65	110.87	151.67	24	caaucuuuauggaacggagagagu	bdi-miR5174d-3p	bdi-MIR5174d	Brachypodium distachyon	miR5174d-3p	c
miR160-3p	mir4000	230	36	42	152	137.28	179.09	135.61	21	gcguaugaggagccaagcaua	eun-miR160-3p, gma-miR160a-3p	eun-MIR160, gma-MIR160a	Eugenia uniflora, Glycine max	miR160-3p, miR160a-3p	g
miR5147	mir3998	227	31	36	160	118.21	153.51	142.74	21	acaacucuuguggauggaggg	osa-miR5147	osa-MIR5147	Oryza sativa	miR5147	a
miR1062	mir3997	221	34	33	154	129.65	140.72	137.39	22	ucccucacgugguguuugcagc	ppt-miR1062	ppt-MIR1062	Physcomitrella patens	miR1062	u
miR2275c	mir3995	215	35	21	159	133.47	89.55	141.85	23	agaauuggaggaaaacaaacuga	osa-miR2275c	osa-MIR2275c	Oryza sativa	miR2275c	a
miR7693-3p	mir3996	215	44	31	140	167.78	132.19	124.9	22	gacguccaucgaugaagagcga	osa-miR7693-3p	osa-MIR7693	Oryza sativa	miR7693-3p	g
miR398b-5p	mir3994	214	31	40	143	118.21	170.57	127.58	21	ggggcggacugggaacacaug	zma-miR398b-5p	zma-MIR398b	Zea mays	miR398b-5p	g
miR9498	mir3993	211	26	33	152	99.15	140.72	135.61	21	gaccgucaagugguuguugag	bdi-miR9498	bdi-MIR9498	Brachypodium distachyon	miR9498	g
miR156i	mir3992	210	22	26	162	83.89	110.87	144.53	20	ugacagaagagagagagcag	ath-miR156i	ath-MIR156i	Arabidopsis thaliana	miR156i	u
miR390.1	mir3991	209	30	31	148	114.4	132.19	132.04	21	uaaagcucaggagggauagcg	atr-miR390.1	atr-MIR390	Amborella trichopoda	miR390.1	u
miR161.1	mir3987	207	29	32	146	110.59	136.45	130.25	21	ugaaagugacuacaucggggu	ath-miR161.1	ath-MIR161	Arabidopsis thaliana	miR161.1	u
miR7781-3p	mir3988	207	30	34	143	114.4	144.98	127.58	24	caugucuguagucagaaaaaucaa	bdi-miR7781-3p	bdi-MIR7781	Brachypodium distachyon	miR7781-3p	c
miR164b-3p	mir3989	207	31	28	148	118.21	119.4	132.04	21	cacguguucuccuucuccaac	sly-miR164b-3p	sly-MIR164b	Solanum lycopersicum	miR164b-3p	c
miR1214	mir3990	207	35	33	139	133.47	140.72	124.01	21	uacuaugagaaucucgcggcc	ppt-miR1214	ppt-MIR1214	Physcomitrella patens	miR1214	u
miR161-5p.1	mir3986	206	29	32	145	110.59	136.45	129.36	21	uugaaagugacuacaucgggg	aly-miR161-5p.1	aly-MIR161	Arabidopsis lyrata	miR161-5p.1	u
miR168b	mir3985	205	29	41	135	110.59	174.83	120.44	21	ucgcuuggugcaggucggguc	aof-miR168b	aof-MIR168b	Asparagus officinalis	miR168b	u
miR1510a	mir3983	204	43	33	128	163.97	140.72	114.2	21	uguuguuuuaccuauuccacc	gso-miR1510a	gso-MIR1510a	Glycine soja	miR1510a	u
miR1510a-3p	mir3984	204	43	33	128	163.97	140.72	114.2	23	uuguuguuuuaccuauuccaccc	gma-miR1510a-3p	gma-MIR1510a	Glycine max	miR1510a-3p	u
miR396a-3p	mir3982	201	29	32	140	110.59	136.45	124.9	20	uucaauaaagcugugggaag	gma-miR396a-3p	gma-MIR396a	Glycine max	miR396a-3p	u
miR399a-3p	mir3981	200	41	33	126	156.34	140.72	112.41	21	ugccaaaggagaauugcccug	ata-miR399a-3p, ata-miR399b-3p, bdi-miR399c, osa-miR399a, osa-miR399b, osa-miR399c, sbi-miR399a, sbi-miR399c, zma-miR399c-3p	ata-MIR399a, ata-MIR399b, bdi-MIR399c, osa-MIR399a, osa-MIR399b, osa-MIR399c, sbi-MIR399a, sbi-MIR399c, zma-MIR399c	Aegilops tauschii, Aegilops tauschii, Brachypodium distachyon, Oryza sativa, Oryza sativa, Oryza sativa, Sorghum bicolor, Sorghum bicolor, Zea mays	miR399a-3p, miR399b-3p, miR399c, miR399a, miR399b, miR399c, miR399a, miR399c, miR399c-3p	u
miR5380a	mir3980	199	38	18	143	144.9	76.75	127.58	24	gaaaaugaaugaugaggaugggga	gma-miR5380a, gma-miR5380b	gma-MIR5380a, gma-MIR5380b	Glycine max, Glycine max	miR5380a, miR5380b	g
miR482-5p	mir3979	197	36	20	141	137.28	85.28	125.79	21	ggcaugggauaguagggaaga	mtr-miR482-5p	mtr-MIR482	Medicago truncatula	miR482-5p	g
miR828-3p	mir3978	196	28	24	144	106.77	102.34	128.47	22	agaugcucauuugagcaagcaa	aly-miR828-3p	aly-MIR828	Arabidopsis lyrata	miR828-3p	a
miR3438-5p	mir3977	191	29	26	136	110.59	110.87	121.33	21	ucaaggauuaagcuaugaagc	aly-miR3438-5p	aly-MIR3438	Arabidopsis lyrata	miR3438-5p	u
miR862-5p	mir3975	188	20	26	142	76.27	110.87	126.69	21	uccaauaggucgagcaugugc	ath-miR862-5p	ath-MIR862	Arabidopsis thaliana	miR862-5p	u
miR11573a	mir3976	188	20	35	133	76.27	149.24	118.66	21	uuggggagcguauuguagauu	pab-miR11573a	pab-MIR11573a	Picea abies	miR11573a	u
miR5807	mir3974	186	28	26	132	106.77	110.87	117.76	24	aggaggucuggagaguuauguggc	osa-miR5807	osa-MIR5807	Oryza sativa	miR5807	a
miR395e	mir3973	185	34	18	133	129.65	76.75	118.66	21	gugaaguguuugggggaacuc	osa-miR395e	osa-MIR395e	Oryza sativa	miR395e	g
miR1120a	mir3972	183	31	20	132	118.21	85.28	117.76	24	acauucuuauauuaugagacggag	tae-miR1120a	tae-MIR1120a	Triticum aestivum	miR1120a	a
miR4398	mir3971	181	28	36	117	106.77	153.51	104.38	24	ugucagcggagugagaagacgaaa	gma-miR4398	gma-MIR4398	Glycine max	miR4398	u
miR5660	mir3970	179	20	32	127	76.27	136.45	113.3	21	caggugguuagugcaauggaa	ath-miR5660	ath-MIR5660	Arabidopsis thaliana	miR5660	c
miR1857-5p	mir3968	178	15	18	145	57.2	76.75	129.36	21	ugguuuuuuuggagcaugagg	osa-miR1857-5p	osa-MIR1857	Oryza sativa	miR1857-5p	u
miR399	mir3969	178	38	28	112	144.9	119.4	99.92	19	ugccaaaggagaauugccc	tae-miR399	tae-MIR399	Triticum aestivum	miR399	u
miR5498	mir3967	177	29	17	131	110.59	72.49	116.87	21	ugagcuguaacacuugaagac	osa-miR5498	osa-MIR5498	Oryza sativa	miR5498	u
miR7539	mir3966	168	22	25	121	83.89	106.6	107.95	21	ucgagagagagagcgacgagg	lja-miR7539	lja-MIR7539	Lotus japonicus	miR7539	u
miR11033	mir3965	167	30	35	102	114.4	149.24	91	22	ccgguaccggggccacgucugc	seu-miR11033	seu-MIR11033	Salicornia europaea	miR11033	c
miR159e	mir3964	166	30	18	118	114.4	76.75	105.27	21	uuuggauugaaaggagcucuu	sof-miR159e	sof-MIR159e	Saccharum officinarum	miR159e	u
miR5658	mir3963	165	26	18	121	99.15	76.75	107.95	21	augaugaugaugaugaugaaa	ath-miR5658	ath-MIR5658	Arabidopsis thaliana	miR5658	a
miR159c-5	mir3962	163	28	25	110	106.77	106.6	98.14	21	agaagaagaggaagagcuccu	cas-miR159c-5	cas-MIR159c	Camelina sativa	miR159c-5	a
miR164a-3p	mir3961	161	26	20	115	99.15	85.28	102.6	21	cacguguucuccuucuccauc	zma-miR164a-3p	zma-MIR164a	Zea mays	miR164a-3p	c
miR8748	mir3959	159	28	14	117	106.77	59.7	104.38	24	ucgguggagauggauaaaaugaau	gra-miR8748	gra-MIR8748	Gossypium raimondii	miR8748	u
miR9484	mir3960	159	31	26	102	118.21	110.87	91	21	uagugcagggagaagucgguc	bdi-miR9484	bdi-MIR9484	Brachypodium distachyon	miR9484	u
miR1120b-3p	mir3958	158	22	25	111	83.89	106.6	99.03	21	uucuuauauugugggacagag	tae-miR1120b-3p	tae-MIR1120b	Triticum aestivum	miR1120b-3p	u
miR4379	mir3957	156	33	17	106	125.84	72.49	94.57	24	uagaguguauacugugagaggccu	gma-miR4379	gma-MIR4379	Glycine max	miR4379	u
miR11093-3p	mir3955	153	21	25	107	80.08	106.6	95.46	21	auaaaucacgaccguuagauc	lja-miR11093-3p	lja-MIR11093	Lotus japonicus	miR11093-3p	a
miR8154	mir3956	153	29	19	105	110.59	81.02	93.68	22	cagaggaggagaugaagaggga	cpa-miR8154	cpa-MIR8154	Carica papaya	miR8154	c
miR5298a	mir3954	152	36	21	95	137.28	89.55	84.75	24	uggauaugauaugaagaugaagaa	mtr-miR5298a	mtr-MIR5298a	Medicago truncatula	miR5298a	u
miR395w	mir3953	151	33	19	99	125.84	81.02	88.32	22	gugaaguguuugggggauucuc	osa-miR395w	osa-MIR395w	Oryza sativa	miR395w	g
miR167c	mir3951	149	16	23	110	61.01	98.08	98.14	20	ugaagcugccagcaugaucu	fve-miR167c, gma-miR167l, lja-miR167a, lja-miR167c	fve-MIR167c, gma-MIR167l, lja-MIR167a, lja-MIR167c	Fragaria vesca, Glycine max, Lotus japonicus, Lotus japonicus	miR167c, miR167l, miR167a, miR167c	u
miR1439	mir3952	149	21	24	104	80.08	102.34	92.78	21	uuuuggaacggagugaguauu	osa-miR1439	osa-MIR1439	Oryza sativa	miR1439	u
miR167d	mir3949	148	16	25	107	61.01	106.6	95.46	22	ugaagcugccagcaugaucuua	ppe-miR167d	ppe-MIR167d	Prunus persica	miR167d	u
miR5368	mir3950	148	27	26	95	102.96	110.87	84.75	19	ggacagucucagguagaca	gma-miR5368	gma-MIR5368	Glycine max	miR5368	g
miR167c	mir3946	147	17	23	107	64.83	98.08	95.46	22	ucagaugaagcugccagcauga	gra-miR167c	gra-MIR167c	Gossypium raimondii	miR167c	u
miR9677-3p	mir3947	147	29	17	101	110.59	72.49	90.11	22	uggccguugguagaguaggaga	ata-miR9677-3p, tae-miR9677a	ata-MIR9677, tae-MIR9677a	Aegilops tauschii, Triticum aestivum	miR9677-3p, miR9677a	u
miR11170-3p	mir3948	147	29	27	91	110.59	115.13	81.19	24	gaugauauuagagugauucggagu	lja-miR11170-3p	lja-MIR11170	Lotus japonicus	miR11170-3p	g
miR167b	mir3944	146	17	23	106	64.83	98.08	94.57	22	ugaagcugccagcaugaucugg	pab-miR167b	pab-MIR167b	Picea abies	miR167b	u
miR1862e	mir3945	146	21	35	90	80.08	149.24	80.29	24	cuagauuuguuuauuuugggacgg	osa-miR1862e	osa-MIR1862e	Oryza sativa	miR1862e	c
miR5813	mir3943	145	23	23	99	87.71	98.08	88.32	22	aagcagcgacucuggucaugga	osa-miR5813	osa-MIR5813	Oryza sativa	miR5813	a
miR167e-5p	mir3942	144	15	20	109	57.2	85.28	97.24	22	ugaagcugccagcaugaucuga	bdi-miR167e-5p	bdi-MIR167e	Brachypodium distachyon	miR167e-5p	u
miR156a	mir3941	143	20	18	105	76.27	76.75	93.68	20	ugacagaagagagagagcac	hpa-miR156a	hpa-MIR156a	Helianthus paradoxus	miR156a	u
miR167a	mir3940	140	14	22	104	53.39	93.81	92.78	22	ugaagcugccagcaugaucuaa	bna-miR167a, bna-miR167b	bna-MIR167a, bna-MIR167b	Brassica napus, Brassica napus	miR167a, miR167b	u
miR2603	mir3939	139	31	13	95	118.21	55.43	84.75	22	uuugguauuggucccugcacuu	mtr-miR2603	mtr-MIR2603	Medicago truncatula	miR2603	u
miR6277	mir3938	138	28	20	90	106.77	85.28	80.29	21	uguguguggaaagagcgagac	ppe-miR6277	ppe-MIR6277	Prunus persica	miR6277	u
miR854	mir3937	137	24	21	92	91.52	89.55	82.08	21	gaugaggauagugaggaggag	cme-miR854	cme-MIR854	Cucumis melo	miR854	g
miR167d	mir3936	136	14	19	103	53.39	81.02	91.89	22	ugaagcugccagcaugaucuca	fve-miR167d	fve-MIR167d	Fragaria vesca	miR167d	u
miR167f-5p	mir3933	134	13	19	102	49.57	81.02	91	22	ugaagcugccagcaugaucugc	ata-miR167f-5p, tae-miR167c-5p	ata-MIR167f, tae-MIR167c	Aegilops tauschii, Triticum aestivum	miR167f-5p, miR167c-5p	u
miR166n	mir3934	134	23	17	94	87.71	72.49	83.86	21	ucggaccaggcuucauuccuu	ptc-miR166n, ptc-miR166o	ptc-MIR166n, ptc-MIR166o	Populus trichocarpa, Populus trichocarpa	miR166n, miR166o	u
miR5234	mir3935	134	29	16	89	110.59	68.23	79.4	21	uuuuguuguggauggcagaag	mtr-miR5234	mtr-MIR5234	Medicago truncatula	miR5234	u
miR167a	mir3931	133	13	19	101	49.57	81.02	90.11	21	ugaagcugccagcaugaucuc	lus-miR167a, vvi-miR167c	lus-MIR167a, vvi-MIR167c	Linum usitatissimum, Vitis vinifera	miR167a, miR167c	u
miR399b	mir3932	133	30	23	80	114.4	98.08	71.37	21	ucugccaaaggagaauugccc	ppe-miR399b	ppe-MIR399b	Prunus persica	miR399b	u
miR156a	mir3926	132	18	13	101	68.64	55.43	90.11	21	ugacagaagagagagagcaca	bdi-miR156a, far-miR156a	bdi-MIR156a, far-MIR156a	Brachypodium distachyon, Festuca arundinacea	miR156a, miR156a	u
miR156b	mir3927	132	18	13	101	68.64	55.43	90.11	21	uugacagaagagagagagcac	far-miR156b	far-MIR156b	Festuca arundinacea	miR156b	u
miR166a	mir3928	132	23	16	93	87.71	68.23	82.97	19	ucggaccaggcuucauucc	vvi-miR166a	vvi-MIR166a	Vitis vinifera	miR166a	u
miR166c	mir3929	132	23	16	93	87.71	68.23	82.97	20	ucggaccaggcuucauuccu	aqc-miR166c, sbi-miR166k	aqc-MIR166c, sbi-MIR166k	Aquilegia caerulea, Sorghum bicolor	miR166c, miR166k	u
miR166b	mir3930	132	23	16	93	87.71	68.23	82.97	21	ucggaccaggcuucauuccua	mtr-miR166b	mtr-MIR166b	Medicago truncatula	miR166b	u
miR5198	mir3924	131	16	22	93	61.01	93.81	82.97	21	ggggaaaagagauugagggag	bdi-miR5198	bdi-MIR5198	Brachypodium distachyon	miR5198	g
miR7735-3p	mir3925	131	23	23	85	87.71	98.08	75.83	24	ccggucggagccaagagacgcggc	bdi-miR7735-3p	bdi-MIR7735	Brachypodium distachyon	miR7735-3p	c
miR7494c	mir3923	130	35	18	77	133.47	76.75	68.7	24	auggaggaaaacagagggagaagc	gra-miR7494c	gra-MIR7494c	Gossypium raimondii	miR7494c	a
miR396-3p	mir3922	129	24	11	94	91.52	46.91	83.86	21	guucaauaaagcugugggaaa	vca-miR396-3p	vca-MIR396	Vriesea carinata	miR396-3p	g
miR5672	mir3921	128	15	15	98	57.2	63.96	87.43	21	caugguaguggaagaaaugga	gma-miR5672	gma-MIR5672	Glycine max	miR5672	c
miR9736	mir3920	126	18	12	96	68.64	51.17	85.65	21	ugaaagacaaacaaagguggg	gma-miR9736	gma-MIR9736	Glycine max	miR9736	u
miR5282	mir3918	125	18	13	94	68.64	55.43	83.86	24	gacggaauuagagagggauuucau	mtr-miR5282	mtr-MIR5282	Medicago truncatula	miR5282	g
miR535b	mir3919	125	30	12	83	114.4	51.17	74.05	21	ugacagagagagagagcacgc	pab-miR535b	pab-MIR535b	Picea abies	miR535b	u
miR6173	mir3917	124	18	13	93	68.64	55.43	82.97	20	agccguaaacgauggauacu	hbr-miR6173	hbr-MIR6173	Hevea brasiliensis	miR6173	a
miR2093-5p	mir3914	121	15	22	84	57.2	93.81	74.94	20	gugcauuaauuggaagaaca	osa-miR2093-5p	osa-MIR2093	Oryza sativa	miR2093-5p	g
miR5158	mir3915	121	20	16	85	76.27	68.23	75.83	24	ugagccacugggaugaggaugaau	osa-miR5158	osa-MIR5158	Oryza sativa	miR5158	u
miR2586b	mir3916	121	28	17	76	106.77	72.49	67.8	22	cggugucguaucgguguuggac	mtr-miR2586b	mtr-MIR2586b	Medicago truncatula	miR2586b	c
miR7533a	mir3911	120	17	18	85	64.83	76.75	75.83	21	gaggggauggagagaagcugg	lja-miR7533a, lja-miR7533b	lja-MIR7533a, lja-MIR7533b	Lotus japonicus, Lotus japonicus	miR7533a, miR7533b	g
miR1878-3p	mir3912	120	18	20	82	68.64	85.28	73.16	24	auuuguaguguucagauugaguuu	bdi-miR1878-3p	bdi-MIR1878	Brachypodium distachyon	miR1878-3p	a
miR1520r	mir3913	120	29	16	75	110.59	68.23	66.91	24	ugucacauccugguuggacaugaa	gma-miR1520r	gma-MIR1520r	Glycine max	miR1520r	u
miR6219-5p	mir3909	119	15	6	98	57.2	25.58	87.43	24	gaaccgggacuaaaggugggacau	sbi-miR6219-5p	sbi-MIR6219	Sorghum bicolor	miR6219-5p	g
miR156e-5p	mir3910	119	21	17	81	80.08	72.49	72.26	20	ugauagaagagagugagcac	sly-miR156e-5p	sly-MIR156e	Solanum lycopersicum	miR156e-5p	u
miR5568c-3p	mir3908	118	20	24	74	76.27	102.34	66.02	21	acuuacaguuuggaacggagg	sbi-miR5568c-3p	sbi-MIR5568c	Sorghum bicolor	miR5568c-3p	a
miR2948-5p	mir3907	117	23	13	81	87.71	55.43	72.26	22	ugugggagaguugggcaagaau	ghr-miR2948-5p	ghr-MIR2948	Gossypium hirsutum	miR2948-5p	u
miR8633	mir3903	116	11	22	83	41.95	93.81	74.05	22	uaagugaagaaagagguagguu	gra-miR8633	gra-MIR8633	Gossypium raimondii	miR8633	u
miR156j	mir3904	116	14	10	92	53.39	42.64	82.08	21	uugacggaagagagcgagcac	fve-miR156j	fve-MIR156j	Fragaria vesca	miR156j	u
miR156f	mir3905	116	14	10	92	53.39	42.64	82.08	22	uugacagaagagagagagcaca	gma-miR156f	gma-MIR156f	Glycine max	miR156f	u
miR7723b-3p	mir3906	116	27	15	74	102.96	63.96	66.02	24	augaagguaguaguuucaaaaugg	bdi-miR7723b-3p	bdi-MIR7723b	Brachypodium distachyon	miR7723b-3p	a
miR5284h	mir3901	115	17	10	88	64.83	42.64	78.51	24	gagggaucaaaaguggaggaaucu	mtr-miR5284h	mtr-MIR5284h	Medicago truncatula	miR5284h	g
miR5830	mir3902	115	25	18	72	95.33	76.75	64.24	24	auguagaugaggugauguuacaca	osa-miR5830	osa-MIR5830	Oryza sativa	miR5830	a
miR156l-5p	mir3900	114	22	11	81	83.89	46.91	72.26	21	cgacagaagagagugagcaua	osa-miR156l-5p	osa-MIR156l	Oryza sativa	miR156l-5p	c
miR1850.1	mir3898	113	22	18	73	83.89	76.75	65.13	21	uggaaaguugggagauugggg	osa-miR1850.1	osa-MIR1850	Oryza sativa	miR1850.1	u
miR8031	mir3899	113	23	14	76	87.71	59.7	67.8	23	uuagacaccucaacuaagacuug	stu-miR8031	stu-MIR8031	Solanum tuberosum	miR8031	u
miR408-5p	mir3893	112	13	14	85	49.57	59.7	75.83	21	cagggauggagcagagcaugg	bdi-miR408-5p	bdi-MIR408	Brachypodium distachyon	miR408-5p	c
miR8166	mir3894	112	15	12	85	57.2	51.17	75.83	22	agagaguguagaaaguuucuca	ath-miR8166	ath-MIR8166	Arabidopsis thaliana	miR8166	a
miR6025e	mir3895	112	17	17	78	64.83	72.49	69.59	22	ugccaauuauagagaugacauc	nta-miR6025e	nta-MIR6025e	Nicotiana tabacum	miR6025e	u
miR6175	mir3896	112	21	11	80	80.08	46.91	71.37	21	ugguggcuuuuagggcucaag	hbr-miR6175	hbr-MIR6175	Hevea brasiliensis	miR6175	u
miR399	mir3897	112	27	18	67	102.96	76.75	59.77	21	ugccaaaggagaauugcccgg	ssl-miR399	ssl-MIR399	Salvia sclarea	miR399	u
miR7494b	mir3890	111	17	22	72	64.83	93.81	64.24	23	agagggagaagcagaagagaaua	gra-miR7494b	gra-MIR7494b	Gossypium raimondii	miR7494b	a
miR11533b	mir3891	111	18	16	77	68.64	68.23	68.7	21	ugauaaguuucucaucuuccu	pab-miR11533b	pab-MIR11533b	Picea abies	miR11533b	u
miR8724	mir3892	111	20	22	69	76.27	93.81	61.56	23	ccugacaugucaguagaaagcuc	gra-miR8724	gra-MIR8724	Gossypium raimondii	miR8724	c
miR4414b	mir3887	109	17	18	74	64.83	76.75	66.02	21	ugugaaugaugcgggagcuaa	mtr-miR4414b	mtr-MIR4414b	Medicago truncatula	miR4414b	u
miR156a	mir3888	109	19	14	76	72.45	59.7	67.8	20	cgacagaagagagugagcac	smo-miR156a	smo-MIR156a	Selaginella moellendorffii	miR156a	c
miR5171a	mir3889	109	22	14	73	83.89	59.7	65.13	21	acuuaauaugggacggaagaa	bdi-miR5171a	bdi-MIR5171a	Brachypodium distachyon	miR5171a	a
miR5797	mir3885	107	12	13	82	45.76	55.43	73.16	21	ucgugggauuuaugcaguuaa	osa-miR5797	osa-MIR5797	Oryza sativa	miR5797	u
miR156g	mir3886	107	18	13	76	68.64	55.43	67.8	19	gacagaagagagugagcac	cas-miR156g	cas-MIR156g	Camelina sativa	miR156g	g
miR159f	mir3884	105	16	23	66	61.01	98.08	58.88	21	cuuggauugaagggagcucua	osa-miR159f	osa-MIR159f	Oryza sativa	miR159f	c
miR6117	mir3881	104	10	18	76	38.13	76.75	67.8	24	gguuagguugaucggguugaagac	cca-miR6117	cca-MIR6117	Cynara cardunculus	miR6117	g
miR529b	mir3882	104	12	16	76	45.76	68.23	67.8	21	agaagagagagaguacagcuu	osa-miR529b	osa-MIR529b	Oryza sativa	miR529b	a
miR5376	mir3883	104	12	16	76	45.76	68.23	67.8	22	ugaagauuugaagaauuuggga	gma-miR5376	gma-MIR5376	Glycine max	miR5376	u
miR1507-5p	mir3880	103	26	13	64	99.15	55.43	57.1	22	agaguuguauggaacgaaagau	mtr-miR1507-5p	mtr-MIR1507	Medicago truncatula	miR1507-5p	a
miR8692	mir3878	101	14	25	62	53.39	106.6	55.31	23	agcaggucgcgcugacguggaca	gra-miR8692	gra-MIR8692	Gossypium raimondii	miR8692	a
miR10196	mir3879	101	20	12	69	76.27	51.17	61.56	22	ugauugugggagagcauuucau	gma-miR10196	gma-MIR10196	Glycine max	miR10196	u
miR399f-5p	mir3875	100	10	16	74	38.13	68.23	66.02	22	gggcaagaucaccauuggcaga	aly-miR399f-5p, cas-miR399b	aly-MIR399f, cas-MIR399b	Arabidopsis lyrata, Camelina sativa	miR399f-5p, miR399b	g
miR529-5p	mir3876	100	11	14	75	41.95	59.7	66.91	21	agaagagagagaguacagccu	bdi-miR529-5p	bdi-MIR529	Brachypodium distachyon	miR529-5p	a
miR8007b-3p	mir3877	100	21	16	63	80.08	68.23	56.21	24	cgaaaaaugaaaaguaccacauaa	stu-miR8007b-3p	stu-MIR8007b	Solanum tuberosum	miR8007b-3p	c
miR10223-5p	mir3874	99	18	12	69	68.64	51.17	61.56	21	ugaagcagaucaagaacccag	eun-miR10223-5p	eun-MIR10223	Eugenia uniflora	miR10223-5p	u
miR166k-5p	mir3870	98	11	11	76	41.95	46.91	67.8	21	ggauuguugucuggcucgggg	zma-miR166k-5p	zma-MIR166k	Zea mays	miR166k-5p	g
miR6186	mir3871	98	16	19	63	61.01	81.02	56.21	21	cgaggaaggcgcugagagaga	hvu-miR6186	hvu-MIR6186	Hordeum vulgare	miR6186	c
miR8760	mir3872	98	17	20	61	64.83	85.28	54.42	24	ugugacaucgucaaauucggccau	gra-miR8760	gra-MIR8760	Gossypium raimondii	miR8760	u
miR156ad	mir3873	98	21	12	65	80.08	51.17	57.99	20	ugacagaagaaagugagcac	mdm-miR156ad, mdm-miR156ae	mdm-MIR156ad, mdm-MIR156ae	Malus domestica, Malus domestica	miR156ad, miR156ae	u
miR8741	mir3868	97	10	8	79	38.13	34.11	70.48	21	uagcacugaagaugaugaugg	gra-miR8741	gra-MIR8741	Gossypium raimondii	miR8741	u
miR399e	mir3869	97	13	11	73	49.57	46.91	65.13	21	cgccaaaggagaguugcccuc	ptc-miR399e	ptc-MIR399e	Populus trichocarpa	miR399e	c
miR399c	mir3866	96	12	11	73	45.76	46.91	65.13	21	cgccaaaggagaguugcccug	pab-miR399c	pab-MIR399c	Picea abies	miR399c	c
miR482a-5p	mir3867	96	15	9	72	57.2	38.38	64.24	21	cauggguuguuuggugagagg	eun-miR482a-5p	eun-MIR482a	Eugenia uniflora	miR482a-5p	c
miR869.1	mir3864	95	13	7	75	49.57	29.85	66.91	21	auugguucaauucugguguug	ath-miR869.1	ath-MIR869	Arabidopsis thaliana	miR869.1	a
miR395h	mir3865	95	15	8	72	57.2	34.11	64.24	21	augaaguguuugggagaacuc	gma-miR395h	gma-MIR395h	Glycine max	miR395h	a
miR5270a	mir3862	94	21	17	56	80.08	72.49	49.96	24	gaggaggaguaguuuuaggucauu	mtr-miR5270a, mtr-miR5270b	mtr-MIR5270a, mtr-MIR5270b	Medicago truncatula, Medicago truncatula	miR5270a, miR5270b	g
miR5183	mir3863	94	24	12	58	91.52	51.17	51.74	21	uauuuggacaaauuugaguca	bdi-miR5183	bdi-MIR5183	Brachypodium distachyon	miR5183	u
miR774b-5p	mir3860	93	13	17	63	49.57	72.49	56.21	21	ugagaugaagauuuggaugac	aly-miR774b-5p	aly-MIR774b	Arabidopsis lyrata	miR774b-5p	u
miR11568	mir3861	93	15	9	69	57.2	38.38	61.56	21	uugccccugagaucgucaagc	pab-miR11568	pab-MIR11568	Picea abies	miR11568	u
miR5227	mir3857	92	11	10	71	41.95	42.64	63.34	22	ugaagagaagaagauugaugaa	mtr-miR5227	mtr-MIR5227	Medicago truncatula	miR5227	u
miR156f-5p	mir3858	92	11	11	70	41.95	46.91	62.45	21	augacagaagagagagaguac	csi-miR156f-5p	csi-MIR156f	Citrus sinensis	miR156f-5p	a
miR390b-5p	mir3859	92	15	15	62	57.2	63.96	55.31	20	agcucaggagggauagcgcc	csi-miR390b-5p, gma-miR390e	csi-MIR390b, gma-MIR390e	Citrus sinensis, Glycine max	miR390b-5p, miR390e	a
miR11047	mir3855	91	15	12	64	57.2	51.17	57.1	22	cacugaugaugaggggagaccg	seu-miR11047	seu-MIR11047	Salicornia europaea	miR11047	c
miR5387b	mir3856	91	15	19	57	57.2	81.02	50.85	24	cguggcucugaccggugcuaaagg	sbi-miR5387b	sbi-MIR5387b	Sorghum bicolor	miR5387b	c
miR399a	mir3851	90	12	11	67	45.76	46.91	59.77	21	cgccaaaggagaguugcccuu	ppe-miR399a	ppe-MIR399a	Prunus persica	miR399a	c
miR9493	mir3852	90	15	14	61	57.2	59.7	54.42	24	aagaauuaugaaacgaagggagua	bdi-miR9493	bdi-MIR9493	Brachypodium distachyon	miR9493	a
miR390a-3p	mir3853	90	16	10	64	61.01	42.64	57.1	21	cgcuauccauccugaguuuca	aly-miR390a-3p, ath-miR390a-3p	aly-MIR390a, ath-MIR390a	Arabidopsis lyrata, Arabidopsis thaliana	miR390a-3p, miR390a-3p	c
miR6228-3p	mir3854	90	22	9	59	83.89	38.38	52.64	24	guggcaguagaauuaaugaaggga	sbi-miR6228-3p	sbi-MIR6228	Sorghum bicolor	miR6228-3p	g
miR5380c	mir3848	89	13	10	66	49.57	42.64	58.88	21	augaauggugaagaugaagag	gma-miR5380c	gma-MIR5380c	Glycine max	miR5380c	a
miR11068d-3p	mir3849	89	19	9	61	72.45	38.38	54.42	20	gaaccuugcauuggagaugc	lja-miR11068d-3p	lja-MIR11068d	Lotus japonicus	miR11068d-3p	g
miR6224c-3p	mir3850	89	22	11	56	83.89	46.91	49.96	21	cuuauauacuaggacggaggg	sbi-miR6224c-3p	sbi-MIR6224c	Sorghum bicolor	miR6224c-3p	c
miR160b-3p	mir3847	88	18	17	53	68.64	72.49	47.28	21	gcgugcaaggagccaagcaug	osa-miR160b-3p	osa-MIR160b	Oryza sativa	miR160b-3p	g
miR5216a	mir3846	87	11	7	69	41.95	29.85	61.56	22	uuaggagugaaaaacgguggaa	mtr-miR5216a, mtr-miR5216b	mtr-MIR5216a, mtr-MIR5216b	Medicago truncatula, Medicago truncatula	miR5216a, miR5216b	u
miR1118	mir3845	86	14	11	61	53.39	46.91	54.42	23	cacuacauuauggaauggaggga	tae-miR1118	tae-MIR1118	Triticum aestivum	miR1118	c
miR6248	mir3843	85	13	8	64	49.57	34.11	57.1	21	uauuugaggauggagguagua	osa-miR6248	osa-MIR6248	Oryza sativa	miR6248	u
miR847-5p	mir3844	85	13	10	62	49.57	42.64	55.31	21	ucuugaugaagaggaauggaa	aly-miR847-5p	aly-MIR847	Arabidopsis lyrata	miR847-5p	u
miR408-5p	mir3840	84	12	13	59	45.76	55.43	52.64	21	cagggauggagcagagcaagg	ata-miR408-5p	ata-MIR408	Aegilops tauschii	miR408-5p	c
miR6164b	mir3841	84	13	9	62	49.57	38.38	55.31	21	ucacauaaauugaaacggagg	nta-miR6164b	nta-MIR6164b	Nicotiana tabacum	miR6164b	u
miR8601	mir3842	84	17	13	54	64.83	55.43	48.18	21	ugcgauuagguguuggaguuu	atr-miR8601	atr-MIR8601	Amborella trichopoda	miR8601	u
miR390b-3p	mir3837	83	14	8	61	53.39	34.11	54.42	20	cgcuauccauccugaguucc	ath-miR390b-3p	ath-MIR390b	Arabidopsis thaliana	miR390b-3p	c
miR390b-3p	mir3838	83	14	8	61	53.39	34.11	54.42	21	cgcuauccauccugaguucca	aly-miR390b-3p	aly-MIR390b	Arabidopsis lyrata	miR390b-3p	c
miR399c	mir3839	83	18	11	54	68.64	46.91	48.18	21	ugccaaagaagaguugcccua	ppe-miR399c, ppe-miR399d, ppe-miR399e, ppe-miR399f, ppe-miR399g, ppe-miR399h, ppe-miR399i, ppe-miR399j, ppe-miR399k, ppe-miR399l	ppe-MIR399c, ppe-MIR399d, ppe-MIR399e, ppe-MIR399f, ppe-MIR399g, ppe-MIR399h, ppe-MIR399i, ppe-MIR399j, ppe-MIR399k, ppe-MIR399l	Prunus persica, Prunus persica, Prunus persica, Prunus persica, Prunus persica, Prunus persica, Prunus persica, Prunus persica, Prunus persica, Prunus persica	miR399c, miR399d, miR399e, miR399f, miR399g, miR399h, miR399i, miR399j, miR399k, miR399l	u
miR5265	mir3834	82	15	13	54	57.2	55.43	48.18	20	aagugauguuggaaugguua	mtr-miR5265	mtr-MIR5265	Medicago truncatula	miR5265	a
miR172b-5p	mir3835	82	15	18	49	57.2	76.75	43.72	21	gcagcaccaucaagauucaca	stu-miR172b-5p	stu-MIR172b	Solanum tuberosum	miR172b-5p	g
miR8634	mir3836	82	16	6	60	61.01	25.58	53.53	21	uugguauggaggauggaaaag	gra-miR8634	gra-MIR8634	Gossypium raimondii	miR8634	u
miR854a	mir3829	81	8	11	62	30.51	46.91	55.31	21	gaugaggauagggaggaggag	ath-miR854a, ath-miR854b, ath-miR854c, ath-miR854d, ath-miR854e	ath-MIR854a, ath-MIR854b, ath-MIR854c, ath-MIR854d, ath-MIR854e	Arabidopsis thaliana, Arabidopsis thaliana, Arabidopsis thaliana, Arabidopsis thaliana, Arabidopsis thaliana	miR854a, miR854b, miR854c, miR854d, miR854e	g
miR11969-5p	mir3830	81	11	9	61	41.95	38.38	54.42	24	gcaaggucagagaaggauauaauc	zma-miR11969-5p	zma-MIR11969	Zea mays	miR11969-5p	g
miR9760	mir3831	81	11	13	57	41.95	55.43	50.85	21	uggaugauguaguuuugauug	gma-miR9760	gma-MIR9760	Glycine max	miR9760	u
miR172d-5p	mir3832	81	11	18	52	41.95	76.75	46.39	20	cagcaccaucaagauucaca	zma-miR172d-5p	zma-MIR172d	Zea mays	miR172d-5p	c
miR390a-3p	mir3833	81	15	7	59	57.2	29.85	52.64	20	cgcuauccauccugaguuuc	gma-miR390a-3p, gma-miR390c, mes-miR390	gma-MIR390a, gma-MIR390c, mes-MIR390	Glycine max, Glycine max, Manihot esculenta	miR390a-3p, miR390c, miR390	c
miR8769	mir3825	80	13	12	55	49.57	51.17	49.07	24	uugaacuuugaccggaucuaggga	gra-miR8769	gra-MIR8769	Gossypium raimondii	miR8769	u
miR482a-5p	mir3826	80	16	10	54	61.01	42.64	48.18	21	ggaauugguggauuggaaagc	stu-miR482a-5p	stu-MIR482a	Solanum tuberosum	miR482a-5p	g
miR8577	mir3827	80	16	10	54	61.01	42.64	48.18	24	aaaaggcucagaugaugaugauga	atr-miR8577	atr-MIR8577	Amborella trichopoda	miR8577	a
miR399k	mir3828	80	21	10	49	80.08	42.64	43.72	21	ugccaaagaagauuugcccug	mtr-miR399k	mtr-MIR399k	Medicago truncatula	miR399k	u
miR6135a	mir3824	79	11	8	60	41.95	34.11	53.53	20	ugguaaguuggucaauuggc	pgi-miR6135a, pgi-miR6135b	pgi-MIR6135a, pgi-MIR6135b	Panax ginseng, Panax ginseng	miR6135a, miR6135b	u
miR159a-3p	mir3820	78	10	19	49	38.13	81.02	43.72	20	cuuggauugaagggagcucu	bdi-miR159a-3p	bdi-MIR159a	Brachypodium distachyon	miR159a-3p	c
miR390c-5p	mir3821	78	13	13	52	49.57	55.43	46.39	21	gagcucaggagggauagcgcc	ppt-miR390c-5p	ppt-MIR390c	Physcomitrella patens	miR390c-5p	g
miR1220a	mir3822	78	16	7	55	61.01	29.85	49.07	21	uuccgguggugaggaagauag	ppt-miR1220a, ppt-miR1220b	ppt-MIR1220a, ppt-MIR1220b	Physcomitrella patens, Physcomitrella patens	miR1220a, miR1220b	u
miR156b	mir3823	78	19	8	51	72.45	34.11	45.5	21	cugacagaagauagagagcac	smo-miR156b	smo-MIR156b	Selaginella moellendorffii	miR156b	c
miR396a-5p	mir3819	77	21	10	46	80.08	42.64	41.04	21	uuccacagcuuucuugaacug	osa-miR396a-5p	osa-MIR396a	Oryza sativa	miR396a-5p	u
miR7778-5p	mir3813	76	7	13	56	26.69	55.43	49.96	24	gagcaucgugucggcgugcgcggc	bdi-miR7778-5p	bdi-MIR7778	Brachypodium distachyon	miR7778-5p	g
miR172d-5p	mir3814	76	10	12	54	38.13	51.17	48.18	24	aguggagcaucaucaagauucaca	mtr-miR172d-5p	mtr-MIR172d	Medicago truncatula	miR172d-5p	a
miR11499a	mir3815	76	11	13	52	41.95	55.43	46.39	22	ugaaaggccacaguaggugaug	pab-miR11499a, pab-miR11499b	pab-MIR11499a, pab-MIR11499b	Picea abies, Picea abies	miR11499a, miR11499b	u
miR5268a	mir3816	76	12	13	51	45.76	55.43	45.5	24	ccagaguggaaugaagauaugguu	mtr-miR5268a, mtr-miR5268b	mtr-MIR5268a, mtr-MIR5268b	Medicago truncatula, Medicago truncatula	miR5268a, miR5268b	c
miR156h	mir3817	76	13	9	54	49.57	38.38	48.18	20	ugacagaagagagagagcau	vvi-miR156h	vvi-MIR156h	Vitis vinifera	miR156h	u
miR862-5p	mir3818	76	13	15	48	49.57	63.96	42.82	21	uccaauaggucuagcaugugc	aly-miR862-5p	aly-MIR862	Arabidopsis lyrata	miR862-5p	u
miR1863b.2	mir3811	74	8	16	50	30.51	68.23	44.61	23	agagacuuggcugaugcauuacu	osa-miR1863b.2	osa-MIR1863b	Oryza sativa	miR1863b.2	a
miR2863c	mir3812	74	10	9	55	38.13	38.38	49.07	24	uuaguaggacuagaaugggccaaa	osa-miR2863c	osa-MIR2863c	Oryza sativa	miR2863c	u
miR5998a	mir3809	73	9	12	52	34.32	51.17	46.39	21	acaguuuguguuuuguuuugu	ath-miR5998a	ath-MIR5998a	Arabidopsis thaliana	miR5998a	a
miR156g	mir3810	73	15	10	48	57.2	42.64	42.82	20	acagaagauagagagcacag	gma-miR156g	gma-MIR156g	Glycine max	miR156g	a
miR7767-5p	mir3804	72	8	8	56	30.51	34.11	49.96	21	ccccaagcugagagcucuccc	bdi-miR7767-5p	bdi-MIR7767	Brachypodium distachyon	miR7767-5p	c
miR1039-5p	mir3805	72	9	6	57	34.32	25.58	50.85	21	ucuuugggucuuucucuccug	ppt-miR1039-5p	ppt-MIR1039	Physcomitrella patens	miR1039-5p	u
miR390d-3p	mir3806	72	13	6	53	49.57	25.58	47.28	21	cgcuauccauccugaguuuua	ptc-miR390d-3p, sly-miR390a-3p	ptc-MIR390d, sly-MIR390a	Populus trichocarpa, Solanum lycopersicum	miR390d-3p, miR390a-3p	c
miR11565	mir3807	72	13	7	52	49.57	29.85	46.39	21	uugagcuuggccuuugauccu	pab-miR11565	pab-MIR11565	Picea abies	miR11565	u
miR7757-3p.1	mir3808	72	17	7	48	64.83	29.85	42.82	21	gguaguugaauguuuuguuua	bdi-miR7757-3p.1	bdi-MIR7757	Brachypodium distachyon	miR7757-3p.1	g
miR5172-5p	mir3801	71	11	11	49	41.95	46.91	43.72	21	cgaggagcuaguagaucggga	bdi-miR5172-5p	bdi-MIR5172	Brachypodium distachyon	miR5172-5p	c
miR5653	mir3802	71	12	11	48	45.76	46.91	42.82	24	uggguugaguugaguugaguuggc	ath-miR5653	ath-MIR5653	Arabidopsis thaliana	miR5653	u
miR5656	mir3803	71	21	11	39	80.08	46.91	34.79	21	acugaaguagagauuggguuu	ath-miR5656	ath-MIR5656	Arabidopsis thaliana	miR5656	a
miR11534	mir3792	70	5	11	54	19.07	46.91	48.18	21	ugagauuguuggagagguuca	pab-miR11534	pab-MIR11534	Picea abies	miR11534	u
miR1128	mir3793	70	7	6	57	26.69	25.58	50.85	21	uacuacucccuccgucccaaa	ssp-miR1128	ssp-MIR1128	Saccharum sp.	miR1128	u
miR7486h	mir3794	70	9	16	45	34.32	68.23	40.15	24	cagcaacucgcgcugacguggaca	gra-miR7486h	gra-MIR7486h	Gossypium raimondii	miR7486h	c
miR159b	mir3795	70	9	18	43	34.32	76.75	38.36	21	auuggauugaagggagcucuc	fve-miR159b	fve-MIR159b	Fragaria vesca	miR159b	a
miR396a-3p	mir3796	70	11	6	53	41.95	25.58	47.28	20	guucaauaaagcugugggaa	osa-miR396a-3p	osa-MIR396a	Oryza sativa	miR396a-3p	g
miR1069-5p	mir3797	70	11	14	45	41.95	59.7	40.15	21	ucucaagucuuaucauuggau	ppt-miR1069-5p	ppt-MIR1069	Physcomitrella patens	miR1069-5p	u
miR7805-5p	mir3798	70	14	6	50	53.39	25.58	44.61	21	aaauuugguguagugaauagu	rgl-miR7805-5p	rgl-MIR7805	Rehmannia glutinosa	miR7805-5p	a
miR415	mir3799	70	14	7	49	53.39	29.85	43.72	21	aacagagcagaaacagaacau	ath-miR415	ath-MIR415	Arabidopsis thaliana	miR415	a
miR1120-3p	mir3800	70	15	12	43	57.2	51.17	38.36	24	gagucuuauaauaagggacggagg	lja-miR1120-3p	lja-MIR1120	Lotus japonicus	miR1120-3p	g
miR824-3p	mir3788	69	5	14	50	19.07	59.7	44.61	21	ccuucucaucgauggucuaga	aly-miR824-3p, ath-miR824-3p	aly-MIR824, ath-MIR824	Arabidopsis lyrata, Arabidopsis thaliana	miR824-3p, miR824-3p	c
miR7520	mir3789	69	8	9	52	30.51	38.38	46.39	21	gagggggaaggugaugacauc	lja-miR7520	lja-MIR7520	Lotus japonicus	miR7520	g
miR156r	mir3790	69	18	6	45	68.64	25.58	40.15	21	cugacagaagauagagagcau	gma-miR156r	gma-MIR156r	Glycine max	miR156r	c
miR5181a-3p	mir3791	69	18	11	40	68.64	46.91	35.69	21	cggcacuuauuauggaucaga	bdi-miR5181a-3p	bdi-MIR5181a	Brachypodium distachyon	miR5181a-3p	c
miR159d	mir3781	68	3	19	46	11.44	81.02	41.04	21	auuggauugaagggagcuccg	osa-miR159d	osa-MIR159d	Oryza sativa	miR159d	a
miR1863c	mir3782	68	8	16	44	30.51	68.23	39.25	24	uagaaacuuggcugaugcauuacu	osa-miR1863c	osa-MIR1863c	Oryza sativa	miR1863c	u
miR2119	mir3783	68	10	9	49	38.13	38.38	43.72	21	ucaaagggaguuguaggggaa	gma-miR2119	gma-MIR2119	Glycine max	miR2119	u
miR156a	mir3784	68	11	11	46	41.95	46.91	41.04	20	ugacagaagaaagagagcac	ppe-miR156a	ppe-MIR156a	Prunus persica	miR156a	u
miR11036	mir3785	68	13	14	41	49.57	59.7	36.58	22	uuuggaugaauaugaggaugaa	seu-miR11036	seu-MIR11036	Salicornia europaea	miR11036	u
miR319d-5p.1	mir3786	68	15	8	45	57.2	34.11	40.15	20	gagcuuucuucgguccaaua	ppt-miR319d-5p.1	ppt-MIR319d	Physcomitrella patens	miR319d-5p.1	g
miR7716-5p	mir3787	68	16	10	42	61.01	42.64	37.47	24	ucaguugcuagagaagaacgaaac	bdi-miR7716-5p	bdi-MIR7716	Brachypodium distachyon	miR7716-5p	u
miR9479-3p	mir3778	67	6	15	46	22.88	63.96	41.04	22	gagaaugguagagggucggacc	sly-miR9479-3p	sly-MIR9479	Solanum lycopersicum	miR9479-3p	g
miR10220-3p	mir3779	67	10	9	48	38.13	38.38	42.82	22	ucgugaaggaagaaugugcaau	eun-miR10220-3p	eun-MIR10220	Eugenia uniflora	miR10220-3p	u
miR1134	mir3780	67	11	7	49	41.95	29.85	43.72	24	caacaacaacaagaagaagaagau	tae-miR1134	tae-MIR1134	Triticum aestivum	miR1134	c
miR8005b-3p	mir3775	66	9	7	50	34.32	29.85	44.61	24	uuuagaguuuaagguuuagaguuu	stu-miR8005b-3p	stu-MIR8005b	Solanum tuberosum	miR8005b-3p	u
miR397c	mir3776	66	9	10	47	34.32	42.64	41.93	21	ucaaugaguggagcuuugaug	ptc-miR397c	ptc-MIR397c	Populus trichocarpa	miR397c	u
miR529	mir3777	66	15	7	44	57.2	29.85	39.25	20	gaagaagagagaugguagag	bcy-miR529, bgy-miR529	bcy-MIR529, bgy-MIR529	Bruguiera cylindrica, Bruguiera gymnorhiza	miR529, miR529	g
miR6180	mir3773	65	10	4	51	38.13	17.06	45.5	20	aggguggaagaaagagggcg	hvu-miR6180	hvu-MIR6180	Hordeum vulgare	miR6180	a
miR164a	mir3774	65	13	9	43	49.57	38.38	38.36	21	uggagaagcagggcacuugcu	far-miR164a, far-miR164b	far-MIR164a, far-MIR164b	Festuca arundinacea, Festuca arundinacea	miR164a, miR164b	u
miR5240	mir3769	64	3	9	52	11.44	38.38	46.39	21	uugaaaaaauuguggauuuga	mtr-miR5240	mtr-MIR5240	Medicago truncatula	miR5240	u
miR8122-3p	mir3770	64	9	9	46	34.32	38.38	41.04	21	ugaaggaagauuuguggaaag	ppe-miR8122-3p	ppe-MIR8122	Prunus persica	miR8122-3p	u
miR9562-3p	mir3771	64	10	18	36	38.13	76.75	32.12	21	uuauucacaacugcauaauuc	bra-miR9562-3p	bra-MIR9562	Brassica rapa	miR9562-3p	u
miR5504	mir3772	64	11	9	44	41.95	38.38	39.25	21	agugacgggaggacugcaagg	osa-miR5504	osa-MIR5504	Oryza sativa	miR5504	a
miR7774-5p	mir3761	63	3	10	50	11.44	42.64	44.61	24	acuauggucugugaggauggcaac	bdi-miR7774-5p	bdi-MIR7774	Brachypodium distachyon	miR7774-5p	a
miR535d	mir3762	63	6	6	51	22.88	25.58	45.5	21	uugacgacgagagagagcacg	mes-miR535d	mes-MIR535d	Manihot esculenta	miR535d	u
miR2907c	mir3763	63	7	12	44	26.69	51.17	39.25	22	ggcagccgagcgagggccucgg	osa-miR2907c	osa-MIR2907c	Oryza sativa	miR2907c	g
miR5769	mir3764	63	8	8	47	30.51	34.11	41.93	21	ugagggaaaugaagacgacga	gma-miR5769	gma-MIR5769	Glycine max	miR5769	u
miR8659b	mir3765	63	9	6	48	34.32	25.58	42.82	24	aauuuuuuaagguuguuuguggaa	gra-miR8659b	gra-MIR8659b	Gossypium raimondii	miR8659b	a
miR390	mir3766	63	10	6	47	38.13	25.58	41.93	21	aagcucaggagggauagcguc	cca-miR390	cca-MIR390	Cynara cardunculus	miR390	a
miR11169-5p	mir3767	63	10	7	46	38.13	29.85	41.04	24	gaguugggcuccugaaaagaaguu	lja-miR11169-5p	lja-MIR11169	Lotus japonicus	miR11169-5p	g
miR5205d	mir3768	63	17	10	36	64.83	42.64	32.12	24	cuuauaauuagggacggagguagu	mtr-miR5205d	mtr-MIR5205d	Medicago truncatula	miR5205d	c
miR399a-5p	mir3758	62	6	8	48	22.88	34.11	42.82	22	ggguaagaucucuauuggcagg	aly-miR399a-5p	aly-MIR399a	Arabidopsis lyrata	miR399a-5p	g
miR156d-5p	mir3759	62	6	11	45	22.88	46.91	40.15	20	ugacagaagauagagagcgc	csi-miR156d-5p	csi-MIR156d	Citrus sinensis	miR156d-5p	u
miR1918	mir3760	62	13	11	38	49.57	46.91	33.9	22	uguuggugagaguucgauucuc	sly-miR1918	sly-MIR1918	Solanum lycopersicum	miR1918	u
miR171a	mir3755	61	5	7	49	19.07	29.85	43.72	21	ugauugagccgugccaauauc	vvi-miR171a	vvi-MIR171a	Vitis vinifera	miR171a	u
miR5565e	mir3756	61	5	8	48	19.07	34.11	42.82	19	uuguuuggauguugucgga	sbi-miR5565e	sbi-MIR5565e	Sorghum bicolor	miR5565e	u
miR156x	mir3757	61	8	4	49	30.51	17.06	43.72	20	ugacaggagauagagagcac	pab-miR156x	pab-MIR156x	Picea abies	miR156x	u
miR408-5p	mir3753	60	8	10	42	30.51	42.64	37.47	21	cagggaugaggcagagcaugg	osa-miR408-5p	osa-MIR408	Oryza sativa	miR408-5p	c
miR5837.2	mir3754	60	11	6	43	41.95	25.58	38.36	21	ggugauguggagcguucggca	osa-miR5837.2	osa-MIR5837	Oryza sativa	miR5837.2	g
miR482d-5p	mir3747	59	7	8	44	26.69	34.11	39.25	21	gagauggguggcugggaagga	ppe-miR482d-5p	ppe-MIR482d	Prunus persica	miR482d-5p	g
miR395	mir3748	59	8	7	44	30.51	29.85	39.25	21	cugaaguguuuggaggaacuu	pab-miR395	pab-MIR395	Picea abies	miR395	c
miR5161	mir3749	59	9	8	42	34.32	34.11	37.47	20	ucuggaucagagggaguaua	osa-miR5161	osa-MIR5161	Oryza sativa	miR5161	u
miR1862a	mir3750	59	10	10	39	38.13	42.64	34.79	24	acgagguugguuuauuuugggacg	osa-miR1862a, osa-miR1862b	osa-MIR1862a, osa-MIR1862b	Oryza sativa, Oryza sativa	miR1862a, miR1862b	a
miR7787-5p	mir3751	59	11	7	41	41.95	29.85	36.58	24	gugcucguccacaagagaagcagg	bdi-miR7787-5p	bdi-MIR7787	Brachypodium distachyon	miR7787-5p	g
miR5632-3p	mir3752	59	13	9	37	49.57	38.38	33.01	21	uuggauuuauaguuggauaag	ath-miR5632-3p	ath-MIR5632	Arabidopsis thaliana	miR5632-3p	u
miR11090a-5p	mir3741	57	5	7	45	19.07	29.85	40.15	21	acuuuauaagagaugugacuc	lja-miR11090a-5p, lja-miR11090b-5p, lja-miR11090c-5p, lja-miR11090d-5p	lja-MIR11090a, lja-MIR11090b, lja-MIR11090c, lja-MIR11090d	Lotus japonicus, Lotus japonicus, Lotus japonicus, Lotus japonicus	miR11090a-5p, miR11090b-5p, miR11090c-5p, miR11090d-5p	a
miR11086-5p	mir3742	57	5	7	45	19.07	29.85	40.15	21	ugucgaguugcuccaucuaac	lja-miR11086-5p	lja-MIR11086	Lotus japonicus	miR11086-5p	u
miR9766	mir3743	57	7	9	41	26.69	38.38	36.58	21	uuugaagggaaggaaugaaac	gma-miR9766	gma-MIR9766	Glycine max	miR9766	u
miR8686	mir3744	57	8	7	42	30.51	29.85	37.47	24	agagaaugucaguacuagaggcag	gra-miR8686	gra-MIR8686	Gossypium raimondii	miR8686	a
miR166a-5p	mir3745	57	11	5	41	41.95	21.32	36.58	21	ggaauguugucuggcucgggg	zma-miR166a-5p	zma-MIR166a	Zea mays	miR166a-5p	g
miR399r	mir3746	57	14	7	36	53.39	29.85	32.12	21	ugccaaagaagauuugccccg	mtr-miR399r, ptc-miR399d	mtr-MIR399r, ptc-MIR399d	Medicago truncatula, Populus trichocarpa	miR399r, miR399d	u
miR9486a	mir3733	56	3	6	47	11.44	25.58	41.93	24	augcuuucaagggauuagagguuc	bdi-miR9486a	bdi-MIR9486a	Brachypodium distachyon	miR9486a	a
miR1886.1	mir3734	56	9	9	38	34.32	38.38	33.9	21	ugagagaagugagaugaaauc	ath-miR1886.1	ath-MIR1886	Arabidopsis thaliana	miR1886.1	u
miR482e-5p	mir3735	56	9	10	37	34.32	42.64	33.01	21	ugugggugggguggaaagauu	sly-miR482e-5p	sly-MIR482e	Solanum lycopersicum	miR482e-5p	u
miR11592	mir3736	56	10	9	37	38.13	38.38	33.01	19	gaaccgaaccgaaccgaaa	cas-miR11592	cas-MIR11592	Camelina sativa	miR11592	g
miR1120	mir3737	56	10	9	37	38.13	38.38	33.01	24	acauucuuauauuaugggacggag	hvu-miR1120	hvu-MIR1120	Hordeum vulgare	miR1120	a
miR6233-3p	mir3738	56	11	6	39	41.95	25.58	34.79	24	caaguuugguuuugguaauuaaug	sbi-miR6233-3p	sbi-MIR6233	Sorghum bicolor	miR6233-3p	c
miR399b	mir3739	56	12	9	35	45.76	38.38	31.23	21	agccaaaggagaauugcccug	fve-miR399b	fve-MIR399b	Fragaria vesca	miR399b	a
miR11443	mir3740	56	12	14	30	45.76	59.7	26.76	22	auuugagaguuggaaugggcag	pab-miR11443	pab-MIR11443	Picea abies	miR11443	a
miR7728-5p	mir3726	55	4	12	39	15.25	51.17	34.79	21	ugcucggauugaguguauuuu	bdi-miR7728-5p	bdi-MIR7728	Brachypodium distachyon	miR7728-5p	u
miR7785-5p	mir3727	55	7	6	42	26.69	25.58	37.47	24	guagaaugggugaugggagaaggc	bdi-miR7785-5p	bdi-MIR7785	Brachypodium distachyon	miR7785-5p	g
miR482b-5p	mir3728	55	9	9	37	34.32	38.38	33.01	21	aguggguggagugguaagaua	nta-miR482b-5p	nta-MIR482b	Nicotiana tabacum	miR482b-5p	a
miR11604	mir3729	55	11	4	40	41.95	17.06	35.69	21	uccagagggagaacguggcga	pla-miR11604	pla-MIR11604	Paeonia lactiflora	miR11604	u
miR9386	mir3730	55	11	7	37	41.95	29.85	33.01	22	uuugcaguucgaaaguggaagc	mes-miR9386	mes-MIR9386	Manihot esculenta	miR9386	u
miR7747-5p	mir3731	55	11	7	37	41.95	29.85	33.01	24	aucagauuguuuuguuguaggaug	bdi-miR7747-5p	bdi-MIR7747	Brachypodium distachyon	miR7747-5p	a
miR11423h	mir3732	55	13	6	36	49.57	25.58	32.12	21	cggccagcggcguuucggggc	pab-miR11423h	pab-MIR11423h	Picea abies	miR11423h	c
miR11108m-3p	mir3720	54	7	5	42	26.69	21.32	37.47	22	uuggaugaugaauuauuuaacc	lja-miR11108m-3p, lja-miR11108n-3p	lja-MIR11108m, lja-MIR11108n	Lotus japonicus, Lotus japonicus	miR11108m-3p, miR11108n-3p	u
miR8783	mir3721	54	9	3	42	34.32	12.79	37.47	21	uuuguacguggcgggagauau	gra-miR8783	gra-MIR8783	Gossypium raimondii	miR8783	u
miR5020c	mir3722	54	9	6	39	34.32	25.58	34.79	21	uggcauggaagaaggugagac	ath-miR5020c	ath-MIR5020c	Arabidopsis thaliana	miR5020c	u
miR2919	mir3723	54	9	7	38	34.32	29.85	33.9	19	aaggggggggggggaaaga	osa-miR2919	osa-MIR2919	Oryza sativa	miR2919	a
miR160c-3p	mir3724	54	10	8	36	38.13	34.11	32.12	21	cguacaaggagucaagcauga	ath-miR160c-3p	ath-MIR160c	Arabidopsis thaliana	miR160c-3p	c
miR8167a	mir3725	54	11	12	31	41.95	51.17	27.66	22	agauguggagaucguggggaug	ath-miR8167a, ath-miR8167b, ath-miR8167c, ath-miR8167d, ath-miR8167e, ath-miR8167f	ath-MIR8167a, ath-MIR8167b, ath-MIR8167c, ath-MIR8167d, ath-MIR8167e, ath-MIR8167f	Arabidopsis thaliana, Arabidopsis thaliana, Arabidopsis thaliana, Arabidopsis thaliana, Arabidopsis thaliana, Arabidopsis thaliana	miR8167a, miR8167b, miR8167c, miR8167d, miR8167e, miR8167f	a
miR6269	mir3714	53	5	14	34	19.07	59.7	30.33	21	ugugaauagugauugccaugg	ppe-miR6269	ppe-MIR6269	Prunus persica	miR6269	u
miR11108q-5p	mir3715	53	6	3	44	22.88	12.79	39.25	23	acauuggagauaagugaguugga	lja-miR11108q-5p	lja-MIR11108q	Lotus japonicus	miR11108q-5p	a
miR5568g-5p	mir3716	53	6	9	38	22.88	38.38	33.9	21	caaauuauaagauguuuuggc	sbi-miR5568g-5p	sbi-MIR5568g	Sorghum bicolor	miR5568g-5p	c
miR156e	mir3717	53	7	11	35	26.69	46.91	31.23	20	ugacagaggagagugagcac	vvi-miR156e	vvi-MIR156e	Vitis vinifera	miR156e	u
miR5721	mir3718	53	8	5	40	30.51	21.32	35.69	21	aaaaauggagugagaaaugga	bra-miR5721	bra-MIR5721	Brassica rapa	miR5721	a
miR11440a	mir3719	53	10	7	36	38.13	29.85	32.12	21	augucguggauguaggggaga	pab-miR11440a, pab-miR11440b	pab-MIR11440a, pab-MIR11440b	Picea abies, Picea abies	miR11440a, miR11440b	a
miR4351	mir3705	52	5	9	38	19.07	38.38	33.9	22	auugggauucaguuggaguugg	gma-miR4351	gma-MIR4351	Glycine max	miR4351	a
miR7782-5p	mir3706	52	7	8	37	26.69	34.11	33.01	24	gcggcaugguauuagagcaaguug	bdi-miR7782-5p	bdi-MIR7782	Brachypodium distachyon	miR7782-5p	g
miR1879	mir3707	52	7	11	34	26.69	46.91	30.33	24	guguuugguuuagggaugaggugg	osa-miR1879	osa-MIR1879	Oryza sativa	miR1879	g
miR2936	mir3708	52	10	8	34	38.13	34.11	30.33	22	cuugagagagagaacacagacg	ath-miR2936	ath-MIR2936	Arabidopsis thaliana	miR2936	c
miR6026	mir3709	52	11	5	36	41.95	21.32	32.12	22	uucuuggcuagaguuguauugc	sly-miR6026, stu-miR6026-3p	sly-MIR6026, stu-MIR6026	Solanum lycopersicum, Solanum tuberosum	miR6026, miR6026-3p	u
miR172e	mir3710	52	12	4	36	45.76	17.06	32.12	21	agaaucuugaugaugcugcau	nta-miR172e	nta-MIR172e	Nicotiana tabacum	miR172e	a
miR6260	mir3711	52	12	5	35	45.76	21.32	31.23	21	uggagugagagaaugggaggu	ppe-miR6260	ppe-MIR6260	Prunus persica	miR6260	u
miR482-3p	mir3712	52	13	8	31	49.57	34.11	27.66	21	cuuaccuacaccucccaugcc	mtr-miR482-3p	mtr-MIR482	Medicago truncatula	miR482-3p	c
miR482b-3p	mir3713	52	13	8	31	49.57	34.11	27.66	22	uuaccaauaccucucaugccaa	ptc-miR482b-3p	ptc-MIR482b	Populus trichocarpa	miR482b-3p	u
miR10221-3p	mir3698	51	3	4	44	11.44	17.06	39.25	22	cggcaaacuggaccucgagauc	eun-miR10221-3p	eun-MIR10221	Eugenia uniflora	miR10221-3p	c
miR6108f	mir3699	51	4	5	42	15.25	21.32	37.47	21	uauggugagaaggguaagaag	cca-miR6108f	cca-MIR6108f	Cynara cardunculus	miR6108f	u
miR5298c	mir3700	51	8	7	36	30.51	29.85	32.12	24	ugauggagaugauaugaagaugaa	mtr-miR5298c	mtr-MIR5298c	Medicago truncatula	miR5298c	u
miR6440a	mir3701	51	9	9	33	34.32	38.38	29.44	21	gaguuugaucgauuucgaguu	ptc-miR6440a, ptc-miR6440b, ptc-miR6440c, ptc-miR6440d	ptc-MIR6440a, ptc-MIR6440b, ptc-MIR6440c, ptc-MIR6440d	Populus trichocarpa, Populus trichocarpa, Populus trichocarpa, Populus trichocarpa	miR6440a, miR6440b, miR6440c, miR6440d	g
miR825-5p	mir3702	51	9	11	31	34.32	46.91	27.66	22	ucaagcaccagcucgaagaagc	aly-miR825-5p	aly-MIR825	Arabidopsis lyrata	miR825-5p	u
miR399c	mir3703	51	10	8	33	38.13	34.11	29.44	21	ugccaaaggagaguuggccuu	ghr-miR399c	ghr-MIR399c	Gossypium hirsutum	miR399c	u
miR399f-3p	mir3704	51	12	9	30	45.76	38.38	26.76	21	cgccaaaggagaauugcccug	csi-miR399f-3p, tcc-miR399e	csi-MIR399f, tcc-MIR399e	Citrus sinensis, Theobroma cacao	miR399f-3p, miR399e	c
miR474a	mir3686	50	2	10	38	7.63	42.64	33.9	24	caaaaguugcuggguuuggcuggg	ptc-miR474a	ptc-MIR474a	Populus trichocarpa	miR474a	c
miR171h	mir3687	50	4	6	40	15.25	25.58	35.69	21	augagccgaaccaauaucacu	lus-miR171h, sbi-miR171f	lus-MIR171h, sbi-MIR171f	Linum usitatissimum, Sorghum bicolor	miR171h, miR171f	a
miR171h	mir3688	50	4	6	40	15.25	25.58	35.69	21	gugagccgaaccaauaucacu	osa-miR171h, sbi-miR171e, zma-miR171h-3p, zma-miR171k-3p	osa-MIR171h, sbi-MIR171e, zma-MIR171h, zma-MIR171k	Oryza sativa, Sorghum bicolor, Zea mays, Zea mays	miR171h, miR171e, miR171h-3p, miR171k-3p	g
miR479	mir3689	50	4	6	40	15.25	25.58	35.69	21	ugagccgaaccaauaucacuc	aof-miR479, ata-miR171a-3p, mdm-miR171i, stu-miR479	aof-MIR479, ata-MIR171a, mdm-MIR171i, stu-MIR479	Asparagus officinalis, Aegilops tauschii, Malus domestica, Solanum tuberosum	miR479, miR171a-3p, miR171i, miR479	u
miR5224b	mir3690	50	5	4	41	19.07	17.06	36.58	22	cggaagaggauugucgaggaca	mtr-miR5224b	mtr-MIR5224b	Medicago truncatula	miR5224b	c
miR5536	mir3691	50	5	7	38	19.07	29.85	33.9	22	aaugguagugacauuaugguag	osa-miR5536	osa-MIR5536	Oryza sativa	miR5536	a
miR5223	mir3692	50	5	8	37	19.07	34.11	33.01	22	cguggaauuuacuugaagaugc	mtr-miR5223	mtr-MIR5223	Medicago truncatula	miR5223	c
miR11014	mir3693	50	7	4	39	26.69	17.06	34.79	21	cgaccauucaugaaaacugcc	mdm-miR11014	mdm-MIR11014	Malus domestica	miR11014	c
miR395o	mir3694	50	7	8	35	26.69	34.11	31.23	21	augaaguguuuggaggaacuc	osa-miR395o	osa-MIR395o	Oryza sativa	miR395o	a
miR5072	mir3695	50	7	8	35	26.69	34.11	31.23	22	cgauuccccagcggagucgcca	osa-miR5072	osa-MIR5072	Oryza sativa	miR5072	c
miR8775	mir3696	50	8	4	38	30.51	17.06	33.9	21	uugugagauugaagcugaugg	gra-miR8775	gra-MIR8775	Gossypium raimondii	miR8775	u
miR419	mir3697	50	10	3	37	38.13	12.79	33.01	21	uuaugaaugcugaggauguug	ath-miR419	ath-MIR419	Arabidopsis thaliana	miR419	u
miR2084	mir3678	49	5	5	39	19.07	21.32	34.79	21	ccugcauuguuggauugugga	ppt-miR2084	ppt-MIR2084	Physcomitrella patens	miR2084	c
miR7732-3p	mir3679	49	5	7	37	19.07	29.85	33.01	21	gaucgagaucguggaggaacc	bdi-miR7732-3p	bdi-MIR7732	Brachypodium distachyon	miR7732-3p	g
miR426	mir3680	49	5	10	34	19.07	42.64	30.33	21	uuuuggaaauuuguccuuacg	ath-miR426	ath-MIR426	Arabidopsis thaliana	miR426	u
miR395b	mir3681	49	6	6	37	22.88	25.58	33.01	21	uugaaguguuugggggaacuc	cme-miR395b, cme-miR395c	cme-MIR395b, cme-MIR395c	Cucumis melo, Cucumis melo	miR395b, miR395c	u
miR6285	mir3682	49	6	16	27	22.88	68.23	24.09	22	uagugaaguuugaauuagggcu	ppe-miR6285	ppe-MIR6285	Prunus persica	miR6285	u
miR399g-3p	mir3683	49	8	3	38	30.51	12.79	33.9	21	cgccaaaggggagcugcccua	stu-miR399g-3p	stu-MIR399g	Solanum tuberosum	miR399g-3p	c
miR5205a	mir3684	49	14	12	23	53.39	51.17	20.52	23	cauacaauuugggacggagggag	mtr-miR5205a	mtr-MIR5205a	Medicago truncatula	miR5205a	c
miR396e	mir3685	49	17	4	28	64.83	17.06	24.98	22	uuccacagcuuucuugaacugu	gma-miR396e	gma-MIR396e	Glycine max	miR396e	u
miR395b	mir3670	48	4	5	39	15.25	21.32	34.79	22	cugaaguguuugggggaacucc	sly-miR395b	sly-MIR395b	Solanum lycopersicum	miR395b	c
miR156g-5p	mir3671	48	4	9	35	15.25	38.38	31.23	21	uugacggaagauagagagcac	csi-miR156g-5p	csi-MIR156g	Citrus sinensis	miR156g-5p	u
miR399f	mir3672	48	5	10	33	19.07	42.64	29.44	19	ugccaaaggagaauugcac	cme-miR399f	cme-MIR399f	Cucumis melo	miR399f	u
miR1023b-3p	mir3673	48	8	4	36	30.51	17.06	32.12	21	agagaauugaagagagugcau	ppt-miR1023b-3p	ppt-MIR1023b	Physcomitrella patens	miR1023b-3p	a
miR5291a	mir3674	48	8	4	36	30.51	17.06	32.12	24	guuugauggauggauuggauggau	mtr-miR5291a	mtr-MIR5291a	Medicago truncatula	miR5291a	g
miR391-5p	mir3675	48	8	8	32	30.51	34.11	28.55	22	uacgcaggagagaugacgcugu	gma-miR391-5p	gma-MIR391	Glycine max	miR391-5p	u
miR2111l	mir3676	48	9	4	35	34.32	17.06	31.23	21	auccuuggaaugcagauuauc	mtr-miR2111l	mtr-MIR2111l	Medicago truncatula	miR2111l	a
miR5140	mir3677	48	9	14	25	34.32	59.7	22.3	18	gcuggugaagauuuggug	rgl-miR5140	rgl-MIR5140	Rehmannia glutinosa	miR5140	g
miR156j	mir3659	47	3	6	38	11.44	25.58	33.9	20	ugacagaagagggugagcac	mtr-miR156j	mtr-MIR156j	Medicago truncatula	miR156j	u
miR10418	mir3660	47	5	6	36	19.07	25.58	32.12	22	gaaguaauccuaggaacucccu	gma-miR10418	gma-MIR10418	Glycine max	miR10418	g
miR395h	mir3661	47	6	5	36	22.88	21.32	32.12	21	augaaguguuugggggaacuu	mtr-miR395h	mtr-MIR395h	Medicago truncatula	miR395h	a
miR11032	mir3662	47	6	9	32	22.88	38.38	28.55	22	ugacguuguugcaggcauggau	seu-miR11032	seu-MIR11032	Salicornia europaea	miR11032	u
miR5287b	mir3663	47	8	6	33	30.51	25.58	29.44	24	ugcuuauaauagugaucggagggu	mtr-miR5287b	mtr-MIR5287b	Medicago truncatula	miR5287b	u
miR160b-3p	mir3664	47	8	9	30	30.51	38.38	26.76	21	gcgugcacggauccaagcaua	ata-miR160b-3p	ata-MIR160b	Aegilops tauschii	miR160b-3p	g
miR3948	mir3665	47	9	6	32	34.32	25.58	28.55	24	uggagugggagugggaguagggug	csi-miR3948	csi-MIR3948	Citrus sinensis	miR3948	u
miR11288e	mir3666	47	10	10	27	38.13	42.64	24.09	21	ugaagugggauuuggcgaauu	fve-miR11288e	fve-MIR11288e	Fragaria vesca	miR11288e	u
miR4386	mir3667	47	12	8	27	45.76	34.11	24.09	24	ucgaagguucuggagaggacugca	gma-miR4386	gma-MIR4386	Glycine max	miR4386	u
miR6190	mir3668	47	13	8	26	49.57	34.11	23.2	21	cgaggaaaggaagaagccaug	hvu-miR6190	hvu-MIR6190	Hordeum vulgare	miR6190	c
miR396h	mir3669	47	17	3	27	64.83	12.79	24.09	20	uccacagcuuucuugaacug	gma-miR396h	gma-MIR396h	Glycine max	miR396h	u
miR1023a-3p	mir3646	46	1	6	39	3.81	25.58	34.79	21	agagaauuggagagagugcau	ppt-miR1023a-3p	ppt-MIR1023a	Physcomitrella patens	miR1023a-3p	a
miR3693d	mir3647	46	2	3	41	7.63	12.79	36.58	21	uugaacugcuuauagaugggc	pab-miR3693d, pab-miR3693f, pab-miR3693g	pab-MIR3693d, pab-MIR3693f, pab-MIR3693g	Picea abies, Picea abies, Picea abies	miR3693d, miR3693f, miR3693g	u
miR156ab	mir3648	46	3	1	42	11.44	4.26	37.47	21	uugacaggagauagagagcac	pab-miR156ab	pab-MIR156ab	Picea abies	miR156ab	u
miR2079	mir3649	46	3	2	41	11.44	8.53	36.58	21	agaguugauguugaugacgca	ppt-miR2079	ppt-MIR2079	Physcomitrella patens	miR2079	a
miR408-5p	mir3650	46	3	6	37	11.44	25.58	33.01	21	gggagccagggaagaggcagu	bra-miR408-5p	bra-MIR408	Brassica rapa	miR408-5p	g
miR482h	mir3651	46	5	8	33	19.07	34.11	29.44	21	aauggguagauuggaaugacc	pab-miR482h	pab-MIR482h	Picea abies	miR482h	a
miR1161a	mir3652	46	10	0	36	38.14	0	32.12	19	uacuggaguucucaacagc	cre-miR1161a, cre-miR1161b	cre-MIR1161a, cre-MIR1161b	Chlamydomonas reinhardtii, Chlamydomonas reinhardtii	miR1161a, miR1161b	u
miR5020b	mir3653	46	10	7	29	38.13	29.85	25.87	21	auggcaugaaagaaggugaga	ath-miR5020b	ath-MIR5020b	Arabidopsis thaliana	miR5020b	a
miR1877	mir3654	46	12	3	31	45.76	12.79	27.66	24	agaugacaugugaaugaugagggg	osa-miR1877	osa-MIR1877	Oryza sativa	miR1877	a
miR8568	mir3655	46	12	6	28	45.76	25.58	24.98	22	uggcuuacugugaucguugucc	atr-miR8568	atr-MIR8568	Amborella trichopoda	miR8568	u
miR12153	mir3656	46	14	6	26	53.39	25.58	23.2	21	ggccaaaauggacguaguguc	aof-miR12153	aof-MIR12153	Asparagus officinalis	miR12153	g
miR396c	mir3657	46	15	4	27	57.2	17.06	24.09	21	uuccacagcuuucuugaacuu	cme-miR396c	cme-MIR396c	Cucumis melo	miR396c	u
miR10982a	mir3658	46	15	4	27	57.2	17.06	24.09	22	cggaaugaagcuuacgagaaug	mdm-miR10982a, mdm-miR10982b, mdm-miR10982c, mdm-miR10982d	mdm-MIR10982a, mdm-MIR10982b, mdm-MIR10982c, mdm-MIR10982d	Malus domestica, Malus domestica, Malus domestica, Malus domestica	miR10982a, miR10982b, miR10982c, miR10982d	c
miR398a-5p	mir3637	45	1	3	41	3.81	12.79	36.58	21	ggagugucaugagaacacgga	bol-miR398a-5p	bol-MIR398a	Brassica oleracea	miR398a-5p	g
miR8125	mir3638	45	6	4	35	22.88	17.06	31.23	21	caggaaagaaugugaugagua	ppe-miR8125	ppe-MIR8125	Prunus persica	miR8125	c
miR8566	mir3639	45	7	6	32	26.69	25.58	28.55	24	auuagagcuggguggaugaagugg	atr-miR8566	atr-MIR8566	Amborella trichopoda	miR8566	a
miR1526	mir3640	45	8	4	33	30.51	17.06	29.44	22	ccggaagaggaaaauuaagcaa	gma-miR1526	gma-MIR1526	Glycine max	miR1526	c
miR5766	mir3641	45	8	7	30	30.51	29.85	26.76	21	uugaggcugagaagaggcaag	gma-miR5766	gma-MIR5766	Glycine max	miR5766	u
miR1164	mir3642	45	8	11	26	30.51	46.91	23.2	21	uggugcaacaggccagugguu	cre-miR1164	cre-MIR1164	Chlamydomonas reinhardtii	miR1164	u
miR395e	mir3643	45	8	12	25	30.51	51.17	22.3	21	cugaaguguuuggaggaacuc	lus-miR395e	lus-MIR395e	Linum usitatissimum	miR395e	c
miR7782-3p	mir3644	45	9	2	34	34.32	8.53	30.33	24	accugcucugauaccauguuguga	bdi-miR7782-3p	bdi-MIR7782	Brachypodium distachyon	miR7782-3p	a
miR2670f	mir3645	45	9	7	29	34.32	29.85	25.87	21	aguggucuguuagguugggga	mtr-miR2670f, mtr-miR2670g	mtr-MIR2670f, mtr-MIR2670g	Medicago truncatula, Medicago truncatula	miR2670f, miR2670g	a
miR9758	mir3629	44	4	7	33	15.25	29.85	29.44	21	uguuuagucaugcaaguuuag	gma-miR9758	gma-MIR9758	Glycine max	miR9758	u
miR159b	mir3630	44	4	8	32	15.25	34.11	28.55	21	cuuggauugaagggagcuccu	sbi-miR159b, sof-miR159c, zma-miR159c-3p, zma-miR159d-3p	sbi-MIR159b, sof-MIR159c, zma-MIR159c, zma-MIR159d	Sorghum bicolor, Saccharum officinarum, Zea mays, Zea mays	miR159b, miR159c, miR159c-3p, miR159d-3p	c
miR5762	mir3631	44	5	1	38	19.07	4.26	33.9	21	ucauaggaggaaucaacuggc	gma-miR5762	gma-MIR5762	Glycine max	miR5762	u
miR8656	mir3632	44	5	11	28	19.07	46.91	24.98	21	uggaaaagugguaauaagggg	gra-miR8656	gra-MIR8656	Gossypium raimondii	miR8656	u
miR529	mir3633	44	6	6	32	22.88	25.58	28.55	21	agaagagagagagcacagcuu	far-miR529	far-MIR529	Festuca arundinacea	miR529	a
miR319a-5p	mir3634	44	6	11	27	22.88	46.91	24.09	21	agagcuuccuucaguccacuc	mtr-miR319a-5p	mtr-MIR319a	Medicago truncatula	miR319a-5p	a
miR12107-5p	mir3635	44	10	5	29	38.13	21.32	25.87	21	cugaugagagagcgaaugaua	csi-miR12107-5p	csi-MIR12107	Citrus sinensis	miR12107-5p	c
miR5679	mir3636	44	12	4	28	45.76	17.06	24.98	22	uuggugacccagaagaaguuga	gma-miR5679	gma-MIR5679	Glycine max	miR5679	u
miR164a-3p	mir3627	43	4	5	34	15.25	21.32	30.33	21	caugugcccuucuuccccauc	csi-miR164a-3p	csi-MIR164a	Citrus sinensis	miR164a-3p	c
miR5174c-5p	mir3628	43	4	8	31	15.25	34.11	27.66	24	ucccuccguucuaugaagauuggc	bdi-miR5174c-5p	bdi-MIR5174c	Brachypodium distachyon	miR5174c-5p	u
miR5050	mir3620	42	3	7	32	11.44	29.85	28.55	21	uugaggucguucaaccagcaa	hvu-miR5050	hvu-MIR5050	Hordeum vulgare	miR5050	u
miR5641	mir3621	42	4	2	36	15.25	8.53	32.12	21	uggaagaagaugauagaauua	ath-miR5641	ath-MIR5641	Arabidopsis thaliana	miR5641	u
miR6170	mir3622	42	4	6	32	15.25	25.58	28.55	21	caagaaacagaagagagggau	hbr-miR6170	hbr-MIR6170	Hevea brasiliensis	miR6170	c
miR903	mir3623	42	6	7	29	22.88	29.85	25.87	22	gcuacuucggcgggacaagagc	ppt-miR903	ppt-MIR903	Physcomitrella patens	miR903	g
miR6232a-3p	mir3624	42	8	8	26	30.51	34.11	23.2	24	uggauguaccaaaaaagucaaagc	sbi-miR6232a-3p	sbi-MIR6232a	Sorghum bicolor	miR6232a-3p	u
miR8730	mir3625	42	9	8	25	34.32	34.11	22.3	24	cuaagagauugggauuugguagga	gra-miR8730	gra-MIR8730	Gossypium raimondii	miR8730	c
miR3933	mir3626	42	10	5	27	38.13	21.32	24.09	21	agaagcaaaaugacgacucgg	ath-miR3933	ath-MIR3933	Arabidopsis thaliana	miR3933	a
miR11108k-5p	mir3611	41	3	4	34	11.44	17.06	30.33	22	acauuggagauaagugaguugg	lja-miR11108k-5p, lja-miR11108l-5p	lja-MIR11108k, lja-MIR11108l	Lotus japonicus, Lotus japonicus	miR11108k-5p, miR11108l-5p	a
miR395a	mir3612	41	4	4	33	15.25	17.06	29.44	21	ugaaguguuugggggaacucu	aof-miR395a	aof-MIR395a	Asparagus officinalis	miR395a	u
miR535c	mir3613	41	4	5	32	15.25	21.32	28.55	21	uugacgacgagagagagcaca	mes-miR535c	mes-MIR535c	Manihot esculenta	miR535c	u
miR6426a	mir3614	41	5	7	29	19.07	29.85	25.87	21	guggagacauggaagugaaga	ptc-miR6426a, ptc-miR6426b	ptc-MIR6426a, ptc-MIR6426b	Populus trichocarpa, Populus trichocarpa	miR6426a, miR6426b	g
miR156e-5p	mir3615	41	7	5	29	26.69	21.32	25.87	21	gugacagaagauagagagcgc	csi-miR156e-5p	csi-MIR156e	Citrus sinensis	miR156e-5p	g
miR5783	mir3616	41	7	5	29	26.69	21.32	25.87	22	gacgacgacggggaggacgcgc	gma-miR5783	gma-MIR5783	Glycine max	miR5783	g
miR156i	mir3617	41	7	7	27	26.69	29.85	24.09	20	cagaagagagagagcacaau	cas-miR156i	cas-MIR156i	Camelina sativa	miR156i	c
miR156g-3p	mir3618	41	7	11	23	26.69	46.91	20.52	21	gcucucuauucuucugucauc	csi-miR156g-3p	csi-MIR156g	Citrus sinensis	miR156g-3p	g
miR159	mir3619	41	9	7	25	34.32	29.85	22.3	21	uuuggacugaagggagcucua	aqc-miR159	aqc-MIR159	Aquilegia caerulea	miR159	u
miR408	mir3604	40	5	4	31	19.07	17.06	27.66	21	cagggaagaggcagagcaugg	lja-miR408	lja-MIR408	Lotus japonicus	miR408	c
miR6421-3p	mir3605	40	6	4	30	22.88	17.06	26.76	21	uagagcagauuguaagggaag	ptc-miR6421-3p	ptc-MIR6421	Populus trichocarpa	miR6421-3p	u
miR5080	mir3606	40	8	2	30	30.51	8.53	26.76	21	aaaaggaucauaccgugacag	osa-miR5080	osa-MIR5080	Oryza sativa	miR5080	a
miR3447-3p	mir3607	40	9	5	26	34.32	21.32	23.2	21	uuugaguguguuuguuaugaa	aly-miR3447-3p	aly-MIR3447	Arabidopsis lyrata	miR3447-3p	u
miR164	mir3608	40	10	1	29	38.13	4.26	25.87	21	uggagaagcaggguacgugca	cca-miR164	cca-MIR164	Cynara cardunculus	miR164	u
miR172c-3p	mir3609	40	10	4	26	38.13	17.06	23.2	21	agaaucuugaugaugcugcag	aly-miR172c-3p, aly-miR172f-3p, ath-miR172c	aly-MIR172c, aly-MIR172f, ath-MIR172c	Arabidopsis lyrata, Arabidopsis lyrata, Arabidopsis thaliana	miR172c-3p, miR172f-3p, miR172c	a
miR2108b	mir3610	40	12	7	21	45.76	29.85	18.74	21	uuaauguguuguguuugugag	gma-miR2108b	gma-MIR2108b	Glycine max	miR2108b	u
miR2275a-5p	mir3595	39	2	7	30	7.63	29.85	26.76	21	agaguuggaggaaagcaaacc	zma-miR2275a-5p	zma-MIR2275a	Zea mays	miR2275a-5p	a
miR4377	mir3596	39	3	5	31	11.44	21.32	27.66	24	uacgucaucgcugaauggaagacg	gma-miR4377	gma-MIR4377	Glycine max	miR4377	u
miR5492	mir3597	39	5	5	29	19.07	21.32	25.87	21	agaaggagaauagauaugguu	osa-miR5492	osa-MIR5492	Oryza sativa	miR5492	a
miR7766-5p	mir3598	39	5	5	29	19.07	21.32	25.87	24	ccaacugggccagucggccugggc	bdi-miR7766-5p	bdi-MIR7766	Brachypodium distachyon	miR7766-5p	c
miR529g	mir3599	39	5	8	26	19.07	34.11	23.2	21	cgaagagagagagcacagucc	ppt-miR529g	ppt-MIR529g	Physcomitrella patens	miR529g	c
miR774b-5p	mir3600	39	6	5	28	22.88	21.32	24.98	21	ugagaugaagauaugggugau	ath-miR774b-5p	ath-MIR774b	Arabidopsis thaliana	miR774b-5p	u
miR8757b	mir3601	39	9	4	26	34.32	17.06	23.2	23	ugggucgagcuuaggcaagcaua	gra-miR8757b	gra-MIR8757b	Gossypium raimondii	miR8757b	u
miR4340	mir3602	39	9	6	24	34.32	25.58	21.41	22	ugcagagauagggacgcgcuua	gma-miR4340	gma-MIR4340	Glycine max	miR4340	u
miR1854-5p	mir3603	39	10	5	24	38.13	21.32	21.41	21	uggugaaauuuguagauugga	osa-miR1854-5p	osa-MIR1854	Oryza sativa	miR1854-5p	u
miR2275d-5p	mir3584	38	3	3	32	11.44	12.79	28.55	21	agaguuggaggaaagaaaacu	zma-miR2275d-5p	zma-MIR2275d	Zea mays	miR2275d-5p	a
miR5378	mir3585	38	3	4	31	11.44	17.06	27.66	22	caucugaaggauagaacacaua	gma-miR5378	gma-MIR5378	Glycine max	miR5378	c
miR159b-3p.3	mir3586	38	4	1	33	15.25	4.26	29.44	21	uuugcaugaccgaggagccgc	bdi-miR159b-3p.3	bdi-MIR159b	Brachypodium distachyon	miR159b-3p.3	u
miR7533d-3p	mir3587	38	4	7	27	15.25	29.85	24.09	21	gaagcuggauggagaggaucc	lja-miR7533d-3p	lja-MIR7533d	Lotus japonicus	miR7533d-3p	g
miR319	mir3588	38	4	10	24	15.25	42.64	21.41	21	cgugaaugaugcgggagauag	seu-miR319	seu-MIR319	Salicornia europaea	miR319	c
miR529o	mir3589	38	4	11	23	15.25	46.91	20.52	21	agaagagagagagcaccgccu	pab-miR529o	pab-MIR529o	Picea abies	miR529o	a
miR7713-5p	mir3590	38	5	7	26	19.07	29.85	23.2	24	uaggaauugauggaacagcucaca	bdi-miR7713-5p	bdi-MIR7713	Brachypodium distachyon	miR7713-5p	u
miR5277	mir3591	38	5	8	25	19.07	34.11	22.3	24	agguuguuucuugaagugcaaggc	mtr-miR5277	mtr-MIR5277	Medicago truncatula	miR5277	a
miR1107	mir3592	38	9	7	22	34.32	29.85	19.63	21	ggugcugguuccaauucaggu	smo-miR1107	smo-MIR1107	Selaginella moellendorffii	miR1107	g
miR408c	mir3593	38	10	4	24	38.13	17.06	21.41	21	acagggaagagguagagcaug	mdm-miR408c	mdm-MIR408c	Malus domestica	miR408c	a
miR480	mir3594	38	11	5	22	41.95	21.32	19.63	24	acuacuacaucauugacguugaac	ptc-miR480	ptc-MIR480	Populus trichocarpa	miR480	a
miR2592s-3p	mir3572	37	3	5	29	11.44	21.32	25.87	21	aaaugcuugagucauguuguu	mtr-miR2592s-3p	mtr-MIR2592s	Medicago truncatula	miR2592s-3p	a
miR482d	mir3573	37	4	8	25	15.25	34.11	22.3	21	aauggaaggguaggaaagaag	mdm-miR482d	mdm-MIR482d	Malus domestica	miR482d	a
miR165a-5p	mir3574	37	5	3	29	19.07	12.79	25.87	21	ggaauguugucuggaucgagg	ath-miR165a-5p	ath-MIR165a	Arabidopsis thaliana	miR165a-5p	g
miR1919a	mir3575	37	5	5	27	19.07	21.32	24.09	21	acgagagucaucugugacagg	sly-miR1919a, sly-miR1919b, sly-miR1919c-3p	sly-MIR1919a, sly-MIR1919b, sly-MIR1919c	Solanum lycopersicum, Solanum lycopersicum, Solanum lycopersicum	miR1919a, miR1919b, miR1919c-3p	a
miR2626	mir3576	37	6	4	27	22.88	17.06	24.09	21	aacgucgggauuuaggguguu	mtr-miR2626	mtr-MIR2626	Medicago truncatula	miR2626	a
miR6138	mir3577	37	6	4	27	22.88	17.06	24.09	24	uacguuuggauugaaggaaugaaa	pgi-miR6138	pgi-MIR6138	Panax ginseng	miR6138	u
miR8706b	mir3578	37	6	8	23	22.88	34.11	20.52	24	aguuuuaggauugauuugaugaaa	gra-miR8706b	gra-MIR8706b	Gossypium raimondii	miR8706b	a
miR5041-3p	mir3579	37	8	3	26	30.51	12.79	23.2	21	guugagcaaguugaagaugaa	gma-miR5041-3p	gma-MIR5041	Glycine max	miR5041-3p	g
miR535b	mir3580	37	8	6	23	30.51	25.58	20.52	21	ugacaaggagagagagcacgc	mdm-miR535b, mdm-miR535c	mdm-MIR535b, mdm-MIR535c	Malus domestica, Malus domestica	miR535b, miR535c	u
miR1083	mir3581	37	8	7	22	30.51	29.85	19.63	21	uagccuggaacgaagcacgcu	pab-miR1083	pab-MIR1083	Picea abies	miR1083	u
miR9486b	mir3582	37	11	3	23	41.95	12.79	20.52	21	uaagugauuagagguuccagu	bdi-miR9486b	bdi-MIR9486b	Brachypodium distachyon	miR9486b	u
miR157d	mir3583	37	11	5	21	41.95	21.32	18.74	20	cagaagauagagagcacuga	cas-miR157d	cas-MIR157d	Camelina sativa	miR157d	c
miR8751b	mir3560	36	1	4	31	3.81	17.06	27.66	24	ugaaauuuguagagagauaacgcu	gra-miR8751b	gra-MIR8751b	Gossypium raimondii	miR8751b	u
miR408-5p	mir3561	36	2	4	30	7.63	17.06	26.76	21	acagggaacaagcagagcaug	ath-miR408-5p	ath-MIR408	Arabidopsis thaliana	miR408-5p	a
miR11173-3p	mir3562	36	3	8	25	11.44	34.11	22.3	24	ucuauuggugggauaaagaagaga	lja-miR11173-3p	lja-MIR11173	Lotus japonicus	miR11173-3p	u
miR1520c	mir3563	36	4	5	27	15.25	21.32	24.09	23	uucaauaagaacgugacacguga	gma-miR1520c	gma-MIR1520c	Glycine max	miR1520c	u
miR166g-5p	mir3564	36	4	8	24	15.25	34.11	21.41	21	gaaugcugucugguucgagac	csi-miR166g-5p	csi-MIR166g	Citrus sinensis	miR166g-5p	g
miR12143	mir3565	36	5	1	30	19.07	4.26	26.76	21	ucgggugcaguuggaucugcg	aof-miR12143	aof-MIR12143	Asparagus officinalis	miR12143	u
miR5207	mir3566	36	5	3	28	19.07	12.79	24.98	24	cuuaagguggguuuggaugggcga	gra-miR5207	gra-MIR5207	Gossypium raimondii	miR5207	c
miR6136a.2	mir3567	36	6	4	26	22.88	17.06	23.2	24	acgggugaguaagauaagggguau	pgi-miR6136a.2	pgi-MIR6136a	Panax ginseng	miR6136a.2	a
miR5068	mir3568	36	6	6	24	22.88	25.58	21.41	24	aucggguagagcggguauggguau	bdi-miR5068	bdi-MIR5068	Brachypodium distachyon	miR5068	a
miR9565-3p	mir3569	36	8	6	22	30.51	25.58	19.63	21	cugaagcuagugaaagagaga	bra-miR9565-3p	bra-MIR9565	Brassica rapa	miR9565-3p	c
miR419	mir3570	36	11	2	23	41.95	8.53	20.52	21	ugaugaaugcugacgauguug	osa-miR419	osa-MIR419	Oryza sativa	miR419	u
miR11425b	mir3571	36	13	5	18	49.57	21.32	16.06	22	agagaaaguuauagcuguaaua	pab-miR11425b, pab-miR11425c, pab-miR11425d	pab-MIR11425b, pab-MIR11425c, pab-MIR11425d	Picea abies, Picea abies, Picea abies	miR11425b, miR11425c, miR11425d	a
miR5174c-3p	mir3549	35	2	8	25	7.63	34.11	22.3	24	caauuuugcguggaacugagggag	bdi-miR5174c-3p	bdi-MIR5174c	Brachypodium distachyon	miR5174c-3p	c
miR159c	mir3550	35	3	6	26	11.44	25.58	23.2	21	auuggauugaagggagcucca	osa-miR159c	osa-MIR159c	Oryza sativa	miR159c	a
miR395	mir3551	35	5	3	27	19.07	12.79	24.09	20	cugaagcguuugggggaagg	ppt-miR395	ppt-MIR395	Physcomitrella patens	miR395	c
miR5185l-3p	mir3552	35	5	3	27	19.07	12.79	24.09	21	uuuggagauugacuuagaagc	bdi-miR5185l-3p	bdi-MIR5185l	Brachypodium distachyon	miR5185l-3p	u
miR7726a-5p	mir3553	35	5	4	26	19.07	17.06	23.2	24	ugaugaugguacggacgucgcggu	bdi-miR7726a-5p	bdi-MIR7726a	Brachypodium distachyon	miR7726a-5p	u
miR4385	mir3554	35	5	6	24	19.07	25.58	21.41	24	aaucgauguagaaaagugauuggu	gma-miR4385	gma-MIR4385	Glycine max	miR4385	a
miR408b-5p	mir3555	35	5	7	23	19.07	29.85	20.52	21	cagggacgaggcagagcaugg	zma-miR408b-5p	zma-MIR408b	Zea mays	miR408b-5p	c
miR156f	mir3556	35	6	6	23	22.88	25.58	20.52	20	ugacagaagagaaugagcac	nta-miR156f	nta-MIR156f	Nicotiana tabacum	miR156f	u
miR10194	mir3557	35	7	4	24	26.69	17.06	21.41	22	uguugaagguguguaugacaag	gma-miR10194	gma-MIR10194	Glycine max	miR10194	u
miR395p-3p	mir3558	35	10	2	23	38.13	8.53	20.52	20	ugaaguguuuggaggaacuc	bdi-miR395p-3p	bdi-MIR395p	Brachypodium distachyon	miR395p-3p	u
miR7749-5p	mir3559	35	11	5	19	41.95	21.32	16.95	24	aucgucgagggcggagauugcggc	bdi-miR7749-5p	bdi-MIR7749	Brachypodium distachyon	miR7749-5p	a
miR899	mir3540	34	1	8	25	3.81	34.11	22.3	21	aacugagauacaucgcaaucg	ppt-miR899	ppt-MIR899	Physcomitrella patens	miR899	a
miR857-3p	mir3541	34	3	3	28	11.44	12.79	24.98	21	uuuuguauguugaagguguau	aly-miR857-3p, ath-miR857	aly-MIR857, ath-MIR857	Arabidopsis lyrata, Arabidopsis thaliana	miR857-3p, miR857	u
miR166d	mir3542	34	3	8	23	11.44	34.11	20.52	21	ugaugggaauguuguuuggcu	gra-miR166d	gra-MIR166d	Gossypium raimondii	miR166d	u
miR166b-5p	mir3543	34	3	9	22	11.44	38.38	19.63	22	ggaauguuguuuggcucgaggg	csi-miR166b-5p	csi-MIR166b	Citrus sinensis	miR166b-5p	g
miR5181d	mir3544	34	5	6	23	19.07	25.58	20.52	21	acuuauuauggaccggaggga	bdi-miR5181d	bdi-MIR5181d	Brachypodium distachyon	miR5181d	a
miR156c	mir3545	34	5	8	21	19.07	34.11	18.74	20	ugucagaagagagugagcac	ghr-miR156c	ghr-MIR156c	Gossypium hirsutum	miR156c	u
miR8786b	mir3546	34	6	7	21	22.88	29.85	18.74	24	uuuuagugauguggcagaaagaug	gra-miR8786b	gra-MIR8786b	Gossypium raimondii	miR8786b	u
miR11420f	mir3547	34	7	4	23	26.69	17.06	20.52	21	uugguaccgaaccggcugagu	pab-miR11420f	pab-MIR11420f	Picea abies	miR11420f	u
miR1862d	mir3548	34	8	5	21	30.51	21.32	18.74	24	acuagguuuguuuauuuugggacg	osa-miR1862d	osa-MIR1862d	Oryza sativa	miR1862d	a
miR5181-3p	mir3529	33	2	5	26	7.63	21.32	23.2	21	cacuuauuuuggaccggaggg	ata-miR5181-3p	ata-MIR5181	Aegilops tauschii	miR5181-3p	c
miR10981c	mir3530	33	3	3	27	11.44	12.79	24.09	21	agccguuuaaucaaaauccaa	mdm-miR10981c, mdm-miR10981d	mdm-MIR10981c, mdm-MIR10981d	Malus domestica, Malus domestica	miR10981c, miR10981d	a
miR1508a	mir3531	33	3	4	26	11.44	17.06	23.2	23	ucuagaaagggaaauagcaguug	gma-miR1508a	gma-MIR1508a	Glycine max	miR1508a	u
miR6476a	mir3532	33	4	10	19	15.25	42.64	16.95	20	ucaguggagaugaaacauga	ptc-miR6476a, ptc-miR6476b, ptc-miR6476c	ptc-MIR6476a, ptc-MIR6476b, ptc-MIR6476c	Populus trichocarpa, Populus trichocarpa, Populus trichocarpa	miR6476a, miR6476b, miR6476c	u
miR4390	mir3533	33	5	2	26	19.07	8.53	23.2	24	ucguacucgucggguaucggguau	gma-miR4390	gma-MIR4390	Glycine max	miR4390	u
miR165a-5p	mir3534	33	5	3	25	19.07	12.79	22.3	20	gaauguugucuggaucgagg	aly-miR165a-5p	aly-MIR165a	Arabidopsis lyrata	miR165a-5p	g
miR5170	mir3535	33	5	3	25	19.07	12.79	22.3	21	ucaucaaguugagugaccgua	bdi-miR5170	bdi-MIR5170	Brachypodium distachyon	miR5170	u
miR414	mir3536	33	5	6	22	19.07	25.58	19.63	21	ucauccucaucaucaucgucc	osa-miR414	osa-MIR414	Oryza sativa	miR414	u
miR477g-3p	mir3537	33	7	1	25	26.69	4.26	22.3	21	guuggaagccuucgugggaga	ppt-miR477g-3p	ppt-MIR477g	Physcomitrella patens	miR477g-3p	g
miR6108e-5p	mir3538	33	7	4	22	26.69	17.06	19.63	24	guaagaagagaucuccacccuugg	cca-miR6108e-5p	cca-MIR6108e	Cynara cardunculus	miR6108e-5p	g
miR7130	mir3539	33	8	4	21	30.51	17.06	18.74	24	guuuggaaugugcgagaugugugc	cme-miR7130	cme-MIR7130	Cucumis melo	miR7130	g
miR11108d-3p	mir3513	32	1	8	23	3.81	34.11	20.52	22	uccaaugugauuggaugauggg	lja-miR11108d-3p	lja-MIR11108d	Lotus japonicus	miR11108d-3p	u
miR159a	mir3514	32	2	5	25	7.63	21.32	22.3	20	uuggauugaagggagcucca	pta-miR159a	pta-MIR159a	Pinus taeda	miR159a	u
miR5816	mir3515	32	3	4	25	11.44	17.06	22.3	24	uaggaguguuuguaggagcgccac	osa-miR5816	osa-MIR5816	Oryza sativa	miR5816	u
miR10529	mir3516	32	3	6	23	11.44	25.58	20.52	24	aacgagugagacuugcucaguugg	sly-miR10529	sly-MIR10529	Solanum lycopersicum	miR10529	a
miR11412	mir3517	32	3	7	22	11.44	29.85	19.63	22	aagugggggcgcuggcagacug	pab-miR11412	pab-MIR11412	Picea abies	miR11412	a
miR395b-3p	mir3518	32	4	1	27	15.25	4.26	24.09	18	aaguguuugggggaacuc	ata-miR395b-3p	ata-MIR395b	Aegilops tauschii	miR395b-3p	a
miR1519	mir3519	32	4	6	22	15.25	25.58	19.63	22	uaaguguugcaaaauagucauu	gma-miR1519	gma-MIR1519	Glycine max	miR1519	u
miR2873b	mir3520	32	5	4	23	19.07	17.06	20.52	21	uuggacuugagauuugguaug	osa-miR2873b	osa-MIR2873b	Oryza sativa	miR2873b	u
miR3979-3p	mir3521	32	6	3	23	22.88	12.79	20.52	20	cuucgggggaggagagaagc	osa-miR3979-3p	osa-MIR3979	Oryza sativa	miR3979-3p	c
miR5373	mir3522	32	6	8	18	22.88	34.11	16.06	21	ucucuugauucuagaugaugu	gma-miR5373	gma-MIR5373	Glycine max	miR5373	u
miR3706	mir3523	32	7	2	23	26.69	8.53	20.52	20	uuucggaggaauggauaaga	pab-miR3706	pab-MIR3706	Picea abies	miR3706	u
miR8691	mir3524	32	7	3	22	26.69	12.79	19.63	24	agaugaugagaaaggaaagucaag	gra-miR8691	gra-MIR8691	Gossypium raimondii	miR8691	a
miR156a	mir3525	32	7	4	21	26.69	17.06	18.74	20	cagaagauagagagcacauc	pta-miR156a	pta-MIR156a	Pinus taeda	miR156a	c
miR5644	mir3526	32	8	3	21	30.51	12.79	18.74	20	guggguugcggauaacggua	ath-miR5644	ath-MIR5644	Arabidopsis thaliana	miR5644	g
miR4408	mir3527	32	8	4	20	30.51	17.06	17.84	24	uaacaacauuggaugaggguugga	gma-miR4408	gma-MIR4408	Glycine max	miR4408	u
miR5023	mir3528	32	15	2	15	57.2	8.53	13.38	21	auugguaguggauaagggggc	ath-miR5023	ath-MIR5023	Arabidopsis thaliana	miR5023	a
miR5298d	mir3497	31	1	2	28	3.81	8.53	24.98	24	uggagaugauaugaagaugaaaaa	mtr-miR5298d	mtr-MIR5298d	Medicago truncatula	miR5298d	u
miR482b-5p	mir3498	31	2	3	26	7.63	12.79	23.2	21	ggaaugggaggauugggaaaa	ppe-miR482b-5p	ppe-MIR482b	Prunus persica	miR482b-5p	g
miR7753-3p	mir3499	31	2	6	23	7.63	25.58	20.52	21	ugagcaagggagaagacaugg	bdi-miR7753-3p	bdi-MIR7753	Brachypodium distachyon	miR7753-3p	u
miR7508	mir3500	31	3	2	26	11.44	8.53	23.2	21	caagaaaagaagucgggagag	ghr-miR7508	ghr-MIR7508	Gossypium hirsutum	miR7508	c
miR845d	mir3501	31	3	3	25	11.44	12.79	22.3	21	uggcucugauaccaauugaug	vvi-miR845d, vvi-miR845e	vvi-MIR845d, vvi-MIR845e	Vitis vinifera, Vitis vinifera	miR845d, miR845e	u
miR1092	mir3502	31	3	4	24	11.44	17.06	21.41	21	ugacaggaaugcauugguguu	smo-miR1092	smo-MIR1092	Selaginella moellendorffii	miR1092	u
miR6438b	mir3503	31	4	3	24	15.25	12.79	21.41	22	uuguacacagaauaggugaaau	ptc-miR6438b	ptc-MIR6438b	Populus trichocarpa	miR6438b	u
miR319c-3p	mir3504	31	4	4	23	15.25	17.06	20.52	21	auccaacgaagcaggagcuga	mdm-miR319c-3p	mdm-MIR319c	Malus domestica	miR319c-3p	a
miR8174	mir3505	31	4	6	21	15.25	25.58	18.74	21	auguguauagggaagcuaauc	ath-miR8174	ath-MIR8174	Arabidopsis thaliana	miR8174	a
miR6462c-5p	mir3506	31	5	5	21	19.07	21.32	18.74	22	aagggacaaaaauggcauaaga	ptc-miR6462c-5p	ptc-MIR6462c	Populus trichocarpa	miR6462c-5p	a
miR8121	mir3507	31	7	1	23	26.69	4.26	20.52	24	aaaguauaaugguuuagugguuug	ath-miR8121	ath-MIR8121	Arabidopsis thaliana	miR8121	a
miR3627a	mir3508	31	7	5	19	26.69	21.32	16.95	22	ucgcaggagagauggcacuacc	fve-miR3627a, fve-miR3627b	fve-MIR3627a, fve-MIR3627b	Fragaria vesca, Fragaria vesca	miR3627a, miR3627b	u
miR9475-3p	mir3509	31	8	1	22	30.51	4.26	19.63	21	cuacaauguagagaucguuuu	sly-miR9475-3p	sly-MIR9475	Solanum lycopersicum	miR9475-3p	c
miR1091	mir3510	31	8	6	17	30.51	25.58	15.17	21	cggcagugagggaggauuugc	smo-miR1091	smo-MIR1091	Selaginella moellendorffii	miR1091	c
miR1099	mir3511	31	11	2	18	41.95	8.53	16.06	21	uauagcaaugguguuuuuguc	smo-miR1099	smo-MIR1099	Selaginella moellendorffii	miR1099	u
miR396a-5p	mir3512	31	12	1	18	45.76	4.26	16.06	21	uuccacagcuuucuugaacua	pab-miR396a-5p, vvi-miR396a	pab-MIR396a, vvi-MIR396a	Picea abies, Vitis vinifera	miR396a-5p, miR396a	u
miR8575	mir3480	30	3	5	22	11.44	21.32	19.63	24	agaugugucgugucugaaagguca	atr-miR8575	atr-MIR8575	Amborella trichopoda	miR8575	a
miR414	mir3481	30	3	10	17	11.44	42.64	15.17	21	ucaucuucaucaucaucguca	ath-miR414	ath-MIR414	Arabidopsis thaliana	miR414	u
miR3704	mir3482	30	4	3	23	15.25	12.79	20.52	22	ggucuagguggaguuggaaaaa	pab-miR3704	pab-MIR3704	Picea abies	miR3704	g
miR11610	mir3483	30	5	4	21	19.07	17.06	18.74	21	acagauaugguagggggcaca	pla-miR11610	pla-MIR11610	Paeonia lactiflora	miR11610	a
miR2111d-5p	mir3484	30	5	4	21	19.07	17.06	18.74	21	uaaucugcauccugagguuua	mtr-miR2111d-5p, mtr-miR2111h	mtr-MIR2111d, mtr-MIR2111h	Medicago truncatula, Medicago truncatula	miR2111d-5p, miR2111h	u
miR831-5p	mir3485	30	5	4	21	19.07	17.06	18.74	23	agaagagguacaaggagaugaga	aly-miR831-5p	aly-MIR831	Arabidopsis lyrata	miR831-5p	a
miR4995	mir3486	30	5	7	18	19.07	29.85	16.06	21	aggcaguggcuugguuaaggg	gma-miR4995	gma-MIR4995	Glycine max	miR4995	a
miR5244	mir3487	30	6	2	22	22.88	8.53	19.63	21	uaucucaugaagauuguuggu	mtr-miR5244	mtr-MIR5244	Medicago truncatula	miR5244	u
miR482b-5p	mir3488	30	6	3	21	22.88	12.79	18.74	21	ggcaugagguguuuggcaaga	ptc-miR482b-5p	ptc-MIR482b	Populus trichocarpa	miR482b-5p	g
miR5048a	mir3489	30	6	3	21	22.88	12.79	18.74	22	uauuugcagguuuuaggucuaa	hvu-miR5048a, hvu-miR5048b	hvu-MIR5048a, hvu-MIR5048b	Hordeum vulgare, Hordeum vulgare	miR5048a, miR5048b	u
miR5048-5p	mir3490	30	6	3	21	22.88	12.79	18.74	22	uuugcagguuuuaggucuaagu	tae-miR5048-5p	tae-MIR5048	Triticum aestivum	miR5048-5p	u
miR435	mir3491	30	6	4	20	22.88	17.06	17.84	20	uuauccgguauuggaguuga	osa-miR435	osa-MIR435	Oryza sativa	miR435	u
miR8680	mir3492	30	7	2	21	26.69	8.53	18.74	21	acaguggagguauugugccug	gra-miR8680	gra-MIR8680	Gossypium raimondii	miR8680	a
miR7755-3p	mir3493	30	8	5	17	30.51	21.32	15.17	21	ucaauuuacgguguagaauug	bdi-miR7755-3p	bdi-MIR7755	Brachypodium distachyon	miR7755-3p	u
miR1861g	mir3494	30	8	8	14	30.51	34.11	12.49	22	cagucuuguggcaagaacugag	osa-miR1861g	osa-MIR1861g	Oryza sativa	miR1861g	c
miR1861e	mir3495	30	8	8	14	30.51	34.11	12.49	22	cggucuuguggcaagaacugag	osa-miR1861e, osa-miR1861k, osa-miR1861m	osa-MIR1861e, osa-MIR1861k, osa-MIR1861m	Oryza sativa, Oryza sativa, Oryza sativa	miR1861e, miR1861k, miR1861m	c
miR10415	mir3496	30	9	5	16	34.32	21.32	14.27	24	aucuuagaaugugaguuuggaucu	gma-miR10415	gma-MIR10415	Glycine max	miR10415	a
miR8739	mir3468	29	1	6	22	3.81	25.58	19.63	24	uaacuaaauagugacacguggcau	gra-miR8739	gra-MIR8739	Gossypium raimondii	miR8739	u
miR531	mir3469	29	2	5	22	7.63	21.32	19.63	21	cgcucgccggagcagcgugca	tae-miR531	tae-MIR531	Triticum aestivum	miR531	c
miR10407b	mir3470	29	2	5	22	7.63	21.32	19.63	24	aguuaacggaugaaugaauuuguc	gma-miR10407b	gma-MIR10407b	Glycine max	miR10407b	a
miR4400	mir3471	29	2	8	19	7.63	34.11	16.95	24	uucggaaaaauucuggaagacguc	gma-miR4400	gma-MIR4400	Glycine max	miR4400	u
miR6171	mir3472	29	3	3	23	11.44	12.79	20.52	21	auguggauugcugaaggcuuu	hbr-miR6171	hbr-MIR6171	Hevea brasiliensis	miR6171	a
miR10985	mir3473	29	3	4	22	11.44	17.06	19.63	21	ccacucguagugaaacaguug	mdm-miR10985	mdm-MIR10985	Malus domestica	miR10985	c
miR6275	mir3474	29	3	6	20	11.44	25.58	17.84	22	aguggaaguagcaaggggaagc	ppe-miR6275	ppe-MIR6275	Prunus persica	miR6275	a
miR1111	mir3475	29	4	3	22	15.25	12.79	19.63	21	gccaugacuaagcaggaccag	smo-miR1111	smo-MIR1111	Selaginella moellendorffii	miR1111	g
miR172a	mir3476	29	5	2	22	19.07	8.53	19.63	20	agaaucuugaugaugcugca	mdm-miR172a, mdm-miR172c, mtr-miR172d-3p	mdm-MIR172a, mdm-MIR172c, mtr-MIR172d	Malus domestica, Malus domestica, Medicago truncatula	miR172a, miR172c, miR172d-3p	a
miR8736	mir3477	29	5	5	19	19.07	21.32	16.95	24	guggaacguguuaagagaggaaua	gra-miR8736	gra-MIR8736	Gossypium raimondii	miR8736	g
miR1312c	mir3478	29	6	3	20	22.88	12.79	17.84	21	uaauugggagagaaaauugcc	pab-miR1312c	pab-MIR1312c	Picea abies	miR1312c	u
miR831-5p	mir3479	29	8	1	20	30.51	4.26	17.84	22	agaagcguacaaggagaugagg	ath-miR831-5p	ath-MIR831	Arabidopsis thaliana	miR831-5p	a
miR9482	mir3439	28	1	3	24	3.81	12.79	21.41	21	ccuuuggggaagaagggaaac	bdi-miR9482	bdi-MIR9482	Brachypodium distachyon	miR9482	c
miR7825	mir3440	28	1	5	22	3.81	21.32	19.63	22	uugaagaaagguagacagauag	ptc-miR7825	ptc-MIR7825	Populus trichocarpa	miR7825	u
miR845	mir3441	28	2	3	23	7.63	12.79	20.52	21	ugcucugauaccaauuguugg	bdi-miR845	bdi-MIR845	Brachypodium distachyon	miR845	u
miR5273	mir3442	28	2	4	22	7.63	17.06	19.63	24	uaggggcuguaguuugagaagagg	mtr-miR5273	mtr-MIR5273	Medicago truncatula	miR5273	u
miR6280	mir3443	28	2	5	21	7.63	21.32	18.74	21	uuggcaguaagauuuuuggug	ppe-miR6280	ppe-MIR6280	Prunus persica	miR6280	u
miR482-5p	mir3444	28	3	1	24	11.44	4.26	21.41	19	ugggagaugaaggagccuu	zma-miR482-5p	zma-MIR482	Zea mays	miR482-5p	u
miR8045	mir3445	28	3	2	23	11.44	8.53	20.52	21	auugauaguugagguguguuu	stu-miR8045	stu-MIR8045	Solanum tuberosum	miR8045	a
miR835-3p	mir3446	28	3	3	22	11.44	12.79	19.63	21	uggagaagauacgcaagaaag	ath-miR835-3p	ath-MIR835	Arabidopsis thaliana	miR835-3p	u
miR2927	mir3447	28	3	3	22	11.44	12.79	19.63	23	ugucgucgucgauggagcccaug	osa-miR2927	osa-MIR2927	Oryza sativa	miR2927	u
miR11546b	mir3448	28	3	5	20	11.44	21.32	17.84	22	ugguauggguugaaguagcacc	pab-miR11546b, pab-miR11546c, pab-miR11546d, pab-miR11546e	pab-MIR11546b, pab-MIR11546c, pab-MIR11546d, pab-MIR11546e	Picea abies, Picea abies, Picea abies, Picea abies	miR11546b, miR11546c, miR11546d, miR11546e	u
miR398b-5p	mir3449	28	4	2	22	15.25	8.53	19.63	22	gaguggaucugagaacacaagg	gma-miR398b-5p	gma-MIR398b	Glycine max	miR398b-5p	g
miR5290	mir3450	28	4	2	22	15.25	8.53	19.63	24	aauuuggagagagauagacacaua	mtr-miR5290	mtr-MIR5290	Medicago truncatula	miR5290	a
miR172k	mir3451	28	5	1	22	19.07	4.26	19.63	21	ugaaucuugaugaugcugcau	gma-miR172k	gma-MIR172k	Glycine max	miR172k	u
miR529	mir3452	28	5	2	21	19.07	8.53	18.74	21	agaagagagagagcacaaccc	aqc-miR529	aqc-MIR529	Aquilegia caerulea	miR529	a
miR5508	mir3453	28	5	2	21	19.07	8.53	18.74	21	uagauggcugaucuggugugg	osa-miR5508	osa-MIR5508	Oryza sativa	miR5508	u
miR6140b	mir3454	28	5	2	21	19.07	8.53	18.74	24	aauguuuguagaauaauuugugua	pgi-miR6140b	pgi-MIR6140b	Panax ginseng	miR6140b	a
miR529e	mir3455	28	5	3	20	19.07	12.79	17.84	21	agaagagagagagcacagccu	pab-miR529e	pab-MIR529e	Picea abies	miR529e	a
miR2111a-3p	mir3456	28	5	3	20	19.07	12.79	17.84	21	agccuuggaaugcagauuauc	mtr-miR2111a-3p	mtr-MIR2111a	Medicago truncatula	miR2111a-3p	a
miR2089-3p	mir3457	28	5	3	20	19.07	12.79	17.84	22	aggauugguguaauagguaaaa	mtr-miR2089-3p	mtr-MIR2089	Medicago truncatula	miR2089-3p	a
miR2118	mir3458	28	5	4	19	19.07	17.06	16.95	21	gaaauggguggaugggaguga	hbr-miR2118	hbr-MIR2118	Hevea brasiliensis	miR2118	g
miR1074	mir3459	28	5	6	17	19.07	25.58	15.17	21	aggguuguuaguuguguugau	ppt-miR1074	ppt-MIR1074	Physcomitrella patens	miR1074	a
miR9748	mir3460	28	6	3	19	22.88	12.79	16.95	22	gaaggaaguguagagggaugac	gma-miR9748	gma-MIR9748	Glycine max	miR9748	g
miR156a-3p	mir3461	28	6	3	19	22.88	12.79	16.95	22	gcucacuucucucucugucagu	zma-miR156a-3p	zma-MIR156a	Zea mays	miR156a-3p	g
miR395x	mir3462	28	6	4	18	22.88	17.06	16.06	21	gugaaguguuuggaguagcuc	osa-miR395x	osa-MIR395x	Oryza sativa	miR395x	g
miR812o-3p	mir3463	28	7	1	20	26.69	4.26	17.84	24	gaacggucaaauguuagacacgga	osa-miR812o-3p	osa-MIR812o	Oryza sativa	miR812o-3p	g
miR838-5p	mir3464	28	7	2	19	26.69	8.53	16.95	21	ugcaagaaugagaagcaaagc	aly-miR838-5p	aly-MIR838	Arabidopsis lyrata	miR838-5p	u
miR7503b	mir3465	28	7	2	19	26.69	8.53	16.95	24	aaccgaugguugaacauguuagac	gra-miR7503b	gra-MIR7503b	Gossypium raimondii	miR7503b	a
miR159g-3p	mir3466	28	7	6	15	26.69	25.58	13.38	21	uuuggagugaagggaguucug	zma-miR159g-3p	zma-MIR159g	Zea mays	miR159g-3p	u
miR2275b-5p	mir3467	28	9	1	18	34.32	4.26	16.06	21	agaguuggaggaaaacaaaca	ata-miR2275b-5p	ata-MIR2275b	Aegilops tauschii	miR2275b-5p	a
miR159e	mir3414	27	0	5	22	0	21.32	19.63	21	auuggauugaagggagcuccu	osa-miR159e	osa-MIR159e	Oryza sativa	miR159e	a
miR8602	mir3415	27	2	3	22	7.63	12.79	19.63	21	ucaggagagaugaugccggcc	atr-miR8602	atr-MIR8602	Amborella trichopoda	miR8602	u
miR1508b	mir3416	27	2	4	21	7.63	17.06	18.74	21	uagaaagggaaauagcaguug	gma-miR1508b, gso-miR1508a	gma-MIR1508b, gso-MIR1508a	Glycine max, Glycine soja	miR1508b, miR1508a	u
miR6466-5p	mir3417	27	2	7	18	7.63	29.85	16.06	21	ucugguaugagcauuugauga	ptc-miR6466-5p	ptc-MIR6466	Populus trichocarpa	miR6466-5p	u
miR11513	mir3418	27	2	8	17	7.63	34.11	15.17	22	uuaaaugcuuugcaugucgggg	pab-miR11513	pab-MIR11513	Picea abies	miR11513	u
miR479	mir3419	27	3	1	23	11.44	4.26	20.52	22	ugugguauugguucggcucauc	vvi-miR479	vvi-MIR479	Vitis vinifera	miR479	u
miR2108a	mir3420	27	3	2	22	11.44	8.53	19.63	21	uuaauguguuguguuugucgg	gma-miR2108a	gma-MIR2108a	Glycine max	miR2108a	u
miR3693	mir3421	27	3	3	21	11.44	12.79	18.74	22	agagggugcucaugaacugcuc	pab-miR3693	pab-MIR3693	Picea abies	miR3693	a
miR156h-5p	mir3422	27	4	0	23	15.25	0	20.52	21	acagaagauagagaacacaua	csi-miR156h-5p	csi-MIR156h	Citrus sinensis	miR156h-5p	a
miR1097	mir3423	27	4	0	23	15.25	0	20.52	21	uagccauuguuguuguuggaa	smo-miR1097	smo-MIR1097	Selaginella moellendorffii	miR1097	u
miR8714	mir3424	27	4	1	22	15.25	4.26	19.63	21	auggacgaaaugaaaguagag	gra-miR8714	gra-MIR8714	Gossypium raimondii	miR8714	a
miR1222a	mir3425	27	4	2	21	15.25	8.53	18.74	21	uugaaggaguucauugguaua	ppt-miR1222a	ppt-MIR1222a	Physcomitrella patens	miR1222a	u
miR7721-3p	mir3426	27	4	4	19	15.25	17.06	16.95	24	aaaguuuggcauagaauucaaugc	bdi-miR7721-3p	bdi-MIR7721	Brachypodium distachyon	miR7721-3p	a
miR390b-5p	mir3427	27	4	5	18	15.25	21.32	16.06	21	aagcucaggagggauagcacc	gma-miR390b-5p	gma-MIR390b	Glycine max	miR390b-5p	a
miR7777-3p.2	mir3428	27	5	1	21	19.07	4.26	18.74	21	ugagauggugucuguugaagg	bdi-miR7777-3p.2	bdi-MIR7777	Brachypodium distachyon	miR7777-3p.2	u
miR7801	mir3429	27	5	3	19	19.07	12.79	16.95	21	uacgagaugaaacacaguuug	rgl-miR7801	rgl-MIR7801	Rehmannia glutinosa	miR7801	u
miR11124-5p	mir3430	27	5	5	17	19.07	21.32	15.17	22	ucucgucugcauuuuguggaug	lja-miR11124-5p	lja-MIR11124	Lotus japonicus	miR11124-5p	u
miR172d	mir3431	27	6	2	19	22.88	8.53	16.95	23	ugagaaucuugaugaugcugcau	vvi-miR172d	vvi-MIR172d	Vitis vinifera	miR172d	u
miR6461	mir3432	27	6	8	13	22.88	34.11	11.6	21	uagcuagcaaguucauggauc	ptc-miR6461	ptc-MIR6461	Populus trichocarpa	miR6461	u
miR172d	mir3433	27	7	1	19	26.69	4.26	16.95	21	agaauccugaugaugcugcau	tcc-miR172d	tcc-MIR172d	Theobroma cacao	miR172d	a
miR8143	mir3434	27	7	1	19	26.69	4.26	16.95	24	gagagaugguggacagaucaggua	cpa-miR8143	cpa-MIR8143	Carica papaya	miR8143	g
miR156b	mir3435	27	7	5	15	26.69	21.32	13.38	20	cagaagauagagagcacaac	pta-miR156b	pta-MIR156b	Pinus taeda	miR156b	c
miR167d-3p	mir3436	27	7	5	15	26.69	21.32	13.38	24	aucggaucaugugguagcuucacc	csi-miR167d-3p	csi-MIR167d	Citrus sinensis	miR167d-3p	a
miR10446	mir3437	27	8	4	15	30.51	17.06	13.38	24	ucaacucaagucgagcucaagccu	gma-miR10446	gma-MIR10446	Glycine max	miR10446	u
miR6253	mir3438	27	10	3	14	38.13	12.79	12.49	22	gaggaaagugggcaguuggguu	osa-miR6253	osa-MIR6253	Oryza sativa	miR6253	g
miR5646	mir3392	26	1	2	23	3.81	8.53	20.52	20	guucgaggcacguugggagg	ath-miR5646	ath-MIR5646	Arabidopsis thaliana	miR5646	g
miR2119	mir3393	26	1	2	23	3.81	8.53	20.52	21	ucaaagggagguguggaguag	mtr-miR2119	mtr-MIR2119	Medicago truncatula	miR2119	u
miR6441	mir3394	26	1	4	21	3.81	17.06	18.74	21	aaguugacggaaggacuacau	ptc-miR6441	ptc-MIR6441	Populus trichocarpa	miR6441	a
miR166m	mir3395	26	1	5	20	3.81	21.32	17.84	20	cggaccaggcuucauucccc	gma-miR166m	gma-MIR166m	Glycine max	miR166m	c
miR5284b	mir3396	26	2	3	21	7.63	12.79	18.74	24	gagggaucaaaaguggaagaaucu	mtr-miR5284b	mtr-MIR5284b	Medicago truncatula	miR5284b	g
miR3704b	mir3397	26	3	3	20	11.44	12.79	17.84	22	ggucucgauggaguugggaaga	pde-miR3704b	pde-MIR3704b	Pinus densata	miR3704b	g
miR529d	mir3398	26	3	7	16	11.44	29.85	14.27	21	cgaagagagagagcaccgccu	pab-miR529d	pab-MIR529d	Picea abies	miR529d	c
miR11086-3p	mir3399	26	4	2	20	15.25	8.53	17.84	21	uagaugaagcaacucgacacu	lja-miR11086-3p	lja-MIR11086	Lotus japonicus	miR11086-3p	u
miR1093	mir3400	26	4	2	20	15.25	8.53	17.84	21	uggaggugucguugccaagga	smo-miR1093	smo-MIR1093	Selaginella moellendorffii	miR1093	u
miR1133	mir3401	26	4	3	19	15.25	12.79	16.95	22	cauauacucccuccguccgaaa	tae-miR1133	tae-MIR1133	Triticum aestivum	miR1133	c
miR7752-3p	mir3402	26	4	4	18	15.25	17.06	16.06	25	aaaaugauagguuggaagaacacgc	bdi-miR7752-3p	bdi-MIR7752	Brachypodium distachyon	miR7752-3p	a
miR395d-3p	mir3403	26	4	5	17	15.25	21.32	15.17	21	aaguguuuggggaacucuagg	bdi-miR395d-3p	bdi-MIR395d	Brachypodium distachyon	miR395d-3p	a
miR1026a	mir3404	26	5	2	19	19.07	8.53	16.95	21	ugagaaagacuugagaggaca	ppt-miR1026a, ppt-miR1026b	ppt-MIR1026a, ppt-MIR1026b	Physcomitrella patens, Physcomitrella patens	miR1026a, miR1026b	u
miR1088-5p	mir3405	26	5	3	18	19.07	12.79	16.06	21	cagaagaaagagagcacgcau	smo-miR1088-5p	smo-MIR1088	Selaginella moellendorffii	miR1088-5p	c
miR5485	mir3406	26	5	4	17	19.07	17.06	15.17	21	ugacaacugguagcagagcaa	osa-miR5485	osa-MIR5485	Oryza sativa	miR5485	u
miR1507c-5p	mir3407	26	5	8	13	19.07	34.11	11.6	21	gagguguuugggaugagagaa	gma-miR1507c-5p	gma-MIR1507c	Glycine max	miR1507c-5p	g
miR5253	mir3408	26	6	1	19	22.88	4.26	16.95	21	gaugaaaaugauuauguugga	mtr-miR5253	mtr-MIR5253	Medicago truncatula	miR5253	g
miR1440b	mir3409	26	6	3	17	22.88	12.79	15.17	21	uuuaggagagugguauuugag	osa-miR1440b	osa-MIR1440b	Oryza sativa	miR1440b	u
miR3440	mir3410	26	7	1	18	26.69	4.26	16.06	21	uggguuggucaagggaaacgc	han-miR3440	han-MIR3440	Helianthus annuus	miR3440	u
miR855	mir3411	26	8	1	17	30.51	4.26	15.17	22	agcaaaagcuaaggaaaaggaa	ath-miR855	ath-MIR855	Arabidopsis thaliana	miR855	a
miR5185b-3p	mir3412	26	8	4	14	30.51	17.06	12.49	21	uuugagaauugaacuagaagc	bdi-miR5185b-3p	bdi-MIR5185b	Brachypodium distachyon	miR5185b-3p	u
miR9741	mir3413	26	10	2	14	38.13	8.53	12.49	24	aauguguugaacugagugaagaca	gma-miR9741	gma-MIR9741	Glycine max	miR9741	a
miR159b	mir3363	25	0	4	21	0	17.06	18.74	20	cuuggauugaagggagcucc	pab-miR159b, pab-miR159c	pab-MIR159b, pab-MIR159c	Picea abies, Picea abies	miR159b, miR159c	c
miR5054	mir3364	25	1	4	20	3.81	17.06	17.84	18	uccccacggucggcgcca	bdi-miR5054	bdi-MIR5054	Brachypodium distachyon	miR5054	u
miR11108e-3p	mir3365	25	1	5	19	3.81	21.32	16.95	21	caaugugauuggaugaugggu	lja-miR11108e-3p	lja-MIR11108e	Lotus japonicus	miR11108e-3p	c
miR166j	mir3366	25	1	5	19	3.81	21.32	16.95	21	ccggaccaggcuucauucccc	pab-miR166j	pab-MIR166j	Picea abies	miR166j	c
miR11461	mir3367	25	1	6	18	3.81	25.58	16.06	21	cgaggaggagagcuaagagcc	pab-miR11461	pab-MIR11461	Picea abies	miR11461	c
miR1211-5p	mir3368	25	2	1	22	7.63	4.26	19.63	21	agggagggaugguuaugcaag	ppt-miR1211-5p	ppt-MIR1211	Physcomitrella patens	miR1211-5p	a
miR2275a-5p	mir3369	25	2	2	21	7.63	8.53	18.74	20	ugaguguucgaggaaagcaa	ata-miR2275a-5p	ata-MIR2275a	Aegilops tauschii	miR2275a-5p	u
miR11433	mir3370	25	2	4	19	7.63	17.06	16.95	21	agucgagcaucuccaaugggc	pab-miR11433	pab-MIR11433	Picea abies	miR11433	a
miR1079-5p	mir3371	25	2	4	19	7.63	17.06	16.95	23	caccgagcucuucuuuuuggagg	ppt-miR1079-5p	ppt-MIR1079	Physcomitrella patens	miR1079-5p	c
miR3701b-5p	mir3372	25	2	7	16	7.63	29.85	14.27	22	cgaaggguaagcguuguuuggc	pab-miR3701b-5p, pab-miR3701i	pab-MIR3701b, pab-MIR3701i	Picea abies, Picea abies	miR3701b-5p, miR3701i	c
miR10210-3p	mir3373	25	2	9	14	7.63	38.38	12.49	21	ugcaggaguguaggauaacgc	vca-miR10210-3p	vca-MIR10210	Vriesea carinata	miR10210-3p	u
miR7725b-3p.2	mir3374	25	3	2	20	11.44	8.53	17.84	24	caaauaagaggagacgagacauag	bdi-miR7725b-3p.2	bdi-MIR7725b	Brachypodium distachyon	miR7725b-3p.2	c
miR5304-5p	mir3375	25	3	5	17	11.44	21.32	15.17	21	caaugcaacauacucaucacc	stu-miR5304-5p	stu-MIR5304	Solanum tuberosum	miR5304-5p	c
miR5761b	mir3376	25	4	2	19	15.25	8.53	16.95	21	uuuugugucgugaagcuuuug	gma-miR5761b	gma-MIR5761b	Glycine max	miR5761b	u
miR5654-3p	mir3377	25	4	3	18	15.25	12.79	16.06	23	uggaagaugcuuugggauuuauu	ath-miR5654-3p	ath-MIR5654	Arabidopsis thaliana	miR5654-3p	u
miR5493	mir3378	25	4	5	16	15.25	21.32	14.27	21	agccgggcucggucgcgcgug	osa-miR5493	osa-MIR5493	Oryza sativa	miR5493	a
miR2950	mir3379	25	4	5	16	15.25	21.32	14.27	21	uggugugcaggggguggaaua	ghr-miR2950	ghr-MIR2950	Gossypium hirsutum	miR2950	u
miR8782	mir3380	25	4	5	16	15.25	21.32	14.27	21	uuugguguugaaggggaauaa	gra-miR8782	gra-MIR8782	Gossypium raimondii	miR8782	u
miR2092-3p	mir3381	25	4	7	14	15.25	29.85	12.49	22	accagcauuccauuggcagagg	osa-miR2092-3p	osa-MIR2092	Oryza sativa	miR2092-3p	a
miR6282	mir3382	25	5	1	19	19.07	4.26	16.95	23	guugaucgaugugggauguuaca	ppe-miR6282	ppe-MIR6282	Prunus persica	miR6282	g
miR11460	mir3383	25	5	2	18	19.07	8.53	16.06	22	cgagcgcuucaaagagaagaag	pab-miR11460	pab-MIR11460	Picea abies	miR11460	c
miR2592bb	mir3384	25	5	3	17	19.07	12.79	15.17	21	aggcugguuuagaugaaggua	mtr-miR2592bb, mtr-miR2592be	mtr-MIR2592bb, mtr-MIR2592be	Medicago truncatula, Medicago truncatula	miR2592bb, miR2592be	a
miR156c	mir3385	25	5	7	13	19.07	29.85	11.6	19	ugacagaagagagggagca	har-miR156c	har-MIR156c	Helianthus argophyllus	miR156c	u
miR10421	mir3386	25	6	2	17	22.88	8.53	15.17	22	cagaaugagaccuugagcgugg	gma-miR10421	gma-MIR10421	Glycine max	miR10421	c
miR5144-3p	mir3387	25	6	5	14	22.88	21.32	12.49	21	ucuccucagcagcacaagaag	osa-miR5144-3p	osa-MIR5144	Oryza sativa	miR5144-3p	u
miR7748a-3p	mir3388	25	7	3	15	26.69	12.79	13.38	24	aauauguuuucuauuguuggacgg	bdi-miR7748a-3p	bdi-MIR7748a	Brachypodium distachyon	miR7748a-3p	a
miR946a-5p	mir3389	25	7	4	14	26.69	17.06	12.49	21	uguggauagagaaggguuagu	pta-miR946a-5p	pta-MIR946a	Pinus taeda	miR946a-5p	u
miR8150	mir3390	25	8	2	15	30.51	8.53	13.38	24	aaaaccugagucagaugaugagcg	cpa-miR8150	cpa-MIR8150	Carica papaya	miR8150	a
miR5026	mir3391	25	8	6	11	30.51	25.58	9.81	21	acucauaagaucgugacacgu	ath-miR5026	ath-MIR5026	Arabidopsis thaliana	miR5026	a
miR393b	mir3337	24	1	1	22	3.81	4.26	19.63	22	uccaaagggaucgcauugaucu	fve-miR393b, mdm-miR393a, mdm-miR393b, mdm-miR393c	fve-MIR393b, mdm-MIR393a, mdm-MIR393b, mdm-MIR393c	Fragaria vesca, Malus domestica, Malus domestica, Malus domestica	miR393b, miR393a, miR393b, miR393c	u
miR11108r-3p	mir3338	24	1	2	21	3.81	8.53	18.74	22	ugauuggaugaugaguuauuua	lja-miR11108r-3p	lja-MIR11108r	Lotus japonicus	miR11108r-3p	u
miR166j	mir3339	24	1	5	18	3.81	21.32	16.06	21	uccggaccaggcuucauuccc	ppt-miR166j, ppt-miR166k, ppt-miR166l	ppt-MIR166j, ppt-MIR166k, ppt-MIR166l	Physcomitrella patens, Physcomitrella patens, Physcomitrella patens	miR166j, miR166k, miR166l	u
miR4348d	mir3340	24	2	1	21	7.63	4.26	18.74	21	uuucggugucggugaauugcc	gma-miR4348d	gma-MIR4348d	Glycine max	miR4348d	u
miR11427a	mir3341	24	2	2	20	7.63	8.53	17.84	22	agaccgaaggcgagaauggagc	pab-miR11427a, pab-miR11427b	pab-MIR11427a, pab-MIR11427b	Picea abies, Picea abies	miR11427a, miR11427b	a
miR6139	mir3342	24	2	2	20	7.63	8.53	17.84	24	aagaaucauugggaagggaagaaa	pgi-miR6139	pgi-MIR6139	Panax ginseng	miR6139	a
miR8580	mir3343	24	2	3	19	7.63	12.79	16.95	24	ugucuaaauagaauggauggugua	atr-miR8580	atr-MIR8580	Amborella trichopoda	miR8580	u
miR845b-5p	mir3344	24	2	5	17	7.63	21.32	15.17	21	ucaauugguaucagagcaacg	aly-miR845b-5p	aly-MIR845b	Arabidopsis lyrata	miR845b-5p	u
miR7760-5p	mir3345	24	2	5	17	7.63	21.32	15.17	24	cagcggacagaauggagcaagcag	bdi-miR7760-5p	bdi-MIR7760	Brachypodium distachyon	miR7760-5p	c
miR529e	mir3346	24	3	1	20	11.44	4.26	17.84	21	agaagagagagaguacagccc	ppt-miR529e	ppt-MIR529e	Physcomitrella patens	miR529e	a
miR7773-5p	mir3347	24	3	3	18	11.44	12.79	16.06	21	cgggucaacgaaggaaaaauu	bdi-miR7773-5p	bdi-MIR7773	Brachypodium distachyon	miR7773-5p	c
miR437u	mir3348	24	3	8	13	11.44	34.11	11.6	21	aaaguuagagaaguuugacuu	sbi-miR437u, sbi-miR437w	sbi-MIR437u, sbi-MIR437w	Sorghum bicolor, Sorghum bicolor	miR437u, miR437w	a
miR171d-5p	mir3349	24	4	0	20	15.25	0	17.84	22	ugugauauugguucgguucaua	ppe-miR171d-5p	ppe-MIR171d	Prunus persica	miR171d-5p	u
miR5742	mir3350	24	4	1	19	15.25	4.26	16.95	21	ccacaucaauggucguuggau	mtr-miR5742	mtr-MIR5742	Medicago truncatula	miR5742	c
miR2673a	mir3351	24	4	1	19	15.25	4.26	16.95	22	ccucuuccucuuccucuuccac	mtr-miR2673a, mtr-miR2673b	mtr-MIR2673a, mtr-MIR2673b	Medicago truncatula, Medicago truncatula	miR2673a, miR2673b	c
miR8751a	mir3352	24	4	1	19	15.25	4.26	16.95	24	ugaaauuuguagagacaaaacgcu	gra-miR8751a	gra-MIR8751a	Gossypium raimondii	miR8751a	u
miR477a	mir3353	24	4	6	14	15.25	25.58	12.49	21	acucucccucaagggcuucug	nta-miR477a	nta-MIR477a	Nicotiana tabacum	miR477a	a
miR166h-5p	mir3354	24	4	7	13	15.25	29.85	11.6	21	ggaaugacguccgguccgaac	zma-miR166h-5p	zma-MIR166h	Zea mays	miR166h-5p	g
miR477d-5p	mir3355	24	4	7	13	15.25	29.85	11.6	22	acucucccucaagggcuucugg	csi-miR477d-5p	csi-MIR477d	Citrus sinensis	miR477d-5p	a
miR482d-5p	mir3356	24	4	8	12	15.25	34.11	10.71	22	ggacauggguugguuugcaaga	ptc-miR482d-5p	ptc-MIR482d	Populus trichocarpa	miR482d-5p	g
miR5256	mir3357	24	5	3	16	19.07	12.79	14.27	21	uaauggauuauguaagauuaa	mtr-miR5256	mtr-MIR5256	Medicago truncatula	miR5256	u
miR8657a	mir3358	24	5	3	16	19.07	12.79	14.27	24	uguaguaauuguagaaguucaggg	gra-miR8657a, gra-miR8657b, gra-miR8657c, gra-miR8657d, gra-miR8657e	gra-MIR8657a, gra-MIR8657b, gra-MIR8657c, gra-MIR8657d, gra-MIR8657e	Gossypium raimondii, Gossypium raimondii, Gossypium raimondii, Gossypium raimondii, Gossypium raimondii	miR8657a, miR8657b, miR8657c, miR8657d, miR8657e	u
miR5806	mir3359	24	6	0	18	22.88	0	16.06	21	acaggcaaagacaaugacggc	osa-miR5806	osa-MIR5806	Oryza sativa	miR5806	a
miR845b	mir3360	24	6	4	14	22.88	17.06	12.49	22	ucgcucugauaccaaauugaug	ath-miR845b	ath-MIR845b	Arabidopsis thaliana	miR845b	u
miR7742-3p	mir3361	24	7	1	16	26.69	4.26	14.27	21	uguguguucgagugaaugagu	bdi-miR7742-3p	bdi-MIR7742	Brachypodium distachyon	miR7742-3p	u
miR482d-5p	mir3362	24	9	4	11	34.32	17.06	9.81	21	cgugaguggugggguaagaua	stu-miR482d-5p	stu-MIR482d	Solanum tuberosum	miR482d-5p	c
miR482b	mir3306	23	0	1	22	0	4.26	19.63	21	gaaugggcgguuugggaaaga	hbr-miR482b	hbr-MIR482b	Hevea brasiliensis	miR482b	g
miR853-3p	mir3307	23	1	2	20	3.81	8.53	17.84	21	caaccggaaaggggagcagca	aly-miR853-3p	aly-MIR853	Arabidopsis lyrata	miR853-3p	c
miR408-5p	mir3308	23	1	2	20	3.81	8.53	17.84	21	cagggaacaagcagagcaugg	aly-miR408-5p	aly-MIR408	Arabidopsis lyrata	miR408-5p	c
miR11136-3p	mir3309	23	1	4	18	3.81	17.06	16.06	22	gauaauuguugggauuuugguu	lja-miR11136-3p	lja-MIR11136	Lotus japonicus	miR11136-3p	g
miR5287b-3p	mir3310	23	2	5	16	7.63	21.32	14.27	23	uuauauaugugaucggagggugu	lja-miR5287b-3p	lja-MIR5287b	Lotus japonicus	miR5287b-3p	u
miR8572	mir3311	23	2	6	15	7.63	25.58	13.38	24	ugacccggucguuggaauccucuc	atr-miR8572	atr-MIR8572	Amborella trichopoda	miR8572	u
miR8020	mir3312	23	3	1	19	11.44	4.26	16.95	24	aauuucauugaguauguuguuguu	stu-miR8020	stu-MIR8020	Solanum tuberosum	miR8020	a
miR6220-3p	mir3313	23	3	2	18	11.44	8.53	16.06	24	augccuuauaauuugggauggaga	sbi-miR6220-3p	sbi-MIR6220	Sorghum bicolor	miR6220-3p	a
miR5281a	mir3314	23	3	2	18	11.44	8.53	16.06	24	cucuuguaaauaggaucggaggga	mtr-miR5281a	mtr-MIR5281a	Medicago truncatula	miR5281a	c
miR11288c-3p	mir3315	23	3	3	17	11.44	12.79	15.17	21	ugaauugggauuugucgaauu	fve-miR11288c-3p	fve-MIR11288c	Fragaria vesca	miR11288c-3p	u
miR5745a	mir3316	23	3	3	17	11.44	12.79	15.17	24	cgugacaacacaucauuggaugca	mtr-miR5745a	mtr-MIR5745a	Medicago truncatula	miR5745a	c
miR4993	mir3317	23	3	4	16	11.44	17.06	14.27	21	gagcggcggcgguggaggaug	gma-miR4993	gma-MIR4993	Glycine max	miR4993	g
miR5758	mir3318	23	3	5	15	11.44	21.32	13.38	21	uaaguuggaagaauguauuug	mtr-miR5758	mtr-MIR5758	Medicago truncatula	miR5758	u
miR9670-3p	mir3319	23	3	6	14	11.44	25.58	12.49	21	agguggaauacuugaagaaga	tae-miR9670-3p	tae-MIR9670	Triticum aestivum	miR9670-3p	a
miR6255	mir3320	23	4	0	19	15.25	0	16.95	22	ugggaaaaaugggcaguugagu	osa-miR6255	osa-MIR6255	Oryza sativa	miR6255	u
miR156b-3p	mir3321	23	4	1	18	15.25	4.26	16.06	22	gcucacuucucucucugucacc	bdi-miR156b-3p	bdi-MIR156b	Brachypodium distachyon	miR156b-3p	g
miR156e-3p	mir3322	23	4	1	18	15.25	4.26	16.06	22	gcucacuucucucucugucagc	bdi-miR156e-3p, osa-miR156c-3p	bdi-MIR156e, osa-MIR156c	Brachypodium distachyon, Oryza sativa	miR156e-3p, miR156c-3p	g
miR1155	mir3323	23	4	3	16	15.25	12.79	14.27	22	uaguccugcacgaggaaggagc	cre-miR1155	cre-MIR1155	Chlamydomonas reinhardtii	miR1155	u
miR6252	mir3324	23	4	3	16	15.25	12.79	14.27	23	auucguuguauuaagagaggguu	osa-miR6252	osa-MIR6252	Oryza sativa	miR6252	a
miR7749-3p	mir3325	23	4	4	15	15.25	17.06	13.38	24	uggaaugggcgcucucagggaagc	bdi-miR7749-3p	bdi-MIR7749	Brachypodium distachyon	miR7749-3p	u
miR774a-5p.1	mir3326	23	4	5	14	15.25	21.32	12.49	21	cgagacgaagauaugggugac	aly-miR774a-5p.1	aly-MIR774a	Arabidopsis lyrata	miR774a-5p.1	c
miR169o	mir3327	23	4	7	12	15.25	29.85	10.71	21	uagccaaggaugauuugccug	sbi-miR169o	sbi-MIR169o	Sorghum bicolor	miR169o	u
miR11172-5p	mir3328	23	5	4	14	19.07	17.06	12.49	24	uagcggugaauaguggaguagcgg	lja-miR11172-5p	lja-MIR11172	Lotus japonicus	miR11172-5p	u
miR5817	mir3329	23	6	2	15	22.88	8.53	13.38	24	aucgaauuugaaagaaaaagguau	osa-miR5817	osa-MIR5817	Oryza sativa	miR5817	a
miR6263	mir3330	23	6	4	13	22.88	17.06	11.6	21	aaguggacaaaaggggagugg	ppe-miR6263	ppe-MIR6263	Prunus persica	miR6263	a
miR2585b	mir3331	23	6	4	13	22.88	17.06	11.6	22	caggauuagcgauuacagggac	mtr-miR2585b	mtr-MIR2585b	Medicago truncatula	miR2585b	c
miR2871b-5p	mir3332	23	6	8	9	22.88	34.11	8.03	24	cauggugaccguagaaacuaacau	osa-miR2871b-5p	osa-MIR2871b	Oryza sativa	miR2871b-5p	c
miR7783-3p	mir3333	23	7	3	13	26.69	12.79	11.6	24	agcucugauaccauguggaugaga	bdi-miR7783-3p	bdi-MIR7783	Brachypodium distachyon	miR7783-3p	a
miR7514	mir3334	23	7	4	12	26.69	17.06	10.71	24	auaaagugauaagugagaucgucu	ghr-miR7514	ghr-MIR7514	Gossypium hirsutum	miR7514	a
miR902f-3p	mir3335	23	7	5	11	26.69	21.32	9.81	20	acgaagaucugcaucauaac	ppt-miR902f-3p	ppt-MIR902f	Physcomitrella patens	miR902f-3p	a
miR5239	mir3336	23	9	1	13	34.32	4.26	11.6	21	ugggagaaaagauagaaugug	mtr-miR5239	mtr-MIR5239	Medicago truncatula	miR5239	u
miR11146-3p	mir3262	22	0	3	19	0	12.79	16.95	23	gcaacgacauguauaguuggagg	lja-miR11146-3p	lja-MIR11146	Lotus japonicus	miR11146-3p	g
miR159c	mir3263	22	0	5	17	0	21.32	15.17	21	auuggauugaagggagcuccc	fve-miR159c	fve-MIR159c	Fragaria vesca	miR159c	a
miR164a	mir3264	22	0	6	16	0	25.58	14.27	21	uggagaagcagggcacaugcc	mdm-miR164a	mdm-MIR164a	Malus domestica	miR164a	u
miR166a-5p	mir3265	22	1	1	20	3.81	4.26	17.84	21	gaaugacgccgggucugaaag	bdi-miR166a-5p	bdi-MIR166a	Brachypodium distachyon	miR166a-5p	g
miR393a	mir3266	22	1	2	19	3.81	8.53	16.95	22	auccaaagggaucgcauugauc	csi-miR393a	csi-MIR393a	Citrus sinensis	miR393a	a
miR535	mir3267	22	1	4	17	3.81	17.06	15.17	22	ugacaacgagagagagcacgcg	aqc-miR535	aqc-MIR535	Aquilegia caerulea	miR535	u
miR171a-5p	mir3268	22	1	6	15	3.81	25.58	13.38	21	uauuggcgagguucaaucaga	zma-miR171a-5p	zma-MIR171a	Zea mays	miR171a-5p	u
miR12163	mir3269	22	1	8	13	3.81	34.11	11.6	21	auuccgcucguuugacucuag	aof-miR12163	aof-MIR12163	Asparagus officinalis	miR12163	a
miR477	mir3270	22	2	1	19	7.63	4.26	16.95	21	cgaagucuuggaagagaguaa	gra-miR477	gra-MIR477	Gossypium raimondii	miR477	c
miR395l	mir3271	22	2	2	18	7.63	8.53	16.06	21	cugaaguguuugggggaaccc	mdm-miR395l	mdm-MIR395l	Malus domestica	miR395l	c
miR4356	mir3272	22	2	2	18	7.63	8.53	16.06	24	caggacugucuuagaaagccaggc	gma-miR4356	gma-MIR4356	Glycine max	miR4356	c
miR7729a-3p	mir3273	22	2	3	17	7.63	12.79	15.17	24	agcaaugguggugguuuggaggag	bdi-miR7729a-3p, bdi-miR7729b-3p	bdi-MIR7729a, bdi-MIR7729b	Brachypodium distachyon, Brachypodium distachyon	miR7729a-3p, miR7729b-3p	a
miR156t	mir3274	22	2	4	16	7.63	17.06	14.27	21	uugacagaagaaagggagcac	gma-miR156t	gma-MIR156t	Glycine max	miR156t	u
miR6485	mir3275	22	2	6	14	7.63	25.58	12.49	20	uaggauguagaagagcauaa	hbr-miR6485	hbr-MIR6485	Hevea brasiliensis	miR6485	u
miR11404	mir3276	22	2	6	14	7.63	25.58	12.49	21	ucgugauagggauauacugaa	pab-miR11404	pab-MIR11404	Picea abies	miR11404	u
miR5225a	mir3277	22	3	0	19	11.44	0	16.95	22	ucugucgaaggugagauggugc	mdm-miR5225a, mdm-miR5225b	mdm-MIR5225a, mdm-MIR5225b	Malus domestica, Malus domestica	miR5225a, miR5225b	u
miR7779-5p	mir3278	22	3	0	19	11.44	0	16.95	24	gaggucauugucagacaugggaag	bdi-miR7779-5p	bdi-MIR7779	Brachypodium distachyon	miR7779-5p	g
miR172d	mir3279	22	3	1	18	11.44	4.26	16.06	21	ugaaucuugaugaugcugcac	egu-miR172d, egu-miR172e, egu-miR172f, osa-miR172c, sbi-miR172e	egu-MIR172d, egu-MIR172e, egu-MIR172f, osa-MIR172c, sbi-MIR172e	Elaeis guineensis, Elaeis guineensis, Elaeis guineensis, Oryza sativa, Sorghum bicolor	miR172d, miR172e, miR172f, miR172c, miR172e	u
miR8146	mir3280	22	3	2	17	11.44	8.53	15.17	24	aggaagacggugaguagaagccaa	cpa-miR8146	cpa-MIR8146	Carica papaya	miR8146	a
miR9776-5p	mir3281	22	3	3	16	11.44	12.79	14.27	21	agcuuggacgaggaugugcaa	ata-miR9776-5p	ata-MIR9776	Aegilops tauschii	miR9776-5p	a
miR5819	mir3282	22	3	3	16	11.44	12.79	14.27	21	aggacgaggggaacggcggcg	osa-miR5819	osa-MIR5819	Oryza sativa	miR5819	a
miR2616	mir3283	22	3	3	16	11.44	12.79	14.27	22	auuggguuugguucgggcggau	mtr-miR2616	mtr-MIR2616	Medicago truncatula	miR2616	a
miR5568f-3p	mir3284	22	3	4	15	11.44	17.06	13.38	21	gucuuauaauuuggaauggag	sbi-miR5568f-3p	sbi-MIR5568f	Sorghum bicolor	miR5568f-3p	g
miR172a-5p	mir3285	22	3	5	14	11.44	21.32	12.49	21	gcagcguccucaagauucaca	csi-miR172a-5p	csi-MIR172a	Citrus sinensis	miR172a-5p	g
miR160d-3p	mir3286	22	3	5	14	11.44	21.32	12.49	21	gcgugcacggagccaagcaua	bdi-miR160d-3p	bdi-MIR160d	Brachypodium distachyon	miR160d-3p	g
miR482a-5p	mir3287	22	3	5	14	11.44	21.32	12.49	22	agaauuugugggaaugggcuga	gma-miR482a-5p	gma-MIR482a	Glycine max	miR482a-5p	a
miR11159-3p	mir3288	22	3	5	14	11.44	21.32	12.49	24	acugaaaacuuguuugguaagacc	lja-miR11159-3p	lja-MIR11159	Lotus japonicus	miR11159-3p	a
miR5175a	mir3289	22	4	0	18	15.25	0	16.06	21	aagaauuuaggaacggaggga	bdi-miR5175a	bdi-MIR5175a	Brachypodium distachyon	miR5175a	a
miR477a-5p	mir3290	22	4	1	17	15.25	4.26	15.17	22	ucccucaagggcucccaauauu	ppe-miR477a-5p, ppe-miR477b-5p	ppe-MIR477a, ppe-MIR477b	Prunus persica, Prunus persica	miR477a-5p, miR477b-5p	u
miR3636-3p	mir3291	22	4	2	16	15.25	8.53	14.27	24	gucugucggagaagcaagucggag	vvi-miR3636-3p	vvi-MIR3636	Vitis vinifera	miR3636-3p	g
miR5820	mir3292	22	4	3	15	15.25	12.79	13.38	21	uggcagagauugaucgaggaa	osa-miR5820	osa-MIR5820	Oryza sativa	miR5820	u
miR529d	mir3293	22	4	4	14	15.25	17.06	12.49	21	agaagagagagagcacagccc	ppt-miR529d	ppt-MIR529d	Physcomitrella patens	miR529d	a
miR395b	mir3294	22	4	4	14	15.25	17.06	12.49	21	augaaguguaugggggaacuc	aof-miR395b	aof-MIR395b	Asparagus officinalis	miR395b	a
miR11286	mir3295	22	4	4	14	15.25	17.06	12.49	21	uuggagagagaguagacaaug	fve-miR11286	fve-MIR11286	Fragaria vesca	miR11286	u
miR477d-3p	mir3296	22	4	5	13	15.25	21.32	11.6	21	uggacuccuuuggggagaugg	ptc-miR477d-3p	ptc-MIR477d	Populus trichocarpa	miR477d-3p	u
miR482b-5p	mir3297	22	4	5	13	15.25	21.32	11.6	22	uauggggggauugggaaggaau	gma-miR482b-5p, gma-miR482d-5p	gma-MIR482b, gma-MIR482d	Glycine max, Glycine max	miR482b-5p, miR482d-5p	u
miR5049-3p	mir3298	22	4	7	11	15.25	29.85	9.81	24	caaguaauauggaucggaggaagu	bdi-miR5049-3p	bdi-MIR5049	Brachypodium distachyon	miR5049-3p	c
miR2876-3p	mir3299	22	5	0	17	19.07	0	15.17	21	uuccuauaugaacacuguugc	osa-miR2876-3p	osa-MIR2876	Oryza sativa	miR2876-3p	u
miR7486f	mir3300	22	5	2	15	19.07	8.53	13.38	24	cgcuuugcugacguggaaacaaau	gra-miR7486f	gra-MIR7486f	Gossypium raimondii	miR7486f	c
miR8695	mir3301	22	5	3	14	19.07	12.79	12.49	21	aggauguaaaagaauagguga	gra-miR8695	gra-MIR8695	Gossypium raimondii	miR8695	a
miR2118b-5p	mir3302	22	5	6	11	19.07	25.58	9.81	22	ggagaugggagggucgguaaag	gma-miR2118b-5p	gma-MIR2118b	Glycine max	miR2118b-5p	g
miR1122b-3p	mir3303	22	8	1	13	30.51	4.26	11.6	21	agacuuauauguaggaacgga	tae-miR1122b-3p	tae-MIR1122b	Triticum aestivum	miR1122b-3p	a
miR5076	mir3304	22	9	0	13	34.32	0	11.6	22	gaaaugggagcagagcagguuu	osa-miR5076	osa-MIR5076	Oryza sativa	miR5076	g
miR5254	mir3305	22	11	0	11	41.95	0	9.81	21	aggagguggaagcauuuguga	mtr-miR5254	mtr-MIR5254	Medicago truncatula	miR5254	a
miR5285a	mir3229	21	0	4	17	0	17.06	15.17	24	ugggacuuuggguagaauuaggcg	mtr-miR5285a, mtr-miR5285b	mtr-MIR5285a, mtr-MIR5285b	Medicago truncatula, Medicago truncatula	miR5285a, miR5285b	u
miR393a	mir3230	21	1	1	19	3.81	4.26	16.95	21	cauccaaagggaucgcauuga	ppe-miR393a	ppe-MIR393a	Prunus persica	miR393a	c
miR393-5p	mir3231	21	1	1	19	3.81	4.26	16.95	21	uuccaaagggaucgcauugau	ata-miR393-5p	ata-MIR393	Aegilops tauschii	miR393-5p	u
miR393b-5p	mir3232	21	1	1	19	3.81	4.26	16.95	22	uuccaaagggaucgcauugauc	csi-miR393b-5p, gma-miR393h, gma-miR393i, gma-miR393j, gma-miR393k	csi-MIR393b, gma-MIR393h, gma-MIR393i, gma-MIR393j, gma-MIR393k	Citrus sinensis, Glycine max, Glycine max, Glycine max, Glycine max	miR393b-5p, miR393h, miR393i, miR393j, miR393k	u
miR8024b	mir3233	21	1	1	19	3.81	4.26	16.95	24	uuggaggauuugaagauuucaacu	stu-miR8024b	stu-MIR8024b	Solanum tuberosum	miR8024b	u
miR7527	mir3234	21	1	4	16	3.81	17.06	14.27	22	cauggcgugcaaaaccccacgc	lja-miR7527	lja-MIR7527	Lotus japonicus	miR7527	c
miR158-5p	mir3235	21	1	6	14	3.81	25.58	12.49	22	cuuugucuaucguuuggaaaag	bra-miR158-5p	bra-MIR158	Brassica rapa	miR158-5p	c
miR5779	mir3236	21	2	0	19	7.63	0	16.95	24	caaguccaaaguaggaauguugca	gma-miR5779	gma-MIR5779	Glycine max	miR5779	c
miR3445-3p.1	mir3237	21	2	2	17	7.63	8.53	15.17	21	uuuggaaggugauuguuugcu	aly-miR3445-3p.1	aly-MIR3445	Arabidopsis lyrata	miR3445-3p.1	u
miR5750	mir3238	21	2	2	17	7.63	8.53	15.17	24	aagagagauagaucagaauugaca	mtr-miR5750	mtr-MIR5750	Medicago truncatula	miR5750	a
miR1423-5p	mir3239	21	2	2	17	7.63	8.53	15.17	24	aggcaacuacacguugggcgcucg	osa-miR1423-5p	osa-MIR1423	Oryza sativa	miR1423-5p	a
miR9568-3p	mir3240	21	2	3	16	7.63	12.79	14.27	21	ucaucguaagagaucugcauu	bra-miR9568-3p	bra-MIR9568	Brassica rapa	miR9568-3p	u
miR1524	mir3241	21	2	4	15	7.63	17.06	13.38	21	cgaguccgaggaaggaacucc	gma-miR1524	gma-MIR1524	Glycine max	miR1524	c
miR2631	mir3242	21	2	4	15	7.63	17.06	13.38	21	ugacacgccacguggcacacu	mtr-miR2631	mtr-MIR2631	Medicago truncatula	miR2631	u
miR477-5p	mir3243	21	2	6	13	7.63	25.58	11.6	22	acucucccucaagggcuucuga	lja-miR477-5p	lja-MIR477	Lotus japonicus	miR477-5p	a
miR1441	mir3244	21	3	0	18	11.44	0	16.06	21	accggaugucggaaaagguuu	osa-miR1441	osa-MIR1441	Oryza sativa	miR1441	a
miR3951a-5p	mir3245	21	3	2	16	11.44	8.53	14.27	21	uagauaaagaugagagaaaaa	csi-miR3951a-5p	csi-MIR3951a	Citrus sinensis	miR3951a-5p	u
miR8649	mir3246	21	3	2	16	11.44	8.53	14.27	24	acacuguggaaguggaucucucuc	gra-miR8649	gra-MIR8649	Gossypium raimondii	miR8649	a
miR11479	mir3247	21	3	4	14	11.44	17.06	12.49	21	ggacaugaugcugaugaugau	pab-miR11479	pab-MIR11479	Picea abies	miR11479	g
miR164c	mir3248	21	3	4	14	11.44	17.06	12.49	21	uggagaagcaggacacgugag	sbi-miR164c	sbi-MIR164c	Sorghum bicolor	miR164c	u
miR4391	mir3249	21	3	4	14	11.44	17.06	12.49	24	ucucggcaaagaacuaagaagaag	gma-miR4391	gma-MIR4391	Glycine max	miR4391	u
miR7777-5p.2	mir3250	21	3	6	12	11.44	25.58	10.71	21	ucugacaaacaccaucgcaac	bdi-miR7777-5p.2	bdi-MIR7777	Brachypodium distachyon	miR7777-5p.2	u
miR156l	mir3251	21	4	1	16	15.25	4.26	14.27	21	uugacagaagauggagagcac	ptc-miR156l	ptc-MIR156l	Populus trichocarpa	miR156l	u
miR2090	mir3252	21	4	1	16	15.25	4.26	14.27	22	aacucugauucuagaauuuuug	osa-miR2090	osa-MIR2090	Oryza sativa	miR2090	a
miR6459a-5p	mir3253	21	4	3	14	15.25	12.79	12.49	21	agcucaagcacaaauucgauc	ptc-miR6459a-5p	ptc-MIR6459a	Populus trichocarpa	miR6459a-5p	a
miR169k	mir3254	21	4	3	14	15.25	12.79	12.49	21	uagccaaggaugacuugccug	osa-miR169k, sbi-miR169f, sbi-miR169g, zma-miR169j-5p, zma-miR169k-5p	osa-MIR169k, sbi-MIR169f, sbi-MIR169g, zma-MIR169j, zma-MIR169k	Oryza sativa, Sorghum bicolor, Sorghum bicolor, Zea mays, Zea mays	miR169k, miR169f, miR169g, miR169j-5p, miR169k-5p	u
miR168a-3p	mir3255	21	4	4	13	15.25	17.06	11.6	21	cccgccuugcaucaacugaau	aly-miR168a-3p, ath-miR168a-3p	aly-MIR168a, ath-MIR168a	Arabidopsis lyrata, Arabidopsis thaliana	miR168a-3p, miR168a-3p	c
miR399j	mir3256	21	4	4	13	15.25	17.06	11.6	21	cgccaaagaagauuugccccg	mtr-miR399j	mtr-MIR399j	Medicago truncatula	miR399j	c
miR5563-3p	mir3257	21	6	5	10	22.88	21.32	8.92	21	acugaguugccuaaugucguu	mtr-miR5563-3p	mtr-MIR5563	Medicago truncatula	miR5563-3p	a
miR482f-5p	mir3258	21	7	0	14	26.69	0	12.49	21	gaugggugaguugggaaaaua	csi-miR482f-5p	csi-MIR482f	Citrus sinensis	miR482f-5p	g
miR3630-5p	mir3259	21	7	2	12	26.69	8.53	10.71	21	ugcaagugacgauaucagaca	vvi-miR3630-5p	vvi-MIR3630	Vitis vinifera	miR3630-5p	u
miR2118-5p	mir3260	21	7	3	11	26.69	12.79	9.81	22	ggcaugggaacauguaggaagg	sbi-miR2118-5p	sbi-MIR2118	Sorghum bicolor	miR2118-5p	g
miR1868	mir3261	21	9	2	10	34.32	8.53	8.92	24	ucacggaaaacgagggagcagcca	osa-miR1868	osa-MIR1868	Oryza sativa	miR1868	u
miR1888a	mir3194	20	0	3	17	0	12.79	15.17	21	uaaguuaagauuugugaagaa	ath-miR1888a	ath-MIR1888a	Arabidopsis thaliana	miR1888a	u
miR6024	mir3195	20	0	5	15	0	21.32	13.38	22	uuuuagccagaguuguuuuccc	nta-miR6024	nta-MIR6024	Nicotiana tabacum	miR6024	u
miR11103a-3p	mir3196	20	1	4	15	3.81	17.06	13.38	21	cuugagaggauuucacuggag	lja-miR11103a-3p	lja-MIR11103a	Lotus japonicus	miR11103a-3p	c
miR482b-5p	mir3197	20	1	4	15	3.81	17.06	13.38	21	gaaaugggagggugggaaaga	eun-miR482b-5p	eun-MIR482b	Eugenia uniflora	miR482b-5p	g
miR6201-3p	mir3198	20	1	4	15	3.81	17.06	13.38	21	guacgagugucucagggccaa	ata-miR6201-3p	ata-MIR6201	Aegilops tauschii	miR6201-3p	g
miR5296	mir3199	20	2	2	16	7.63	8.53	14.27	24	auuuuguguggguguaagaggugu	mtr-miR5296	mtr-MIR5296	Medicago truncatula	miR5296	a
miR414	mir3200	20	2	3	15	7.63	12.79	13.38	21	ucauccucaucauccucgucc	ppt-miR414	ppt-MIR414	Physcomitrella patens	miR414	u
miR11288a	mir3201	20	2	3	15	7.63	12.79	13.38	21	ugggauuuggcgaauuguggu	fve-miR11288a	fve-MIR11288a	Fragaria vesca	miR11288a	u
miR6024-3p	mir3202	20	2	3	15	7.63	12.79	13.38	22	uuuuagcaagaguuguuuuccc	stu-miR6024-3p	stu-MIR6024	Solanum tuberosum	miR6024-3p	u
miR1512c	mir3203	20	2	4	14	7.63	17.06	12.49	22	uaacugaacauucuuagagcau	gma-miR1512c	gma-MIR1512c	Glycine max	miR1512c	u
miR5294a	mir3204	20	2	4	14	7.63	17.06	12.49	24	gcuaaacggaaugaggguagucau	mtr-miR5294a, mtr-miR5294b, mtr-miR5294c	mtr-MIR5294a, mtr-MIR5294b, mtr-MIR5294c	Medicago truncatula, Medicago truncatula, Medicago truncatula	miR5294a, miR5294b, miR5294c	g
miR869.2	mir3205	20	2	6	12	7.63	25.58	10.71	21	ucugguguugagauaguugac	ath-miR869.2	ath-MIR869	Arabidopsis thaliana	miR869.2	u
miR1023e-3p	mir3206	20	3	3	14	11.44	12.79	12.49	21	agggaaucggguggagugcau	ppt-miR1023e-3p	ppt-MIR1023e	Physcomitrella patens	miR1023e-3p	a
miR5565g-3p	mir3207	20	3	3	14	11.44	12.79	12.49	24	acacauguggauugagaugaauac	sbi-miR5565g-3p	sbi-MIR5565g	Sorghum bicolor	miR5565g-3p	a
miR2656a	mir3208	20	3	5	12	11.44	21.32	10.71	20	aaguugcauaaucgaguugg	mtr-miR2656a, mtr-miR2656b, mtr-miR2656c, mtr-miR2656d, mtr-miR2656e	mtr-MIR2656a, mtr-MIR2656b, mtr-MIR2656c, mtr-MIR2656d, mtr-MIR2656e	Medicago truncatula, Medicago truncatula, Medicago truncatula, Medicago truncatula, Medicago truncatula	miR2656a, miR2656b, miR2656c, miR2656d, miR2656e	a
miR812k	mir3209	20	3	5	12	11.44	21.32	10.71	24	acgaacgguuaaaguuggacgcgg	osa-miR812k, osa-miR812l, osa-miR812m	osa-MIR812k, osa-MIR812l, osa-MIR812m	Oryza sativa, Oryza sativa, Oryza sativa	miR812k, miR812l, miR812m	a
miR1146	mir3210	20	3	6	11	11.44	25.58	9.81	20	auggguccgaucgggaagcu	cre-miR1146	cre-MIR1146	Chlamydomonas reinhardtii	miR1146	a
miR172i	mir3211	20	4	1	15	15.25	4.26	13.38	21	agaauccugaugaugcugcaa	ptc-miR172i	ptc-MIR172i	Populus trichocarpa	miR172i	a
miR161-5p.2	mir3212	20	4	1	15	15.25	4.26	13.38	21	ucaaugcauugaaagugacua	aly-miR161-5p.2, ath-miR161.2, cas-miR161	aly-MIR161, ath-MIR161, cas-MIR161	Arabidopsis lyrata, Arabidopsis thaliana, Camelina sativa	miR161-5p.2, miR161.2, miR161	u
miR6029	mir3213	20	4	1	15	15.25	4.26	13.38	21	ugggguugugauuucaggcuu	bna-miR6029	bna-MIR6029	Brassica napus	miR6029	u
miR7984d-3p	mir3214	20	4	2	14	15.25	8.53	12.49	24	caauuucggucaaaguucggauau	stu-miR7984d-3p	stu-MIR7984d	Solanum tuberosum	miR7984d-3p	c
miR1159.2	mir3215	20	4	3	13	15.25	12.79	11.6	21	acaaugccaauggagacggau	cre-miR1159.2	cre-MIR1159	Chlamydomonas reinhardtii	miR1159.2	a
miR906-5p	mir3216	20	4	3	13	15.25	12.79	11.6	21	cgguuggugggcgugaucagc	cre-miR906-5p	cre-MIR906	Chlamydomonas reinhardtii	miR906-5p	c
miR171f-5p	mir3217	20	4	4	12	15.25	17.06	10.71	21	cgauguuggugagguucaauc	fve-miR171f-5p, gma-miR171k-5p, gma-miR171l, mtr-miR171e-5p	fve-MIR171f, gma-MIR171k, gma-MIR171l, mtr-MIR171e	Fragaria vesca, Glycine max, Glycine max, Medicago truncatula	miR171f-5p, miR171k-5p, miR171l, miR171e-5p	c
miR168-3p	mir3218	20	4	4	12	15.25	17.06	10.71	22	ucccgccuugcaucaacugaau	lja-miR168-3p	lja-MIR168	Lotus japonicus	miR168-3p	u
miR7786-3p	mir3219	20	4	4	12	15.25	17.06	10.71	24	ugcacaaacuguggaguagucggc	bdi-miR7786-3p	bdi-MIR7786	Brachypodium distachyon	miR7786-3p	u
miR1051-5p	mir3220	20	4	5	11	15.25	21.32	9.81	20	gguucaagugaacaggaaga	ppt-miR1051-5p	ppt-MIR1051	Physcomitrella patens	miR1051-5p	g
miR5518	mir3221	20	4	5	11	15.25	21.32	9.81	21	auacucaaacagggcauugca	osa-miR5518	osa-MIR5518	Oryza sativa	miR5518	a
miR482e	mir3222	20	4	5	11	15.25	21.32	9.81	21	uauggggggauugggaaggaa	gma-miR482e	gma-MIR482e	Glycine max	miR482e	u
miR395c-3p	mir3223	20	5	2	13	19.07	8.53	11.6	21	cugaaguguuuggggggacuu	aly-miR395c-3p	aly-MIR395c	Arabidopsis lyrata	miR395c-3p	c
miR159b-5p	mir3224	20	5	3	12	19.07	12.79	10.71	21	gagcuccuugaaguucaaugg	aly-miR159b-5p, ath-miR159b-5p	aly-MIR159b, ath-MIR159b	Arabidopsis lyrata, Arabidopsis thaliana	miR159b-5p, miR159b-5p	g
miR5137	mir3225	20	5	4	11	19.07	17.06	9.81	20	agcggagaagacgaugggcu	rgl-miR5137	rgl-MIR5137	Rehmannia glutinosa	miR5137	a
miR6223-5p	mir3226	20	5	4	11	19.07	17.06	9.81	21	uucuugggaggagcaugcuag	sbi-miR6223-5p	sbi-MIR6223	Sorghum bicolor	miR6223-5p	u
miR858-3p	mir3227	20	5	6	9	19.07	25.58	8.03	21	ggucgagcagacaacgaagau	aly-miR858-3p	aly-MIR858	Arabidopsis lyrata	miR858-3p	g
miR2620	mir3228	20	6	2	12	22.88	8.53	10.71	22	uucugauagacaccggcucugc	mtr-miR2620	mtr-MIR2620	Medicago truncatula	miR2620	u
miR6146a	mir3149	19	0	0	19	0	0	16.95	22	uuuguccaaugaaacacuuauc	nta-miR6146a	nta-MIR6146a	Nicotiana tabacum	miR6146a	u
miR6108d	mir3150	19	0	1	18	0	4.26	16.06	24	auaaggagaguuaagcugagaagc	cca-miR6108d	cca-MIR6108d	Cynara cardunculus	miR6108d	a
miR5019	mir3151	19	0	6	13	0	25.58	11.6	21	uguugggaaagaaaaacucuu	ath-miR5019	ath-MIR5019	Arabidopsis thaliana	miR5019	u
miR5221	mir3152	19	1	0	18	3.81	0	16.06	22	aggagagaugguguuuugacuu	mtr-miR5221	mtr-MIR5221	Medicago truncatula	miR5221	a
miR393a	mir3153	19	1	0	18	3.81	0	16.06	22	uccaaagggaucgcauugauuc	aof-miR393a	aof-MIR393a	Asparagus officinalis	miR393a	u
miR169i-5p.2	mir3154	19	1	0	18	3.81	0	16.06	22	uggugauaaggguguagcucug	osa-miR169i-5p.2	osa-MIR169i	Oryza sativa	miR169i-5p.2	u
miR6267a	mir3155	19	1	1	17	3.81	4.26	15.17	21	uagagaggugguacaauugug	ppe-miR6267a	ppe-MIR6267a	Prunus persica	miR6267a	u
miR477h	mir3156	19	1	4	14	3.81	17.06	12.49	19	ucucccucaaaggcuucca	ppt-miR477h	ppt-MIR477h	Physcomitrella patens	miR477h	u
miR169l-5p	mir3157	19	1	5	13	3.81	21.32	11.6	21	uagccagggaugauuugccug	zma-miR169l-5p	zma-MIR169l	Zea mays	miR169l-5p	u
miR398a-5p	mir3158	19	2	1	16	7.63	4.26	14.27	21	aaggaguggcaugugaacaca	ath-miR398a-5p	ath-MIR398a	Arabidopsis thaliana	miR398a-5p	a
miR159a	mir3159	19	2	1	16	7.63	4.26	14.27	21	cuuggagugaagggagcucuc	vvi-miR159a, vvi-miR159b	vvi-MIR159a, vvi-MIR159b	Vitis vinifera, Vitis vinifera	miR159a, miR159b	c
miR1222e	mir3160	19	2	3	14	7.63	12.79	12.49	21	uugaaggaguucagugguaca	ppt-miR1222e	ppt-MIR1222e	Physcomitrella patens	miR1222e	u
miR168	mir3161	19	2	3	14	7.63	12.79	12.49	24	auucaguugaugcaaggcgggauc	aau-miR168	aau-MIR168	Acacia auriculiformis	miR168	a
miR159e	mir3162	19	2	4	13	7.63	17.06	11.6	21	cuuggggugaagggagcuccu	ptc-miR159e	ptc-MIR159e	Populus trichocarpa	miR159e	c
miR2592bj	mir3163	19	2	4	13	7.63	17.06	11.6	21	uggaacauugggaaugccggu	mtr-miR2592bj	mtr-MIR2592bj	Medicago truncatula	miR2592bj	u
miR7781-5p	mir3164	19	2	4	13	7.63	17.06	11.6	24	gauuuuucugacgacggacauggc	bdi-miR7781-5p	bdi-MIR7781	Brachypodium distachyon	miR7781-5p	g
miR6214	mir3165	19	3	1	15	11.44	4.26	13.38	20	cgacgacgacgagcacgaca	hvu-miR6214	hvu-MIR6214	Hordeum vulgare	miR6214	c
miR5284a	mir3166	19	3	1	15	11.44	4.26	13.38	24	gagggaccaaaaguggaagaaucu	mtr-miR5284a, mtr-miR5284f	mtr-MIR5284a, mtr-MIR5284f	Medicago truncatula, Medicago truncatula	miR5284a, miR5284f	g
miR11103e-3p	mir3167	19	3	2	14	11.44	8.53	12.49	24	agaaaucuacuggagaggaucugg	lja-miR11103e-3p	lja-MIR11103e	Lotus japonicus	miR11103e-3p	a
miR530b	mir3168	19	3	3	13	11.44	12.79	11.6	20	ugcauuugcaccugcaccuu	tcc-miR530b	tcc-MIR530b	Theobroma cacao	miR530b	u
miR913-5p	mir3169	19	3	3	13	11.44	12.79	11.6	21	ugcacacuugcgaguccgugg	cre-miR913-5p	cre-MIR913	Chlamydomonas reinhardtii	miR913-5p	u
miR8720	mir3170	19	3	4	12	11.44	17.06	10.71	24	caguguaguucuaaacccgucggg	gra-miR8720	gra-MIR8720	Gossypium raimondii	miR8720	c
miR3633a-5p	mir3171	19	3	5	11	11.44	21.32	9.81	20	ggaauggaugguuaggagag	vvi-miR3633a-5p	vvi-MIR3633a	Vitis vinifera	miR3633a-5p	g
miR164	mir3172	19	3	6	10	11.44	25.58	8.92	21	uggggaagaagagcacaugaa	rgl-miR164	rgl-MIR164	Rehmannia glutinosa	miR164	u
miR844-5p	mir3173	19	4	0	15	15.25	0	13.38	21	agaaggacuaguaagauggcu	aly-miR844-5p	aly-MIR844	Arabidopsis lyrata	miR844-5p	a
miR11536	mir3174	19	4	0	15	15.25	0	13.38	21	ugaggacaugugauuuggaug	pab-miR11536	pab-MIR11536	Picea abies	miR11536	u
miR171h-5p	mir3175	19	4	0	15	15.25	0	13.38	21	ugguauuguuucggcucaugu	zma-miR171h-5p, zma-miR171k-5p	zma-MIR171h, zma-MIR171k	Zea mays, Zea mays	miR171h-5p, miR171k-5p	u
miR8750	mir3176	19	4	0	15	15.25	0	13.38	24	ucuuaguuggcauauacucaagga	gra-miR8750	gra-MIR8750	Gossypium raimondii	miR8750	u
miR156a	mir3177	19	4	1	14	15.25	4.26	12.49	20	ugacagaagagagugaguac	hci-miR156a	hci-MIR156a	Helianthus ciliaris	miR156a	u
miR11546a	mir3178	19	4	1	14	15.25	4.26	12.49	22	ugguacggguugaaguagcacc	pab-miR11546a	pab-MIR11546a	Picea abies	miR11546a	u
miR6287	mir3179	19	4	2	13	15.25	8.53	11.6	21	caagaaguggaaguuuugggc	ppe-miR6287	ppe-MIR6287	Prunus persica	miR6287	c
miR2913	mir3180	19	4	2	13	15.25	8.53	11.6	21	gaggucggggauugcaaggag	peu-miR2913	peu-MIR2913	Populus euphratica	miR2913	g
miR5495	mir3181	19	4	3	12	15.25	12.79	10.71	21	agagguccggaucgaacguag	osa-miR5495	osa-MIR5495	Oryza sativa	miR5495	a
miR8171	mir3182	19	4	4	11	15.25	17.06	9.81	21	auaggugggccagugguagga	ath-miR8171	ath-MIR8171	Arabidopsis thaliana	miR8171	a
miR477a-3p	mir3183	19	4	5	10	15.25	21.32	8.92	21	ggaaacccuagggggaggucg	csi-miR477a-3p	csi-MIR477a	Citrus sinensis	miR477a-3p	g
miR10427a	mir3184	19	4	5	10	15.25	21.32	8.92	22	aagagaauugggcuagagcugc	gma-miR10427a	gma-MIR10427a	Glycine max	miR10427a	a
miR403a-5p	mir3185	19	4	5	10	15.25	21.32	8.92	22	uguuuugugcgugacucuaauu	aly-miR403a-5p, aly-miR403b-5p	aly-MIR403a, aly-MIR403b	Arabidopsis lyrata, Arabidopsis lyrata	miR403a-5p, miR403b-5p	u
miR11452	mir3186	19	4	6	9	15.25	25.58	8.03	22	ugggagcgaucgaugagguguu	pab-miR11452	pab-MIR11452	Picea abies	miR11452	u
miR482a-5p	mir3187	19	5	3	11	19.07	12.79	9.81	22	agugggagcgugggguaagaag	csi-miR482a-5p, csi-miR482g-5p	csi-MIR482a, csi-MIR482g	Citrus sinensis, Citrus sinensis	miR482a-5p, miR482g-5p	a
miR159b-3p	mir3188	19	5	5	9	19.07	21.32	8.03	21	auuggagugaagggagcucca	gma-miR159b-3p, gma-miR159f-3p	gma-MIR159b, gma-MIR159f	Glycine max, Glycine max	miR159b-3p, miR159f-3p	a
miR8632	mir3189	19	6	0	13	22.88	0	11.6	21	augagcuagaaguuggaacuc	gra-miR8632	gra-MIR8632	Gossypium raimondii	miR8632	a
miR5716	mir3190	19	6	0	13	22.88	0	11.6	21	uuggauaauugaagauauaaa	bra-miR5716	bra-MIR5716	Brassica rapa	miR5716	u
miR5834	mir3191	19	6	1	12	22.88	4.26	10.71	21	acggauguagaaauuggugau	osa-miR5834	osa-MIR5834	Oryza sativa	miR5834	a
miR3627b-3p	mir3192	19	7	1	11	26.69	4.26	9.81	22	uugucgcaggagcguuggcacc	csi-miR3627b-3p	csi-MIR3627b	Citrus sinensis	miR3627b-3p	u
miR6439a	mir3193	19	7	3	9	26.69	12.79	8.03	21	ccaaaugaagaagcagaagcc	ptc-miR6439a	ptc-MIR6439a	Populus trichocarpa	miR6439a	c
miR946h	mir3103	18	0	1	17	0	4.26	15.17	21	uguggauauaggaggguuagg	pab-miR946h	pab-MIR946h	Picea abies	miR946h	u
miR10433	mir3104	18	0	2	16	0	8.53	14.27	24	cugcggaucaaguugauuguuacg	gma-miR10433	gma-MIR10433	Glycine max	miR10433	c
miR8183	mir3105	18	0	4	14	0	17.06	12.49	21	uuuaguugacggaauuguggc	ath-miR8183	ath-MIR8183	Arabidopsis thaliana	miR8183	u
miR6443	mir3106	18	1	1	16	3.81	4.26	14.27	21	guaugaucauagaugauggag	ptc-miR6443	ptc-MIR6443	Populus trichocarpa	miR6443	g
miR166c-5p	mir3107	18	1	2	15	3.81	8.53	13.38	20	ggaauguugucugguccgag	osa-miR166c-5p	osa-MIR166c	Oryza sativa	miR166c-5p	g
miR1109	mir3108	18	1	2	15	3.81	8.53	13.38	21	uagugggagauuuuguguaac	smo-miR1109	smo-MIR1109	Selaginella moellendorffii	miR1109	u
miR946g	mir3109	18	1	2	15	3.81	8.53	13.38	21	uguggauauagaaggguuagu	pab-miR946g	pab-MIR946g	Picea abies	miR946g	u
miR166e-5p	mir3110	18	1	3	14	3.81	12.79	12.49	21	ggaauguugucuggcacgagg	aly-miR166e-5p, ath-miR166e-5p, cas-miR166c-5p	aly-MIR166e, ath-MIR166e, cas-MIR166c	Arabidopsis lyrata, Arabidopsis thaliana, Camelina sativa	miR166e-5p, miR166e-5p, miR166c-5p	g
miR10535b	mir3111	18	1	3	14	3.81	12.79	12.49	24	uuggcaugaguuugugaaagccgg	sly-miR10535b	sly-MIR10535b	Solanum lycopersicum	miR10535b	u
miR1023c-3p	mir3112	18	1	4	13	3.81	17.06	11.6	21	agggaaucggaaagaguguac	ppt-miR1023c-3p	ppt-MIR1023c	Physcomitrella patens	miR1023c-3p	a
miR10188	mir3113	18	1	5	12	3.81	21.32	10.71	24	ucucugauuuugcagauaaggacu	gma-miR10188	gma-MIR10188	Glycine max	miR10188	u
miR9487	mir3114	18	1	7	10	3.81	29.85	8.92	21	ccuuguucgauugcaagauga	bdi-miR9487	bdi-MIR9487	Brachypodium distachyon	miR9487	c
miR319-5p	mir3115	18	2	1	15	7.63	4.26	13.38	21	agagcuuccuugaguccauuc	bra-miR319-5p	bra-MIR319	Brassica rapa	miR319-5p	a
miR11283	mir3116	18	2	1	15	7.63	4.26	13.38	21	aggcuuuguagaggauggaau	fve-miR11283	fve-MIR11283	Fragaria vesca	miR11283	a
miR408b-5p	mir3117	18	2	2	14	7.63	8.53	12.49	21	acggggacgagacagagcaug	stu-miR408b-5p	stu-MIR408b	Solanum tuberosum	miR408b-5p	a
miR858	mir3118	18	2	2	14	7.63	8.53	12.49	21	uucguugucuguucgaccuga	mdm-miR858	mdm-MIR858	Malus domestica	miR858	u
miR11144-3p	mir3119	18	2	2	14	7.63	8.53	12.49	23	gaacagggauaaaauggacaauu	lja-miR11144-3p	lja-MIR11144	Lotus japonicus	miR11144-3p	g
miR11128-5p	mir3120	18	2	3	13	7.63	12.79	11.6	22	cugucuuugaguggucagcggc	lja-miR11128-5p	lja-MIR11128	Lotus japonicus	miR11128-5p	c
miR8660	mir3121	18	2	3	13	7.63	12.79	11.6	23	acgaaaaauuaaauggagggcua	gra-miR8660	gra-MIR8660	Gossypium raimondii	miR8660	a
miR403a-5p	mir3122	18	2	4	12	7.63	17.06	10.71	21	cauguuucggguuugugcgug	csi-miR403a-5p	csi-MIR403a	Citrus sinensis	miR403a-5p	c
miR5255	mir3123	18	2	4	12	7.63	17.06	10.71	21	ugacuugauagaggacauggg	mtr-miR5255	mtr-MIR5255	Medicago truncatula	miR5255	u
miR9657b-5p	mir3124	18	2	5	11	7.63	21.32	9.81	21	uucgucggagaagcauguugc	tae-miR9657b-5p	tae-MIR9657b	Triticum aestivum	miR9657b-5p	u
miR7714-3p	mir3125	18	2	5	11	7.63	21.32	9.81	24	cuaauauguaucgaagggaguagc	bdi-miR7714-3p	bdi-MIR7714	Brachypodium distachyon	miR7714-3p	c
miR415	mir3126	18	3	1	14	11.44	4.26	12.49	21	aacagaacagaagcagagcag	osa-miR415	osa-MIR415	Oryza sativa	miR415	a
miR6279	mir3127	18	3	1	14	11.44	4.26	12.49	21	uagacaagaauuccagagacc	ppe-miR6279	ppe-MIR6279	Prunus persica	miR6279	u
miR822-5p	mir3128	18	3	1	14	11.44	4.26	12.49	21	ugcgggaagcauuugcacaug	ath-miR822-5p	ath-MIR822	Arabidopsis thaliana	miR822-5p	u
miR7775-5p	mir3129	18	3	1	14	11.44	4.26	12.49	24	accgguuuauucugaagcaccagu	bdi-miR7775-5p	bdi-MIR7775	Brachypodium distachyon	miR7775-5p	a
miR5671a	mir3130	18	3	2	13	11.44	8.53	11.6	21	cauggaagugaaucgggugac	gma-miR5671a	gma-MIR5671a	Glycine max	miR5671a	c
miR477-3p	mir3131	18	3	2	13	11.44	8.53	11.6	22	aguucuuguagggugagacaac	sly-miR477-3p	sly-MIR477	Solanum lycopersicum	miR477-3p	a
miR1134	mir3132	18	3	2	13	11.44	8.53	11.6	24	cgacaacaacaacaagaagaagag	far-miR1134	far-MIR1134	Festuca arundinacea	miR1134	c
miR2096-3p	mir3133	18	3	4	11	11.44	17.06	9.81	21	ccugaggggaaaucggcggga	osa-miR2096-3p	osa-MIR2096	Oryza sativa	miR2096-3p	c
miR166b	mir3134	18	3	5	10	11.44	21.32	8.92	21	ucucggaccaggcuucauucu	aof-miR166b	aof-MIR166b	Asparagus officinalis	miR166b	u
miR11470	mir3135	18	3	6	9	11.44	25.58	8.03	21	cuugggauugaagauugaucu	pab-miR11470	pab-MIR11470	Picea abies	miR11470	c
miR7820	mir3136	18	4	1	13	15.25	4.26	11.6	21	aucauauagguugauccucgu	ptc-miR7820	ptc-MIR7820	Populus trichocarpa	miR7820	a
miR3516	mir3137	18	4	8	6	15.25	34.11	5.35	21	gcugggugauauugacagaag	ahy-miR3516	ahy-MIR3516	Arachis hypogaea	miR3516	g
miR172f	mir3138	18	5	1	12	19.07	4.26	10.71	21	agaauccugaugaugcugcac	sbi-miR172f	sbi-MIR172f	Sorghum bicolor	miR172f	a
miR10215-3p	mir3139	18	5	1	12	19.07	4.26	10.71	21	gagaaugaugaguuaaaugga	eun-miR10215-3p	eun-MIR10215	Eugenia uniflora	miR10215-3p	g
miR5513	mir3140	18	5	3	10	19.07	12.79	8.92	21	uaacaaaggacaacagacuga	osa-miR5513	osa-MIR5513	Oryza sativa	miR5513	u
miR7507	mir3141	18	5	3	10	19.07	12.79	8.92	24	aagguagugaaguaggcaauuggg	ghr-miR7507	ghr-MIR7507	Gossypium hirsutum	miR7507	a
miR9667-5p	mir3142	18	6	1	11	22.88	4.26	9.81	21	aaauauggcaaacaaugaaug	tae-miR9667-5p	tae-MIR9667	Triticum aestivum	miR9667-5p	a
miR825-3p	mir3143	18	6	2	10	22.88	8.53	8.92	21	uucucgagaaggugcaugaac	aly-miR825-3p	aly-MIR825	Arabidopsis lyrata	miR825-3p	u
miR1869	mir3144	18	6	2	10	22.88	8.53	8.92	24	ugagaacaauaggcaugggaggua	osa-miR1869	osa-MIR1869	Oryza sativa	miR1869	u
miR11149b-3p	mir3145	18	7	0	11	26.69	0	9.81	24	aauagaagguugugauugaaugau	lja-miR11149b-3p	lja-MIR11149b	Lotus japonicus	miR11149b-3p	a
miR5286b	mir3146	18	7	1	10	26.69	4.26	8.92	24	acaaacuggaggcaagggacagga	mtr-miR5286b	mtr-MIR5286b	Medicago truncatula	miR5286b	a
miR5286a	mir3147	18	7	1	10	26.69	4.26	8.92	24	caggacaaacuggaggcaagggac	mtr-miR5286a	mtr-MIR5286a	Medicago truncatula	miR5286a	c
miR5174f	mir3148	18	8	2	8	30.51	8.53	7.14	21	ccuccguuucauaaagguugg	bdi-miR5174f	bdi-MIR5174f	Brachypodium distachyon	miR5174f	c
miR171g	mir3050	17	0	1	16	0	4.26	14.27	21	gaggugagccgagccaauauc	osa-miR171g	osa-MIR171g	Oryza sativa	miR171g	g
miR8745	mir3051	17	0	2	15	0	8.53	13.38	21	ucaacggaguugggagacaaa	gra-miR8745	gra-MIR8745	Gossypium raimondii	miR8745	u
miR11031	mir3052	17	0	2	15	0	8.53	13.38	21	uucuggugcugguuguucgau	seu-miR11031	seu-MIR11031	Salicornia europaea	miR11031	u
miR8553a	mir3053	17	0	4	13	0	17.06	11.6	24	aucgggugguucagaauucauauc	atr-miR8553a	atr-MIR8553a	Amborella trichopoda	miR8553a	a
miR168b	mir3054	17	1	0	16	3.81	0	14.27	21	ucgauuggugcagaucgggaa	pab-miR168b	pab-MIR168b	Picea abies	miR168b	u
miR12166	mir3055	17	1	1	15	3.81	4.26	13.38	21	ugauuucuagcugucuaaccc	aof-miR12166	aof-MIR12166	Asparagus officinalis	miR12166	u
miR11108s-5p	mir3056	17	1	1	15	3.81	4.26	13.38	22	cauugaagauaagugaguugga	lja-miR11108s-5p	lja-MIR11108s	Lotus japonicus	miR11108s-5p	c
miR5148b	mir3057	17	1	1	15	3.81	4.26	13.38	24	ugagggguagaaaugucauaucau	osa-miR5148b, osa-miR5148c	osa-MIR5148b, osa-MIR5148c	Oryza sativa, Oryza sativa	miR5148b, miR5148c	u
miR1149.2	mir3058	17	1	2	14	3.81	8.53	12.49	21	uguugucugacauggaggguc	cre-miR1149.2	cre-MIR1149	Chlamydomonas reinhardtii	miR1149.2	u
miR3954b-5p	mir3059	17	1	2	14	3.81	8.53	12.49	22	uuggacagagaaaucacgguca	csi-miR3954b-5p	csi-MIR3954b	Citrus sinensis	miR3954b-5p	u
miR10428	mir3060	17	1	3	13	3.81	12.79	11.6	24	ugaggacaaaacacguugaaaagu	gma-miR10428	gma-MIR10428	Glycine max	miR10428	u
miR836	mir3061	17	1	6	10	3.81	25.58	8.92	24	uccuguguuuccuuugaugcgugg	ath-miR836	ath-MIR836	Arabidopsis thaliana	miR836	u
miR3704a	mir3062	17	2	0	15	7.63	0	13.38	22	ggucucgguggaguugggaaga	pde-miR3704a	pde-MIR3704a	Pinus densata	miR3704a	g
miR156c	mir3063	17	2	1	14	7.63	4.26	12.49	21	uugacagaagaaagagagcac	smo-miR156c	smo-MIR156c	Selaginella moellendorffii	miR156c	u
miR7776-3p.2	mir3064	17	2	1	14	7.63	4.26	12.49	21	uugauaauggguugaaugcgc	bdi-miR7776-3p.2	bdi-MIR7776	Brachypodium distachyon	miR7776-3p.2	u
miR7484l	mir3065	17	2	2	13	7.63	8.53	11.6	23	uuugaucuaauguauggagacua	gra-miR7484l	gra-MIR7484l	Gossypium raimondii	miR7484l	u
miR8781b	mir3066	17	2	2	13	7.63	8.53	11.6	24	uuugauuaggaaguuugaggauca	gra-miR8781b	gra-MIR8781b	Gossypium raimondii	miR8781b	u
miR5029	mir3067	17	2	3	12	7.63	12.79	10.71	21	aaugagagagaacacugcaaa	ath-miR5029	ath-MIR5029	Arabidopsis thaliana	miR5029	a
miR5058	mir3068	17	2	3	12	7.63	12.79	10.71	22	aacaguugagggaugaaaaaca	bdi-miR5058	bdi-MIR5058	Brachypodium distachyon	miR5058	a
miR1510b-5p	mir3069	17	2	3	12	7.63	12.79	10.71	22	agggauagguaaaacaacuacu	gma-miR1510b-5p	gma-MIR1510b	Glycine max	miR1510b-5p	a
miR6192	mir3070	17	2	4	11	7.63	17.06	9.81	22	uaggagaggggggaagggaucu	hvu-miR6192	hvu-MIR6192	Hordeum vulgare	miR6192	u
miR5222	mir3071	17	2	5	10	7.63	21.32	8.92	22	uuacaggagaagaauguauggc	mtr-miR5222	mtr-MIR5222	Medicago truncatula	miR5222	u
miR12140	mir3072	17	2	6	9	7.63	25.58	8.03	22	uuggcagcggcuguagagcugc	aof-miR12140	aof-MIR12140	Asparagus officinalis	miR12140	u
miR7533c-5p	mir3073	17	3	0	14	11.44	0	12.49	19	aaguuggauggagaggauc	lja-miR7533c-5p	lja-MIR7533c	Lotus japonicus	miR7533c-5p	a
miR5564c-5p	mir3074	17	3	1	13	11.44	4.26	11.6	21	aauucgucgaacagcugcagc	sbi-miR5564c-5p	sbi-MIR5564c	Sorghum bicolor	miR5564c-5p	a
miR3693k	mir3075	17	3	1	13	11.44	4.26	11.6	21	auagaugggauguugcucguu	pab-miR3693k	pab-MIR3693k	Picea abies	miR3693k	a
miR399f	mir3076	17	3	1	13	11.44	4.26	11.6	21	ugccaaaggagauuugcucac	rco-miR399f	rco-MIR399f	Ricinus communis	miR399f	u
miR8674c	mir3077	17	3	1	13	11.44	4.26	11.6	24	aagggauacaggaugauguggcau	gra-miR8674c	gra-MIR8674c	Gossypium raimondii	miR8674c	a
miR160d-3p	mir3078	17	3	2	12	11.44	8.53	10.71	21	gcgugcguggagccaagcaug	zma-miR160d-3p	zma-MIR160d	Zea mays	miR160d-3p	g
miR477a-3p	mir3079	17	3	3	11	11.44	12.79	9.81	21	agaagccuuugugggagagga	ppt-miR477a-3p	ppt-MIR477a	Physcomitrella patens	miR477a-3p	a
miR8595	mir3080	17	3	4	10	11.44	17.06	8.92	21	cccuaguugaaggucuuggcc	atr-miR8595	atr-MIR8595	Amborella trichopoda	miR8595	c
miR10427b	mir3081	17	3	4	10	11.44	17.06	8.92	22	caagagaauugggcuagagcug	gma-miR10427b	gma-MIR10427b	Glycine max	miR10427b	c
miR7708b-3p	mir3082	17	3	4	10	11.44	17.06	8.92	24	aaauggcccgagaauuguaauggu	bdi-miR7708b-3p	bdi-MIR7708b	Brachypodium distachyon	miR7708b-3p	a
miR482d-5p	mir3083	17	3	5	9	11.44	21.32	8.03	21	ugguaugggugaguagggaag	csi-miR482d-5p	csi-MIR482d	Citrus sinensis	miR482d-5p	u
miR5304-3p	mir3084	17	4	0	13	15.25	0	11.6	21	agaugaguauggugcauugga	stu-miR5304-3p	stu-MIR5304	Solanum tuberosum	miR5304-3p	a
miR319d-5p.2	mir3085	17	4	0	13	15.25	0	11.6	21	uggcugagucgaagguugugc	ppt-miR319d-5p.2	ppt-MIR319d	Physcomitrella patens	miR319d-5p.2	u
miR530a	mir3086	17	4	1	12	15.25	4.26	10.71	21	aggugcagaugcaguugcagg	gra-miR530a	gra-MIR530a	Gossypium raimondii	miR530a	a
miR8757a	mir3087	17	4	2	11	15.25	8.53	9.81	23	ugggccgagcuuggacaagcaua	gra-miR8757a	gra-MIR8757a	Gossypium raimondii	miR8757a	u
miR1875	mir3088	17	4	2	11	15.25	8.53	9.81	24	acaauggagugaagugcaacagaa	osa-miR1875	osa-MIR1875	Oryza sativa	miR1875	a
miR11092-3p	mir3089	17	4	3	10	15.25	12.79	8.92	21	aguuugaaacugacacacggu	lja-miR11092-3p	lja-MIR11092	Lotus japonicus	miR11092-3p	a
miR11469	mir3090	17	4	3	10	15.25	12.79	8.92	21	cugucaaggauguggucuccu	pab-miR11469	pab-MIR11469	Picea abies	miR11469	c
miR1160.2	mir3091	17	4	3	10	15.25	12.79	8.92	21	ugacaaggaagcagagcggau	cre-miR1160.2	cre-MIR1160	Chlamydomonas reinhardtii	miR1160.2	u
miR839-3p	mir3092	17	4	3	10	15.25	12.79	8.92	22	gaacgcaugagagguuggugaa	aly-miR839-3p	aly-MIR839	Arabidopsis lyrata	miR839-3p	g
miR7504h	mir3093	17	4	5	8	15.25	21.32	7.14	24	aggaggaauaagucugauuuguca	gra-miR7504h	gra-MIR7504h	Gossypium raimondii	miR7504h	a
miR5016	mir3094	17	5	1	11	19.07	4.26	9.81	21	uucuuguggauuccuuggaaa	ath-miR5016	ath-MIR5016	Arabidopsis thaliana	miR5016	u
miR159c	mir3095	17	5	2	10	19.07	8.53	8.92	21	auuggagugaagggagcuccg	gma-miR159c	gma-MIR159c	Glycine max	miR159c	a
miR814a	mir3096	17	5	2	10	19.07	8.53	8.92	22	cacuucauaguacaacgaaucu	osa-miR814a, osa-miR814b, osa-miR814c	osa-MIR814a, osa-MIR814b, osa-MIR814c	Oryza sativa, Oryza sativa, Oryza sativa	miR814a, miR814b, miR814c	c
miR3627b	mir3097	17	5	2	10	19.07	8.53	8.92	22	ugucgcaggagagauggcgcua	ptc-miR3627b	ptc-MIR3627b	Populus trichocarpa	miR3627b	u
miR2867-3p	mir3098	17	5	3	9	19.07	12.79	8.03	20	ccaggacgugugggauggca	osa-miR2867-3p	osa-MIR2867	Oryza sativa	miR2867-3p	c
miR4249	mir3099	17	6	1	10	22.88	4.26	8.92	21	ugaauuugagaaguugaggua	aly-miR4249	aly-MIR4249	Arabidopsis lyrata	miR4249	u
miR7486a	mir3100	17	6	3	8	22.88	12.79	7.14	24	aaggaagcgcuuuguccacgugga	ghr-miR7486a, ghr-miR7486b	ghr-MIR7486a, ghr-MIR7486b	Gossypium hirsutum, Gossypium hirsutum	miR7486a, miR7486b	a
miR5564b	mir3101	17	7	1	9	26.69	4.26	8.03	21	gcaauucgucgaacagcuuga	sbi-miR5564b	sbi-MIR5564b	Sorghum bicolor	miR5564b	g
miR8646	mir3102	17	7	4	6	26.69	17.06	5.35	21	uagugaggaugggaaauuugu	gra-miR8646	gra-MIR8646	Gossypium raimondii	miR8646	u
miR6439b	mir2992	16	0	0	16	0	0	14.27	21	agcagaagccaucacuagcgc	ptc-miR6439b	ptc-MIR6439b	Populus trichocarpa	miR6439b	a
miR1888b	mir2993	16	0	1	15	0	4.26	13.38	21	uuaggcuaagauuugugaaga	ath-miR1888b	ath-MIR1888b	Arabidopsis thaliana	miR1888b	u
miR8600	mir2994	16	0	1	15	0	4.26	13.38	24	aucucauguagaugacgucacacc	atr-miR8600	atr-MIR8600	Amborella trichopoda	miR8600	a
miR10207-5p	mir2995	16	0	2	14	0	8.53	12.49	24	aguaaagaugggauggauggcaga	vca-miR10207-5p	vca-MIR10207	Vriesea carinata	miR10207-5p	a
miR7741-5p.2	mir2996	16	0	3	13	0	12.79	11.6	21	ucuugaaguuucgcaugcagu	bdi-miR7741-5p.2	bdi-MIR7741	Brachypodium distachyon	miR7741-5p.2	u
miR11288b	mir2997	16	1	0	15	3.81	0	13.38	21	ugggauugggcgaauuuuggu	fve-miR11288b	fve-MIR11288b	Fragaria vesca	miR11288b	u
miR8604	mir2998	16	1	0	15	3.81	0	13.38	24	caugaaggacacuuagugcaagag	atr-miR8604	atr-MIR8604	Amborella trichopoda	miR8604	c
miR6234a-5p	mir2999	16	1	1	14	3.81	4.26	12.49	24	aaguguguuccucuauuugacgcu	sbi-miR6234a-5p, sbi-miR6234b-5p	sbi-MIR6234a, sbi-MIR6234b	Sorghum bicolor, Sorghum bicolor	miR6234a-5p, miR6234b-5p	a
miR474b	mir3000	16	1	1	14	3.81	4.26	12.49	24	caaaaguuguuggguuuggcuggg	ptc-miR474b	ptc-MIR474b	Populus trichocarpa	miR474b	c
miR3693h	mir3001	16	1	2	13	3.81	8.53	11.6	21	uaauugcucauagaugggagu	pab-miR3693h, pab-miR3693i	pab-MIR3693h, pab-MIR3693i	Picea abies, Picea abies	miR3693h, miR3693i	u
miR395n-5p	mir3002	16	1	2	13	3.81	8.53	11.6	22	guucucuacaagcacuucacga	zma-miR395n-5p	zma-MIR395n	Zea mays	miR395n-5p	g
miR482k	mir3003	16	1	2	13	3.81	8.53	11.6	22	ucuucccuaaaccucccaaacc	pab-miR482k	pab-MIR482k	Picea abies	miR482k	u
miR444a-5p	mir3004	16	1	3	12	3.81	12.79	10.71	21	gcuagagguggcaacugcaua	osa-miR444a-5p	osa-MIR444a	Oryza sativa	miR444a-5p	g
miR7708a-3p	mir3005	16	1	4	11	3.81	17.06	9.81	24	uguaaugguacugaacaaagacgc	bdi-miR7708a-3p	bdi-MIR7708a	Brachypodium distachyon	miR7708a-3p	u
miR5544	mir3006	16	2	0	14	7.63	0	12.49	22	agaacacggaguagaaguuggu	osa-miR5544	osa-MIR5544	Oryza sativa	miR5544	a
miR482c-5p	mir3007	16	2	1	13	7.63	4.26	11.6	20	ggaaugggcuguuugggaug	ppe-miR482c-5p	ppe-MIR482c	Prunus persica	miR482c-5p	g
miR6258	mir3008	16	2	1	13	7.63	4.26	11.6	21	uuccagcuguaaagaucaaga	ppe-miR6258	ppe-MIR6258	Prunus persica	miR6258	u
miR11045	mir3009	16	2	1	13	7.63	4.26	11.6	23	uuugaaauucuggaauugagaca	seu-miR11045	seu-MIR11045	Salicornia europaea	miR11045	u
miR11160-5p	mir3010	16	2	1	13	7.63	4.26	11.6	24	agacugauuugauaggagaacucc	lja-miR11160-5p	lja-MIR11160	Lotus japonicus	miR11160-5p	a
miR5501	mir3011	16	2	2	12	7.63	8.53	10.71	21	ucuuguggcuagaagggugag	osa-miR5501	osa-MIR5501	Oryza sativa	miR5501	u
miR5652	mir3012	16	2	2	12	7.63	8.53	10.71	21	uugaaugugaaugaaucgggc	ath-miR5652	ath-MIR5652	Arabidopsis thaliana	miR5652	u
miR3444a-5p	mir3013	16	2	2	12	7.63	8.53	10.71	21	uugggagcucgaugagaucga	aly-miR3444a-5p	aly-MIR3444a	Arabidopsis lyrata	miR3444a-5p	u
miR8004	mir3014	16	2	2	12	7.63	8.53	10.71	24	agggguuguguauguguuuggccu	stu-miR8004	stu-MIR8004	Solanum tuberosum	miR8004	a
miR397t	mir3015	16	2	3	11	7.63	12.79	9.81	21	ucaucauugagagcagcauug	pab-miR397t	pab-MIR397t	Picea abies	miR397t	u
miR12159	mir3016	16	2	3	11	7.63	12.79	9.81	22	uuccgagugaagaaucguugcu	aof-miR12159	aof-MIR12159	Asparagus officinalis	miR12159	u
miR12105-3p	mir3017	16	2	3	11	7.63	12.79	9.81	22	uuguuuugggugaaacgggugu	csi-miR12105-3p	csi-MIR12105	Citrus sinensis	miR12105-3p	u
miR3628-5p	mir3018	16	2	4	10	7.63	17.06	8.92	21	augcgagagccgugcuuagua	vvi-miR3628-5p	vvi-MIR3628	Vitis vinifera	miR3628-5p	a
miR8731	mir3019	16	2	4	10	7.63	17.06	8.92	21	cuauaaacagucgaugguauc	gra-miR8731	gra-MIR8731	Gossypium raimondii	miR8731	c
miR8717	mir3020	16	2	5	9	7.63	21.32	8.03	24	auugguuguucugauucgaggcua	gra-miR8717	gra-MIR8717	Gossypium raimondii	miR8717	a
miR5748	mir3021	16	3	0	13	11.44	0	11.6	21	acaaagacauuggaaggcuua	mtr-miR5748	mtr-MIR5748	Medicago truncatula	miR5748	a
miR529b	mir3022	16	3	0	13	11.44	0	11.6	21	agaagagagauagcacaaccu	pab-miR529b, pab-miR529c	pab-MIR529b, pab-MIR529c	Picea abies, Picea abies	miR529b, miR529c	a
miR5559-5p	mir3023	16	3	0	13	11.44	0	11.6	21	uacuuggugaauuguuggauc	mtr-miR5559-5p	mtr-MIR5559	Medicago truncatula	miR5559-5p	u
miR2091-5p	mir3024	16	3	0	13	11.44	0	11.6	21	ucaaccgagccgaggaggagg	osa-miR2091-5p	osa-MIR2091	Oryza sativa	miR2091-5p	u
miR482e-5p	mir3025	16	3	1	12	11.44	4.26	10.71	21	aguggguggugugguaagauu	stu-miR482e-5p	stu-MIR482e	Solanum tuberosum	miR482e-5p	a
miR778	mir3026	16	3	1	12	11.44	4.26	10.71	21	uggcuugguuuauguacaccg	ath-miR778	ath-MIR778	Arabidopsis thaliana	miR778	u
miR396e-3p	mir3027	16	3	2	11	11.44	8.53	9.81	21	gcucaagaaugccgugggaaa	csi-miR396e-3p	csi-MIR396e	Citrus sinensis	miR396e-3p	g
miR156a-3p	mir3028	16	3	2	11	11.44	8.53	9.81	21	gcucacccucucucugucagc	ata-miR156a-3p, ata-miR156e-3p, bdi-miR156g-3p, bdi-miR156i-3p	ata-MIR156a, ata-MIR156e, bdi-MIR156g, bdi-MIR156i	Aegilops tauschii, Aegilops tauschii, Brachypodium distachyon, Brachypodium distachyon	miR156a-3p, miR156e-3p, miR156g-3p, miR156i-3p	g
miR156h-3p	mir3029	16	3	2	11	11.44	8.53	9.81	21	gcucucuuuccuucugccacc	aly-miR156h-3p	aly-MIR156h	Arabidopsis lyrata	miR156h-3p	g
miR156j-3p	mir3030	16	3	3	10	11.44	12.79	8.92	21	auccaacgaagcaggagcugc	csi-miR156j-3p	csi-MIR156j	Citrus sinensis	miR156j-3p	a
miR419	mir3031	16	3	3	10	11.44	12.79	8.92	21	ugaugaaugaugacgauguau	ppt-miR419	ppt-MIR419	Physcomitrella patens	miR419	u
miR482-5p	mir3032	16	3	4	9	11.44	17.06	8.03	22	ggaaugggcugauugggaagca	pvu-miR482-5p	pvu-MIR482	Phaseolus vulgaris	miR482-5p	g
miR4228-5p	mir3033	16	3	5	8	11.44	21.32	7.14	21	auagccuugaacgccgucguu	ath-miR4228-5p	ath-MIR4228	Arabidopsis thaliana	miR4228-5p	a
miR1071-3p	mir3034	16	4	0	12	15.25	0	10.71	21	acccguucuggaauugcgcgg	ppt-miR1071-3p	ppt-MIR1071	Physcomitrella patens	miR1071-3p	a
miR6161b	mir3035	16	4	0	12	15.26	0	10.7	24	gcuggaccgguauacuuugcugac	nta-miR6161b	nta-MIR6161b	Nicotiana tabacum	miR6161b	g
miR11156-5p	mir3036	16	4	1	11	15.25	4.26	9.81	24	aagaugggaugauugaauuuugac	lja-miR11156-5p	lja-MIR11156	Lotus japonicus	miR11156-5p	a
miR8569	mir3037	16	4	2	10	15.25	8.53	8.92	24	acuggcaaucuggucggucggacc	atr-miR8569	atr-MIR8569	Amborella trichopoda	miR8569	a
miR1124	mir3038	16	4	3	9	15.25	12.79	8.03	22	gcaggacgugaagagcgagucc	tae-miR1124	tae-MIR1124	Triticum aestivum	miR1124	g
miR5640	mir3039	16	4	4	8	15.25	17.06	7.14	21	ugagagaaggaauuagauuca	ath-miR5640	ath-MIR5640	Arabidopsis thaliana	miR5640	u
miR4997	mir3040	16	5	0	11	19.07	0	9.81	23	gaucgucaagcgcgaagaugagg	gma-miR4997	gma-MIR4997	Glycine max	miR4997	g
miR8551	mir3041	16	5	0	11	19.07	0	9.81	24	auguucuagguuagcucuuggaug	atr-miR8551	atr-MIR8551	Amborella trichopoda	miR8551	a
miR1445	mir3042	16	5	2	9	19.07	8.53	8.03	20	ucccuuguagacuagaaaaa	ptc-miR1445	ptc-MIR1445	Populus trichocarpa	miR1445	u
miR11311	mir3043	16	5	2	9	19.07	8.53	8.03	22	ugagaaugauguggaucucagc	fve-miR11311	fve-MIR11311	Fragaria vesca	miR11311	u
miR10448	mir3044	16	6	0	10	22.88	0	8.92	22	uuaggcuuugugggacgugauu	gma-miR10448	gma-MIR10448	Glycine max	miR10448	u
miR396c	mir3045	16	6	2	8	22.88	8.53	7.14	20	uucaagaaaucugugggaag	csi-miR396c, csi-miR396d-3p	csi-MIR396c, csi-MIR396d	Citrus sinensis, Citrus sinensis	miR396c, miR396d-3p	u
miR2111-3p	mir3046	16	6	2	8	22.88	8.53	7.14	21	gaccucaggaugcggauuacc	bra-miR2111-3p	bra-MIR2111	Brassica rapa	miR2111-3p	g
miR8041a-5p	mir3047	16	6	3	7	22.88	12.79	6.25	20	gugcuuugcuauuuucauug	stu-miR8041a-5p, stu-miR8041b-5p	stu-MIR8041a, stu-MIR8041b	Solanum tuberosum, Solanum tuberosum	miR8041a-5p, miR8041b-5p	g
miR1854-3p	mir3048	16	7	4	5	26.69	17.06	4.46	22	uccaauuuggggauuugcugau	osa-miR1854-3p	osa-MIR1854	Oryza sativa	miR1854-3p	u
miR7738-3p	mir3049	16	8	2	6	30.51	8.53	5.35	21	gugcuugacagacgacucugg	bdi-miR7738-3p	bdi-MIR7738	Brachypodium distachyon	miR7738-3p	g
miR8679	mir2938	15	0	0	15	0	0	13.38	24	acaagcgaguuaaggaugugacaa	gra-miR8679	gra-MIR8679	Gossypium raimondii	miR8679	a
miR11097d-5p	mir2939	15	0	1	14	0	4.26	12.49	22	agaguuuaauggauaugcacug	lja-miR11097d-5p	lja-MIR11097d	Lotus japonicus	miR11097d-5p	a
miR7503	mir2940	15	0	1	14	0	4.26	12.49	24	agaucgauggcugaacaaguuaga	ghr-miR7503	ghr-MIR7503	Gossypium hirsutum	miR7503	a
miR11312	mir2941	15	0	2	13	0	8.53	11.6	21	uggagcuguuggggagaguua	fve-miR11312	fve-MIR11312	Fragaria vesca	miR11312	u
miR6265	mir2942	15	0	3	12	0	12.79	10.71	23	uugaacuuugacccgauucgcau	ppe-miR6265	ppe-MIR6265	Prunus persica	miR6265	u
miR8128-3p	mir2943	15	1	0	14	3.81	0	12.49	21	ucguggggagagaucuaaucg	ppe-miR8128-3p	ppe-MIR8128	Prunus persica	miR8128-3p	u
miR870-5p	mir2944	15	1	1	13	3.81	4.26	11.6	21	aagaacaucaaauuagaaugu	ath-miR870-5p	ath-MIR870	Arabidopsis thaliana	miR870-5p	a
miR2083-3p	mir2945	15	1	1	13	3.81	4.26	11.6	21	agauugacgagugcaagaaga	ppt-miR2083-3p	ppt-MIR2083	Physcomitrella patens	miR2083-3p	a
miR11402	mir2946	15	1	1	13	3.81	4.26	11.6	21	aguugggagccugacaggccu	pab-miR11402	pab-MIR11402	Picea abies	miR11402	a
miR4243	mir2947	15	1	1	13	3.81	4.26	11.6	21	ugaaauuauagauuucguaca	aly-miR4243	aly-MIR4243	Arabidopsis lyrata	miR4243	u
miR8747	mir2948	15	1	1	13	3.81	4.26	11.6	24	ucccaguuguaguuggucguucgg	gra-miR8747	gra-MIR8747	Gossypium raimondii	miR8747	u
miR6261	mir2949	15	1	2	12	3.81	8.53	10.71	22	aagugauuauauggagaagcac	ppe-miR6261	ppe-MIR6261	Prunus persica	miR6261	a
miR6229-3p	mir2950	15	1	2	12	3.81	8.53	10.71	24	guuuuucucgccgggugagaaggc	sbi-miR6229-3p	sbi-MIR6229	Sorghum bicolor	miR6229-3p	g
miR12106-3p	mir2951	15	1	3	11	3.81	12.79	9.81	21	uggggcagcuguccuaaacgg	csi-miR12106-3p	csi-MIR12106	Citrus sinensis	miR12106-3p	u
miR2926	mir2952	15	2	0	13	7.63	0	11.6	20	aggucgucgacguuggugcu	osa-miR2926	osa-MIR2926	Oryza sativa	miR2926	a
miR7810	mir2953	15	2	1	12	7.63	4.26	10.71	21	agaggaagaguuuucuggcuc	rgl-miR7810	rgl-MIR7810	Rehmannia glutinosa	miR7810	a
miR169y	mir2954	15	2	1	12	7.63	4.26	10.71	21	uagcgaaggaugacuugccua	vvi-miR169y	vvi-MIR169y	Vitis vinifera	miR169y	u
miR11498b	mir2955	15	2	1	12	7.63	4.26	10.71	21	ucagugauguaguaugacaug	pab-miR11498b	pab-MIR11498b	Picea abies	miR11498b	u
miR9776	mir2956	15	2	1	12	7.63	4.26	10.71	21	uuggacgaggaugugcaacug	tae-miR9776	tae-MIR9776	Triticum aestivum	miR9776	u
miR447c-3p	mir2957	15	2	1	12	7.63	4.26	10.71	22	uuggggacgacaucuuuuguug	ath-miR447c-3p	ath-MIR447c	Arabidopsis thaliana	miR447c-3p	u
miR5143a	mir2958	15	2	1	12	7.63	4.26	10.71	24	ugugguauguuggcaauguaggaa	osa-miR5143a, osa-miR5143b	osa-MIR5143a, osa-MIR5143b	Oryza sativa, Oryza sativa	miR5143a, miR5143b	u
miR163	mir2959	15	2	1	12	7.63	4.26	10.71	24	uugaagaggacuuggaacuucgau	ath-miR163	ath-MIR163	Arabidopsis thaliana	miR163	u
miR159b	mir2960	15	2	2	11	7.63	8.53	9.81	20	uuggauugaagagagcuccc	pta-miR159b	pta-MIR159b	Pinus taeda	miR159b	u
miR395k-3p	mir2961	15	2	2	11	7.63	8.53	9.81	21	gugaaguguuugaggaaacuc	zma-miR395k-3p	zma-MIR395k	Zea mays	miR395k-3p	g
miR5531	mir2962	15	2	2	11	7.63	8.53	9.81	22	acugacugccuugagcuccggg	osa-miR5531	osa-MIR5531	Oryza sativa	miR5531	a
miR9728	mir2963	15	2	3	10	7.63	12.79	8.92	21	cgcagaacugaaacaaguuga	gma-miR9728	gma-MIR9728	Glycine max	miR9728	c
miR7811	mir2964	15	2	3	10	7.63	12.79	8.92	23	ugaauggagauacggaaugaagc	rgl-miR7811	rgl-MIR7811	Rehmannia glutinosa	miR7811	u
miR8704	mir2965	15	2	3	10	7.63	12.79	8.92	24	agucaguucaggcagucagaccgu	gra-miR8704	gra-MIR8704	Gossypium raimondii	miR8704	a
miR843	mir2966	15	2	4	9	7.63	17.06	8.03	21	uuuaggucgagcuucauugga	ath-miR843	ath-MIR843	Arabidopsis thaliana	miR843	u
miR11174-3p	mir2967	15	2	4	9	7.63	17.06	8.03	24	uguuucuguuagaguacagcuggc	lja-miR11174-3p	lja-MIR11174	Lotus japonicus	miR11174-3p	u
miR5225	mir2968	15	3	0	12	11.44	0	10.71	22	ccugucguaggagagaugacgc	gma-miR5225	gma-MIR5225	Glycine max	miR5225	c
miR6452	mir2969	15	3	1	11	11.44	4.26	9.81	21	ugcaaagguaacugagacaau	ptc-miR6452	ptc-MIR6452	Populus trichocarpa	miR6452	u
miR7836	mir2970	15	3	1	11	11.44	4.26	9.81	21	ugggugggaggugugguagcu	ptc-miR7836, ptc-miR7837	ptc-MIR7836, ptc-MIR7837	Populus trichocarpa, Populus trichocarpa	miR7836, miR7837	u
miR11122-3p	mir2971	15	3	1	11	11.44	4.26	9.81	21	uuuaaguuggggaaguuugac	lja-miR11122-3p	lja-MIR11122	Lotus japonicus	miR11122-3p	u
miR5554a-3p	mir2972	15	3	1	11	11.44	4.26	9.81	22	accaucguugcagaugcucauc	mtr-miR5554a-3p, mtr-miR5554b-3p	mtr-MIR5554a, mtr-MIR5554b	Medicago truncatula, Medicago truncatula	miR5554a-3p, miR5554b-3p	a
miR164f	mir2973	15	3	2	10	11.44	8.53	8.92	21	uggagaagaagggcacaugca	bdi-miR164f	bdi-MIR164f	Brachypodium distachyon	miR164f	u
miR5015	mir2974	15	3	2	10	11.44	8.53	8.92	21	uugguguuauguguagucuuc	ath-miR5015	ath-MIR5015	Arabidopsis thaliana	miR5015	u
miR11416	mir2975	15	3	3	9	11.44	12.79	8.03	21	acacggauuugggaugugucc	pab-miR11416	pab-MIR11416	Picea abies	miR11416	a
miR904b	mir2976	15	3	3	9	11.44	12.79	8.03	21	ucuugucaauguuuaggggca	ppt-miR904b	ppt-MIR904b	Physcomitrella patens	miR904b	u
miR535b	mir2977	15	3	3	9	11.44	12.79	8.03	21	ugacaacgagagagagcacgg	mes-miR535b	mes-MIR535b	Manihot esculenta	miR535b	u
miR8689	mir2978	15	3	3	9	11.44	12.79	8.03	24	agaggugcucaugggcugggucgg	gra-miR8689	gra-MIR8689	Gossypium raimondii	miR8689	a
miR11143-3p	mir2979	15	3	3	9	11.44	12.79	8.03	24	gguuguuguugcgucguuuuuaag	lja-miR11143-3p	lja-MIR11143	Lotus japonicus	miR11143-3p	g
miR5530	mir2980	15	4	0	11	15.25	0	9.81	21	aguggugucguauuaccugcc	osa-miR5530	osa-MIR5530	Oryza sativa	miR5530	a
miR7740-3p	mir2981	15	4	1	10	15.25	4.26	8.92	21	gagacagagguuguucggaug	bdi-miR7740-3p	bdi-MIR7740	Brachypodium distachyon	miR7740-3p	g
miR5154	mir2982	15	4	1	10	15.25	4.26	8.92	24	agcaccaguugacgugacgcugag	osa-miR5154	osa-MIR5154	Oryza sativa	miR5154	a
miR1450	mir2983	15	4	2	9	15.25	8.53	8.03	22	uucaauggcucggucagguuac	ptc-miR1450	ptc-MIR1450	Populus trichocarpa	miR1450	u
miR1066	mir2984	15	4	3	8	15.25	12.79	7.14	21	acauguugcagagcgggguac	ppt-miR1066	ppt-MIR1066	Physcomitrella patens	miR1066	a
miR535a	mir2985	15	4	4	7	15.25	17.06	6.25	21	ugacaacgagagagagcacgu	mes-miR535a	mes-MIR535a	Manihot esculenta	miR535a	u
miR8044-5p	mir2986	15	5	0	10	19.07	0	8.92	21	uuucaaauaugguuggagaug	stu-miR8044-5p	stu-MIR8044	Solanum tuberosum	miR8044-5p	u
miR10409	mir2987	15	5	0	10	19.07	0	8.92	22	ccucugaagauauuaaaagccu	gma-miR10409	gma-MIR10409	Glycine max	miR10409	c
miR3696	mir2988	15	5	1	9	19.07	4.26	8.03	21	cgagcuaccaucgugacgauc	pab-miR3696	pab-MIR3696	Picea abies	miR3696	c
miR2665	mir2989	15	5	2	8	19.07	8.53	7.14	21	ugauuucaggucaagaauuga	mtr-miR2665	mtr-MIR2665	Medicago truncatula	miR2665	u
miR1886i-5p	mir2990	15	5	3	7	19.07	12.79	6.25	24	augagaugaaauuagcguuuggau	stu-miR1886i-5p	stu-MIR1886i	Solanum tuberosum	miR1886i-5p	a
miR829-5p	mir2991	15	6	0	9	22.88	0	8.03	21	acuuugaagcuuugauuugaa	ath-miR829-5p	ath-MIR829	Arabidopsis thaliana	miR829-5p	a
miR10516	mir2878	14	0	0	14	0	0	12.49	18	uccucugcagucgacugc	tae-miR10516	tae-MIR10516	Triticum aestivum	miR10516	u
miR861-5p	mir2879	14	0	0	14	0	0	12.49	21	guuuggagaaauaugcaucau	aly-miR861-5p	aly-MIR861	Arabidopsis lyrata	miR861-5p	g
miR11107a-3p	mir2880	14	0	1	13	0	4.26	11.6	21	uaguucaguguauuauuuggc	lja-miR11107a-3p, lja-miR11107b-3p, lja-miR11107c-3p	lja-MIR11107a, lja-MIR11107b, lja-MIR11107c	Lotus japonicus, Lotus japonicus, Lotus japonicus	miR11107a-3p, miR11107b-3p, miR11107c-3p	u
miR399f	mir2881	14	0	2	12	0	8.53	10.71	21	ugccgaaggagauuuguccug	vvi-miR399f	vvi-MIR399f	Vitis vinifera	miR399f	u
miR5835	mir2882	14	0	2	12	0	8.53	10.71	24	acgaaaccauagggauuuuggcau	osa-miR5835	osa-MIR5835	Oryza sativa	miR5835	a
miR11329	mir2883	14	0	3	11	0	12.79	9.81	21	cgaucuuugaagcugaacuca	ppt-miR11329	ppt-MIR11329	Physcomitrella patens	miR11329	c
miR7486i	mir2884	14	0	3	11	0	12.79	9.81	23	gcugacguggaaggaaaucgcua	gra-miR7486i	gra-MIR7486i	Gossypium raimondii	miR7486i	g
miR9743	mir2885	14	0	3	11	0	12.79	9.81	24	agagagugcuuugaagaaaaugcc	gma-miR9743	gma-MIR9743	Glycine max	miR9743	a
miR6233-5p	mir2886	14	0	3	11	0	12.79	9.81	24	uguugaggcuggagcgaaacucgg	sbi-miR6233-5p	sbi-MIR6233	Sorghum bicolor	miR6233-5p	u
miR159c	mir2887	14	0	4	10	0	17.06	8.92	21	auuggagugaagggagcucug	mes-miR159c	mes-MIR159c	Manihot esculenta	miR159c	a
miR3441-5p.2	mir2888	14	0	5	9	0	21.32	8.03	21	cgaagaaaaugaagucguuuu	aly-miR3441-5p.2	aly-MIR3441	Arabidopsis lyrata	miR3441-5p.2	c
miR4395	mir2889	14	0	5	9	0	21.32	8.03	22	uggauaggaguaugggcuugag	gma-miR4395	gma-MIR4395	Glycine max	miR4395	u
miR5086	mir2890	14	1	1	12	3.81	4.26	10.71	21	acauugguggaaggcguggua	tae-miR5086	tae-MIR5086	Triticum aestivum	miR5086	a
miR1511-5p	mir2891	14	1	1	12	3.81	4.26	10.71	21	cgugguaucagagucauguua	ppe-miR1511-5p	ppe-MIR1511	Prunus persica	miR1511-5p	c
miR399d	mir2892	14	1	1	12	3.81	4.26	10.71	21	ugccaaaggagauuugcucgu	vvi-miR399d	vvi-MIR399d	Vitis vinifera	miR399d	u
miR156m	mir2893	14	1	1	12	3.81	4.26	10.71	21	uugacagaagauagagggcac	pab-miR156m, pab-miR156n, pab-miR156p, pab-miR156q, pab-miR156r, pab-miR156s, pab-miR156t, pab-miR156u, pab-miR156v, pab-miR156w	pab-MIR156m, pab-MIR156n, pab-MIR156p, pab-MIR156q, pab-MIR156r, pab-MIR156s, pab-MIR156t, pab-MIR156u, pab-MIR156v, pab-MIR156w	Picea abies, Picea abies, Picea abies, Picea abies, Picea abies, Picea abies, Picea abies, Picea abies, Picea abies, Picea abies	miR156m, miR156n, miR156p, miR156q, miR156r, miR156s, miR156t, miR156u, miR156v, miR156w	u
miR5659	mir2894	14	1	1	12	3.81	4.26	10.71	23	cgaugaaggucuuuggaacggua	ath-miR5659	ath-MIR5659	Arabidopsis thaliana	miR5659	c
miR9477-3p	mir2895	14	1	1	12	3.81	4.26	10.71	24	uugggaaagggaacaacugauagu	sly-miR9477-3p	sly-MIR9477	Solanum lycopersicum	miR9477-3p	u
miR12171	mir2896	14	1	2	11	3.81	8.53	9.81	21	uccuuguagaugaguugugca	aof-miR12171	aof-MIR12171	Asparagus officinalis	miR12171	u
miR5075	mir2897	14	1	2	11	3.81	8.53	9.81	21	uucuccgucgccgccguccgc	osa-miR5075	osa-MIR5075	Oryza sativa	miR5075	u
miR10199	mir2898	14	1	3	10	3.81	12.79	8.92	21	agcaauguugagcuugggccu	gma-miR10199	gma-MIR10199	Glycine max	miR10199	a
miR5241a	mir2899	14	1	3	10	3.81	12.79	8.92	21	ugacugaauggaagagugcau	mtr-miR5241a, mtr-miR5241b, mtr-miR5241c	mtr-MIR5241a, mtr-MIR5241b, mtr-MIR5241c	Medicago truncatula, Medicago truncatula, Medicago truncatula	miR5241a, miR5241b, miR5241c	u
miR12111-5p	mir2900	14	1	3	10	3.81	12.79	8.92	24	gaaaaacuuaggugggauagugug	csi-miR12111-5p	csi-MIR12111	Citrus sinensis	miR12111-5p	g
miR1115-5p	mir2901	14	1	4	9	3.81	17.06	8.03	21	ugagcucaggcacuuuggugg	smo-miR1115-5p	smo-MIR1115	Selaginella moellendorffii	miR1115-5p	u
miR10219-3p	mir2902	14	1	4	9	3.81	17.06	8.03	22	uggagguuguuuggcuugagcu	eun-miR10219-3p	eun-MIR10219	Eugenia uniflora	miR10219-3p	u
miR399b	mir2903	14	2	0	12	7.63	0	10.71	21	ugccaaaggagauuugcccgg	rco-miR399b	rco-MIR399b	Ricinus communis	miR399b	u
miR5542	mir2904	14	2	1	11	7.63	4.26	9.81	21	uuugagaagguaucaugagau	osa-miR5542	osa-MIR5542	Oryza sativa	miR5542	u
miR7812	mir2905	14	2	2	10	7.63	8.53	8.92	21	cuguuaugaauugauggagug	ptc-miR7812	ptc-MIR7812	Populus trichocarpa	miR7812	c
miR482a	mir2906	14	2	2	10	7.63	8.53	8.92	22	agauggguggcugggcaagaag	hbr-miR482a	hbr-MIR482a	Hevea brasiliensis	miR482a	a
miR11295	mir2907	14	2	2	10	7.63	8.53	8.92	22	cucauucaauuucgguauucag	fve-miR11295	fve-MIR11295	Fragaria vesca	miR11295	c
miR11136-5p	mir2908	14	2	2	10	7.63	8.53	8.92	22	uuuggaucuugauaauuguugg	lja-miR11136-5p	lja-MIR11136	Lotus japonicus	miR11136-5p	u
miR8011a-5p	mir2909	14	2	2	10	7.63	8.53	8.92	24	uugugugagguuucuuuuuguuuc	stu-miR8011a-5p	stu-MIR8011a	Solanum tuberosum	miR8011a-5p	u
miR3627c	mir2910	14	2	3	9	7.63	12.79	8.03	22	acgcgcaugagagaugacacug	pab-miR3627c	pab-MIR3627c	Picea abies	miR3627c	a
miR6178	mir2911	14	2	3	9	7.63	12.79	8.03	22	cacggaacugggcgguugcacu	hvu-miR6178	hvu-MIR6178	Hordeum vulgare	miR6178	c
miR398a-5p	mir2912	14	2	4	8	7.63	17.06	7.14	22	agaacagaggguggcguuggcu	csi-miR398a-5p	csi-MIR398a	Citrus sinensis	miR398a-5p	a
miR10537	mir2913	14	2	6	6	7.63	25.58	5.35	21	auuuaccccaaguucguuguc	sly-miR10537	sly-MIR10537	Solanum lycopersicum	miR10537	a
miR12154	mir2914	14	3	0	11	11.44	0	9.81	21	uuguggauucuucaaaugagu	aof-miR12154	aof-MIR12154	Asparagus officinalis	miR12154	u
miR10213-3p	mir2915	14	3	0	11	11.44	0	9.81	24	uggaucaauagaacgagcagguga	eun-miR10213-3p	eun-MIR10213	Eugenia uniflora	miR10213-3p	u
miR7757-5p.2	mir2916	14	3	1	10	11.44	4.26	8.92	21	cuuccauaucaaaucaucucu	bdi-miR7757-5p.2	bdi-MIR7757	Brachypodium distachyon	miR7757-5p.2	c
miR2118a-3p	mir2917	14	3	1	10	11.44	4.26	8.92	21	gggaaugggaacauggaggaa	ata-miR2118a-3p, ata-miR2118b-3p	ata-MIR2118a, ata-MIR2118b	Aegilops tauschii, Aegilops tauschii	miR2118a-3p, miR2118b-3p	g
miR399d	mir2918	14	3	1	10	11.44	4.26	8.92	21	ugccaaaggagagcugcccua	mtr-miR399d, mtr-miR399m, mtr-miR399n	mtr-MIR399d, mtr-MIR399m, mtr-MIR399n	Medicago truncatula, Medicago truncatula, Medicago truncatula	miR399d, miR399m, miR399n	u
miR399l	mir2919	14	3	1	10	11.44	4.26	8.92	21	ugccaaaggagagcugcccug	gma-miR399l, gma-miR399n, mtr-miR399b, mtr-miR399o, rco-miR399d	gma-MIR399l, gma-MIR399n, mtr-MIR399b, mtr-MIR399o, rco-MIR399d	Glycine max, Glycine max, Medicago truncatula, Medicago truncatula, Ricinus communis	miR399l, miR399n, miR399b, miR399o, miR399d	u
miR11082c-3p	mir2920	14	3	2	9	11.44	8.53	8.03	20	cacagagaguugguuggacu	lja-miR11082c-3p, lja-miR11082d-3p, lja-miR11082e-3p, lja-miR11082f-3p, lja-miR11082g-3p, lja-miR11082h-3p, lja-miR11082j-3p	lja-MIR11082c, lja-MIR11082d, lja-MIR11082e, lja-MIR11082f, lja-MIR11082g, lja-MIR11082h, lja-MIR11082j	Lotus japonicus, Lotus japonicus, Lotus japonicus, Lotus japonicus, Lotus japonicus, Lotus japonicus, Lotus japonicus	miR11082c-3p, miR11082d-3p, miR11082e-3p, miR11082f-3p, miR11082g-3p, miR11082h-3p, miR11082j-3p	c
miR166i	mir2921	14	3	2	9	11.44	8.53	8.03	20	ucggaccaggcuucauucuc	cme-miR166i	cme-MIR166i	Cucumis melo	miR166i	u
miR477-3p	mir2922	14	3	2	9	11.44	8.53	8.03	21	cgaagccuuuggggagaguaa	ppe-miR477-3p	ppe-MIR477	Prunus persica	miR477-3p	c
miR812s	mir2923	14	3	2	9	11.44	8.53	8.03	24	aagacggacaaucaaacguuggac	osa-miR812s	osa-MIR812s	Oryza sativa	miR812s	a
miR11082m-3p	mir2924	14	3	4	7	11.44	17.06	6.25	23	aaucacagagaguugguuggacu	lja-miR11082m-3p	lja-MIR11082m	Lotus japonicus	miR11082m-3p	a
miR4393b	mir2925	14	3	5	6	11.44	21.32	5.35	24	uugaaaagggacagcagagaagcc	gma-miR4393b	gma-MIR4393b	Glycine max	miR4393b	u
miR1507b	mir2926	14	4	0	10	15.25	0	8.92	21	ucucauuccauacaucgucug	gma-miR1507b, vun-miR1507a, vun-miR1507b	gma-MIR1507b, vun-MIR1507a, vun-MIR1507b	Glycine max, Vigna unguiculata, Vigna unguiculata	miR1507b, miR1507a, miR1507b	u
miR1507a	mir2927	14	4	0	10	15.25	0	8.92	22	ucucauuccauacaucgucuga	gma-miR1507a, gso-miR1507a, gso-miR1507b	gma-MIR1507a, gso-MIR1507a, gso-MIR1507b	Glycine max, Glycine soja, Glycine soja	miR1507a, miR1507a, miR1507b	u
miR9494	mir2928	14	4	1	9	15.25	4.26	8.03	21	uucaucaccuucgucuccguc	bdi-miR9494	bdi-MIR9494	Brachypodium distachyon	miR9494	u
miR7772-3p	mir2929	14	4	1	9	15.25	4.26	8.03	24	agaucuccaugaacugagaaacgg	bdi-miR7772-3p	bdi-MIR7772	Brachypodium distachyon	miR7772-3p	a
miR396a-3p	mir2930	14	4	2	8	15.25	8.53	7.14	20	cucaagaaagcugugggaaa	pab-miR396a-3p, pab-miR396d, pab-miR396e	pab-MIR396a, pab-MIR396d, pab-MIR396e	Picea abies, Picea abies, Picea abies	miR396a-3p, miR396d, miR396e	c
miR396b-3p	mir2931	14	4	2	8	15.25	8.53	7.14	21	gcucaagaaagcugugggaaa	aly-miR396b-3p, ath-miR396b-3p, bra-miR396-3p	aly-MIR396b, ath-MIR396b, bra-MIR396	Arabidopsis lyrata, Arabidopsis thaliana, Brassica rapa	miR396b-3p, miR396b-3p, miR396-3p	g
miR10983	mir2932	14	4	3	7	15.25	12.79	6.25	21	cagagcaaaacagucguggaa	mdm-miR10983	mdm-MIR10983	Malus domestica	miR10983	c
miR1851	mir2933	14	4	3	7	15.25	12.79	6.25	21	cgucugggauggcauuuuggc	osa-miR1851	osa-MIR1851	Oryza sativa	miR1851	c
miR5049e	mir2934	14	5	4	5	19.07	17.06	4.46	21	aauuauuuagguacagaggga	hvu-miR5049e	hvu-MIR5049e	Hordeum vulgare	miR5049e	a
miR530b	mir2935	14	6	0	8	22.88	0	7.14	21	aggugcaggugcaggcgcagc	gra-miR530b	gra-MIR530b	Gossypium raimondii	miR530b	a
miR9568-5p	mir2936	14	6	1	7	22.88	4.26	6.25	22	ugcggauaucuuaggaugaggu	bra-miR9568-5p	bra-MIR9568	Brassica rapa	miR9568-5p	u
miR159	mir2937	14	7	1	6	26.69	4.26	5.35	21	uuugguuugaagggagcucua	pde-miR159	pde-MIR159	Pinus densata	miR159	u
miR2592bq-5p	mir2802	13	0	0	13	0	0	11.6	21	cgaccaugacucaaguauuaa	mtr-miR2592bq-5p	mtr-MIR2592bq	Medicago truncatula	miR2592bq-5p	c
miR444c	mir2803	13	0	0	13	0	0	11.6	21	ugcaguuguugucucaagcuu	bdi-miR444c, bdi-miR444d, osa-miR444b.2, osa-miR444c.2, ssp-miR444c-3p, zma-miR444a, zma-miR444b	bdi-MIR444c, bdi-MIR444d, osa-MIR444b, osa-MIR444c, ssp-MIR444c, zma-MIR444a, zma-MIR444b	Brachypodium distachyon, Brachypodium distachyon, Oryza sativa, Oryza sativa, Saccharum sp., Zea mays, Zea mays	miR444c, miR444d, miR444b.2, miR444c.2, miR444c-3p, miR444a, miR444b	u
miR11566	mir2804	13	0	0	13	0	0	11.6	21	uugauguaugaguucaagagg	pab-miR11566	pab-MIR11566	Picea abies	miR11566	u
miR2632a	mir2805	13	0	0	13	0	0	11.6	22	ccugaaguuacuaauccuucca	mtr-miR2632a, mtr-miR2632b, mtr-miR2632c	mtr-MIR2632a, mtr-MIR2632b, mtr-MIR2632c	Medicago truncatula, Medicago truncatula, Medicago truncatula	miR2632a, miR2632b, miR2632c	c
miR11108x-5p	mir2806	13	0	0	13	0	0	11.6	23	acauugaagauaagugaguugga	lja-miR11108x-5p	lja-MIR11108x	Lotus japonicus	miR11108x-5p	a
miR8049-5p	mir2807	13	0	1	12	0	4.26	10.71	21	caaggcucaugcagacaugca	stu-miR8049-5p	stu-MIR8049	Solanum tuberosum	miR8049-5p	c
miR11512	mir2808	13	0	1	12	0	4.26	10.71	21	ucccccaucuugugcacuugc	pab-miR11512	pab-MIR11512	Picea abies	miR11512	u
miR1531-3p	mir2809	13	0	1	12	0	4.26	10.71	23	ucguccauaugggaagacuuguc	gma-miR1531-3p	gma-MIR1531	Glycine max	miR1531-3p	u
miR5829	mir2810	13	0	1	12	0	4.26	10.71	24	aucaggaccaguaggcgaugguaa	osa-miR5829	osa-MIR5829	Oryza sativa	miR5829	a
miR474c	mir2811	13	0	1	12	0	4.26	10.71	24	caaaagcuguuggguuuggcuggg	ptc-miR474c	ptc-MIR474c	Populus trichocarpa	miR474c	c
miR2098-5p	mir2812	13	0	2	11	0	8.53	9.81	20	ucccguggaggcagccgaug	osa-miR2098-5p	osa-MIR2098	Oryza sativa	miR2098-5p	u
miR1083	mir2813	13	0	2	11	0	8.53	9.81	21	uagccuggaacgaagcacggu	smo-miR1083	smo-MIR1083	Selaginella moellendorffii	miR1083	u
miR10414	mir2814	13	0	2	11	0	8.53	9.81	22	ucugagaagaaccauugguacc	gma-miR10414	gma-MIR10414	Glycine max	miR10414	u
miR11077a-5p	mir2815	13	0	3	10	0	12.79	8.92	20	aaaucgaggagugaauuugg	lja-miR11077a-5p	lja-MIR11077a	Lotus japonicus	miR11077a-5p	a
miR10539	mir2816	13	0	3	10	0	12.79	8.92	21	cuuggaaccacaguuaccacc	sly-miR10539	sly-MIR10539	Solanum lycopersicum	miR10539	c
miR8007a-5p	mir2817	13	0	3	10	0	12.79	8.92	24	auguggcacuuuucggauuuugag	stu-miR8007a-5p	stu-MIR8007a	Solanum tuberosum	miR8007a-5p	a
miR3932b-3p	mir2818	13	0	5	8	0	21.32	7.14	21	aacuuugugaugacaacgaag	ath-miR3932b-3p	ath-MIR3932b	Arabidopsis thaliana	miR3932b-3p	a
miR399k	mir2819	13	0	5	8	0	21.32	7.14	21	ugccaaaggaaauuugccccg	osa-miR399k, sbi-miR399g, zma-miR399f-3p	osa-MIR399k, sbi-MIR399g, zma-MIR399f	Oryza sativa, Sorghum bicolor, Zea mays	miR399k, miR399g, miR399f-3p	u
miR2089-5p	mir2820	13	1	0	12	3.81	0	10.71	22	uuaccuauuccaccaauuccau	mtr-miR2089-5p	mtr-MIR2089	Medicago truncatula	miR2089-5p	u
miR8610.2	mir2821	13	1	1	11	3.81	4.26	9.81	21	uucugaccaaauugaaggagg	atr-miR8610.2	atr-MIR8610	Amborella trichopoda	miR8610.2	u
miR1072	mir2822	13	1	1	11	3.81	4.26	9.81	24	ugcauuguguuauuugaagcuuga	ppt-miR1072	ppt-MIR1072	Physcomitrella patens	miR1072	u
miR165b-5p	mir2823	13	1	2	10	3.81	8.53	8.92	20	gaauguuguuuggaucgagg	aly-miR165b-5p, cas-miR165b	aly-MIR165b, cas-MIR165b	Arabidopsis lyrata, Camelina sativa	miR165b-5p, miR165b	g
miR6430	mir2824	13	1	2	10	3.81	8.53	8.92	21	ugaugauuaauugacugcaaa	ptc-miR6430	ptc-MIR6430	Populus trichocarpa	miR6430	u
miR5225c	mir2825	13	1	2	10	3.81	8.53	8.92	22	ucugucgugggugagauggugc	mdm-miR5225c	mdm-MIR5225c	Malus domestica	miR5225c	u
miR1520o	mir2826	13	1	2	10	3.81	8.53	8.92	24	ucaucguccaaucagaaugugaca	gma-miR1520o	gma-MIR1520o	Glycine max	miR1520o	u
miR11108c-3p	mir2827	13	1	3	9	3.81	12.79	8.03	21	aaugugauuggaugauggguu	lja-miR11108c-3p	lja-MIR11108c	Lotus japonicus	miR11108c-3p	a
miR6272	mir2828	13	1	3	9	3.81	12.79	8.03	21	uagcuguaaaugaguguuuuu	ppe-miR6272	ppe-MIR6272	Prunus persica	miR6272	u
miR4387e	mir2829	13	1	3	9	3.81	12.79	8.03	21	uguuagugauaaggcgugaug	gma-miR4387e	gma-MIR4387e	Glycine max	miR4387e	u
miR391	mir2830	13	1	3	9	3.81	12.79	8.03	22	acgcaggagagaugaugcugga	sly-miR391	sly-MIR391	Solanum lycopersicum	miR391	a
miR10989a	mir2831	13	1	3	9	3.81	12.79	8.03	22	caaagcuuuuaauaucagucga	mdm-miR10989a, mdm-miR10989b, mdm-miR10989c, mdm-miR10989d, mdm-miR10989e	mdm-MIR10989a, mdm-MIR10989b, mdm-MIR10989c, mdm-MIR10989d, mdm-MIR10989e	Malus domestica, Malus domestica, Malus domestica, Malus domestica, Malus domestica	miR10989a, miR10989b, miR10989c, miR10989d, miR10989e	c
miR3949	mir2832	13	1	3	9	3.81	12.79	8.03	22	ugauguugaggcaaaaauguag	csi-miR3949	csi-MIR3949	Citrus sinensis	miR3949	u
miR11608	mir2833	13	1	3	9	3.81	12.79	8.03	23	ucgcuuagggguuguugaagcgc	pla-miR11608	pla-MIR11608	Paeonia lactiflora	miR11608	u
miR531	mir2834	13	1	3	9	3.81	12.79	8.03	24	gaugcucgccggagcagcgugcug	bdi-miR531	bdi-MIR531	Brachypodium distachyon	miR531	g
miR861-5p	mir2835	13	1	4	8	3.81	17.06	7.14	21	ccuuggagaaauaugcgucaa	ath-miR861-5p	ath-MIR861	Arabidopsis thaliana	miR861-5p	c
miR482c-5p	mir2836	13	1	4	8	3.81	17.06	7.14	23	auuugugggaaugggcugauugg	gma-miR482c-5p	gma-MIR482c	Glycine max	miR482c-5p	a
miR4406	mir2837	13	1	4	8	3.81	17.06	7.14	24	auugauucugagagaaccggugua	gma-miR4406	gma-MIR4406	Glycine max	miR4406	a
miR482b-5p	mir2838	13	2	0	11	7.63	0	9.81	21	ggaguggguggcaugguaaga	stu-miR482b-5p	stu-MIR482b	Solanum tuberosum	miR482b-5p	g
miR4221	mir2839	13	2	1	10	7.63	4.26	8.92	22	aagaguucaaaaguagugaaga	aly-miR4221	aly-MIR4221	Arabidopsis lyrata	miR4221	a
miR5795	mir2840	13	2	1	10	7.63	4.26	8.92	22	augucgaggucgaguucccggc	osa-miR5795	osa-MIR5795	Oryza sativa	miR5795	a
miR1520e	mir2841	13	2	1	10	7.63	4.26	8.92	24	caauaagaacgugacauaugacag	gma-miR1520e	gma-MIR1520e	Glycine max	miR1520e	c
miR8787	mir2842	13	2	2	9	7.63	8.53	8.03	23	uuuucuuuuaauuggacgagaua	gra-miR8787	gra-MIR8787	Gossypium raimondii	miR8787	u
miR11166-3p	mir2843	13	2	2	9	7.63	8.53	8.03	24	cauuguauggauaguagaggggcu	lja-miR11166-3p	lja-MIR11166	Lotus japonicus	miR11166-3p	c
miR4416c-3p	mir2844	13	2	3	8	7.63	12.79	7.14	21	acgggucgcucucaccuggag	gma-miR4416c-3p	gma-MIR4416c	Glycine max	miR4416c-3p	a
miR447a.2-3p	mir2845	13	2	3	8	7.63	12.79	7.14	21	uauggaagaaauuguaguauu	ath-miR447a.2-3p	ath-MIR447a	Arabidopsis thaliana	miR447a.2-3p	u
miR6035	mir2846	13	2	3	8	7.63	12.79	7.14	21	uggaguagaaaaugcagucgu	bna-miR6035	bna-MIR6035	Brassica napus	miR6035	u
miR447a-3p	mir2847	13	2	3	8	7.63	12.79	7.14	22	uuggggacgagauguuuuguug	ath-miR447a-3p, ath-miR447b	ath-MIR447a, ath-MIR447b	Arabidopsis thaliana, Arabidopsis thaliana	miR447a-3p, miR447b	u
miR9674a-3p	mir2848	13	2	4	7	7.63	17.06	6.25	21	guaagauggcugaugcuaugg	ata-miR9674a-3p	ata-MIR9674a	Aegilops tauschii	miR9674a-3p	g
miR1128	mir2849	13	2	4	7	7.63	17.06	6.25	21	uacuacucccuccguccgaaa	tae-miR1128	tae-MIR1128	Triticum aestivum	miR1128	u
miR1516a-5p	mir2850	13	2	4	7	7.63	17.06	6.25	23	caaguuauaagcucuuuugagag	gma-miR1516a-5p	gma-MIR1516a	Glycine max	miR1516a-5p	c
miR1115-3p	mir2851	13	2	5	6	7.63	21.32	5.35	21	ucaccaaagugccugagcuca	smo-miR1115-3p	smo-MIR1115	Selaginella moellendorffii	miR1115-3p	u
miR395a	mir2852	13	2	5	6	7.63	21.32	5.35	21	uugaaguguuuggggggacuc	cca-miR395a	cca-MIR395a	Cynara cardunculus	miR395a	u
miR3443-3p	mir2853	13	3	0	10	11.44	0	8.92	21	gugccuugugagauuagaguu	aly-miR3443-3p	aly-MIR3443	Arabidopsis lyrata	miR3443-3p	g
miR10195	mir2854	13	3	0	10	11.44	0	8.92	22	uaugauuuuguggaucaaagga	gma-miR10195	gma-MIR10195	Glycine max	miR10195	u
miR8721b	mir2855	13	3	1	9	11.44	4.26	8.03	21	caucgauaguuugaggaugua	gra-miR8721b	gra-MIR8721b	Gossypium raimondii	miR8721b	c
miR1041	mir2856	13	3	2	8	11.44	8.53	7.14	21	uuuucgggugagagugguccu	ppt-miR1041	ppt-MIR1041	Physcomitrella patens	miR1041	u
miR169l-3p	mir2857	13	3	2	8	11.44	8.53	7.14	22	ggcaaguuuuuccuuggcuaua	mtr-miR169l-3p	mtr-MIR169l	Medicago truncatula	miR169l-3p	g
miR6182	mir2858	13	3	2	8	11.44	8.53	7.14	22	ugagugugugauggauggcuuu	hvu-miR6182	hvu-MIR6182	Hordeum vulgare	miR6182	u
miR6031	mir2859	13	3	2	8	11.44	8.53	7.14	24	aagagguucggagcgguuugaagc	bna-miR6031	bna-MIR6031	Brassica napus	miR6031	a
miR477b-3p	mir2860	13	3	3	7	11.44	12.79	6.25	21	cgaagucuuuggggagagugg	vvi-miR477b-3p	vvi-MIR477b	Vitis vinifera	miR477b-3p	c
miR3627f	mir2861	13	3	3	7	11.44	12.79	6.25	22	ugcgcagaagagaugacacggu	pab-miR3627f	pab-MIR3627f	Picea abies	miR3627f	u
miR395o-3p	mir2862	13	3	4	6	11.44	17.06	5.35	21	gugaaguguuugggugaacuc	zma-miR395o-3p	zma-MIR395o	Zea mays	miR395o-3p	g
miR2870	mir2863	13	3	4	6	11.44	17.06	5.35	21	uaaucaguuuggggagacaaa	osa-miR2870	osa-MIR2870	Oryza sativa	miR2870	u
miR536	mir2864	13	4	1	8	15.25	4.26	7.14	22	cgcucgccagcguugcaccacc	ptc-miR536	ptc-MIR536	Populus trichocarpa	miR536	c
miR897	mir2865	13	4	1	8	15.25	4.26	7.14	23	ugaucaaguggaaacucagcaaa	ppt-miR897	ppt-MIR897	Physcomitrella patens	miR897	u
miR5062b-5p	mir2866	13	4	1	8	15.25	4.26	7.14	24	gcggauuuuucaccaagauucaag	ata-miR5062b-5p	ata-MIR5062b	Aegilops tauschii	miR5062b-5p	g
miR8582	mir2867	13	4	2	7	15.25	8.53	6.25	21	uaggagucaugacguagcuug	atr-miR8582	atr-MIR8582	Amborella trichopoda	miR8582	u
miR4350	mir2868	13	4	2	7	15.25	8.53	6.25	22	ucaaaugauuuugugucguugg	gma-miR4350	gma-MIR4350	Glycine max	miR4350	u
miR6023	mir2869	13	4	2	7	15.25	8.53	6.25	22	uuccaugaaagaguuuuuggau	sly-miR6023	sly-MIR6023	Solanum lycopersicum	miR6023	u
miR3637-5p	mir2870	13	4	2	7	15.25	8.53	6.25	24	auuuauguauuguguuuugucgga	vvi-miR3637-5p	vvi-MIR3637	Vitis vinifera	miR3637-5p	a
miR5074	mir2871	13	4	3	6	15.25	12.79	5.35	21	gaaggccaccgucgggaucgc	osa-miR5074	osa-MIR5074	Oryza sativa	miR5074	g
miR156aa	mir2872	13	5	1	7	19.07	4.26	6.25	18	auuggagugaagggagcu	gma-miR156aa	gma-MIR156aa	Glycine max	miR156aa	a
miR6027-5p	mir2873	13	5	1	7	19.07	4.26	6.25	22	auggguagcacaaggauuaaug	sly-miR6027-5p	sly-MIR6027	Solanum lycopersicum	miR6027-5p	a
miR7799	mir2874	13	5	2	6	19.07	8.53	5.35	20	aguggaauaggagaucucaa	rgl-miR7799	rgl-MIR7799	Rehmannia glutinosa	miR7799	a
miR8770	mir2875	13	5	3	5	19.07	12.79	4.46	24	uugauggugguaagaaaugugcau	gra-miR8770	gra-MIR8770	Gossypium raimondii	miR8770	u
miR869-3p	mir2876	13	6	1	6	22.88	4.26	5.35	21	ccuggguuugagauaauugac	aly-miR869-3p	aly-MIR869	Arabidopsis lyrata	miR869-3p	c
miR2937	mir2877	13	6	2	5	22.88	8.53	4.46	21	auaagagcuguugaaggaguc	ath-miR2937	ath-MIR2937	Arabidopsis thaliana	miR2937	a
miR8165	mir2738	12	0	0	12	0	0	10.71	21	aauggaggcaagugugaagga	ath-miR8165	ath-MIR8165	Arabidopsis thaliana	miR8165	a
miR7733-3p	mir2739	12	0	0	12	0	0	10.71	24	ccugcguuggcgaaggcgagaagc	bdi-miR7733-3p	bdi-MIR7733	Brachypodium distachyon	miR7733-3p	c
miR391-5p	mir2740	12	0	1	11	0	4.26	9.81	21	uucgcaggagagaugaugccg	vca-miR391-5p	vca-MIR391	Vriesea carinata	miR391-5p	u
miR8030-5p	mir2741	12	0	1	11	0	4.26	9.81	23	uuggguugguuuggucucggguu	stu-miR8030-5p	stu-MIR8030	Solanum tuberosum	miR8030-5p	u
miR7784a-3p	mir2742	12	0	1	11	0	4.26	9.81	24	cauagacuuaugagacgaguacau	bdi-miR7784a-3p, bdi-miR7784b-3p	bdi-MIR7784a, bdi-MIR7784b	Brachypodium distachyon, Brachypodium distachyon	miR7784a-3p, miR7784b-3p	c
miR396f-3p	mir2743	12	0	2	10	0	8.53	8.92	21	gcucaagaaagcugugggaga	csi-miR396f-3p	csi-MIR396f	Citrus sinensis	miR396f-3p	g
miR391	mir2744	12	0	4	8	0	17.06	7.14	21	uacgcaggagagaugaugcca	aof-miR391	aof-MIR391	Asparagus officinalis	miR391	u
miR159a-5p	mir2745	12	0	7	5	0	29.85	4.46	21	gagcuccuugaaguccaaaag	csi-miR159a-5p	csi-MIR159a	Citrus sinensis	miR159a-5p	g
miR6249a	mir2746	12	1	0	11	3.81	0	9.81	21	cgugaagagcucgccggcggc	osa-miR6249a, osa-miR6249b	osa-MIR6249a, osa-MIR6249b	Oryza sativa, Oryza sativa	miR6249a, miR6249b	c
miR9655-3p	mir2747	12	1	1	10	3.81	4.26	8.92	21	caagggaaggaaguagccaac	tae-miR9655-3p	tae-MIR9655	Triticum aestivum	miR9655-3p	c
miR172l	mir2748	12	1	1	10	3.81	4.26	8.92	21	ggaaucuugaugaugcugcag	mdm-miR172l	mdm-MIR172l	Malus domestica	miR172l	g
miR8708	mir2749	12	1	1	10	3.81	4.26	8.92	23	aggaggaguuauggauaguuuua	gra-miR8708	gra-MIR8708	Gossypium raimondii	miR8708	a
miR163-3p.1	mir2750	12	1	1	10	3.81	4.26	8.92	23	ugaagaggacuuggaacucgauc	aly-miR163-3p.1	aly-MIR163	Arabidopsis lyrata	miR163-3p.1	u
miR166c-5p	mir2751	12	1	2	9	3.81	8.53	8.03	21	ggaauguuguccggcucgagg	vca-miR166c-5p	vca-MIR166c	Vriesea carinata	miR166c-5p	g
miR1507c-3p	mir2752	12	1	3	8	3.81	12.79	7.14	20	ccucauuccaaacaucaucu	gma-miR1507c-3p	gma-MIR1507c	Glycine max	miR1507c-3p	c
miR2120b-3p	mir2753	12	1	3	8	3.81	12.79	7.14	20	uuuagucgcgguugguguua	osa-miR2120b-3p	osa-MIR2120b	Oryza sativa	miR2120b-3p	u
miR169l	mir2754	12	1	3	8	3.81	12.79	7.14	21	gagccaaggaugacuugccgu	vvi-miR169l	vvi-MIR169l	Vitis vinifera	miR169l	g
miR11151-3p	mir2755	12	1	3	8	3.81	12.79	7.14	24	cgugaguaauuccugagugucaga	lja-miR11151-3p	lja-MIR11151	Lotus japonicus	miR11151-3p	c
miR395t	mir2756	12	1	4	7	3.81	17.06	6.25	21	gugaaguguuuggggaaacuc	osa-miR395t	osa-MIR395t	Oryza sativa	miR395t	g
miR395f	mir2757	12	1	4	7	3.81	17.06	6.25	21	gugaauuguuugggggaacuc	osa-miR395f	osa-MIR395f	Oryza sativa	miR395f	g
miR11127-5p	mir2758	12	1	4	7	3.81	17.06	6.25	22	cgguucggacccgcuguagagc	lja-miR11127-5p	lja-MIR11127	Lotus japonicus	miR11127-5p	c
miR7731-3p	mir2759	12	1	4	7	3.81	17.06	6.25	24	agguuugcucuggacuuuggaauc	bdi-miR7731-3p	bdi-MIR7731	Brachypodium distachyon	miR7731-3p	a
miR390-3p	mir2760	12	1	6	5	3.81	25.58	4.46	20	cgcuaucuauccugagcucc	osa-miR390-3p	osa-MIR390	Oryza sativa	miR390-3p	c
miR11449	mir2761	12	2	0	10	7.63	0	8.92	21	caaggcuguugaguugagauc	pab-miR11449	pab-MIR11449	Picea abies	miR11449	c
miR3517	mir2762	12	2	0	10	7.63	0	8.92	21	cugaccacugugaucccggaa	ahy-miR3517	ahy-MIR3517	Arachis hypogaea	miR3517	c
miR11034	mir2763	12	2	0	10	7.63	0	8.92	22	uuuuggauuuguaugaugcauc	seu-miR11034	seu-MIR11034	Salicornia europaea	miR11034	u
miR8565g	mir2764	12	2	0	10	7.63	0	8.92	24	cauguguguaggauuccaaaugau	atr-miR8565g	atr-MIR8565g	Amborella trichopoda	miR8565g	c
miR1846d-5p	mir2765	12	2	1	9	7.63	4.26	8.03	22	ucccaccgagcagccggaucuc	osa-miR1846d-5p	osa-MIR1846d	Oryza sativa	miR1846d-5p	u
miR8007a-3p	mir2766	12	2	1	9	7.63	4.26	8.03	24	cgaaaaaugaaaagugccacauaa	stu-miR8007a-3p	stu-MIR8007a	Solanum tuberosum	miR8007a-3p	c
miR5287a	mir2767	12	2	1	9	7.63	4.26	8.03	24	ugcuuauauuagugaccggaggau	mtr-miR5287a	mtr-MIR5287a	Medicago truncatula	miR5287a	u
miR5562-3p	mir2768	12	2	2	8	7.63	8.53	7.14	19	auguggagaaggcugcaac	mtr-miR5562-3p	mtr-MIR5562	Medicago truncatula	miR5562-3p	a
miR866-3p	mir2769	12	2	2	8	7.63	8.53	7.14	20	acaaaauccgucuuugaaga	ath-miR866-3p	ath-MIR866	Arabidopsis thaliana	miR866-3p	a
miR10534	mir2770	12	2	2	8	7.63	8.53	7.14	21	caaaauacccuugucauccaa	sly-miR10534	sly-MIR10534	Solanum lycopersicum	miR10534	c
miR1063d	mir2771	12	2	2	8	7.63	8.53	7.14	21	caucuuggaguacugcaucuu	ppt-miR1063d, ppt-miR1063e, ppt-miR1063g	ppt-MIR1063d, ppt-MIR1063e, ppt-MIR1063g	Physcomitrella patens, Physcomitrella patens, Physcomitrella patens	miR1063d, miR1063e, miR1063g	c
miR404	mir2772	12	2	2	8	7.63	8.53	7.14	24	auuaacgcuggcgguugcggcagc	ath-miR404	ath-MIR404	Arabidopsis thaliana	miR404	a
miR8761	mir2773	12	2	3	7	7.63	12.79	6.25	24	uguugacguugcauacauguggau	gra-miR8761	gra-MIR8761	Gossypium raimondii	miR8761	u
miR5020a	mir2774	12	2	4	6	7.63	17.06	5.35	21	uggaagaaggugagacuugca	ath-miR5020a	ath-MIR5020a	Arabidopsis thaliana	miR5020a	u
miR828-3p	mir2775	12	3	0	9	11.44	0	8.03	21	ucauuucagcaagcagcguua	ppe-miR828-3p	ppe-MIR828	Prunus persica	miR828-3p	u
miR5211	mir2776	12	3	0	9	11.44	0	8.03	22	ucgcaggagugaugggaccggc	mtr-miR5211	mtr-MIR5211	Medicago truncatula	miR5211	u
miR862a	mir2777	12	3	0	9	11.44	0	8.03	22	ugcuggaugucuuugaaggaau	gma-miR862a	gma-MIR862a	Glycine max	miR862a	u
miR10531	mir2778	12	3	0	9	11.44	0	8.03	23	ugggguccuaguagagucgguuc	sly-miR10531	sly-MIR10531	Solanum lycopersicum	miR10531	u
miR2055	mir2779	12	3	1	8	11.44	4.26	7.14	21	uuuccuugggaaggugguuuc	osa-miR2055	osa-MIR2055	Oryza sativa	miR2055	u
miR159d	mir2780	12	3	1	8	11.44	4.26	7.14	21	uuuggauugaagagagcuccc	pab-miR159d	pab-MIR159d	Picea abies	miR159d	u
miR5523	mir2781	12	3	1	8	11.44	4.26	7.14	22	ugaggaggaacauauuuacuag	osa-miR5523	osa-MIR5523	Oryza sativa	miR5523	u
miR8671	mir2782	12	3	1	8	11.44	4.26	7.14	24	aacuguucgugauaagaugucggu	gra-miR8671	gra-MIR8671	Gossypium raimondii	miR8671	a
miR4371b	mir2783	12	3	1	8	11.44	4.26	7.14	24	aagugaugacgugguagacggagu	gma-miR4371b	gma-MIR4371b	Glycine max	miR4371b	a
miR7725b-5p.1	mir2784	12	3	2	7	11.44	8.53	6.25	21	acuagggagaugguuuucgcu	bdi-miR7725b-5p.1	bdi-MIR7725b	Brachypodium distachyon	miR7725b-5p.1	a
miR1037	mir2785	12	3	2	7	11.44	8.53	6.25	21	agccuuauuaggauuugaugg	ppt-miR1037	ppt-MIR1037	Physcomitrella patens	miR1037	a
miR9408-5p	mir2786	12	3	2	7	11.44	8.53	6.25	21	caacagucucaggauggaaaa	bra-miR9408-5p	bra-MIR9408	Brassica rapa	miR9408-5p	c
miR11157-3p	mir2787	12	3	2	7	11.44	8.53	6.25	24	acgagauaaaauuaggguuguuug	lja-miR11157-3p	lja-MIR11157	Lotus japonicus	miR11157-3p	a
miR1105	mir2788	12	3	3	6	11.44	12.79	5.35	21	uucggaugugaagaucgcugc	smo-miR1105	smo-MIR1105	Selaginella moellendorffii	miR1105	u
miR5243	mir2789	12	3	5	4	11.44	21.32	3.57	21	ugggcagagaaaucgugaggc	mtr-miR5243	mtr-MIR5243	Medicago truncatula	miR5243	u
miR5532	mir2790	12	4	0	8	15.25	0	7.14	22	auggaauauaugacaaaggugg	osa-miR5532	osa-MIR5532	Oryza sativa	miR5532	a
miR5181a-5p	mir2791	12	4	2	6	15.25	8.53	5.35	21	ugauccauaauaagugucagg	bdi-miR5181a-5p	bdi-MIR5181a	Brachypodium distachyon	miR5181a-5p	u
miR10205-3p	mir2792	12	4	2	6	15.25	8.53	5.35	24	aauuauuguaucauuuagggggga	vca-miR10205-3p	vca-MIR10205	Vriesea carinata	miR10205-3p	a
miR2624	mir2793	12	4	3	5	15.25	12.79	4.46	21	cgaaagacgagguugccggcu	mtr-miR2624	mtr-MIR2624	Medicago truncatula	miR2624	c
miR2628	mir2794	12	4	4	4	15.25	17.06	3.57	20	caugaaagaaugaugaguaa	mtr-miR2628	mtr-MIR2628	Medicago truncatula	miR2628	c
miR3951b-5p	mir2795	12	5	0	7	19.07	0	6.25	21	cagguaaagaugagagaaaaa	csi-miR3951b-5p	csi-MIR3951b	Citrus sinensis	miR3951b-5p	c
miR8585	mir2796	12	5	1	6	19.07	4.26	5.35	22	ucacaggagagaugauacuggu	atr-miR8585	atr-MIR8585	Amborella trichopoda	miR8585	u
miR7802	mir2797	12	5	1	6	19.07	4.26	5.35	23	agggaguguuugcaaucacuaaa	rgl-miR7802	rgl-MIR7802	Rehmannia glutinosa	miR7802	a
miR11481b	mir2798	12	5	3	4	19.07	12.79	3.57	21	uccggugaagaguagcccguc	pab-miR11481b, pab-miR11481c	pab-MIR11481b, pab-MIR11481c	Picea abies, Picea abies	miR11481b, miR11481c	u
miR11336-3p	mir2799	12	5	3	4	19.07	12.79	3.57	25	gaauaugggaaaugcuagaaagucu	osa-miR11336-3p	osa-MIR11336	Oryza sativa	miR11336-3p	g
miR11509	mir2800	12	7	2	3	26.69	8.53	2.68	21	ucaugagcauuguggaugauc	pab-miR11509	pab-MIR11509	Picea abies	miR11509	u
miR398a-5p	mir2801	12	8	0	4	30.51	0	3.57	21	ggggcgaacugagaacacaug	zma-miR398a-5p	zma-MIR398a	Zea mays	miR398a-5p	g
miR8135	mir2645	11	0	0	11	0	0	9.81	19	aggauuuugcaggguugau	cpa-miR8135	cpa-MIR8135	Carica papaya	miR8135	a
miR9472-5p	mir2646	11	0	0	11	0	0	9.81	21	uuucaguagacguugugaaua	sly-miR9472-5p	sly-MIR9472	Solanum lycopersicum	miR9472-5p	u
miR11535	mir2647	11	0	0	11	0	0	9.81	22	ugagccgcuuuuggaugugacg	pab-miR11535	pab-MIR11535	Picea abies	miR11535	u
miR2121a	mir2648	11	0	0	11	0	0	9.81	24	aaaacggagcgguccauuagcgcg	osa-miR2121a, osa-miR2121b	osa-MIR2121a, osa-MIR2121b	Oryza sativa, Oryza sativa	miR2121a, miR2121b	a
miR10441	mir2649	11	0	0	11	0	0	9.81	24	caacccugagaacaaugaaaucgu	gma-miR10441	gma-MIR10441	Glycine max	miR10441	c
miR6112	mir2650	11	0	0	11	0	0	9.81	24	gaaguuucaaguguaaaaaagugg	cca-miR6112	cca-MIR6112	Cynara cardunculus	miR6112	g
miR5272f	mir2651	11	0	0	11	0	0	9.81	24	gaauugauuauguuuggauacacu	mtr-miR5272f	mtr-MIR5272f	Medicago truncatula	miR5272f	g
miR9734	mir2652	11	0	0	11	0	0	9.81	24	ucgugaaugagauuuguguugcuu	gma-miR9734	gma-MIR9734	Glycine max	miR9734	u
miR10429	mir2653	11	0	0	11	0	0	9.81	24	ugaggacaaaacauguugaaaagu	gma-miR10429	gma-MIR10429	Glycine max	miR10429	u
miR399e	mir2654	11	0	1	10	0	4.26	8.92	21	ugccaaaggagauuugcucgg	mes-miR399e	mes-MIR399e	Manihot esculenta	miR399e	u
miR156d	mir2655	11	0	1	10	0	4.26	8.92	21	uugacagaagacagggagcac	smo-miR156d	smo-MIR156d	Selaginella moellendorffii	miR156d	u
miR2645	mir2656	11	0	1	10	0	4.26	8.92	21	uuucuagagaugagcauauau	mtr-miR2645	mtr-MIR2645	Medicago truncatula	miR2645	u
miR172c-3p	mir2657	11	0	1	10	0	4.26	8.92	22	uggaaucuugaugaugcugcag	csi-miR172c-3p	csi-MIR172c	Citrus sinensis	miR172c-3p	u
miR8737	mir2658	11	0	1	10	0	4.26	8.92	24	guguaucuccugaaaacgacgaca	gra-miR8737	gra-MIR8737	Gossypium raimondii	miR8737	g
miR8617	mir2659	11	0	1	10	0	4.26	8.92	24	ucauuuuaguuggaugguguagau	atr-miR8617	atr-MIR8617	Amborella trichopoda	miR8617	u
miR10435	mir2660	11	0	1	10	0	4.26	8.92	24	uuccauuucaacgucggguuagaa	gma-miR10435	gma-MIR10435	Glycine max	miR10435	u
miR5247	mir2661	11	0	2	9	0	8.53	8.03	21	gcaggagcaagcaucugauga	mtr-miR5247	mtr-MIR5247	Medicago truncatula	miR5247	g
miR5229a	mir2662	11	0	2	9	0	8.53	8.03	21	uuagcaggaagagugacuaug	mtr-miR5229a, mtr-miR5229b	mtr-MIR5229a, mtr-MIR5229b	Medicago truncatula, Medicago truncatula	miR5229a, miR5229b	u
miR5225	mir2663	11	0	2	9	0	8.53	8.03	22	cugucguaggagagauggcgcc	fve-miR5225	fve-MIR5225	Fragaria vesca	miR5225	c
miR9724	mir2664	11	0	2	9	0	8.53	8.03	22	uagagauagugucaaaauagaa	gma-miR9724	gma-MIR9724	Glycine max	miR9724	u
miR5225-5p	mir2665	11	0	2	9	0	8.53	8.03	22	ucugucguaggagagauggcgc	ppe-miR5225-5p	ppe-MIR5225	Prunus persica	miR5225-5p	u
miR482b	mir2666	11	0	2	9	0	8.53	8.03	22	uucccaaugucgcccauuccga	mes-miR482b	mes-MIR482b	Manihot esculenta	miR482b	u
miR9679-5p	mir2667	11	0	3	8	0	12.79	7.14	21	cagaaccagaaugaguagcuc	tae-miR9679-5p	tae-MIR9679	Triticum aestivum	miR9679-5p	c
miR6432	mir2668	11	0	3	8	0	12.79	7.14	21	cggcucuagagaaaaagaugg	ptc-miR6432	ptc-MIR6432	Populus trichocarpa	miR6432	c
miR8144	mir2669	11	0	3	8	0	12.79	7.14	24	aacaguagaacgaguuagaaagga	cpa-miR8144	cpa-MIR8144	Carica papaya	miR8144	a
miR169e	mir2670	11	0	4	7	0	17.06	6.25	21	uagccaaggagacugccuacg	zma-miR169e	zma-MIR169e	Zea mays	miR169e	u
miR2640	mir2671	11	0	4	7	0	17.06	6.25	22	uuccuugccggagcuggacuac	mtr-miR2640	mtr-MIR2640	Medicago truncatula	miR2640	u
miR11130-5p	mir2672	11	0	5	6	0	21.32	5.35	22	ugguaaaugauacaucuccaag	lja-miR11130-5p	lja-MIR11130	Lotus japonicus	miR11130-5p	u
miR7535	mir2673	11	1	0	10	3.81	0	8.92	19	gggaaaauguggguguggu	lja-miR7535	lja-MIR7535	Lotus japonicus	miR7535	g
miR408a-5p	mir2674	11	1	0	10	3.81	0	8.92	21	caggggaacaggcagagcaug	gma-miR408a-5p, gma-miR408c-5p	gma-MIR408a, gma-MIR408c	Glycine max, Glycine max	miR408a-5p, miR408c-5p	c
miR169k	mir2675	11	1	0	10	3.81	0	8.92	21	gagccaaggaugaauugccgg	ppe-miR169k	ppe-MIR169k	Prunus persica	miR169k	g
miR395a-5p	mir2676	11	1	0	10	3.81	0	8.92	21	guucccuucaagcacuucagg	ata-miR395a-5p, ata-miR395f-5p	ata-MIR395a, ata-MIR395f	Aegilops tauschii, Aegilops tauschii	miR395a-5p, miR395f-5p	g
miR6022	mir2677	11	1	0	10	3.81	0	8.92	21	uggaagggagaauauccagga	sly-miR6022, stu-miR6022	sly-MIR6022, stu-MIR6022	Solanum lycopersicum, Solanum tuberosum	miR6022, miR6022	u
miR1312a	mir2678	11	1	0	10	3.81	0	8.92	22	uucggagagaaaauggcgacau	pab-miR1312a	pab-MIR1312a	Picea abies	miR1312a	u
miR5288	mir2679	11	1	0	10	3.81	0	8.92	24	cagcauugaagaacauagggauua	mtr-miR5288	mtr-MIR5288	Medicago truncatula	miR5288	c
miR159e-5p	mir2680	11	1	1	9	3.81	4.26	8.03	21	cagcuccugcagcaucuguuc	zma-miR159e-5p	zma-MIR159e	Zea mays	miR159e-5p	c
miR477d-3p	mir2681	11	1	1	9	3.81	4.26	8.03	21	ugaggccguuggggagagugg	csi-miR477d-3p	csi-MIR477d	Citrus sinensis	miR477d-3p	u
miR1098	mir2682	11	1	1	9	3.81	4.26	8.03	21	ugaugacguuugugcugaaau	smo-miR1098	smo-MIR1098	Selaginella moellendorffii	miR1098	u
miR6422	mir2683	11	1	1	9	3.81	4.26	8.03	21	ugugauaaugaaggcuauggu	ptc-miR6422	ptc-MIR6422	Populus trichocarpa	miR6422	u
miR3953	mir2684	11	1	1	9	3.81	4.26	8.03	21	uugaguucugcaagccgucga	csi-miR3953	csi-MIR3953	Citrus sinensis	miR3953	u
miR3436-3p	mir2685	11	1	1	9	3.81	4.26	8.03	22	caacaacgauuuuugggucguu	aly-miR3436-3p	aly-MIR3436	Arabidopsis lyrata	miR3436-3p	c
miR8685	mir2686	11	1	1	9	3.81	4.26	8.03	24	agacgacacuucaaagauuucucc	gra-miR8685	gra-MIR8685	Gossypium raimondii	miR8685	a
miR2925	mir2687	11	1	2	8	3.81	8.53	7.14	19	uggcggccgcgggcuucgu	osa-miR2925	osa-MIR2925	Oryza sativa	miR2925	u
miR395a	mir2688	11	1	2	8	3.81	8.53	7.14	21	cagaaguguuuggguggacuc	pab-miR395a	pab-MIR395a	Picea abies	miR395a	c
miR1024a	mir2689	11	1	2	8	3.81	8.53	7.14	21	ucugguuggauuguaggccuc	ppt-miR1024a, ppt-miR1024b	ppt-MIR1024a, ppt-MIR1024b	Physcomitrella patens, Physcomitrella patens	miR1024a, miR1024b	u
miR11154-5p	mir2690	11	1	2	8	3.81	8.53	7.14	24	ugauacacgguagaaaaucacagc	lja-miR11154-5p	lja-MIR11154	Lotus japonicus	miR11154-5p	u
miR11089b-3p	mir2691	11	1	3	7	3.81	12.79	6.25	21	augguucuuugguuuaggucc	lja-miR11089b-3p	lja-MIR11089b	Lotus japonicus	miR11089b-3p	a
miR159a-5p	mir2692	11	1	3	7	3.81	12.79	6.25	21	gagcuccuugaaguccaauug	gma-miR159a-5p	gma-MIR159a	Glycine max	miR159a-5p	g
miR3710d	mir2693	11	1	3	7	3.81	12.79	6.25	21	guggggaaccugacgggccuc	pab-miR3710d	pab-MIR3710d	Picea abies	miR3710d	g
miR391-5p	mir2694	11	1	3	7	3.81	12.79	6.25	21	uacgcaggagagaugaugcug	stu-miR391-5p	stu-MIR391	Solanum tuberosum	miR391-5p	u
miR319i	mir2695	11	1	4	6	3.81	17.06	5.35	20	uugggcugaagggagcuccc	ptc-miR319i	ptc-MIR319i	Populus trichocarpa	miR319i	u
miR12147	mir2696	11	1	4	6	3.81	17.06	5.35	21	ucgagaugugaaggacuuugu	aof-miR12147	aof-MIR12147	Asparagus officinalis	miR12147	u
miR5654a	mir2697	11	1	5	5	3.81	21.32	4.46	21	auaaaucccaagcaucaucca	bra-miR5654a, bra-miR5654b	bra-MIR5654a, bra-MIR5654b	Brassica rapa, Brassica rapa	miR5654a, miR5654b	a
miR391	mir2698	11	1	7	3	3.81	29.85	2.68	21	uacgcaggagagaugacgccg	mdm-miR391	mdm-MIR391	Malus domestica	miR391	u
miR163-3p.2	mir2699	11	2	0	9	7.63	0	8.03	21	aaucguugaggcugaagucgu	aly-miR163-3p.2	aly-MIR163	Arabidopsis lyrata	miR163-3p.2	a
miR5049f	mir2700	11	2	1	8	7.63	4.26	7.14	21	aauuaauauggaucggaggga	hvu-miR5049f	hvu-MIR5049f	Hordeum vulgare	miR5049f	a
miR5715	mir2701	11	2	1	8	7.63	4.26	7.14	21	acgugauaagccucugaagaa	bra-miR5715	bra-MIR5715	Brassica rapa	miR5715	a
miR482d-5p	mir2702	11	2	1	8	7.63	4.26	7.14	21	ggcuugcgaggauaggaaaaa	pab-miR482d-5p	pab-MIR482d	Picea abies	miR482d-5p	g
miR5225a	mir2703	11	2	1	8	7.63	4.26	7.14	22	ucagucgcaggagagaugacac	mtr-miR5225a	mtr-MIR5225a	Medicago truncatula	miR5225a	u
miR5302b-5p	mir2704	11	2	1	8	7.63	4.26	7.14	22	ugaaaugcuauaguuggaaagu	sly-miR5302b-5p	sly-MIR5302b	Solanum lycopersicum	miR5302b-5p	u
miR12109-3p	mir2705	11	2	1	8	7.63	4.26	7.14	24	cugcagauuugugcauuaagcugc	csi-miR12109-3p	csi-MIR12109	Citrus sinensis	miR12109-3p	c
miR1866-5p	mir2706	11	2	1	8	7.63	4.26	7.14	24	gagggauuuugcgggaauuucacg	osa-miR1866-5p	osa-MIR1866	Oryza sativa	miR1866-5p	g
miR11409d	mir2707	11	2	2	7	7.63	8.53	6.25	21	cauuugaccccuuugagcacu	pab-miR11409d	pab-MIR11409d	Picea abies	miR11409d	c
miR2929	mir2708	11	2	2	7	7.63	8.53	6.25	21	cucaaggguguuugugaaaua	osa-miR2929	osa-MIR2929	Oryza sativa	miR2929	c
miR1320-5p	mir2709	11	2	2	7	7.63	8.53	6.25	21	uggaacggaggaauuuuauag	osa-miR1320-5p	osa-MIR1320	Oryza sativa	miR1320-5p	u
miR851-3p	mir2710	11	2	2	7	7.63	8.53	6.25	21	uggguggcaaacaaagacgac	ath-miR851-3p	ath-MIR851	Arabidopsis thaliana	miR851-3p	u
miR6204	mir2711	11	2	2	7	7.63	8.53	6.25	22	aggagaauaauuagagcuguga	hvu-miR6204	hvu-MIR6204	Hordeum vulgare	miR6204	a
miR4404	mir2712	11	2	2	7	7.63	8.53	6.25	24	auucguggaagacuggcggaucaa	gma-miR4404	gma-MIR4404	Glycine max	miR4404	a
miR851-3p	mir2713	11	2	2	7	7.63	8.53	6.25	24	uguggguggcaaacaaagacgaca	aly-miR851-3p	aly-MIR851	Arabidopsis lyrata	miR851-3p	u
miR11153-5p	mir2714	11	2	3	6	7.63	12.79	5.35	24	uccuaucgguaaguuucugacagc	lja-miR11153-5p	lja-MIR11153	Lotus japonicus	miR11153-5p	u
miR1523a	mir2715	11	2	4	5	7.63	17.06	4.46	20	augggauaaaugugagcuca	gma-miR1523a	gma-MIR1523a	Glycine max	miR1523a	a
miR160a-3p	mir2716	11	2	4	5	7.63	17.06	4.46	21	gcguaugaggagccaugcaua	aly-miR160a-3p	aly-MIR160a	Arabidopsis lyrata	miR160a-3p	g
miR4369	mir2717	11	2	4	5	7.63	17.06	4.46	24	ggaucaagcugauccggaagugga	gma-miR4369	gma-MIR4369	Glycine max	miR4369	g
miR11102-3p	mir2718	11	3	0	8	11.44	0	7.14	21	cuauaugaauuugaugaaggc	lja-miR11102-3p	lja-MIR11102	Lotus japonicus	miR11102-3p	c
miR2611	mir2719	11	3	0	8	11.44	0	7.14	21	uauuugucaguguuugaugaa	mtr-miR2611	mtr-MIR2611	Medicago truncatula	miR2611	u
miR395e-5p	mir2720	11	3	0	8	11.44	0	7.14	22	guucccuucaagcacuucacau	zma-miR395e-5p, zma-miR395h-5p, zma-miR395j-5p, zma-miR395p-5p	zma-MIR395e, zma-MIR395h, zma-MIR395j, zma-MIR395p	Zea mays, Zea mays, Zea mays, Zea mays	miR395e-5p, miR395h-5p, miR395j-5p, miR395p-5p	g
miR10209-3p	mir2721	11	3	1	7	11.44	4.26	6.25	21	ucacggaugacguggcggacc	vca-miR10209-3p	vca-MIR10209	Vriesea carinata	miR10209-3p	u
miR391d	mir2722	11	3	1	7	11.44	4.26	6.25	21	uccgcagaugagaugacacug	pab-miR391d, pab-miR391e, pab-miR391f	pab-MIR391d, pab-MIR391e, pab-MIR391f	Picea abies, Picea abies, Picea abies	miR391d, miR391e, miR391f	u
miR159b-5p.2	mir2723	11	3	1	7	11.44	4.26	6.25	23	aaggucugucagaagggugauac	bdi-miR159b-5p.2	bdi-MIR159b	Brachypodium distachyon	miR159b-5p.2	a
miR1520h	mir2724	11	3	1	7	11.44	4.26	6.25	24	aacguccaaucagaacgugacaug	gma-miR1520h	gma-MIR1520h	Glycine max	miR1520h	a
miR11414	mir2725	11	3	2	6	11.44	8.53	5.35	21	aauuucaucaaucuugucgga	pab-miR11414	pab-MIR11414	Picea abies	miR11414	a
miR3705	mir2726	11	3	2	6	11.44	8.53	5.35	21	guaagugguuaugaucuggac	pab-miR3705	pab-MIR3705	Picea abies	miR3705	g
miR166g-5p	mir2727	11	3	3	5	11.44	12.79	4.46	21	aauggaggcugauccaagauc	osa-miR166g-5p	osa-MIR166g	Oryza sativa	miR166g-5p	a
miR4244	mir2728	11	3	3	5	11.44	12.79	4.46	21	uuguugauuccuuggagauug	aly-miR4244	aly-MIR4244	Arabidopsis lyrata	miR4244	u
miR11178-3p	mir2729	11	3	3	5	11.44	12.79	4.46	24	uuggugguuaguagaauuaagacu	lja-miR11178-3p	lja-MIR11178	Lotus japonicus	miR11178-3p	u
miR952b	mir2730	11	4	0	7	15.25	0	6.25	20	aacugagaaugccauuggug	pta-miR952b	pta-MIR952b	Pinus taeda	miR952b	a
miR11150-3p	mir2731	11	4	0	7	15.25	0	6.25	24	acuuucgaggugaguaguuaacgc	lja-miR11150-3p	lja-MIR11150	Lotus japonicus	miR11150-3p	a
miR2676d	mir2732	11	4	1	6	15.25	4.26	5.35	21	cauuguuuggauaauaauuug	mtr-miR2676d, mtr-miR2676e	mtr-MIR2676d, mtr-MIR2676e	Medicago truncatula, Medicago truncatula	miR2676d, miR2676e	c
miR7718-3p	mir2733	11	4	1	6	15.25	4.26	5.35	24	aucgccuuagacgaauaaaugagg	bdi-miR7718-3p	bdi-MIR7718	Brachypodium distachyon	miR7718-3p	a
miR10979	mir2734	11	4	2	5	15.25	8.53	4.46	21	cuugccgauagauuuggggag	mdm-miR10979	mdm-MIR10979	Malus domestica	miR10979	c
miR5741	mir2735	11	5	1	5	19.07	4.26	4.46	21	uaguauaaggacuaaauuggu	gra-miR5741	gra-MIR5741	Gossypium raimondii	miR5741	u
miR9469-5p	mir2736	11	5	2	4	19.07	8.53	3.57	21	ccacauaagaagaccgaauuc	sly-miR9469-5p	sly-MIR9469	Solanum lycopersicum	miR9469-5p	c
miR6459a-3p	mir2737	11	7	2	2	26.69	8.53	1.78	21	ucgaauuugggcuugagauug	ptc-miR6459a-3p	ptc-MIR6459a	Populus trichocarpa	miR6459a-3p	u
miR867	mir2514	10	0	0	10	0	0	8.92	21	uugaacaugguuuauuaggaa	ath-miR867	ath-MIR867	Arabidopsis thaliana	miR867	u
miR6156	mir2515	10	0	0	10	0	0	8.92	21	uugaagauguucuauuucugu	nta-miR6156	nta-MIR6156	Nicotiana tabacum	miR6156	u
miR11340-3p	mir2516	10	0	0	10	0	0	8.92	24	aauaguguaaucggauuauagauc	osa-miR11340-3p	osa-MIR11340	Oryza sativa	miR11340-3p	a
miR7123a	mir2517	10	0	1	9	0	4.26	8.03	21	aagagcgggauguguaaaagg	mdm-miR7123a, mdm-miR7123b	mdm-MIR7123a, mdm-MIR7123b	Malus domestica, Malus domestica	miR7123a, miR7123b	a
miR5049-3p	mir2518	10	0	1	9	0	4.26	8.03	21	aauauggaucggagggaguac	tae-miR5049-3p	tae-MIR5049	Triticum aestivum	miR5049-3p	a
miR919.1	mir2519	10	0	1	9	0	4.26	8.03	21	aaucgagaugcugaccgagau	cre-miR919.1	cre-MIR919	Chlamydomonas reinhardtii	miR919.1	a
miR11314	mir2520	10	0	1	9	0	4.26	8.03	21	agaguuguggaugcuaugaau	fve-miR11314	fve-MIR11314	Fragaria vesca	miR11314	a
miR865-5p	mir2521	10	0	1	9	0	4.26	8.03	21	augaauuuggaucuaauugag	ath-miR865-5p	ath-MIR865	Arabidopsis thaliana	miR865-5p	a
miR171h	mir2522	10	0	1	9	0	4.26	8.03	21	auugagacgagccgaaucaau	gma-miR171h	gma-MIR171h	Glycine max	miR171h	a
miR5635b	mir2523	10	0	1	9	0	4.26	8.03	21	uguuaaggaguguuaacggug	ath-miR5635b, ath-miR5635c	ath-MIR5635b, ath-MIR5635c	Arabidopsis thaliana, Arabidopsis thaliana	miR5635b, miR5635c	u
miR6108c	mir2524	10	0	1	9	0	4.26	8.03	23	aagcguaagaagagaucugaacc	cca-miR6108c	cca-MIR6108c	Cynara cardunculus	miR6108c	a
miR7750-5p	mir2525	10	0	1	9	0	4.26	8.03	24	aucugaaucauugccgaccaugca	bdi-miR7750-5p	bdi-MIR7750	Brachypodium distachyon	miR7750-5p	a
miR172d	mir2526	10	0	1	9	0	4.26	8.03	24	ggaaucuugaugaugcugcagcag	gma-miR172d, gma-miR172e	gma-MIR172d, gma-MIR172e	Glycine max, Glycine max	miR172d, miR172e	g
miR7787-3p	mir2527	10	0	1	9	0	4.26	8.03	24	ugcuucggucugugcuugggcacg	bdi-miR7787-3p	bdi-MIR7787	Brachypodium distachyon	miR7787-3p	u
miR6235-5p	mir2528	10	0	1	9	0	4.26	8.03	24	uugugagagaaaaauacuguuggc	sbi-miR6235-5p	sbi-MIR6235	Sorghum bicolor	miR6235-5p	u
miR399j-5p	mir2529	10	0	2	8	0	8.53	7.14	21	aggcagcucuccucuggcagg	zma-miR399j-5p	zma-MIR399j	Zea mays	miR399j-5p	a
miR171a-5p	mir2530	10	0	2	8	0	8.53	7.14	21	ggauauugguacgguucaauc	ptc-miR171a-5p	ptc-MIR171a	Populus trichocarpa	miR171a-5p	g
miR5512a	mir2531	10	0	2	8	0	8.53	7.14	21	uaggauaugguaaugcuaaaa	osa-miR5512a, osa-miR5512b	osa-MIR5512a, osa-MIR5512b	Oryza sativa, Oryza sativa	miR5512a, miR5512b	u
miR5657	mir2532	10	0	2	8	0	8.53	7.14	21	uggacaagguuagauuuggug	ath-miR5657	ath-MIR5657	Arabidopsis thaliana	miR5657	u
miR156e-3p	mir2533	10	0	2	8	0	8.53	7.14	22	gcucacugcucucucugucauc	zma-miR156e-3p	zma-MIR156e	Zea mays	miR156e-3p	g
miR7732-5p	mir2534	10	0	2	8	0	8.53	7.14	23	uuccuccaagaucucggagacuc	bdi-miR7732-5p	bdi-MIR7732	Brachypodium distachyon	miR7732-5p	u
miR167b-3p	mir2535	10	0	3	7	0	12.79	6.25	20	gaucauguggcagcaucacc	stu-miR167b-3p	stu-MIR167b	Solanum tuberosum	miR167b-3p	g
miR396g-3p	mir2536	10	0	3	7	0	12.79	6.25	21	guucaagaaagcuguggaaga	zma-miR396g-3p	zma-MIR396g	Zea mays	miR396g-3p	g
miR5565c	mir2537	10	0	3	7	0	12.79	6.25	21	uacacauguggauugagguga	sbi-miR5565c	sbi-MIR5565c	Sorghum bicolor	miR5565c	u
miR2877	mir2538	10	0	3	7	0	12.79	6.25	24	uugcauccucugcacuuugggccu	osa-miR2877	osa-MIR2877	Oryza sativa	miR2877	u
miR393c-3p	mir2539	10	1	0	9	3.81	0	8.03	21	aucaugcuaucccuuuggauu	csi-miR393c-3p, gma-miR393c-3p, ptc-miR393a-3p, ptc-miR393b-3p	csi-MIR393c, gma-MIR393c, ptc-MIR393a, ptc-MIR393b	Citrus sinensis, Glycine max, Populus trichocarpa, Populus trichocarpa	miR393c-3p, miR393c-3p, miR393a-3p, miR393b-3p	a
miR393a-3p	mir2540	10	1	0	9	3.81	0	8.03	21	aucaugcuaucucuuuggauu	aly-miR393a-3p, ath-miR393a-3p, cas-miR393-3p	aly-MIR393a, ath-MIR393a, cas-MIR393	Arabidopsis lyrata, Arabidopsis thaliana, Camelina sativa	miR393a-3p, miR393a-3p, miR393-3p	a
miR399b-5p	mir2541	10	1	0	9	3.81	0	8.03	21	gggcuacucucuauuggcaug	stu-miR399b-5p, stu-miR399e-5p	stu-MIR399b, stu-MIR399e	Solanum tuberosum, Solanum tuberosum	miR399b-5p, miR399e-5p	g
miR6230-3p	mir2542	10	1	0	9	3.81	0	8.03	21	uaacaaguuuagggaucuaga	sbi-miR6230-3p	sbi-MIR6230	Sorghum bicolor	miR6230-3p	u
miR406	mir2543	10	1	0	9	3.81	0	8.03	21	uagaaugcuauuguaauccag	ath-miR406	ath-MIR406	Arabidopsis thaliana	miR406	u
miR5261	mir2544	10	1	0	9	3.81	0	8.03	21	ucauuguagauggcuuuggcu	mtr-miR5261	mtr-MIR5261	Medicago truncatula	miR5261	u
miR12174	mir2545	10	1	0	9	3.81	0	8.03	22	cguuuucuuggauugauagaga	aof-miR12174	aof-MIR12174	Asparagus officinalis	miR12174	c
miR477b-3p	mir2546	10	1	0	9	3.81	0	8.03	22	ugaagcccuuagggcagaguga	csi-miR477b-3p	csi-MIR477b	Citrus sinensis	miR477b-3p	u
miR3627a-5p	mir2547	10	1	0	9	3.81	0	8.03	22	uugucgccggagagauagcacc	csi-miR3627a-5p	csi-MIR3627a	Citrus sinensis	miR3627a-5p	u
miR11155a-5p	mir2548	10	1	0	9	3.81	0	8.03	24	aaauuagucucugaguuuguaagc	lja-miR11155a-5p	lja-MIR11155a	Lotus japonicus	miR11155a-5p	a
miR4415b-5p	mir2549	10	1	0	9	3.81	0	8.03	24	aaguugugaugggaaucaauggca	gma-miR4415b-5p	gma-MIR4415b	Glycine max	miR4415b-5p	a
miR5824	mir2550	10	1	0	9	3.81	0	8.03	24	agucugauaagaagucaauggcgu	osa-miR5824	osa-MIR5824	Oryza sativa	miR5824	a
miR5174d-5p	mir2551	10	1	0	9	3.81	0	8.03	24	ucccuccguuucauaaagauuggc	bdi-miR5174d-5p	bdi-MIR5174d	Brachypodium distachyon	miR5174d-5p	u
miR7765-3p	mir2552	10	1	0	9	3.81	0	8.03	24	uuacaagaaguuggacuaaaaugc	bdi-miR7765-3p	bdi-MIR7765	Brachypodium distachyon	miR7765-3p	u
miR9779	mir2553	10	1	1	8	3.81	4.26	7.14	20	cuuaugcaacgucugaggau	tae-miR9779	tae-MIR9779	Triticum aestivum	miR9779	c
miR530-3p	mir2554	10	1	1	8	3.81	4.26	7.14	21	aggugcgggugcaggugcaga	eun-miR530-3p	eun-MIR530	Eugenia uniflora	miR530-3p	a
miR172j	mir2555	10	1	1	8	3.81	4.26	7.14	21	gcagcaucaucaagauuccca	lus-miR172j	lus-MIR172j	Linum usitatissimum	miR172j	g
miR482d-5p	mir2556	10	1	1	8	3.81	4.26	7.14	21	ggagugggugggauggaaaaa	sly-miR482d-5p	sly-MIR482d	Solanum lycopersicum	miR482d-5p	g
miR5258	mir2557	10	1	1	8	3.81	4.26	7.14	21	ucaagugacaaggaagaucuu	mtr-miR5258	mtr-MIR5258	Medicago truncatula	miR5258	u
miR5181b	mir2558	10	1	1	8	3.81	4.26	7.14	21	uccgauccauaauaagugucg	bdi-miR5181b	bdi-MIR5181b	Brachypodium distachyon	miR5181b	u
miR11316	mir2559	10	1	1	8	3.81	4.26	7.14	21	ucuuugauuucuggacauguc	ppt-miR11316	ppt-MIR11316	Physcomitrella patens	miR11316	u
miR8123-5p	mir2560	10	1	1	8	3.81	4.26	7.14	21	ugagcaauggcacacagcccu	ppe-miR8123-5p	ppe-MIR8123	Prunus persica	miR8123-5p	u
miR5151	mir2561	10	1	1	8	3.81	4.26	7.14	22	uaaugauguggguacgaaugaa	osa-miR5151	osa-MIR5151	Oryza sativa	miR5151	u
miR9678-3p	mir2562	10	1	1	8	3.81	4.26	7.14	22	ucuggcgagggacauacacugu	tae-miR9678-3p	tae-MIR9678	Triticum aestivum	miR9678-3p	u
miR11147-5p	mir2563	10	1	1	8	3.81	4.26	7.14	23	ggauucccgggaauguuugggcc	lja-miR11147-5p	lja-MIR11147	Lotus japonicus	miR11147-5p	g
miR7486e	mir2564	10	1	1	8	3.81	4.26	7.14	24	cgacuugcugacguggaaggaaau	gra-miR7486e	gra-MIR7486e	Gossypium raimondii	miR7486e	c
miR4364a	mir2565	10	1	1	8	3.81	4.26	7.14	24	cgcgagaucgcacggaagaagguu	gma-miR4364a	gma-MIR4364a	Glycine max	miR4364a	c
miR408-5p	mir2566	10	1	2	7	3.81	8.53	6.25	21	acagggaacaugcagagcaug	mtr-miR408-5p	mtr-MIR408	Medicago truncatula	miR408-5p	a
miR408a-5p	mir2567	10	1	2	7	3.81	8.53	6.25	21	acagggacgaggcagcgcaug	stu-miR408a-5p	stu-MIR408a	Solanum tuberosum	miR408a-5p	a
miR1424	mir2568	10	1	2	7	3.81	8.53	6.25	21	augcacacugaugcugauugu	osa-miR1424	osa-MIR1424	Oryza sativa	miR1424	a
miR11467b	mir2569	10	1	2	7	3.81	8.53	6.25	21	cugaaaagcuuaucgaaggga	pab-miR11467b	pab-MIR11467b	Picea abies	miR11467b	c
miR173a-3p	mir2570	10	1	2	7	3.81	8.53	6.25	21	gauucucugugcaaguggaag	aly-miR173a-3p, aly-miR173b-3p	aly-MIR173a, aly-MIR173b	Arabidopsis lyrata, Arabidopsis lyrata	miR173a-3p, miR173b-3p	g
miR169d	mir2571	10	1	2	7	3.81	8.53	6.25	21	ugagccaaggaugacuugcca	ppe-miR169d, ppe-miR169e-5p	ppe-MIR169d, ppe-MIR169e	Prunus persica, Prunus persica	miR169d, miR169e-5p	u
miR12148	mir2572	10	1	2	7	3.81	8.53	6.25	21	ugauuuuaggagaaaacgguc	aof-miR12148	aof-MIR12148	Asparagus officinalis	miR12148	u
miR11504	mir2573	10	1	2	7	3.81	8.53	6.25	22	ucaacaugaggaggagcucauu	pab-miR11504	pab-MIR11504	Picea abies	miR11504	u
miR4394	mir2574	10	1	2	7	3.81	8.53	6.25	24	aauggacuaaagagaaaggggccg	gma-miR4394	gma-MIR4394	Glycine max	miR4394	a
miR5377b	mir2575	10	1	2	7	3.81	8.53	6.25	24	gaccgauguagaauguucaacauu	gma-miR5377b	gma-MIR5377b	Glycine max	miR5377b	g
miR169e	mir2576	10	1	3	6	3.81	12.79	5.35	20	agccaaggaugacuugccgg	gma-miR169e	gma-MIR169e	Glycine max	miR169e	a
miR1163.2	mir2577	10	1	3	6	3.81	12.79	5.35	21	agggcaugcugcgugccaugg	cre-miR1163.2	cre-MIR1163	Chlamydomonas reinhardtii	miR1163.2	a
miR3518	mir2578	10	1	3	6	3.81	12.79	5.35	21	ugaccuuuggggauauucgug	ahy-miR3518	ahy-MIR3518	Arachis hypogaea	miR3518	u
miR1517	mir2579	10	1	3	6	3.81	12.79	5.35	24	agucuuggucaaugucguucgaaa	gma-miR1517	gma-MIR1517	Glycine max	miR1517	a
miR1432	mir2580	10	1	5	4	3.81	21.32	3.57	21	cucaggaaagaugacaccgac	ssp-miR1432	ssp-MIR1432	Saccharum sp.	miR1432	c
miR5077	mir2581	10	2	0	8	7.63	0	7.14	19	guucgcgucggguucacca	osa-miR5077	osa-MIR5077	Oryza sativa	miR5077	g
miR408	mir2582	10	2	0	8	7.63	0	7.14	21	acagggaagaguuagggcaug	pab-miR408	pab-MIR408	Picea abies	miR408	a
miR9657b-3p	mir2583	10	2	0	8	7.63	0	7.14	21	cgugcuuccucgucgaacggu	tae-miR9657b-3p, tae-miR9657c-3p	tae-MIR9657b, tae-MIR9657c	Triticum aestivum, Triticum aestivum	miR9657b-3p, miR9657c-3p	c
miR7800	mir2584	10	2	0	8	7.63	0	7.14	21	uauuuuugugucguuaugguc	rgl-miR7800	rgl-MIR7800	Rehmannia glutinosa	miR7800	u
miR9657a-3p	mir2585	10	2	0	8	7.63	0	7.14	21	ugugcuuccucgucgaacggu	tae-miR9657a-3p	tae-MIR9657a	Triticum aestivum	miR9657a-3p	u
miR9471a-3p	mir2586	10	2	0	8	7.63	0	7.14	21	uuggcugagugagcaucacgg	sly-miR9471a-3p	sly-MIR9471a	Solanum lycopersicum	miR9471a-3p	u
miR10216-3p	mir2587	10	2	0	8	7.63	0	7.14	21	uuugucggaugaacagggaau	eun-miR10216-3p	eun-MIR10216	Eugenia uniflora	miR10216-3p	u
miR9564-3p	mir2588	10	2	0	8	7.63	0	7.14	22	cgagcuguguaaucguuuuguu	bra-miR9564-3p	bra-MIR9564	Brassica rapa	miR9564-3p	c
miR9496	mir2589	10	2	0	8	7.63	0	7.14	22	cugguugggcuuagaugggucc	bdi-miR9496	bdi-MIR9496	Brachypodium distachyon	miR9496	c
miR395-3p	mir2590	10	2	0	8	7.63	0	7.14	24	acuguugaggggaacucuaggagc	lja-miR395-3p	lja-MIR395	Lotus japonicus	miR395-3p	a
miR8693	mir2591	10	2	0	8	7.63	0	7.14	24	aggaugaaaauauugauguagcau	gra-miR8693	gra-MIR8693	Gossypium raimondii	miR8693	a
miR396f-3p	mir2592	10	2	0	8	7.63	0	7.14	24	auaguucaagaaaguccuuggaaa	osa-miR396f-3p	osa-MIR396f	Oryza sativa	miR396f-3p	a
miR11076-5p	mir2593	10	2	1	7	7.63	4.26	6.25	19	gauggcagugaagggaaca	lja-miR11076-5p	lja-MIR11076	Lotus japonicus	miR11076-5p	g
miR417	mir2594	10	2	1	7	7.63	4.26	6.25	21	gaagguagugaauuuguucga	ath-miR417	ath-MIR417	Arabidopsis thaliana	miR417	g
miR6427-3p	mir2595	10	2	1	7	7.63	4.26	6.25	21	gugggaaugaacauuaugaga	ptc-miR6427-3p	ptc-MIR6427	Populus trichocarpa	miR6427-3p	g
miR1094c	mir2596	10	2	1	7	7.63	4.26	6.25	21	uacuucgcuguuccacaguac	smo-miR1094c	smo-MIR1094c	Selaginella moellendorffii	miR1094c	u
miR3693b	mir2597	10	2	1	7	7.63	4.26	6.25	21	ucaggagcugcucguagguga	pab-miR3693b, pab-miR3693c	pab-MIR3693b, pab-MIR3693c	Picea abies, Picea abies	miR3693b, miR3693c	u
miR4382	mir2598	10	2	1	7	7.63	4.26	6.25	22	uauguuaacugauuucauggau	gma-miR4382	gma-MIR4382	Glycine max	miR4382	u
miR3627e	mir2599	10	2	1	7	7.63	4.26	6.25	22	ugcguagacgagauggcacagu	pab-miR3627e	pab-MIR3627e	Picea abies	miR3627e	u
miR11042	mir2600	10	2	1	7	7.63	4.26	6.25	23	cuuuccuuuucagucgucugaca	seu-miR11042	seu-MIR11042	Salicornia europaea	miR11042	c
miR5814	mir2601	10	2	1	7	7.63	4.26	6.25	24	aaucaaguuaggaaccaugcaagu	osa-miR5814	osa-MIR5814	Oryza sativa	miR5814	a
miR10521	mir2602	10	2	2	6	7.63	8.53	5.35	19	uucguuuuuuauaggaugg	tae-miR10521	tae-MIR10521	Triticum aestivum	miR10521	u
miR166i-5p	mir2603	10	2	2	6	7.63	8.53	5.35	21	aaugcaguuugauccaagauc	osa-miR166i-5p	osa-MIR166i	Oryza sativa	miR166i-5p	a
miR7492f	mir2604	10	2	2	6	7.63	8.53	5.35	21	ccaugaucuuuagcggcguuu	gra-miR7492f	gra-MIR7492f	Gossypium raimondii	miR7492f	c
miR1848	mir2605	10	2	2	6	7.63	8.53	5.35	21	ccucgccggcgcgcgcgugca	osa-miR1848	osa-MIR1848	Oryza sativa	miR1848	c
miR400-5p	mir2606	10	2	2	6	7.63	8.53	5.35	21	uaugagaguauuauaagucac	aly-miR400-5p, ath-miR400	aly-MIR400, ath-MIR400	Arabidopsis lyrata, Arabidopsis thaliana	miR400-5p, miR400	u
miR6033	mir2607	10	2	2	6	7.63	8.53	5.35	21	ugaaccagauagagugggacu	bna-miR6033	bna-MIR6033	Brassica napus	miR6033	u
miR825	mir2608	10	2	2	6	7.63	8.53	5.35	21	uucucaagaaggugcaugaac	ath-miR825	ath-MIR825	Arabidopsis thaliana	miR825	u
miR169d	mir2609	10	2	2	6	7.63	8.53	5.35	23	ugagccaaggaugacuugccggu	gma-miR169d	gma-MIR169d	Glycine max	miR169d	u
miR396d	mir2610	10	2	2	6	7.63	8.53	5.35	24	aagaaagcugugggagaauauggc	gma-miR396d	gma-MIR396d	Glycine max	miR396d	a
miR399a-5p	mir2611	10	2	3	5	7.63	12.79	4.46	21	gugcgguucuccucuggcacg	zma-miR399a-5p	zma-MIR399a	Zea mays	miR399a-5p	g
miR399a	mir2612	10	2	3	5	7.63	12.79	4.46	21	ugccaaaggagaauuacccug	bdi-miR399a	bdi-MIR399a	Brachypodium distachyon	miR399a	u
miR8672	mir2613	10	2	3	5	7.63	12.79	4.46	24	aagagaaaugauuguaugaaacag	gra-miR8672	gra-MIR8672	Gossypium raimondii	miR8672	a
miR164-5p	mir2614	10	2	4	4	7.63	17.06	3.57	20	acgcuggagaagcagggcac	lja-miR164-5p	lja-MIR164	Lotus japonicus	miR164-5p	a
miR7839	mir2615	10	3	0	7	11.44	0	6.25	20	aguggcauuggagguauccc	ptc-miR7839	ptc-MIR7839	Populus trichocarpa	miR7839	a
miR8697	mir2616	10	3	0	7	11.44	0	6.25	24	agggaaauugauucaagugagcau	gra-miR8697	gra-MIR8697	Gossypium raimondii	miR8697	a
miR8168	mir2617	10	3	1	6	11.44	4.26	5.35	21	aggugcugagugugcuagugc	ath-miR8168	ath-MIR8168	Arabidopsis thaliana	miR8168	a
miR860-5p	mir2618	10	3	1	6	11.44	4.26	5.35	21	auauaguccaaucuauugaag	aly-miR860-5p	aly-MIR860	Arabidopsis lyrata	miR860-5p	a
miR860-5p	mir2619	10	3	1	6	11.44	4.26	5.35	21	auguaguccaaucuauugaag	bra-miR860-5p	bra-MIR860	Brassica rapa	miR860-5p	a
miR3634-5p	mir2620	10	3	1	6	11.44	4.26	5.35	21	ggcauaugugugacggaaaga	vvi-miR3634-5p	vvi-MIR3634	Vitis vinifera	miR3634-5p	g
miR11525a	mir2621	10	3	1	6	11.44	4.26	5.35	21	ucucgaggaccauaucagacc	pab-miR11525a, pab-miR11525b	pab-MIR11525a, pab-MIR11525b	Picea abies, Picea abies	miR11525a, miR11525b	u
miR399b-3p	mir2622	10	3	1	6	11.44	4.26	5.35	21	ugccaaaggagagcuguccug	zma-miR399b-3p	zma-MIR399b	Zea mays	miR399b-3p	u
miR8753	mir2623	10	3	1	6	11.44	4.26	5.35	21	ugccaaaucagggaagcgaaa	gra-miR8753	gra-MIR8753	Gossypium raimondii	miR8753	u
miR9666b-3p	mir2624	10	3	1	6	11.44	4.26	5.35	22	cgguugggcuguaugauggcga	tae-miR9666b-3p	tae-MIR9666b	Triticum aestivum	miR9666b-3p	c
miR9560-5p	mir2625	10	3	1	6	11.44	4.26	5.35	24	acaggagguggaacaaauaugaaa	csi-miR9560-5p	csi-MIR9560	Citrus sinensis	miR9560-5p	a
miR8702	mir2626	10	3	1	6	11.44	4.26	5.35	24	agguauugucucuggggaaggguu	gra-miR8702	gra-MIR8702	Gossypium raimondii	miR8702	a
miR482p	mir2627	10	3	2	5	11.44	8.53	4.46	22	uuuucccggcuccgcccauucc	pab-miR482p	pab-MIR482p	Picea abies	miR482p	u
miR7727-3p	mir2628	10	3	3	4	11.44	12.79	3.57	24	ccaagucgauuggaacuaaugagc	bdi-miR7727-3p	bdi-MIR7727	Brachypodium distachyon	miR7727-3p	c
miR8612	mir2629	10	3	3	4	11.44	12.79	3.57	24	ugaccacgcgaugaaauuuggaca	atr-miR8612	atr-MIR8612	Amborella trichopoda	miR8612	u
miR160a-3p	mir2630	10	3	5	2	11.44	21.32	1.78	21	gcgugcgaggagccaagcaug	bdi-miR160a-3p	bdi-MIR160a	Brachypodium distachyon	miR160a-3p	g
miR172a-3p	mir2631	10	4	0	6	15.25	0	5.35	21	agaaucuugaugaugcugcgu	ata-miR172a-3p	ata-MIR172a	Aegilops tauschii	miR172a-3p	a
miR11487a	mir2632	10	4	0	6	15.25	0	5.35	21	uagaggcagacugagaaggcc	pab-miR11487a	pab-MIR11487a	Picea abies	miR11487a	u
miR11511	mir2633	10	4	0	6	15.25	0	5.35	22	uccaacgaagaucagaaggcuu	pab-miR11511	pab-MIR11511	Picea abies	miR11511	u
miR8773	mir2634	10	4	0	6	15.25	0	5.35	23	uuggaugaacggugcguuuacuu	gra-miR8773	gra-MIR8773	Gossypium raimondii	miR8773	u
miR842-3p	mir2635	10	4	1	5	15.25	4.26	4.46	21	ucauggucagauccgucaucc	aly-miR842-3p, ath-miR842	aly-MIR842, ath-MIR842	Arabidopsis lyrata, Arabidopsis thaliana	miR842-3p, miR842	u
miR159a	mir2636	10	4	1	5	15.25	4.26	4.46	21	uugguuugaagggagcucuac	pab-miR159a	pab-MIR159a	Picea abies	miR159a	u
miR8001b-5p	mir2637	10	4	1	5	15.25	4.26	4.46	24	auggggauuaguaugaaaauuugc	stu-miR8001b-5p	stu-MIR8001b	Solanum tuberosum	miR8001b-5p	a
miR7697-3p	mir2638	10	4	2	4	15.25	8.53	3.57	21	uccgaucaaauagaucggaua	mtr-miR7697-3p	mtr-MIR7697	Medicago truncatula	miR7697-3p	u
miR5149	mir2639	10	4	2	4	15.25	8.53	3.57	22	gaggagcugugacgauuuggga	osa-miR5149	osa-MIR5149	Oryza sativa	miR5149	g
miR2111	mir2640	10	4	2	4	15.25	8.53	3.57	22	uaaucuguaucuugagguuugg	atr-miR2111	atr-MIR2111	Amborella trichopoda	miR2111	u
miR166h-3p	mir2641	10	4	2	4	15.25	8.53	3.57	22	uuuggaccaggcuuccuuccuc	csi-miR166h-3p	csi-MIR166h	Citrus sinensis	miR166h-3p	u
miR9742	mir2642	10	5	1	4	19.07	4.26	3.57	21	uguguuguuuguuuuguagca	gma-miR9742	gma-MIR9742	Glycine max	miR9742	u
miR828b	mir2643	10	6	1	3	22.88	4.26	2.68	22	ucuugcucaaaugaguauucca	mes-miR828b	mes-MIR828b	Manihot esculenta	miR828b	u
miR7544	mir2644	10	6	1	3	22.88	4.26	2.68	22	uuagaaagaaaauguuguuagc	lja-miR7544	lja-MIR7544	Lotus japonicus	miR7544	u
miR11106-3p	mir2395	9	0	0	9	0	0	8.03	21	uaagaacaggauaugauaagg	lja-miR11106-3p	lja-MIR11106	Lotus japonicus	miR11106-3p	u
miR6168	mir2396	9	0	0	9	0	0	8.03	21	ucuuggugcgguggacugcug	hbr-miR6168	hbr-MIR6168	Hevea brasiliensis	miR6168	u
miR5238	mir2397	9	0	0	9	0	0	8.03	21	uguagaaaaaacaaagggcaa	mtr-miR5238	mtr-MIR5238	Medicago truncatula	miR5238	u
miR2104	mir2398	9	0	0	9	0	0	8.03	22	gcggcgaggggaugcgagcgug	osa-miR2104	osa-MIR2104	Oryza sativa	miR2104	g
miR1136	mir2399	9	0	0	9	0	0	8.03	24	uugucgcagguauggauguaucua	tae-miR1136	tae-MIR1136	Triticum aestivum	miR1136	u
miR171i-3p	mir2400	9	0	1	8	0	4.26	7.14	21	ggauugagccgcgucaauauc	osa-miR171i-3p	osa-MIR171i	Oryza sativa	miR171i-3p	g
miR172a	mir2401	9	0	1	8	0	4.26	7.14	21	gggaaucuugaugaugcugca	cpa-miR172a, cpa-miR172b	cpa-MIR172a, cpa-MIR172b	Carica papaya, Carica papaya	miR172a, miR172b	g
miR166c-5p	mir2402	9	0	1	8	0	4.26	7.14	21	gggaauguugucugguucgag	csi-miR166c-5p	csi-MIR166c	Citrus sinensis	miR166c-5p	g
miR9481b	mir2403	9	0	1	8	0	4.26	7.14	21	ucagucggauuucucaccuuc	bdi-miR9481b	bdi-MIR9481b	Brachypodium distachyon	miR9481b	u
miR168-5p	mir2404	9	0	1	8	0	4.26	7.14	21	ucgcuuggugcagaucgggac	ata-miR168-5p, bdi-miR168-5p, hvu-miR168-5p	ata-MIR168, bdi-MIR168, hvu-MIR168	Aegilops tauschii, Brachypodium distachyon, Hordeum vulgare	miR168-5p, miR168-5p, miR168-5p	u
miR9661-5p	mir2405	9	0	1	8	0	4.26	7.14	21	ugaaguagagcagggaccuca	tae-miR9661-5p	tae-MIR9661	Triticum aestivum	miR9661-5p	u
miR5524	mir2406	9	0	1	8	0	4.26	7.14	21	uggaaaauguguucaugacgg	osa-miR5524	osa-MIR5524	Oryza sativa	miR5524	u
miR6150	mir2407	9	0	1	8	0	4.26	7.14	22	agauuuguuugaucgucuuggc	nta-miR6150	nta-MIR6150	Nicotiana tabacum	miR6150	a
miR11296	mir2408	9	0	1	8	0	4.26	7.14	22	uuuuugauggcuggaauccagu	fve-miR11296	fve-MIR11296	Fragaria vesca	miR11296	u
miR7713-3p	mir2409	9	0	1	8	0	4.26	7.14	24	uugagacuggcagcauuagcaagc	bdi-miR7713-3p	bdi-MIR7713	Brachypodium distachyon	miR7713-3p	u
miR396e-3p	mir2410	9	0	2	7	0	8.53	6.25	20	cucaagaaagcugugggaga	ptc-miR396e-3p	ptc-MIR396e	Populus trichocarpa	miR396e-3p	c
miR1448	mir2411	9	0	2	7	0	8.53	6.25	20	cuuuccaacgccucccauac	ptc-miR1448	ptc-MIR1448	Populus trichocarpa	miR1448	c
miR7513	mir2412	9	0	2	7	0	8.53	6.25	21	aaucagccaggaaucguuuga	ghr-miR7513	ghr-MIR7513	Gossypium hirsutum	miR7513	a
miR169e-5p	mir2413	9	0	2	7	0	8.53	6.25	21	gagccaaggaugacuugccgg	mtr-miR169e-5p	mtr-MIR169e	Medicago truncatula	miR169e-5p	g
miR160e-3p	mir2414	9	0	2	7	0	8.53	6.25	21	gcaugaggggagucgagcagg	ptc-miR160e-3p	ptc-MIR160e	Populus trichocarpa	miR160e-3p	g
miR11492	mir2415	9	0	2	7	0	8.53	6.25	21	uaguggaaauuugguuuuuuc	pab-miR11492	pab-MIR11492	Picea abies	miR11492	u
miR11048	mir2416	9	0	2	7	0	8.53	6.25	21	ugaaacuugaggaacaggcag	seu-miR11048	seu-MIR11048	Salicornia europaea	miR11048	u
miR169e	mir2417	9	0	2	7	0	8.53	6.25	21	ugagccaaggaugacuugccu	fve-miR169e	fve-MIR169e	Fragaria vesca	miR169e	u
miR171c	mir2418	9	0	2	7	0	8.53	6.25	21	ugagccgaaucaauaucacuc	lja-miR171c	lja-MIR171c	Lotus japonicus	miR171c	u
miR9561-3p	mir2419	9	0	2	7	0	8.53	6.25	22	gagagacucugaaagacucacc	bra-miR9561-3p	bra-MIR9561	Brassica rapa	miR9561-3p	g
miR1038-3p	mir2420	9	0	3	6	0	12.79	5.35	21	caugguggaaucgcauccagg	ppt-miR1038-3p	ppt-MIR1038	Physcomitrella patens	miR1038-3p	c
miR2106	mir2421	9	0	3	6	0	12.79	5.35	21	ccgagguuuucuggauacauu	osa-miR2106	osa-MIR2106	Oryza sativa	miR2106	c
miR1152	mir2422	9	0	3	6	0	12.79	5.35	21	uaagaaggugcgcugucuuga	cre-miR1152	cre-MIR1152	Chlamydomonas reinhardtii	miR1152	u
miR6257	mir2423	9	0	3	6	0	12.79	5.35	21	ucuuaacuguuggauuaggcu	ppe-miR6257	ppe-MIR6257	Prunus persica	miR6257	u
miR10413a	mir2424	9	0	3	6	0	12.79	5.35	22	uuuugguagagaacgaaacccu	gma-miR10413a, gma-miR10413b	gma-MIR10413a, gma-MIR10413b	Glycine max, Glycine max	miR10413a, miR10413b	u
miR482c-5p	mir2425	9	0	3	6	0	12.79	5.35	25	gagauucgagcuaccggaaguugug	eun-miR482c-5p	eun-MIR482c	Eugenia uniflora	miR482c-5p	g
miR11502	mir2426	9	1	0	8	3.81	0	7.14	20	uauuggauugagaauagauc	pab-miR11502	pab-MIR11502	Picea abies	miR11502	u
miR5303a	mir2427	9	1	0	8	3.81	0	7.14	21	aaaauguggccggauacgugu	nta-miR5303a, nta-miR5303b	nta-MIR5303a, nta-MIR5303b	Nicotiana tabacum, Nicotiana tabacum	miR5303a, miR5303b	a
miR5025	mir2428	9	1	0	8	3.81	0	7.14	21	acuguauauauguaagugaca	ath-miR5025	ath-MIR5025	Arabidopsis thaliana	miR5025	a
miR5139b	mir2429	9	1	0	8	3.81	0	7.14	21	aucaaccuggcucugauacca	aof-miR5139b	aof-MIR5139b	Asparagus officinalis	miR5139b	a
miR2592a-3p	mir2430	9	1	0	8	3.81	0	7.14	21	gaaaaacaugaaugucgagcg	mtr-miR2592a-3p	mtr-MIR2592a	Medicago truncatula	miR2592a-3p	g
miR11104-3p	mir2431	9	1	0	8	3.81	0	7.14	21	ggguuggguugggauuuugaa	lja-miR11104-3p	lja-MIR11104	Lotus japonicus	miR11104-3p	g
miR1156.2	mir2432	9	1	0	8	3.81	0	7.14	21	uucagcuggagcuucaggcac	cre-miR1156.2	cre-MIR1156	Chlamydomonas reinhardtii	miR1156.2	u
miR160g	mir2433	9	1	0	8	3.81	0	7.14	23	ugccuggcucccuguaugccauc	mes-miR160g	mes-MIR160g	Manihot esculenta	miR160g	u
miR1167	mir2434	9	1	1	7	3.81	4.26	6.25	20	ggggugugaugauuugaaac	cre-miR1167	cre-MIR1167	Chlamydomonas reinhardtii	miR1167	g
miR5643a	mir2435	9	1	1	7	3.81	4.26	6.25	21	aggcuuuuaagaucugguugc	ath-miR5643a, ath-miR5643b	ath-MIR5643a, ath-MIR5643b	Arabidopsis thaliana, Arabidopsis thaliana	miR5643a, miR5643b	a
miR530-3p	mir2436	9	1	1	7	3.81	4.26	6.25	21	aggugcagaggcagaugcaac	osa-miR530-3p	osa-MIR530	Oryza sativa	miR530-3p	a
miR11299	mir2437	9	1	1	7	3.81	4.26	6.25	21	caaauaggguuggcugauacu	fve-miR11299	fve-MIR11299	Fragaria vesca	miR11299	c
miR5212-3p	mir2438	9	1	1	7	3.81	4.26	6.25	21	ccaaggaaauagauauccagc	mtr-miR5212-3p	mtr-MIR5212	Medicago truncatula	miR5212-3p	c
miR168b	mir2439	9	1	1	7	3.81	4.26	6.25	21	ucgcuuggugcaggucgagaa	bna-miR168b	bna-MIR168b	Brassica napus	miR168b	u
miR1028a-5p	mir2440	9	1	1	7	3.81	4.26	6.25	21	ucuuagaucuacaaugucaca	ppt-miR1028a-5p	ppt-MIR1028a	Physcomitrella patens	miR1028a-5p	u
miR4416b	mir2441	9	1	1	7	3.81	4.26	6.25	21	ugggugagagaaacgcguauc	gma-miR4416b	gma-MIR4416b	Glycine max	miR4416b	u
miR1077-5p	mir2442	9	1	1	7	3.81	4.26	6.25	21	uucaaauguucggaugcgugc	ppt-miR1077-5p	ppt-MIR1077	Physcomitrella patens	miR1077-5p	u
miR156i-5p	mir2443	9	1	1	7	3.81	4.26	6.25	21	uugacagaagauagauagcac	csi-miR156i-5p	csi-MIR156i	Citrus sinensis	miR156i-5p	u
miR5062a	mir2444	9	1	1	7	3.81	4.26	6.25	23	ugaaccuuggggaaaagccgccu	bdi-miR5062a	bdi-MIR5062a	Brachypodium distachyon	miR5062a	u
miR7717c-3p	mir2445	9	1	1	7	3.81	4.26	6.25	24	uuaguugacugagaaauagacggu	bdi-miR7717c-3p	bdi-MIR7717c	Brachypodium distachyon	miR7717c-3p	u
miR5526	mir2446	9	1	2	6	3.81	8.53	5.35	21	aaagguagagucagguaugag	osa-miR5526	osa-MIR5526	Oryza sativa	miR5526	a
miR5281a	mir2447	9	1	2	6	3.81	8.53	5.35	21	ucuuauaaauaggaacggagg	bdi-miR5281a	bdi-MIR5281a	Brachypodium distachyon	miR5281a	u
miR11538	mir2448	9	1	2	6	3.81	8.53	5.35	21	ugcagacuguguguggacaag	pab-miR11538	pab-MIR11538	Picea abies	miR11538	u
miR399f-5p	mir2449	9	1	2	6	3.81	8.53	5.35	22	gggcaacuucuccuuuggcaga	zma-miR399f-5p	zma-MIR399f	Zea mays	miR399f-5p	g
miR5676	mir2450	9	1	2	6	3.81	8.53	5.35	22	ucgacaccauauguagaggcag	gma-miR5676	gma-MIR5676	Glycine max	miR5676	u
miR5535	mir2451	9	1	2	6	3.81	8.53	5.35	22	ucugcgugauugaagucugcau	osa-miR5535	osa-MIR5535	Oryza sativa	miR5535	u
miR9746i	mir2452	9	1	2	6	3.81	8.53	5.35	24	aaaguguuugaauuucaauuagau	gma-miR9746i	gma-MIR9746i	Glycine max	miR9746i	a
miR1520p	mir2453	9	1	2	6	3.81	8.53	5.35	24	auguuguuauuggaugaugacggu	gma-miR1520p	gma-MIR1520p	Glycine max	miR1520p	a
miR3511-5p	mir2454	9	1	3	5	3.81	12.79	4.46	20	gccagggccaugaaugcaga	ahy-miR3511-5p	ahy-MIR3511	Arachis hypogaea	miR3511-5p	g
miR11418	mir2455	9	1	3	5	3.81	12.79	4.46	21	acccaccgccgcugccgccgc	pab-miR11418	pab-MIR11418	Picea abies	miR11418	a
miR390-3p	mir2456	9	1	3	5	3.81	12.79	4.46	21	cgcuguccauccugaguuuca	bra-miR390-3p	bra-MIR390	Brassica rapa	miR390-3p	c
miR1886a	mir2457	9	1	3	5	3.81	12.79	4.46	24	augguaucgugagaugaaaucagc	stu-miR1886a, stu-miR1886b, stu-miR1886c, stu-miR1886d, stu-miR1886e, stu-miR1886f	stu-MIR1886a, stu-MIR1886b, stu-MIR1886c, stu-MIR1886d, stu-MIR1886e, stu-MIR1886f	Solanum tuberosum, Solanum tuberosum, Solanum tuberosum, Solanum tuberosum, Solanum tuberosum, Solanum tuberosum	miR1886a, miR1886b, miR1886c, miR1886d, miR1886e, miR1886f	a
miR482a	mir2458	9	1	4	4	3.81	17.06	3.57	22	uuuccaauuccacccauuccua	nta-miR482a, nta-miR482c, sly-miR482a, stu-miR482a-3p	nta-MIR482a, nta-MIR482c, sly-MIR482a, stu-MIR482a	Nicotiana tabacum, Nicotiana tabacum, Solanum lycopersicum, Solanum tuberosum	miR482a, miR482c, miR482a, miR482a-3p	u
miR1861c	mir2459	9	1	5	3	3.81	21.32	2.68	22	cgaucuuguagcaagaacugag	osa-miR1861c	osa-MIR1861c	Oryza sativa	miR1861c	c
miR1172.2	mir2460	9	1	6	2	3.81	25.58	1.78	21	uaggaucggagacgcagugaa	cre-miR1172.2	cre-MIR1172	Chlamydomonas reinhardtii	miR1172.2	u
miR11582	mir2461	9	2	0	7	7.63	0	6.25	20	uuuguccaacguaaacggca	pab-miR11582	pab-MIR11582	Picea abies	miR11582	u
miR169v	mir2462	9	2	0	7	7.63	0	6.25	21	aagccaaggaugaauugccgg	vvi-miR169v	vvi-MIR169v	Vitis vinifera	miR169v	a
miR5052	mir2463	9	2	0	7	7.63	0	6.25	21	accggcuggacgguaggcaua	hvu-miR5052	hvu-MIR5052	Hordeum vulgare	miR5052	a
miR1150.1	mir2464	9	2	0	7	7.63	0	6.25	21	agagggacauugaugcgcugc	cre-miR1150.1	cre-MIR1150	Chlamydomonas reinhardtii	miR1150.1	a
miR2592br-5p	mir2465	9	2	0	7	7.63	0	6.25	21	gacuaggacucaaguauuucg	mtr-miR2592br-5p	mtr-MIR2592br	Medicago truncatula	miR2592br-5p	g
miR5573	mir2466	9	2	0	7	7.63	0	6.25	21	gaguagucgaccugagaugga	rgl-miR5573	rgl-MIR5573	Rehmannia glutinosa	miR5573	g
miR160f	mir2467	9	2	0	7	7.63	0	6.25	21	gcgugaagggagucaagcagg	mtr-miR160f	mtr-MIR160f	Medicago truncatula	miR160f	g
miR161	mir2468	9	2	0	7	7.63	0	6.25	21	ucaaugcacugaaagugacua	bna-miR161, bra-miR161-5p	bna-MIR161, bra-MIR161	Brassica napus, Brassica rapa	miR161, miR161-5p	u
miR6475	mir2469	9	2	0	7	7.63	0	6.25	21	ucuugagaaguaaagaacgac	ptc-miR6475	ptc-MIR6475	Populus trichocarpa	miR6475	u
miR438	mir2470	9	2	0	7	7.63	0	6.25	21	uucccacgcguuauagugaaa	osa-miR438	osa-MIR438	Oryza sativa	miR438	u
miR9559-5p	mir2471	9	2	0	7	7.63	0	6.25	21	uuuggauuuuggucauuguug	bra-miR9559-5p	bra-MIR9559	Brassica rapa	miR9559-5p	u
miR8037	mir2472	9	2	0	7	7.63	0	6.25	22	auaauuuggaggaauaggaacc	stu-miR8037	stu-MIR8037	Solanum tuberosum	miR8037	a
miR5648-5p	mir2473	9	2	0	7	7.63	0	6.25	22	uuuggaaauauuuggcuugacu	ath-miR5648-5p	ath-MIR5648	Arabidopsis thaliana	miR5648-5p	u
miR8696	mir2474	9	2	0	7	7.63	0	6.25	24	aggcucuaaugugggaacgacugc	gra-miR8696	gra-MIR8696	Gossypium raimondii	miR8696	a
miR160b-5p	mir2475	9	2	1	6	7.63	4.26	5.35	20	ugccuggcucccuguaugcc	cas-miR160b-5p	cas-MIR160b	Camelina sativa	miR160b-5p	u
miR5056	mir2476	9	2	1	6	7.63	4.26	5.35	21	aggaagaaccgguaauaagca	bdi-miR5056	bdi-MIR5056	Brachypodium distachyon	miR5056	a
miR9723	mir2477	9	2	1	6	7.63	4.26	5.35	21	caaaggagauuuggacaacuc	gma-miR9723	gma-MIR9723	Glycine max	miR9723	c
miR399a	mir2478	9	2	1	6	7.63	4.26	5.35	21	cgccaauggagauuuguccgg	ghr-miR399a, ghr-miR399b	ghr-MIR399a, ghr-MIR399b	Gossypium hirsutum, Gossypium hirsutum	miR399a, miR399b	c
miR397u	mir2479	9	2	1	6	7.63	4.26	5.35	21	ucaucauugagagcagcaucg	pab-miR397u	pab-MIR397u	Picea abies	miR397u	u
miR167b	mir2480	9	2	1	6	7.63	4.26	5.35	21	ugaagcugacagcaugaucua	tae-miR167b	tae-MIR167b	Triticum aestivum	miR167b	u
miR5490	mir2481	9	2	1	6	7.63	4.26	5.35	21	uuggauuuuuauuuaggacgg	osa-miR5490	osa-MIR5490	Oryza sativa	miR5490	u
miR11108g-5p	mir2482	9	2	1	6	7.63	4.26	5.35	22	acauuggagauaaaugaguugg	lja-miR11108g-5p, lja-miR11108h-5p	lja-MIR11108g, lja-MIR11108h	Lotus japonicus, Lotus japonicus	miR11108g-5p, miR11108h-5p	a
miR2589	mir2483	9	2	1	6	7.63	4.26	5.35	22	ggcauccacgugugcuucaccg	mtr-miR2589	mtr-MIR2589	Medicago truncatula	miR2589	g
miR11163-5p	mir2484	9	2	1	6	7.63	4.26	5.35	24	aggucucuauugccacgguuaagc	lja-miR11163-5p	lja-MIR11163	Lotus japonicus	miR11163-5p	a
miR8674b	mir2485	9	2	1	6	7.63	4.26	5.35	24	uuagaaauggaccauggaugaugu	gra-miR8674b	gra-MIR8674b	Gossypium raimondii	miR8674b	u
miR530b-3p	mir2486	9	2	2	5	7.63	8.53	4.46	21	aggugcaguugcaagugcaga	csi-miR530b-3p	csi-MIR530b	Citrus sinensis	miR530b-3p	a
miR5233	mir2487	9	2	2	5	7.63	8.53	4.46	21	gaggaggauggccgucuggac	mtr-miR5233	mtr-MIR5233	Medicago truncatula	miR5233	g
miR780.1	mir2488	9	2	2	5	7.63	8.53	4.46	21	ucuagcagcuguugagcaggu	ath-miR780.1	ath-MIR780	Arabidopsis thaliana	miR780.1	u
miR10995	mir2489	9	2	2	5	7.63	8.53	4.46	22	caagcuuccucuucauacucgu	mdm-miR10995	mdm-MIR10995	Malus domestica	miR10995	c
miR1853-3p	mir2490	9	2	2	5	7.63	8.53	4.46	22	uaauuggggauguucgguugcu	osa-miR1853-3p	osa-MIR1853	Oryza sativa	miR1853-3p	u
miR169e	mir2491	9	2	2	5	7.63	8.53	4.46	22	ugaagagaagagcguuguuugg	mdm-miR169e, mdm-miR169f	mdm-MIR169e, mdm-MIR169f	Malus domestica, Malus domestica	miR169e, miR169f	u
miR8554	mir2492	9	2	2	5	7.63	8.53	4.46	24	ugcgaugacuuuggaucuugagga	atr-miR8554	atr-MIR8554	Amborella trichopoda	miR8554	u
miR2105	mir2493	9	2	3	4	7.63	12.79	3.57	20	uugugaugugaaugauucau	osa-miR2105	osa-MIR2105	Oryza sativa	miR2105	u
miR397a	mir2494	9	2	3	4	7.63	12.79	3.57	21	uauugagugcagcguugacga	pab-miR397a, pab-miR397c, pab-miR397d, pab-miR397g, pab-miR397h	pab-MIR397a, pab-MIR397c, pab-MIR397d, pab-MIR397g, pab-MIR397h	Picea abies, Picea abies, Picea abies, Picea abies, Picea abies	miR397a, miR397c, miR397d, miR397g, miR397h	u
miR2102-3p	mir2495	9	2	3	4	7.63	12.79	3.57	22	cauggugccgguuccgguggcg	osa-miR2102-3p	osa-MIR2102	Oryza sativa	miR2102-3p	c
miR1861a	mir2496	9	2	3	4	7.63	12.79	3.57	22	ugaucuugaggcagaaacugag	osa-miR1861a, osa-miR1861o	osa-MIR1861a, osa-MIR1861o	Oryza sativa, Oryza sativa	miR1861a, miR1861o	u
miR12161	mir2497	9	2	4	3	7.63	17.06	2.68	21	cgaguuuucacguuugggcga	aof-miR12161	aof-MIR12161	Asparagus officinalis	miR12161	c
miR3433-5p	mir2498	9	2	4	3	7.63	17.06	2.68	21	ggucauuugagaacugugaug	aly-miR3433-5p	aly-MIR3433	Arabidopsis lyrata	miR3433-5p	g
miR3693j	mir2499	9	3	0	6	11.44	0	5.35	21	auagauaggauuuugcucaua	pab-miR3693j	pab-MIR3693j	Picea abies	miR3693j	a
miR159h-3p	mir2500	9	3	0	6	11.44	0	5.35	21	uuuggagugaagggagcucug	zma-miR159h-3p, zma-miR159i-3p	zma-MIR159h, zma-MIR159i	Zea mays, Zea mays	miR159h-3p, miR159i-3p	u
miR477	mir2501	9	3	1	5	11.44	4.26	4.46	21	agaggccuuaggggagagugg	atr-miR477	atr-MIR477	Amborella trichopoda	miR477	a
miR7764-3p	mir2502	9	3	1	5	11.44	4.26	4.46	22	aaauagaucuuggcguuauggg	bdi-miR7764-3p	bdi-MIR7764	Brachypodium distachyon	miR7764-3p	a
miR4349-5p	mir2503	9	3	1	5	11.44	4.26	4.46	24	uauuggcuagagauaagacaaaga	gma-miR4349-5p	gma-MIR4349	Glycine max	miR4349-5p	u
miR8718	mir2504	9	3	2	4	11.44	8.53	3.57	21	auuuuggaagaauuucagcug	gra-miR8718	gra-MIR8718	Gossypium raimondii	miR8718	a
miR11082l-3p	mir2505	9	3	2	4	11.44	8.53	3.57	21	ucacagagaguugguuggacu	lja-miR11082l-3p	lja-MIR11082l	Lotus japonicus	miR11082l-3p	u
miR6151g	mir2506	9	3	3	3	11.44	12.79	2.68	22	ugagugugaggcguuggauuga	nta-miR6151g, nta-miR6151h, nta-miR6151i	nta-MIR6151g, nta-MIR6151h, nta-MIR6151i	Nicotiana tabacum, Nicotiana tabacum, Nicotiana tabacum	miR6151g, miR6151h, miR6151i	u
miR7767-3p	mir2507	9	4	0	5	15.25	0	4.46	21	aggagcaagcagcuugaaggu	bdi-miR7767-3p	bdi-MIR7767	Brachypodium distachyon	miR7767-3p	a
miR2634	mir2508	9	4	0	5	15.25	0	4.46	21	uuuauucucaguuuguugcuc	mtr-miR2634	mtr-MIR2634	Medicago truncatula	miR2634	u
miR10417	mir2509	9	4	0	5	15.25	0	4.46	24	gaggcuguuuccagauuugaaccc	gma-miR10417	gma-MIR10417	Glycine max	miR10417	g
miR4416c-5p	mir2510	9	4	1	4	15.25	4.26	3.57	21	cugggugagagaaacacguau	gma-miR4416c-5p	gma-MIR4416c	Glycine max	miR4416c-5p	c
miR1531-5p	mir2511	9	4	1	4	15.25	4.26	3.57	24	auauggacgaagagauagguaaau	gma-miR1531-5p	gma-MIR1531	Glycine max	miR1531-5p	a
miR6227-5p	mir2512	9	4	1	4	15.25	4.26	3.57	24	gggcccaaauagcaaguguuguga	sbi-miR6227-5p	sbi-MIR6227	Sorghum bicolor	miR6227-5p	g
miR8754	mir2513	9	4	1	4	15.25	4.26	3.57	24	ugccgccugacacacugacgacac	gra-miR8754	gra-MIR8754	Gossypium raimondii	miR8754	u
miR1846e	mir2235	8	0	0	8	0	0	7.14	20	caacgaggaggccgggacca	osa-miR1846e	osa-MIR1846e	Oryza sativa	miR1846e	c
miR159e-3p	mir2236	8	0	0	8	0	0	7.14	21	auugguuugaagggagcucca	zma-miR159e-3p	zma-MIR159e	Zea mays	miR159e-3p	a
miR159a-5p	mir2237	8	0	0	8	0	0	7.14	21	gagcuccuugaaguucaaacg	aly-miR159a-5p	aly-MIR159a	Arabidopsis lyrata	miR159a-5p	g
miR166c-5p	mir2238	8	0	0	8	0	0	7.14	21	gggauguugucuggcucgaca	sly-miR166c-5p	sly-MIR166c	Solanum lycopersicum	miR166c-5p	g
miR162a	mir2239	8	0	0	8	0	0	7.14	21	ucgauaaaccucugcauccag	nta-miR162a, nta-miR162b	nta-MIR162a, nta-MIR162b	Nicotiana tabacum, Nicotiana tabacum	miR162a, miR162b	u
miR3441-5p.1	mir2240	8	0	0	8	0	0	7.14	21	uucaaagcaucuuugaaggaa	aly-miR3441-5p.1	aly-MIR3441	Arabidopsis lyrata	miR3441-5p.1	u
miR5538	mir2241	8	0	0	8	0	0	7.14	22	acugaacucaaucacuugcugc	osa-miR5538	osa-MIR5538	Oryza sativa	miR5538	a
miR2933a	mir2242	8	0	0	8	0	0	7.14	22	gaaaucggagaggaaauucgcc	ath-miR2933a, ath-miR2933b	ath-MIR2933a, ath-MIR2933b	Arabidopsis thaliana, Arabidopsis thaliana	miR2933a, miR2933b	g
miR477c	mir2243	8	0	0	8	0	0	7.14	22	ggaaaccuuuuguggggguuug	ptc-miR477c	ptc-MIR477c	Populus trichocarpa	miR477c	g
miR397a	mir2244	8	0	0	8	0	0	7.14	22	ucauugagugcagcguugaugu	bna-miR397a, bna-miR397b	bna-MIR397a, bna-MIR397b	Brassica napus, Brassica napus	miR397a, miR397b	u
miR7748b-5p	mir2245	8	0	0	8	0	0	7.14	24	auguuaggauucgguugaccaagc	bdi-miR7748b-5p	bdi-MIR7748b	Brachypodium distachyon	miR7748b-5p	a
miR8613	mir2246	8	0	0	8	0	0	7.14	24	caucaaauuggaugacuugggaug	atr-miR8613	atr-MIR8613	Amborella trichopoda	miR8613	c
miR3446-5p	mir2247	8	0	0	8	0	0	7.14	24	cucggaagcuagacguguggcagg	aly-miR3446-5p	aly-MIR3446	Arabidopsis lyrata	miR3446-5p	c
miR7803b-5p	mir2248	8	0	1	7	0	4.26	6.25	20	ggaugauugccacguguaua	rgl-miR7803b-5p	rgl-MIR7803b	Rehmannia glutinosa	miR7803b-5p	g
miR482e-5p	mir2249	8	0	1	7	0	4.26	6.25	20	ggucaugggaggauuggcga	csi-miR482e-5p	csi-MIR482e	Citrus sinensis	miR482e-5p	g
miR7494d	mir2250	8	0	1	7	0	4.26	6.25	20	ucauggacuuuagcggcguu	gra-miR7494d	gra-MIR7494d	Gossypium raimondii	miR7494d	u
miR5759	mir2251	8	0	1	7	0	4.26	6.25	21	aagggggugaaaagauucaaa	mtr-miR5759	mtr-MIR5759	Medicago truncatula	miR5759	a
miR1855	mir2252	8	0	1	7	0	4.26	6.25	21	agcacuggaguagccaagaga	osa-miR1855	osa-MIR1855	Oryza sativa	miR1855	a
miR396j	mir2253	8	0	1	7	0	4.26	6.25	21	auucaagauagcuguggaaaa	gma-miR396j	gma-MIR396j	Glycine max	miR396j	a
miR8036-5p	mir2254	8	0	1	7	0	4.26	6.25	21	ggaggaaucgaaagauauaag	stu-miR8036-5p	stu-MIR8036	Solanum tuberosum	miR8036-5p	g
miR397l	mir2255	8	0	1	7	0	4.26	6.25	21	ucaucauugagugcagcauug	pab-miR397l	pab-MIR397l	Picea abies	miR397l	u
miR7494e	mir2256	8	0	1	7	0	4.26	6.25	21	ucgugaucuuuagcgguguuu	gra-miR7494e	gra-MIR7494e	Gossypium raimondii	miR7494e	u
miR6032	mir2257	8	0	1	7	0	4.26	6.25	21	uggagcaucaacagaucucgg	bna-miR6032	bna-MIR6032	Brassica napus	miR6032	u
miR7696b-3p	mir2258	8	0	1	7	0	4.26	6.25	21	uugaauuaugagaacuugaag	mtr-miR7696b-3p	mtr-MIR7696b	Medicago truncatula	miR7696b-3p	u
miR7696c-3p	mir2259	8	0	1	7	0	4.26	6.25	21	uuuugaauuaugagaacuuga	mtr-miR7696c-3p, mtr-miR7696d-3p	mtr-MIR7696c, mtr-MIR7696d	Medicago truncatula, Medicago truncatula	miR7696c-3p, miR7696d-3p	u
miR4407	mir2260	8	0	1	7	0	4.26	6.25	22	cagaggaagcagcacuuguacc	gma-miR4407	gma-MIR4407	Glycine max	miR4407	c
miR5225b	mir2261	8	0	1	7	0	4.26	6.25	22	ucgcaggagagaugacaccuuc	mtr-miR5225b, mtr-miR5225c	mtr-MIR5225b, mtr-MIR5225c	Medicago truncatula, Medicago truncatula	miR5225b, miR5225c	u
miR5722	mir2262	8	0	1	7	0	4.26	6.25	22	ugaaauagagucauguggaacg	bra-miR5722	bra-MIR5722	Brassica rapa	miR5722	u
miR5823	mir2263	8	0	1	7	0	4.26	6.25	24	aaggaauugggucuaaucucuucc	osa-miR5823	osa-MIR5823	Oryza sativa	miR5823	a
miR10206b-5p	mir2264	8	0	1	7	0	4.26	6.25	24	agacagaucagguacauugaaucu	vca-miR10206b-5p	vca-MIR10206b	Vriesea carinata	miR10206b-5p	a
miR11161-5p	mir2265	8	0	1	7	0	4.26	6.25	24	agccaaaaccaucguggacagagg	lja-miR11161-5p	lja-MIR11161	Lotus japonicus	miR11161-5p	a
miR171j	mir2266	8	0	2	6	0	8.53	5.35	20	cgagccgaaucaauaucacu	ptc-miR171j, ptc-miR171l-3p, ptc-miR171m	ptc-MIR171j, ptc-MIR171l, ptc-MIR171m	Populus trichocarpa, Populus trichocarpa, Populus trichocarpa	miR171j, miR171l-3p, miR171m	c
miR5497	mir2267	8	0	2	6	0	8.53	5.35	21	cagaauaucugggacgagcau	osa-miR5497	osa-MIR5497	Oryza sativa	miR5497	c
miR171b-3p	mir2268	8	0	2	6	0	8.53	5.35	21	cgagccgaaucaauaucacuc	csi-miR171b-3p, gma-miR171b-3p, mtr-miR171g, mtr-miR171h, ppe-miR171d-3p	csi-MIR171b, gma-MIR171b, mtr-MIR171g, mtr-MIR171h, ppe-MIR171d	Citrus sinensis, Glycine max, Medicago truncatula, Medicago truncatula, Prunus persica	miR171b-3p, miR171b-3p, miR171g, miR171h, miR171d-3p	c
miR169o	mir2269	8	0	2	6	0	8.53	5.35	21	gagccaaggaugacuugccgc	vvi-miR169o	vvi-MIR169o	Vitis vinifera	miR169o	g
miR12158	mir2270	8	0	2	6	0	8.53	5.35	21	uugguaucuggauuguauagc	aof-miR12158	aof-MIR12158	Asparagus officinalis	miR12158	u
miR5375	mir2271	8	0	2	6	0	8.53	5.35	22	acuauagaaguacuuguggagc	gma-miR5375	gma-MIR5375	Glycine max	miR5375	a
miR1507-3p	mir2272	8	0	2	6	0	8.53	5.35	22	ccucguuccauacaucaucuag	mtr-miR1507-3p	mtr-MIR1507	Medicago truncatula	miR1507-3p	c
miR3630-3p	mir2273	8	0	2	6	0	8.53	5.35	22	uuugggaaucucucugaugcac	vvi-miR3630-3p	vvi-MIR3630	Vitis vinifera	miR3630-3p	u
miR167c-3p	mir2274	8	0	2	6	0	8.53	5.35	23	ggucaugcucggacagccucacu	stu-miR167c-3p	stu-MIR167c	Solanum tuberosum	miR167c-3p	g
miR10202a-5p	mir2275	8	0	2	6	0	8.53	5.35	24	aauaauaauucguugggcccaaac	vca-miR10202a-5p	vca-MIR10202a	Vriesea carinata	miR10202a-5p	a
miR169i-3p	mir2276	8	0	3	5	0	12.79	4.46	18	ggcagucuccuuggcuag	zma-miR169i-3p	zma-MIR169i	Zea mays	miR169i-3p	g
miR5204	mir2277	8	0	3	5	0	12.79	4.46	21	gcuggaagguuuuguaggaac	mtr-miR5204	mtr-MIR5204	Medicago truncatula	miR5204	g
miR396b-3p	mir2278	8	0	3	5	0	12.79	4.46	21	guucaagcuagcugugggaag	eun-miR396b-3p	eun-MIR396b	Eugenia uniflora	miR396b-3p	g
miR171d	mir2279	8	0	3	5	0	12.79	4.46	21	uugagccgcgucaauaucccc	pab-miR171d, pab-miR171e	pab-MIR171d, pab-MIR171e	Picea abies, Picea abies	miR171d, miR171e	u
miR171e	mir2280	8	0	3	5	0	12.79	4.46	21	uugagccgcgucaauaucucu	sly-miR171e	sly-MIR171e	Solanum lycopersicum	miR171e	u
miR11285	mir2281	8	0	3	5	0	12.79	4.46	22	ucuauucaaagagaugacuguu	fve-miR11285	fve-MIR11285	Fragaria vesca	miR11285	u
miR7511	mir2282	8	0	3	5	0	12.79	4.46	24	agaaguuuugcauguguagcugag	ghr-miR7511	ghr-MIR7511	Gossypium hirsutum	miR7511	a
miR5634	mir2283	8	0	4	4	0	17.06	3.57	21	agggacuuugugaauuuaggg	ath-miR5634	ath-MIR5634	Arabidopsis thaliana	miR5634	a
miR10201	mir2284	8	0	4	4	0	17.06	3.57	22	uaccgguaguaaauggaugccu	gma-miR10201	gma-MIR10201	Glycine max	miR10201	u
miR7741-3p.2	mir2285	8	0	5	3	0	21.32	2.68	21	ugcauguggaacuuccagauc	bdi-miR7741-3p.2	bdi-MIR7741	Brachypodium distachyon	miR7741-3p.2	u
miR477d	mir2286	8	1	0	7	3.81	0	6.25	20	cucucccucaaaggcuucca	ppt-miR477d	ppt-MIR477d	Physcomitrella patens	miR477d	c
miR159e-5p	mir2287	8	1	0	7	3.81	0	6.25	20	gagcuccuugaaguccaauu	gma-miR159e-5p	gma-MIR159e	Glycine max	miR159e-5p	g
miR1440a	mir2288	8	1	0	7	3.81	0	6.25	20	ugcucaaauaccacucuccu	osa-miR1440a	osa-MIR1440a	Oryza sativa	miR1440a	u
miR7757-5p.1	mir2289	8	1	0	7	3.81	0	6.25	21	cacaaaaccuucagcuaccca	bdi-miR7757-5p.1	bdi-MIR7757	Brachypodium distachyon	miR7757-5p.1	c
miR399a	mir2290	8	1	0	7	3.81	0	6.25	21	cgccaaaggagagcugcccug	nta-miR399a, nta-miR399b, nta-miR399c, nta-miR399d, nta-miR399e, nta-miR399f, nta-miR399g	nta-MIR399a, nta-MIR399b, nta-MIR399c, nta-MIR399d, nta-MIR399e, nta-MIR399f, nta-MIR399g	Nicotiana tabacum, Nicotiana tabacum, Nicotiana tabacum, Nicotiana tabacum, Nicotiana tabacum, Nicotiana tabacum, Nicotiana tabacum	miR399a, miR399b, miR399c, miR399d, miR399e, miR399f, miR399g	c
miR5049d	mir2291	8	1	0	7	3.81	0	6.25	21	uacaauuauuuaggaacggag	hvu-miR5049d	hvu-MIR5049d	Hordeum vulgare	miR5049d	u
miR169d	mir2292	8	1	0	7	3.81	0	6.25	21	uagccaaggaugaauugccgg	osa-miR169d	osa-MIR169d	Oryza sativa	miR169d	u
miR2661	mir2293	8	1	0	7	3.81	0	6.25	21	uagguuugagaaaaugggcag	mtr-miR2661	mtr-MIR2661	Medicago truncatula	miR2661	u
miR477f	mir2294	8	1	0	7	3.81	0	6.25	21	ucccucaaaggcuuccaacaa	ppt-miR477f, ppt-miR477g-5p	ppt-MIR477f, ppt-MIR477g	Physcomitrella patens, Physcomitrella patens	miR477f, miR477g-5p	u
miR11476a	mir2295	8	1	0	7	3.81	0	6.25	22	gauugcaguaggguuguuuagc	pab-miR11476a, pab-miR11476b	pab-MIR11476a, pab-MIR11476b	Picea abies, Picea abies	miR11476a, miR11476b	g
miR11090d-3p	mir2296	8	1	0	7	3.81	0	6.25	22	gcgucgauaucucuuaguguuu	lja-miR11090d-3p	lja-MIR11090d	Lotus japonicus	miR11090d-3p	g
miR3267	mir2297	8	1	0	7	3.81	0	6.25	22	ucugucgcaggggagauggcug	gra-miR3267	gra-MIR3267	Gossypium raimondii	miR3267	u
miR5377	mir2298	8	1	0	7	3.81	0	6.25	23	cugaaggaucgauguagaaugcu	gma-miR5377	gma-MIR5377	Glycine max	miR5377	c
miR11044	mir2299	8	1	0	7	3.81	0	6.25	23	uaguauuuguuaguuaguggguc	seu-miR11044	seu-MIR11044	Salicornia europaea	miR11044	u
miR11108r-5p	mir2300	8	1	0	7	3.81	0	6.25	24	aauaauccaucauccaaucacauu	lja-miR11108r-5p	lja-MIR11108r	Lotus japonicus	miR11108r-5p	a
miR1881	mir2301	8	1	0	7	3.81	0	6.25	24	aauguuauuguagcgugguggugu	osa-miR1881	osa-MIR1881	Oryza sativa	miR1881	a
miR782	mir2302	8	1	1	6	3.81	4.26	5.35	21	acaaacaccuuggauguucuu	ath-miR782	ath-MIR782	Arabidopsis thaliana	miR782	a
miR1077-3p	mir2303	8	1	1	6	3.81	4.26	5.35	21	agggauggacguauacgagcc	ppt-miR1077-3p	ppt-MIR1077	Physcomitrella patens	miR1077-3p	a
miR5181c-5p	mir2304	8	1	1	6	3.81	4.26	5.35	21	ccuccgguccacaauaagugu	bdi-miR5181c-5p	bdi-MIR5181c	Brachypodium distachyon	miR5181c-5p	c
miR6224a-5p	mir2305	8	1	1	6	3.81	4.26	5.35	21	cuccguccuaauauauaaggc	sbi-miR6224a-5p, sbi-miR6224c-5p	sbi-MIR6224a, sbi-MIR6224c	Sorghum bicolor, Sorghum bicolor	miR6224a-5p, miR6224c-5p	c
miR166a-5p	mir2306	8	1	1	6	3.81	4.26	5.35	21	ggacuguugucuggcucgagg	ath-miR166a-5p, ath-miR166b-5p, cas-miR166b	ath-MIR166a, ath-MIR166b, cas-MIR166b	Arabidopsis thaliana, Arabidopsis thaliana, Camelina sativa	miR166a-5p, miR166b-5p, miR166b	g
miR397	mir2307	8	1	1	6	3.81	4.26	5.35	21	uauugagugcagcguugauga	lja-miR397	lja-MIR397	Lotus japonicus	miR397	u
miR4234	mir2308	8	1	1	6	3.81	4.26	5.35	22	caacuuaaaaucaguuggcaau	aly-miR4234	aly-MIR4234	Arabidopsis lyrata	miR4234	c
miR482c-5p	mir2309	8	1	1	6	3.81	4.26	5.35	22	uaugggagaggcgggaaugacu	ptc-miR482c-5p	ptc-MIR482c	Populus trichocarpa	miR482c-5p	u
miR6431	mir2310	8	1	1	6	3.81	4.26	5.35	22	uuauguggcauaaaagaaucaa	ptc-miR6431	ptc-MIR6431	Populus trichocarpa	miR6431	u
miR7981e	mir2311	8	1	1	6	3.81	4.26	5.35	24	aagugugucucugagauuucggau	sly-miR7981e	sly-MIR7981e	Solanum lycopersicum	miR7981e	a
miR5141	mir2312	8	1	1	6	3.81	4.26	5.35	24	agacccgacgcgacugacagauaa	rgl-miR5141	rgl-MIR5141	Rehmannia glutinosa	miR5141	a
miR8637	mir2313	8	1	1	6	3.81	4.26	5.35	24	aggccccuguauugagagucggau	gra-miR8637	gra-MIR8637	Gossypium raimondii	miR8637	a
miR3640-3p	mir2314	8	1	1	6	3.81	4.26	5.35	24	aucgaaaaggcaucaucaaucagg	vvi-miR3640-3p	vvi-MIR3640	Vitis vinifera	miR3640-3p	a
miR2654	mir2315	8	1	2	5	3.81	8.53	4.46	20	auucagggacaaagugugcg	mtr-miR2654	mtr-MIR2654	Medicago truncatula	miR2654	a
miR9658-3p	mir2316	8	1	2	5	3.81	8.53	4.46	21	aucguucugggugaauaggcc	tae-miR9658-3p	tae-MIR9658	Triticum aestivum	miR9658-3p	a
miR5514	mir2317	8	1	2	5	3.81	8.53	4.46	21	ucccagagcuuuggccgucgc	osa-miR5514	osa-MIR5514	Oryza sativa	miR5514	u
miR7770-3p	mir2318	8	1	2	5	3.81	8.53	4.46	21	ucuagacgggccuucaaagag	bdi-miR7770-3p	bdi-MIR7770	Brachypodium distachyon	miR7770-3p	u
miR7485	mir2319	8	1	2	5	3.81	8.53	4.46	24	aaagacaucuuugaauucuuggag	ghr-miR7485	ghr-MIR7485	Gossypium hirsutum	miR7485	a
miR11035	mir2320	8	1	3	4	3.81	12.79	3.57	20	cguuuuaccgaucguuuggu	seu-miR11035	seu-MIR11035	Salicornia europaea	miR11035	c
miR396c-3p	mir2321	8	1	3	4	3.81	12.79	3.57	21	ggucaagaaagcugugggaag	ata-miR396c-3p, bdi-miR396e-3p, osa-miR396c-3p	ata-MIR396c, bdi-MIR396e, osa-MIR396c	Aegilops tauschii, Brachypodium distachyon, Oryza sativa	miR396c-3p, miR396e-3p, miR396c-3p	g
miR171n-5p	mir2322	8	1	3	4	3.81	12.79	3.57	21	uauuggugagguucaauccga	zma-miR171n-5p	zma-MIR171n	Zea mays	miR171n-5p	u
miR398-5p	mir2323	8	1	3	4	3.81	12.79	3.57	22	gagugagcuuaagaacacaagc	lja-miR398-5p	lja-MIR398	Lotus japonicus	miR398-5p	g
miR4371a	mir2324	8	1	3	4	3.81	12.79	3.57	24	aagugaugacaugacaagcgaagu	gma-miR4371a	gma-MIR4371a	Glycine max	miR4371a	a
miR6143b-5p	mir2325	8	1	3	4	3.81	12.79	3.57	24	acaaugucgacacgcaggcggaga	pgi-miR6143b-5p	pgi-MIR6143b	Panax ginseng	miR6143b-5p	a
miR9767	mir2326	8	1	3	4	3.81	12.79	3.57	24	auggaaugguuacuuaugaaaaga	gma-miR9767	gma-MIR9767	Glycine max	miR9767	a
miR396b	mir2327	8	1	4	3	3.81	17.06	2.68	21	ucccacagcuuuauugaacug	cca-miR396b	cca-MIR396b	Cynara cardunculus	miR396b	u
miR895	mir2328	8	1	4	3	3.81	17.06	2.68	22	guagcuuagcgagguguuggua	ppt-miR895	ppt-MIR895	Physcomitrella patens	miR895	g
miR5556-3p	mir2329	8	1	5	2	3.81	21.32	1.78	21	ugaugacggaagaaauccaaa	mtr-miR5556-3p	mtr-MIR5556	Medicago truncatula	miR5556-3p	u
miR5369	mir2330	8	1	6	1	3.81	25.58	0.89	19	ugagaaaaggaggauguca	gma-miR5369	gma-MIR5369	Glycine max	miR5369	u
miR6209	mir2331	8	2	0	6	7.63	0	5.35	20	ugagaucagaaagaugugcg	hvu-miR6209	hvu-MIR6209	Hordeum vulgare	miR6209	u
miR319d	mir2332	8	2	0	6	7.63	0	5.35	20	uuggacugaagggagcgccc	pab-miR319d, pab-miR319h	pab-MIR319d, pab-MIR319h	Picea abies, Picea abies	miR319d, miR319h	u
miR11088a-5p	mir2333	8	2	0	6	7.63	0	5.35	21	aaaugcggguuggguugggcu	lja-miR11088a-5p	lja-MIR11088a	Lotus japonicus	miR11088a-5p	a
miR2613	mir2334	8	2	0	6	7.63	0	5.35	21	cggucgccgguggucaauggu	mtr-miR2613	mtr-MIR2613	Medicago truncatula	miR2613	c
miR2111-5p	mir2335	8	2	0	6	7.63	0	5.35	21	uaaucugcauccugagguuug	csi-miR2111-5p, ptc-miR2111a, ptc-miR2111b	csi-MIR2111, ptc-MIR2111a, ptc-MIR2111b	Citrus sinensis, Populus trichocarpa, Populus trichocarpa	miR2111-5p, miR2111a, miR2111b	u
miR399q	mir2336	8	2	0	6	7.63	0	5.35	21	ugccaaaggagagcugcucuu	mtr-miR399q	mtr-MIR399q	Medicago truncatula	miR399q	u
miR396a	mir2337	8	2	0	6	7.63	0	5.35	21	uuccacagcuuucuugaacag	mdm-miR396a	mdm-MIR396a	Malus domestica	miR396a	u
miR396a	mir2338	8	2	0	6	7.63	0	5.35	21	uuccacagcuuucuugaacgu	ppe-miR396a	ppe-MIR396a	Prunus persica	miR396a	u
miR1101-3p	mir2339	8	2	0	6	7.63	0	5.35	21	uuguuugcagagaaugcccaa	smo-miR1101-3p	smo-MIR1101	Selaginella moellendorffii	miR1101-3p	u
miR7484h	mir2340	8	2	0	6	7.63	0	5.35	21	uuuaaccguagaaauggauga	gra-miR7484h, gra-miR7484i	gra-MIR7484h, gra-MIR7484i	Gossypium raimondii, Gossypium raimondii	miR7484h, miR7484i	u
miR4366	mir2341	8	2	0	6	7.63	0	5.35	22	cuacuuaguagagauuuguugg	gma-miR4366	gma-MIR4366	Glycine max	miR4366	c
miR812a	mir2342	8	2	0	6	7.63	0	5.35	22	gacggacgguuaaacguuggac	osa-miR812a, osa-miR812b, osa-miR812c, osa-miR812e	osa-MIR812a, osa-MIR812b, osa-MIR812c, osa-MIR812e	Oryza sativa, Oryza sativa, Oryza sativa, Oryza sativa	miR812a, miR812b, miR812c, miR812e	g
miR8138	mir2343	8	2	0	6	7.63	0	5.35	22	uaaagaugguaacaaaggauaa	cpa-miR8138	cpa-MIR8138	Carica papaya	miR8138	u
miR5207	mir2344	8	2	0	6	7.63	0	5.35	23	cauuaauguggguuuggacgguu	mtr-miR5207	mtr-MIR5207	Medicago truncatula	miR5207	c
miR10536	mir2345	8	2	0	6	7.63	0	5.35	24	agacauguucuaaucgucagcuuc	sly-miR10536	sly-MIR10536	Solanum lycopersicum	miR10536	a
miR8716	mir2346	8	2	0	6	7.63	0	5.35	24	augugucaaaaugugaggcuguca	gra-miR8716	gra-MIR8716	Gossypium raimondii	miR8716	a
miR1319b	mir2347	8	2	0	6	7.63	0	5.35	24	ccuuuaauauauuauaggugucgg	osa-miR1319b	osa-MIR1319b	Oryza sativa	miR1319b	c
miR397	mir2348	8	2	1	5	7.63	4.26	4.46	20	uuugagugcagcguugauga	mes-miR397	mes-MIR397	Manihot esculenta	miR397	u
miR5522	mir2349	8	2	1	5	7.63	4.26	4.46	21	aacaauaggaaugggaggcau	osa-miR5522	osa-MIR5522	Oryza sativa	miR5522	a
miR845a-3p	mir2350	8	2	1	5	7.63	4.26	4.46	21	cggcucugauaccaguugaug	aly-miR845a-3p	aly-MIR845a	Arabidopsis lyrata	miR845a-3p	c
miR835-3p	mir2351	8	2	1	5	7.63	4.26	4.46	21	ugaagaagauacgcaagaaag	aly-miR835-3p	aly-MIR835	Arabidopsis lyrata	miR835-3p	u
miR823-3p	mir2352	8	2	1	5	7.63	4.26	4.46	22	uagguuggugaucauauaggau	aly-miR823-3p	aly-MIR823	Arabidopsis lyrata	miR823-3p	u
miR11029	mir2353	8	2	1	5	7.63	4.26	4.46	23	uggaccaggucuauaguggagca	seu-miR11029	seu-MIR11029	Salicornia europaea	miR11029	u
miR1876	mir2354	8	2	1	5	7.63	4.26	4.46	24	auaaguggguuugugggcuggccc	osa-miR1876	osa-MIR1876	Oryza sativa	miR1876	a
miR8581	mir2355	8	2	1	5	7.63	4.26	4.46	24	ugagagaauuuugguaugacgacu	atr-miR8581	atr-MIR8581	Amborella trichopoda	miR8581	u
miR8565f	mir2356	8	2	1	5	7.63	4.26	4.46	24	uuuggcacagaucucuagaaaagu	atr-miR8565f	atr-MIR8565f	Amborella trichopoda	miR8565f	u
miR8607	mir2357	8	2	1	5	7.63	4.26	4.46	24	uuuguaauucuagaucucaggcuc	atr-miR8607	atr-MIR8607	Amborella trichopoda	miR8607	u
miR399f	mir2358	8	2	2	4	7.63	8.53	3.57	20	ggcagcucuccuuuggcagg	pab-miR399f, pab-miR399g	pab-MIR399f, pab-MIR399g	Picea abies, Picea abies	miR399f, miR399g	g
miR1023a-5p	mir2359	8	2	2	4	7.63	8.53	3.57	21	acacucucuccauuucucuac	ppt-miR1023a-5p	ppt-MIR1023a	Physcomitrella patens	miR1023a-5p	a
miR3445-3p.2	mir2360	8	2	2	4	7.63	8.53	3.57	21	cuugauagugagaaagaccca	aly-miR3445-3p.2	aly-MIR3445	Arabidopsis lyrata	miR3445-3p.2	c
miR1437b-5p	mir2361	8	2	2	4	7.63	8.53	3.57	21	gggaggaaacagugccuagug	osa-miR1437b-5p	osa-MIR1437b	Oryza sativa	miR1437b-5p	g
miR5303	mir2362	8	2	2	4	7.63	8.53	3.57	21	uuuuugaagaguucgagcaac	sly-miR5303	sly-MIR5303	Solanum lycopersicum	miR5303	u
miR4401a	mir2363	8	2	2	4	7.63	8.53	3.57	24	acaacgucuuugaaaguaggcauu	gma-miR4401a	gma-MIR4401a	Glycine max	miR4401a	a
miR1168.2	mir2364	8	2	3	3	7.63	12.79	2.68	17	agcacggaaggcgaaga	cre-miR1168.2	cre-MIR1168	Chlamydomonas reinhardtii	miR1168.2	a
miR9495	mir2365	8	2	3	3	7.63	12.79	2.68	21	ugaaaaaugccucuggacgug	bdi-miR9495	bdi-MIR9495	Brachypodium distachyon	miR9495	u
miR5340	mir2366	8	2	4	2	7.63	17.06	1.78	23	ugaugacguggaugaauuucaaa	osa-miR5340	osa-MIR5340	Oryza sativa	miR5340	u
miR319f	mir2367	8	3	0	5	11.44	0	4.46	20	uuggacugaaggggccucuu	gma-miR319f	gma-MIR319f	Glycine max	miR319f	u
miR11111-3p	mir2368	8	3	0	5	11.44	0	4.46	21	ugagaugaugaaacuugacac	lja-miR11111-3p, lja-miR11112-3p	lja-MIR11111, lja-MIR11112	Lotus japonicus, Lotus japonicus	miR11111-3p, miR11112-3p	u
miR9666a-3p	mir2369	8	3	0	5	11.44	0	4.46	22	cgguagggcuguaugauggcga	tae-miR9666a-3p	tae-MIR9666a	Triticum aestivum	miR9666a-3p	c
miR11306	mir2370	8	3	0	5	11.44	0	4.46	22	cuaccgaagaacuuugcaaaag	fve-miR11306	fve-MIR11306	Fragaria vesca	miR11306	c
miR6483	mir2371	8	3	0	5	11.44	0	4.46	22	uauuguagaaauuuucaggauc	hbr-miR6483	hbr-MIR6483	Hevea brasiliensis	miR6483	u
miR11602	mir2372	8	3	0	5	11.44	0	4.46	22	ucuaacggaacgcuauuggauc	pla-miR11602	pla-MIR11602	Paeonia lactiflora	miR11602	u
miR828a	mir2373	8	3	0	5	11.44	0	4.46	22	ucuugcucaaaugaguguucca	lus-miR828a	lus-MIR828a	Linum usitatissimum	miR828a	u
miR5564a	mir2374	8	3	0	5	11.44	0	4.46	22	uggggaagcaauucgucgaaca	sbi-miR5564a	sbi-MIR5564a	Sorghum bicolor	miR5564a	u
miR10412	mir2375	8	3	0	5	11.44	0	4.46	24	gaacguucuggagaacucuagagu	gma-miR10412	gma-MIR10412	Glycine max	miR10412	g
miR11430	mir2376	8	3	1	4	11.44	4.26	3.57	21	agcgguuucgaguugaaggcu	pab-miR11430	pab-MIR11430	Picea abies	miR11430	a
miR11324	mir2377	8	3	1	4	11.44	4.26	3.57	21	ggcagaaacgggcagagcucc	ppt-miR11324	ppt-MIR11324	Physcomitrella patens	miR11324	g
miR5182	mir2378	8	3	1	4	11.44	4.26	3.57	21	ugaugaucuuggaacacgugc	bdi-miR5182	bdi-MIR5182	Brachypodium distachyon	miR5182	u
miR8036-3p	mir2379	8	3	1	4	11.44	4.26	3.57	22	uaugucuuuccgaugccuccca	stu-miR8036-3p	stu-MIR8036	Solanum tuberosum	miR8036-3p	u
miR5267a	mir2380	8	3	1	4	11.44	4.26	3.57	24	aggcauuugcuagaauacacccac	mtr-miR5267a, mtr-miR5267b, mtr-miR5267c, mtr-miR5267d, mtr-miR5267e, mtr-miR5267f, mtr-miR5267g, mtr-miR5267h, mtr-miR5267i, mtr-miR5267j, mtr-miR5267k, mtr-miR5267m, mtr-miR5267n	mtr-MIR5267a, mtr-MIR5267b, mtr-MIR5267c, mtr-MIR5267d, mtr-MIR5267e, mtr-MIR5267f, mtr-MIR5267g, mtr-MIR5267h, mtr-MIR5267i, mtr-MIR5267j, mtr-MIR5267k, mtr-MIR5267m, mtr-MIR5267n	Medicago truncatula, Medicago truncatula, Medicago truncatula, Medicago truncatula, Medicago truncatula, Medicago truncatula, Medicago truncatula, Medicago truncatula, Medicago truncatula, Medicago truncatula, Medicago truncatula, Medicago truncatula, Medicago truncatula	miR5267a, miR5267b, miR5267c, miR5267d, miR5267e, miR5267f, miR5267g, miR5267h, miR5267i, miR5267j, miR5267k, miR5267m, miR5267n	a
miR5295a	mir2381	8	3	1	4	11.44	4.26	3.57	24	ucggcucugggaaugaaaagaggc	mtr-miR5295a, mtr-miR5295b, mtr-miR5295c, mtr-miR5295d	mtr-MIR5295a, mtr-MIR5295b, mtr-MIR5295c, mtr-MIR5295d	Medicago truncatula, Medicago truncatula, Medicago truncatula, Medicago truncatula	miR5295a, miR5295b, miR5295c, miR5295d	u
miR4393a	mir2382	8	3	1	4	11.44	4.26	3.57	24	ugagaaaaggacggcagaaaagcc	gma-miR4393a	gma-MIR4393a	Glycine max	miR4393a	u
miR8128-5p	mir2383	8	3	2	3	11.44	8.53	2.68	21	auuagaccucucccgacgaaa	ppe-miR8128-5p	ppe-MIR8128	Prunus persica	miR8128-5p	a
miR166f	mir2384	8	3	2	3	11.44	8.53	2.68	21	ucggaccaggcuucauccccc	bna-miR166f	bna-MIR166f	Brassica napus	miR166f	u
miR9552a-5p	mir2385	8	3	3	2	11.44	12.79	1.78	21	cuaucggucuacucggucagc	bra-miR9552a-5p	bra-MIR9552a	Brassica rapa	miR9552a-5p	c
miR7500	mir2386	8	3	3	2	11.44	12.79	1.78	24	aucgaguuauucgaguuaaucgag	ghr-miR7500	ghr-MIR7500	Gossypium hirsutum	miR7500	a
miR391a	mir2387	8	4	0	4	15.25	0	3.57	21	uacgcaguugagaugacacug	pab-miR391a, pab-miR391b	pab-MIR391a, pab-MIR391b	Picea abies, Picea abies	miR391a, miR391b	u
miR3627j	mir2388	8	4	0	4	15.25	0	3.57	22	uggcgcagaagaaaugacacug	pab-miR3627j	pab-MIR3627j	Picea abies	miR3627j	u
miR8552b	mir2389	8	4	0	4	15.25	0	3.57	24	uaccggacaucugugaucgucaga	atr-miR8552b	atr-MIR8552b	Amborella trichopoda	miR8552b	u
miR398a-5p	mir2390	8	4	1	3	15.25	4.26	2.68	22	ggagugacacugagaacacaag	mtr-miR398a-5p	mtr-MIR398a	Medicago truncatula	miR398a-5p	g
miR10990	mir2391	8	4	2	2	15.25	8.53	1.78	21	ccaaggaaaauuuuaugacga	mdm-miR10990	mdm-MIR10990	Malus domestica	miR10990	c
miR11326	mir2392	8	5	0	3	19.07	0	2.68	21	ucgggagaucugucgcgaugc	ppt-miR11326	ppt-MIR11326	Physcomitrella patens	miR11326	u
miR6107	mir2393	8	5	0	3	19.07	0	2.68	24	aaaggggacaauaucugguacggu	cca-miR6107	cca-MIR6107	Cynara cardunculus	miR6107	a
miR397a-3p	mir2394	8	5	2	1	19.07	8.53	0.89	21	cgguuucgacagcgcugcacu	eun-miR397a-3p	eun-MIR397a	Eugenia uniflora	miR397a-3p	c
miR2868	mir2035	7	0	0	7	0	0	6.25	20	uugguuuuguguaguagaaa	osa-miR2868	osa-MIR2868	Oryza sativa	miR2868	u
miR5070	mir2036	7	0	0	7	0	0	6.25	21	aacuaaguagggucagagggu	bdi-miR5070	bdi-MIR5070	Brachypodium distachyon	miR5070	a
miR408-5p	mir2037	7	0	0	7	0	0	6.25	21	acggggaacaggcagagcaug	csi-miR408-5p	csi-MIR408	Citrus sinensis	miR408-5p	a
miR11426a	mir2038	7	0	0	7	0	0	6.25	21	agaacuggaguuuguugacuc	pab-miR11426a	pab-MIR11426a	Picea abies	miR11426a	a
miR5039	mir2039	7	0	0	7	0	0	6.25	21	cccuuuuuuaaucguugcaug	gma-miR5039	gma-MIR5039	Glycine max	miR5039	c
miR408-5p	mir2040	7	0	0	7	0	0	6.25	21	cggggaacaggcagagcaugg	ptc-miR408-5p	ptc-MIR408	Populus trichocarpa	miR408-5p	c
miR6288a	mir2041	7	0	0	7	0	0	6.25	21	gaaaaugacaaguggcuaguu	ppe-miR6288a	ppe-MIR6288a	Prunus persica	miR6288a	g
miR7534	mir2042	7	0	0	7	0	0	6.25	21	gcaacuugacuacaguuugac	lja-miR7534	lja-MIR7534	Lotus japonicus	miR7534	g
miR166a-5p	mir2043	7	0	0	7	0	0	6.25	21	ggaauguugucugguucgaaa	vca-miR166a-5p	vca-MIR166a	Vriesea carinata	miR166a-5p	g
miR11480	mir2044	7	0	0	7	0	0	6.25	21	ggaggccaguuggacaaggcu	pab-miR11480	pab-MIR11480	Picea abies	miR11480	g
miR398a-5p	mir2045	7	0	0	7	0	0	6.25	21	ggagugucaugagaacacaga	aly-miR398a-5p	aly-MIR398a	Arabidopsis lyrata	miR398a-5p	g
miR11501	mir2046	7	0	0	7	0	0	6.25	21	uauuggaaaggcgaguuggcu	pab-miR11501	pab-MIR11501	Picea abies	miR11501	u
miR1312b	mir2047	7	0	0	7	0	0	6.25	22	uuuggagagaaaauggcgacau	pab-miR1312b, pde-miR1312, pta-miR1312	pab-MIR1312b, pde-MIR1312, pta-MIR1312	Picea abies, Pinus densata, Pinus taeda	miR1312b, miR1312, miR1312	u
miR11305	mir2048	7	0	0	7	0	0	6.25	22	uuuugguccgaauccgagcucc	fve-miR11305	fve-MIR11305	Fragaria vesca	miR11305	u
miR8763	mir2049	7	0	0	7	0	0	6.25	23	uuaauacuguuaaauuuguuggu	gra-miR8763	gra-MIR8763	Gossypium raimondii	miR8763	u
miR8594.2	mir2050	7	0	0	7	0	0	6.25	24	aauggauauguuaagcaaauaaau	atr-miR8594.2	atr-MIR8594	Amborella trichopoda	miR8594.2	a
miR7489	mir2051	7	0	0	7	0	0	6.25	24	auuguugccaauacaggagaacgu	ghr-miR7489	ghr-MIR7489	Gossypium hirsutum	miR7489	a
miR8599	mir2052	7	0	0	7	0	0	6.25	24	ccaaaauggcuugaguucuaaccu	atr-miR8599	atr-MIR8599	Amborella trichopoda	miR8599	c
miR10518	mir2053	7	0	1	6	0	4.26	5.35	18	aagagauuuugaagggau	tae-miR10518	tae-MIR10518	Triticum aestivum	miR10518	a
miR172	mir2054	7	0	1	6	0	4.26	5.35	20	ggaaucuugaugaugcugca	atr-miR172, sbi-miR172b, tcc-miR172a	atr-MIR172, sbi-MIR172b, tcc-MIR172a	Amborella trichopoda, Sorghum bicolor, Theobroma cacao	miR172, miR172b, miR172a	g
miR1536	mir2055	7	0	1	6	0	4.26	5.35	21	aagcagagacaaauguguuua	gma-miR1536	gma-MIR1536	Glycine max	miR1536	a
miR477a	mir2056	7	0	1	6	0	4.26	5.35	21	accucccucaaaggcuuccaa	cme-miR477a	cme-MIR477a	Cucumis melo	miR477a	a
miR1426	mir2057	7	0	1	6	0	4.26	5.35	21	agaaucuugaugaugauuaaa	osa-miR1426	osa-MIR1426	Oryza sativa	miR1426	a
miR11428	mir2058	7	0	1	6	0	4.26	5.35	21	agauugagaacccugagagag	pab-miR11428	pab-MIR11428	Picea abies	miR11428	a
miR5793	mir2059	7	0	1	6	0	4.26	5.35	21	cgaggacgagauacagugcag	osa-miR5793	osa-MIR5793	Oryza sativa	miR5793	c
miR398b	mir2060	7	0	1	6	0	4.26	5.35	21	cguguucucaggucgccccug	ppe-miR398b	ppe-MIR398b	Prunus persica	miR398b	c
miR156d-3p	mir2061	7	0	1	6	0	4.26	5.35	21	gcucacucucuuucugucaua	aly-miR156d-3p, cas-miR156d-3p	aly-MIR156d, cas-MIR156d	Arabidopsis lyrata, Camelina sativa	miR156d-3p, miR156d-3p	g
miR5022	mir2062	7	0	1	6	0	4.26	5.35	21	gucaugggguaugaucgaaug	ath-miR5022	ath-MIR5022	Arabidopsis thaliana	miR5022	g
miR7121b	mir2063	7	0	1	6	0	4.26	5.35	21	uccucuuggugaucgcccugu	mdm-miR7121b	mdm-MIR7121b	Malus domestica	miR7121b	u
miR2678	mir2064	7	0	1	6	0	4.26	5.35	21	ugaaauuguugcgagugucuu	mtr-miR2678	mtr-MIR2678	Medicago truncatula	miR2678	u
miR8638	mir2065	7	0	1	6	0	4.26	5.35	21	ugaauacaggaauggcucucu	gra-miR8638	gra-MIR8638	Gossypium raimondii	miR8638	u
miR1033d	mir2066	7	0	1	6	0	4.26	5.35	21	ugacgggucgugaugggcacu	ppt-miR1033d	ppt-MIR1033d	Physcomitrella patens	miR1033d	u
miR5506	mir2067	7	0	1	6	0	4.26	5.35	21	uggaucgcuucgucugauggu	osa-miR5506	osa-MIR5506	Oryza sativa	miR5506	u
miR1169-3p	mir2068	7	0	1	6	0	4.26	5.35	21	uguggauguugcuugcuggau	cre-miR1169-3p	cre-MIR1169	Chlamydomonas reinhardtii	miR1169-3p	u
miR846-3p	mir2069	7	0	1	6	0	4.26	5.35	21	uugaauugaagugcuugaauu	aly-miR846-3p	aly-MIR846	Arabidopsis lyrata	miR846-3p	u
miR3439-5p	mir2070	7	0	1	6	0	4.26	5.35	21	uugggguuucgaaaucaagag	aly-miR3439-5p	aly-MIR3439	Arabidopsis lyrata	miR3439-5p	u
miR3623-5p	mir2071	7	0	1	6	0	4.26	5.35	22	ucacaaguucauccaagcacca	vvi-miR3623-5p	vvi-MIR3623	Vitis vinifera	miR3623-5p	u
miR167c-5p	mir2072	7	0	1	6	0	4.26	5.35	22	ugaagcugccagcgugaucuca	eun-miR167c-5p	eun-MIR167c	Eugenia uniflora	miR167c-5p	u
miR1129	mir2073	7	0	1	6	0	4.26	5.35	24	cagcgagccagcggagaccggcag	tae-miR1129	tae-MIR1129	Triticum aestivum	miR1129	c
miR10212-5p	mir2074	7	0	1	6	0	4.26	5.35	24	cgaaaaaugauugguuguaucgcu	eun-miR10212-5p	eun-MIR10212	Eugenia uniflora	miR10212-5p	c
miR6226-3p	mir2075	7	0	1	6	0	4.26	5.35	24	gauuagucacgauuagucguccga	sbi-miR6226-3p	sbi-MIR6226	Sorghum bicolor	miR6226-3p	g
miR7516-3p	mir2076	7	0	2	5	0	8.53	4.46	21	agagacgugacucccgcuacg	lja-miR7516-3p	lja-MIR7516	Lotus japonicus	miR7516-3p	a
miR7821	mir2077	7	0	2	5	0	8.53	4.46	21	agaugggcaucggcauuguga	ptc-miR7821	ptc-MIR7821	Populus trichocarpa	miR7821	a
miR6145e	mir2078	7	0	2	5	0	8.53	4.46	21	auuguuacauguagcacuggc	nta-miR6145e	nta-MIR6145e	Nicotiana tabacum	miR6145e	a
miR5675	mir2079	7	0	2	5	0	8.53	4.46	21	uagagacgacaacaauggaaa	gma-miR5675	gma-MIR5675	Glycine max	miR5675	u
miR851-5p	mir2080	7	0	2	5	0	8.53	4.46	21	ucucgguucgcgauccacaag	ath-miR851-5p	ath-MIR851	Arabidopsis thaliana	miR851-5p	u
miR477e-3p	mir2081	7	0	2	5	0	8.53	4.46	21	ugagguucuuggggagaguag	csi-miR477e-3p	csi-MIR477e	Citrus sinensis	miR477e-3p	u
miR6154a	mir2082	7	0	2	5	0	8.53	4.46	21	ugggucuccuggagaaagguc	nta-miR6154a, nta-miR6154b	nta-MIR6154a, nta-MIR6154b	Nicotiana tabacum, Nicotiana tabacum	miR6154a, miR6154b	u
miR863-5p	mir2083	7	0	2	5	0	8.53	4.46	21	uuaugucuuguugaucucaau	ath-miR863-5p	ath-MIR863	Arabidopsis thaliana	miR863-5p	u
miR863-3p	mir2084	7	0	2	5	0	8.53	4.46	21	uugagagcaacaagacauaau	ath-miR863-3p	ath-MIR863	Arabidopsis thaliana	miR863-3p	u
miR5217	mir2085	7	0	2	5	0	8.53	4.46	22	aggucauuuugaacggucggau	mtr-miR5217	mtr-MIR5217	Medicago truncatula	miR5217	a
miR482c-3p	mir2086	7	0	2	5	0	8.53	4.46	22	uucccaaggccgcccauuccga	eun-miR482c-3p	eun-MIR482c	Eugenia uniflora	miR482c-3p	u
miR482a	mir2087	7	0	2	5	0	8.53	4.46	22	uuuccaaugccucccauuccgg	aof-miR482a	aof-MIR482a	Asparagus officinalis	miR482a	u
miR11108v-3p	mir2088	7	0	2	5	0	8.53	4.46	23	uuggaugaugaguuauuuaaccc	lja-miR11108v-3p	lja-MIR11108v	Lotus japonicus	miR11108v-3p	u
miR5082	mir2089	7	0	2	5	0	8.53	4.46	24	ugcgaugauggccgcgcggguuca	osa-miR5082	osa-MIR5082	Oryza sativa	miR5082	u
miR7484g	mir2090	7	0	2	5	0	8.53	4.46	24	uucuuauauguuagaucaaagagc	gra-miR7484g	gra-MIR7484g	Gossypium raimondii	miR7484g	u
miR160e-3p	mir2091	7	0	3	4	0	12.79	3.57	21	gcauugagggagucaugcagg	bdi-miR160e-3p	bdi-MIR160e	Brachypodium distachyon	miR160e-3p	g
miR11580	mir2092	7	0	3	4	0	12.79	3.57	21	uuuggauuauuggguugcauc	pab-miR11580	pab-MIR11580	Picea abies	miR11580	u
miR5537	mir2093	7	0	3	4	0	12.79	3.57	22	aauguuuguauggaucguuugu	osa-miR5537	osa-MIR5537	Oryza sativa	miR5537	a
miR4241	mir2094	7	0	3	4	0	12.79	3.57	22	cuuugggauuuucuuacagcga	aly-miR4241	aly-MIR4241	Arabidopsis lyrata	miR4241	c
miR482a-5p	mir2095	7	0	3	4	0	12.79	3.57	22	gggugagagguugccggaaaga	ppe-miR482a-5p	ppe-MIR482a	Prunus persica	miR482a-5p	g
miR2099-5p	mir2096	7	0	3	4	0	12.79	3.57	22	ugaauauguuuguacaagcuuu	osa-miR2099-5p	osa-MIR2099	Oryza sativa	miR2099-5p	u
miR391	mir2097	7	0	3	4	0	12.79	3.57	22	ugcaggagagaugacgcccauc	pgi-miR391	pgi-MIR391	Panax ginseng	miR391	u
miR482c	mir2098	7	0	3	4	0	12.79	3.57	22	uucccaaaaccuccaauuccaa	gra-miR482c	gra-MIR482c	Gossypium raimondii	miR482c	u
miR7510b	mir2099	7	0	3	4	0	12.79	3.57	23	aagaacaugaucuuuagcggcgu	ghr-miR7510b	ghr-MIR7510b	Gossypium hirsutum	miR7510b	a
miR5790	mir2100	7	0	3	4	0	12.79	3.57	24	aagacgauccuagcagagcuucau	osa-miR5790	osa-MIR5790	Oryza sativa	miR5790	a
miR10445	mir2101	7	0	3	4	0	12.79	3.57	24	aaggaccaaauuuaugaauuaaau	gma-miR10445	gma-MIR10445	Glycine max	miR10445	a
miR9744	mir2102	7	0	4	3	0	17.06	2.68	21	aauggauaugagcugcauaca	gma-miR9744	gma-MIR9744	Glycine max	miR9744	a
miR164b	mir2103	7	0	4	3	0	17.06	2.68	21	uggagaagcagggcacaugcu	vvi-miR164b	vvi-MIR164b	Vitis vinifera	miR164b	u
miR319g	mir2104	7	1	0	6	3.81	0	5.35	20	gagcuuucuucaguccacuc	mdm-miR319g	mdm-MIR319g	Malus domestica	miR319g	g
miR1122	mir2105	7	1	0	6	3.81	0	5.35	20	uagauacauccguauuugga	bdi-miR1122	bdi-MIR1122	Brachypodium distachyon	miR1122	u
miR319b-5p	mir2106	7	1	0	6	3.81	0	5.35	21	agagcuuucuucgguccacuc	aly-miR319b-5p, cas-miR319b	aly-MIR319b, cas-MIR319b	Arabidopsis lyrata, Camelina sativa	miR319b-5p, miR319b	a
miR8701	mir2107	7	1	0	6	3.81	0	5.35	21	aggggcuuagaaagaugggac	gra-miR8701	gra-MIR8701	Gossypium raimondii	miR8701	a
miR397a	mir2108	7	1	0	6	3.81	0	5.35	21	auugagugcagcguugaugaa	lus-miR397a	lus-MIR397a	Linum usitatissimum	miR397a	a
miR8636	mir2109	7	1	0	6	3.81	0	5.35	21	cggacccucuaacaguggagg	gra-miR8636	gra-MIR8636	Gossypium raimondii	miR8636	c
miR160c	mir2110	7	1	0	6	3.81	0	5.35	21	cugccuggcucccuguaugcc	pab-miR160c, pab-miR160e, pab-miR160f	pab-MIR160c, pab-MIR160e, pab-MIR160f	Picea abies, Picea abies, Picea abies	miR160c, miR160e, miR160f	c
miR5533	mir2111	7	1	0	6	3.81	0	5.35	21	cuuugccagaagcccucaugg	osa-miR5533	osa-MIR5533	Oryza sativa	miR5533	c
miR6450a	mir2112	7	1	0	6	3.81	0	5.35	21	cuuugucaggacucaaggcua	ptc-miR6450a	ptc-MIR6450a	Populus trichocarpa	miR6450a	c
miR169y	mir2113	7	1	0	6	3.81	0	5.35	21	uagccauggaugaauugccug	ptc-miR169y	ptc-MIR169y	Populus trichocarpa	miR169y	u
miR12169	mir2114	7	1	0	6	3.81	0	5.35	21	uaggaguuauuggauuggguu	aof-miR12169	aof-MIR12169	Asparagus officinalis	miR12169	u
miR5740	mir2115	7	1	0	6	3.81	0	5.35	21	ugaacagaaagaacauuuggc	mtr-miR5740	mtr-MIR5740	Medicago truncatula	miR5740	u
miR900-3p	mir2116	7	1	0	6	3.81	0	5.35	21	uguguucuuguaccugggaag	ppt-miR900-3p	ppt-MIR900	Physcomitrella patens	miR900-3p	u
miR171b	mir2117	7	1	0	6	3.81	0	5.35	21	uugagccgugccaauaucacg	cme-miR171b	cme-MIR171b	Cucumis melo	miR171b	u
miR4367	mir2118	7	1	0	6	3.81	0	5.35	22	cugaacccuagcgaaguaaauc	gma-miR4367	gma-MIR4367	Glycine max	miR4367	c
miR11293	mir2119	7	1	0	6	3.81	0	5.35	22	uucuuccucaggaaccuccacc	fve-miR11293	fve-MIR11293	Fragaria vesca	miR11293	u
miR4378a	mir2120	7	1	0	6	3.81	0	5.35	24	auaggacugucuuagaauggugua	gma-miR4378a	gma-MIR4378a	Glycine max	miR4378a	a
miR7762-5p	mir2121	7	1	0	6	3.81	0	5.35	24	caguugaugaccaaguucucgaga	bdi-miR7762-5p	bdi-MIR7762	Brachypodium distachyon	miR7762-5p	c
miR8762d	mir2122	7	1	0	6	3.81	0	5.35	24	uuguuaacuuugaugauguggcau	gra-miR8762d	gra-MIR8762d	Gossypium raimondii	miR8762d	u
miR7737-5p	mir2123	7	1	0	6	3.81	0	5.35	24	uuucggucaauguauuucaagcag	bdi-miR7737-5p	bdi-MIR7737	Brachypodium distachyon	miR7737-5p	u
miR5303a	mir2124	7	1	0	6	3.81	0	5.35	24	uuuuggagaauccgacacgcaccc	stu-miR5303a, stu-miR5303b, stu-miR5303c, stu-miR5303d	stu-MIR5303a, stu-MIR5303b, stu-MIR5303c, stu-MIR5303d	Solanum tuberosum, Solanum tuberosum, Solanum tuberosum, Solanum tuberosum	miR5303a, miR5303b, miR5303c, miR5303d	u
miR11072a-3p	mir2125	7	1	1	5	3.81	4.26	4.46	19	gggagggacuaauuucaga	lja-miR11072a-3p	lja-MIR11072a	Lotus japonicus	miR11072a-3p	g
miR172e-3p	mir2126	7	1	1	5	3.81	4.26	4.46	20	gaaucuugaugaugcugcau	aly-miR172e-3p	aly-MIR172e	Arabidopsis lyrata	miR172e-3p	g
miR8155	mir2127	7	1	1	5	3.81	4.26	4.46	20	guaaccuggcucugauacca	aof-miR8155	aof-MIR8155	Asparagus officinalis	miR8155	g
miR2109-5p	mir2128	7	1	1	5	3.81	4.26	4.46	20	ugcgagugucuucgccucug	gma-miR2109-5p	gma-MIR2109	Glycine max	miR2109-5p	u
miR11040	mir2129	7	1	1	5	3.81	4.26	4.46	21	aacaauugucaugacacggac	seu-miR11040	seu-MIR11040	Salicornia europaea	miR11040	a
miR2081	mir2130	7	1	1	5	3.81	4.26	4.46	21	agcuagaguuaugugucugau	ppt-miR2081	ppt-MIR2081	Physcomitrella patens	miR2081	a
miR5755	mir2131	7	1	1	5	3.81	4.26	4.46	21	cuuuaacgcgggaaagacaca	mtr-miR5755	mtr-MIR5755	Medicago truncatula	miR5755	c
miR7532a	mir2132	7	1	1	5	3.81	4.26	4.46	21	gaagcugccucuggucguggu	lja-miR7532a	lja-MIR7532a	Lotus japonicus	miR7532a	g
miR7835	mir2133	7	1	1	5	3.81	4.26	4.46	21	gaugggauuuuucgggaagug	ptc-miR7835	ptc-MIR7835	Populus trichocarpa	miR7835	g
miR172b-5p	mir2134	7	1	1	5	3.81	4.26	4.46	21	gcagcaucaucaagauucaca	eun-miR172b-5p	eun-MIR172b	Eugenia uniflora	miR172b-5p	g
miR10221-5p	mir2135	7	1	1	5	3.81	4.26	4.46	21	gcucgaggucaguuugucgcc	eun-miR10221-5p	eun-MIR10221	Eugenia uniflora	miR10221-5p	g
miR1428a-3p	mir2136	7	1	1	5	3.81	4.26	4.46	21	uaagauaaagccgugaauuug	osa-miR1428a-3p	osa-MIR1428a	Oryza sativa	miR1428a-3p	u
miR12173	mir2137	7	1	1	5	3.81	4.26	4.46	21	uaugaauuuccgcuguaguuu	aof-miR12173	aof-MIR12173	Asparagus officinalis	miR12173	u
miR817	mir2138	7	1	1	5	3.81	4.26	4.46	21	uccaacuugaggcccgauuga	osa-miR817	osa-MIR817	Oryza sativa	miR817	u
miR536	mir2139	7	1	1	5	3.81	4.26	4.46	21	ucgugucaagcugugugcauc	smo-miR536	smo-MIR536	Selaginella moellendorffii	miR536	u
miR11110a-5p	mir2140	7	1	1	5	3.81	4.26	4.46	21	ucuuuaugucuuugaaugagg	lja-miR11110a-5p, lja-miR11110b-5p	lja-MIR11110a, lja-MIR11110b	Lotus japonicus, Lotus japonicus	miR11110a-5p, miR11110b-5p	u
miR5488	mir2141	7	1	1	5	3.81	4.26	4.46	21	ugaaggcgacugaugauuuca	osa-miR5488	osa-MIR5488	Oryza sativa	miR5488	u
miR5166	mir2142	7	1	1	5	3.81	4.26	4.46	21	ugcccaccaggguucgaucca	bdi-miR5166	bdi-MIR5166	Brachypodium distachyon	miR5166	u
miR2109	mir2143	7	1	1	5	3.81	4.26	4.46	21	ugcgagugucuucgccucuga	gso-miR2109	gso-MIR2109	Glycine soja	miR2109	u
miR834	mir2144	7	1	1	5	3.81	4.26	4.46	21	ugguagcaguagcggugguaa	ath-miR834	ath-MIR834	Arabidopsis thaliana	miR834	u
miR12155	mir2145	7	1	1	5	3.81	4.26	4.46	21	uguguauggacgagaaccggc	aof-miR12155	aof-MIR12155	Asparagus officinalis	miR12155	u
miR1861b	mir2146	7	1	1	5	3.81	4.26	4.46	22	cgaucuugaggcaggaacugag	osa-miR1861b, osa-miR1861f, osa-miR1861i, osa-miR1861l	osa-MIR1861b, osa-MIR1861f, osa-MIR1861i, osa-MIR1861l	Oryza sativa, Oryza sativa, Oryza sativa, Oryza sativa	miR1861b, miR1861f, miR1861i, miR1861l	c
miR11021	mir2147	7	1	1	5	3.81	4.26	4.46	22	uagcaagcggaacauuugcaca	seu-miR11021	seu-MIR11021	Salicornia europaea	miR11021	u
miR11524	mir2148	7	1	1	5	3.81	4.26	4.46	22	ucuccggcggcguucuuugcug	pab-miR11524	pab-MIR11524	Picea abies	miR11524	u
miR169a-5p	mir2149	7	1	1	5	3.81	4.26	4.46	23	uagccaaggaugauuugccugug	ata-miR169a-5p, ata-miR169j-5p	ata-MIR169a, ata-MIR169j	Aegilops tauschii, Aegilops tauschii	miR169a-5p, miR169j-5p	u
miR319i	mir2150	7	1	1	5	3.81	4.26	4.46	23	uuggacugaaggggagcuccuuc	gma-miR319i	gma-MIR319i	Glycine max	miR319i	u
miR10206b-3p	mir2151	7	1	1	5	3.81	4.26	4.46	24	aauguaucuaucugucaauaguaa	vca-miR10206b-3p	vca-MIR10206b	Vriesea carinata	miR10206b-3p	a
miR481a	mir2152	7	1	1	5	3.81	4.26	4.46	24	aggaccucacuuaacagcuuaagc	ptc-miR481a, ptc-miR481b, ptc-miR481c	ptc-MIR481a, ptc-MIR481b, ptc-MIR481c	Populus trichocarpa, Populus trichocarpa, Populus trichocarpa	miR481a, miR481b, miR481c	a
miR1874-3p	mir2153	7	1	1	5	3.81	4.26	4.46	24	uauggauggagguguaacccgaug	osa-miR1874-3p	osa-MIR1874	Oryza sativa	miR1874-3p	u
miR10198	mir2154	7	1	2	4	3.81	8.53	3.57	21	aaggaacucgaaauucauagu	gma-miR10198	gma-MIR10198	Glycine max	miR10198	a
miR1160.3	mir2155	7	1	2	4	3.81	8.53	3.57	21	aaggacccgugcgggaaggga	cre-miR1160.3	cre-MIR1160	Chlamydomonas reinhardtii	miR1160.3	a
miR7122a-3p	mir2156	7	1	2	4	3.81	8.53	3.57	21	gccguguuucuuuguauaaag	ppe-miR7122a-3p	ppe-MIR7122a	Prunus persica	miR7122a-3p	g
miR5832	mir2157	7	1	2	4	3.81	8.53	3.57	21	uuggcggagcgguugcuguca	osa-miR5832	osa-MIR5832	Oryza sativa	miR5832	u
miR5665	mir2158	7	1	2	4	3.81	8.53	3.57	21	uugguggacaagaucugggau	ath-miR5665	ath-MIR5665	Arabidopsis thaliana	miR5665	u
miR5385	mir2159	7	1	2	4	3.81	8.53	3.57	22	accaccaaccccaccgcuucuc	sbi-miR5385	sbi-MIR5385	Sorghum bicolor	miR5385	a
miR5669	mir2160	7	1	2	4	3.81	8.53	3.57	22	caauguagugugguaagugguc	gma-miR5669	gma-MIR5669	Glycine max	miR5669	c
miR11138-3p	mir2161	7	1	2	4	3.81	8.53	3.57	23	aaagcuuaagcuguuggguaagg	lja-miR11138-3p	lja-MIR11138	Lotus japonicus	miR11138-3p	a
miR8003	mir2162	7	1	2	4	3.81	8.53	3.57	24	auuucgguauacaaaugggaugac	stu-miR8003	stu-MIR8003	Solanum tuberosum	miR8003	a
miR7980b-3p	mir2163	7	1	2	4	3.81	8.53	3.57	24	gagauggaaucaguguuuggacau	stu-miR7980b-3p	stu-MIR7980b	Solanum tuberosum	miR7980b-3p	g
miR7717a-3p	mir2164	7	1	2	4	3.81	8.53	3.57	24	gauggauacgauugucgacugaga	bdi-miR7717a-3p	bdi-MIR7717a	Brachypodium distachyon	miR7717a-3p	g
[truncated: 2,104 more rows]
