# Supplementary material for: Characterization and functional analysis of miRNAs in Salvia miltiorrhiza-isolated exosome-like nanoparticles for gastric cancer treatment
Source: PLoS One. 2026 Jul 16;21(7):e0353354. doi: 10.1371/journal.pone.0353354 (PMC13375030; doi:10.1371/journal.pone.0353354)
Supplement: S3 Table — (CSV) [file pone.0353354.s004.csv]

Length	Length (计数)
17	2
18	14
19	53
20	274
21	2163
22	719
23	144
24	729
25	4
28	1
