# Supplementary material for: Characterization and functional analysis of miRNAs in Salvia miltiorrhiza-isolated exosome-like nanoparticles for gastric cancer treatment
Source: PLoS One. 2026 Jul 16;21(7):e0353354. doi: 10.1371/journal.pone.0353354 (PMC13375030; doi:10.1371/journal.pone.0353354)
Supplement: S4 Table — (XLSX) [file pone.0353354.s005.xlsx]

## Sheet: The reads not less than 10
representive_family	miRNA	total	Exo-1	Exo-2	Exo-3	The original reads in each biological repetitionis not less than 10.	Exo-1.norm	Exo-2.norm	Exo-3.norm	Length	seq	homo_miRNA	homo_precursor	homo_organism	family	fst_nuc
miR6300	mir4103	31219	4959	4812	21448	4812	18910.1	20519	19134.9	18	gucguuguaguauagugg	gma-miR6300	gma-MIR6300	Glycine max	miR6300	g
miR172b	mir4102	13463	2248	1780	9435	1780	8572.27	7590.17	8417.46	21	gcagcauuaucaagauucaca	gra-miR172b	gra-MIR172b	Gossypium raimondii	miR172b	g
miR2916	mir4101	9627	1520	1218	6889	1218	5796.2	5193.72	6146.04	23	uggggacucgaagacgaucauau	peu-miR2916	peu-MIR2916	Populus euphratica	miR2916	u
miR156q	mir4099	4133	653	566	2914	566	2490.08	2413.5	2599.73	21	ugacagaagagagugagcacu	gma-miR156q, gma-miR156s	gma-MIR156q, gma-MIR156s	Glycine max, Glycine max	miR156q, miR156s	u
miR156	mir4100	4184	662	565	2957	565	2524.4	2409.24	2638.1	21	cugacagaagagagugagcac	ama-miR156	ama-MIR156	Avicennia marina	miR156	c
miR156j	mir4098	4123	649	564	2910	564	2474.82	2404.97	2596.17	22	guugacagaagagagugagcac	cme-miR156j	cme-MIR156j	Cucumis melo	miR156j	g
miR156b	mir4097	4007	633	545	2829	545	2413.81	2323.96	2523.9	21	ugacagaagagagugagcaua	cca-miR156b	cca-MIR156b	Cynara cardunculus	miR156b	u
miR156f-5p	mir4096	3963	626	536	2801	536	2387.12	2285.58	2498.92	20	cugacagaagagagugagca	stu-miR156f-5p	stu-MIR156f	Solanum tuberosum	miR156f-5p	c
miR6478	mir4094	3267	571	533	2163	533	2177.39	2272.79	1929.73	21	ccgaccuuagcucaguuggug	ptc-miR6478	ptc-MIR6478	Populus trichocarpa	miR6478	c
miR6024	mir4095	3687	608	468	2611	468	2318.48	1995.62	2329.41	22	uuuuagcaagaguuguuuuacc	sly-miR6024	sly-MIR6024	Solanum lycopersicum	miR6024	u
miR159a-3p	mir4093	2741	465	461	1815	461	1773.18	1965.77	1619.26	21	uuuggauugaagggagcucua	csi-miR159a-3p	csi-MIR159a	Citrus sinensis	miR159a-3p	u
miR164b	mir4090	1791	271	279	1241	271	1033.4	1189.69	1107.16	20	uggagaagcagggcacgugc	gma-miR164b, gma-miR164d	gma-MIR164b, gma-MIR164d	Glycine max, Glycine max	miR164b, miR164d	u
miR164e-5p	mir4091	1791	271	279	1241	271	1033.4	1189.69	1107.16	22	uggagaagcagggcacgugcaa	bra-miR164e-5p	bra-MIR164e	Brassica rapa	miR164e-5p	u
miR159c	mir4089	1591	291	271	1029	271	1109.67	1155.58	918.03	21	uuuggauugaagggagcucuu	lus-miR159c	lus-MIR159c	Linum usitatissimum	miR159c	u
miR159b	mir4088	1587	291	271	1025	271	1109.67	1155.58	914.46	21	uuuggauugaagggagcucuc	lus-miR159b	lus-MIR159b	Linum usitatissimum	miR159b	u
miR1171	mir4092	1918	266	249	1403	249	1014.34	1061.78	1251.7	23	uggaguggaguggaguggagugg	cre-miR1171	cre-MIR1171	Chlamydomonas reinhardtii	miR1171	u
miR5266	mir4086	1480	228	282	970	228	869.43	1202.49	865.39	20	cugggggacugucuggggcg	mtr-miR5266	mtr-MIR5266	Medicago truncatula	miR5266	c
miR319c	mir4087	1518	259	221	1038	221	987.64	942.37	926.05	21	uuggacugaagggagcucccu	rco-miR319c	rco-MIR319c	Ricinus communis	miR319c	u
miR159c-3p	mir4085	1325	232	194	899	194	884.68	827.24	802.05	21	cuuggacugaagggagcuccc	csi-miR159c-3p	csi-MIR159c	Citrus sinensis	miR159c-3p	c
miR2111b-3p	mir4084	1300	201	178	921	178	766.47	759.02	821.67	21	auccucgggauacggauuacc	bra-miR2111b-3p	bra-MIR2111b	Brassica rapa	miR2111b-3p	a
miR319g	mir4083	1208	219	178	811	178	835.11	759.02	723.54	21	uuggacugaagggagcuccca	vvi-miR319g	vvi-MIR319g	Vitis vinifera	miR319g	u
miR5174b-3p	mir4082	1029	196	152	681	152	747.4	648.15	607.56	21	caaccuuuauggaacggaggg	bdi-miR5174b-3p	bdi-MIR5174b	Brachypodium distachyon	miR5174b-3p	c
miR168-5p	mir4077	871	131	166	574	131	499.54	707.85	512.1	21	ucgcuuggugcaggucgggaa	fve-miR168-5p, ppe-miR168	fve-MIR168, ppe-MIR168	Fragaria vesca, Prunus persica	miR168-5p, miR168	u
miR168-5p	mir4073	855	131	163	561	131	499.54	695.05	500.5	22	ucgcuuggugcaggucgggaac	lja-miR168-5p	lja-MIR168	Lotus japonicus	miR168-5p	u
miR168b	mir4071	853	130	163	560	130	495.73	695.05	499.61	19	ucgcuuggugcaggucggg	gma-miR168b	gma-MIR168b	Glycine max	miR168b	u
miR168	mir4072	853	130	163	560	130	495.73	695.05	499.61	20	ucgcuuggugcaggucggga	cme-miR168	cme-MIR168	Cucumis melo	miR168	u
miR812j	mir4081	992	138	127	727	127	526.23	541.55	648.6	24	aagacggaugauuaaaguuggaca	osa-miR812j	osa-MIR812j	Oryza sativa	miR812j	a
miR812f	mir4080	990	137	127	726	127	522.42	541.55	647.7	24	acggaugauuaaaguuggacacgg	osa-miR812f	osa-MIR812f	Oryza sativa	miR812f	a
miR1436	mir4079	883	147	122	614	122	560.55	520.22	547.78	21	acauuaugggacggagggagu	hvu-miR1436	hvu-MIR1436	Hordeum vulgare	miR1436	a
miR319c	mir4078	871	160	122	589	122	610.13	520.22	525.48	20	uuggacugaagggagcuccu	cme-miR319c	cme-MIR319c	Cucumis melo	miR319c	u
miR319h	mir4076	868	159	119	590	119	606.31	507.43	526.37	21	cuuggacugaagggagcuccu	mes-miR319h	mes-MIR319h	Manihot esculenta	miR319h	c
miR319c	mir4074	855	158	117	580	117	602.5	498.9	517.45	21	uuggacugaagggagcuccuu	pvu-miR319c	pvu-MIR319c	Phaseolus vulgaris	miR319c	u
miR319g	mir4075	855	158	117	580	117	602.5	498.9	517.45	22	uuggacugaagggagcuccuuc	gma-miR319g	gma-MIR319g	Glycine max	miR319g	u
miR319b	mir4070	848	155	116	577	116	591.06	494.64	514.77	20	cuuggacugaagggagcucc	ppt-miR319b	ppt-MIR319b	Physcomitrella patens	miR319b	c
miR319q	mir4069	827	154	112	561	112	587.25	477.58	500.5	21	uggacugaagggagcuccuuc	gma-miR319q	gma-MIR319q	Glycine max	miR319q	u
miR168c-5p	mir4062	751	111	150	490	111	423.27	639.62	437.15	21	ucgcuuggugcaggucgggac	bra-miR168c-5p	bra-MIR168c	Brassica rapa	miR168c-5p	u
miR535b-5p	mir4063	774	114	110	550	110	434.71	469.06	490.68	21	ugacaaugagagagagcacac	csi-miR535b-5p, csi-miR535d-5p	csi-MIR535b, csi-MIR535d	Citrus sinensis, Citrus sinensis	miR535b-5p, miR535d-5p	u
miR319f	mir4066	785	150	107	528	107	571.99	456.26	471.06	20	auuggacugaagggagcucc	mes-miR319f	mes-MIR319f	Manihot esculenta	miR319f	a
miR319c	mir4067	785	151	107	527	107	575.81	456.26	470.16	21	uuuggacugaagggagcuccu	cas-miR319c	cas-MIR319c	Camelina sativa	miR319c	u
miR319p	mir4065	784	151	107	526	107	575.81	456.26	469.27	21	uuuuggacugaagggagcucc	gma-miR319p	gma-MIR319p	Glycine max	miR319p	u
miR319	mir4064	782	150	107	525	107	571.99	456.26	468.38	19	uuggacugaagggagcucc	pta-miR319	pta-MIR319	Pinus taeda	miR319	u
miR5772	mir4060	738	134	106	498	106	510.98	452	444.29	24	agaaugugaguuagagugagcauc	gma-miR5772	gma-MIR5772	Glycine max	miR5772	a
miR6281	mir4061	745	135	100	510	100	514.79	426.41	455	21	guuagagauagagagagugag	ppe-miR6281	ppe-MIR6281	Prunus persica	miR6281	g
miR6146b	mir4068	805	111	97	597	97	423.27	413.62	532.62	22	uuuguccaaugaaauacuuauc	nta-miR6146b	nta-MIR6146b	Nicotiana tabacum	miR6146b	u
miR4228-3p	mir4057	636	119	97	420	97	453.78	413.62	374.7	21	ucggaugcgaaacgguggugu	ath-miR4228-3p	ath-MIR4228	Arabidopsis thaliana	miR4228-3p	u
miR169q	mir4056	594	91	94	409	91	347.01	400.83	364.89	21	uagccaaggagacugcccaug	osa-miR169q	osa-MIR169q	Oryza sativa	miR169q	u
miR169d	mir4055	593	91	94	408	91	347.01	400.83	364	21	uagccaaggagacugccuaug	zma-miR169d	zma-MIR169d	Zea mays	miR169d	u
miR166e-3p	mir4054	483	94	85	304	85	358.45	362.45	271.21	21	cucggaccaggcuucauuccc	bdi-miR166e-3p	bdi-MIR166e	Brachypodium distachyon	miR166e-3p	c
miR166u	mir4052	482	94	85	303	85	358.45	362.45	270.32	20	ucucggaccaggcuucauuc	gma-miR166u	gma-MIR166u	Glycine max	miR166u	u
miR166f-3p	mir4053	482	94	85	303	85	358.45	362.45	270.32	22	ucggaccaggcuucauuccccu	cas-miR166f-3p	cas-MIR166f	Camelina sativa	miR166f-3p	u
miR399b-3p	mir4059	707	123	81	503	81	469.03	345.4	448.75	21	ugccaaaggagaguugcccug	aly-miR399b-3p, ath-miR399b	aly-MIR399b, ath-MIR399b	Arabidopsis lyrata, Arabidopsis thaliana	miR399b-3p, miR399b	u
miR166a-3p	mir4047	429	84	80	265	80	320.32	341.13	236.42	22	ucggaccaggcuucauuccccc	csi-miR166a-3p, ctr-miR166, lus-miR166i	csi-MIR166a, ctr-MIR166, lus-MIR166i	Citrus sinensis, Citrus trifoliata, Linum usitatissimum	miR166a-3p, miR166, miR166i	u
miR399d	mir4058	665	109	79	477	79	415.65	336.87	425.56	21	ugccaaaggagaguugcccuu	cme-miR399d, cme-miR399e, mdm-miR399k	cme-MIR399d, cme-MIR399e, mdm-MIR399k	Cucumis melo, Cucumis melo, Malus domestica	miR399d, miR399e, miR399k	u
miR166-3p	mir4046	427	84	79	264	79	320.32	336.87	235.53	24	auuucggaccaggcuucauucccc	lja-miR166-3p	lja-MIR166	Lotus japonicus	miR166-3p	a
miR166e	mir4044	425	83	79	263	79	316.5	336.87	234.64	19	ggaccaggcuucauucccc	cpa-miR166e	cpa-MIR166e	Carica papaya	miR166e	g
miR1122c-3p	mir4051	471	78	70	323	70	297.44	298.49	288.17	21	ucuaauauuaugggacggagg	tae-miR1122c-3p	tae-MIR1122c	Triticum aestivum	miR1122c-3p	u
miR5021	mir4049	445	81	64	300	64	308.88	272.9	267.65	20	ugagaagaagaagaagaaaa	ath-miR5021	ath-MIR5021	Arabidopsis thaliana	miR5021	u
miR166c-5p	mir4033	350	64	63	223	63	244.05	268.64	198.95	21	ggaauguuguuuggcucgagg	stu-miR166c-5p	stu-MIR166c	Solanum tuberosum	miR166c-5p	g
miR5205b	mir4039	377	59	67	251	59	224.98	285.7	223.93	24	cuuauaauuagggacggagggagu	mtr-miR5205b	mtr-MIR5205b	Medicago truncatula	miR5205b	c
miR166d	mir4034	358	65	59	234	59	247.86	251.58	208.76	21	ucggaccaggcuucauucccg	cpa-miR166d, gma-miR166j-3p	cpa-MIR166d, gma-MIR166j	Carica papaya, Glycine max	miR166d, miR166j-3p	u
miR166a	mir4035	358	65	59	234	59	247.86	251.58	208.76	22	ucggaccaggcuucauucccgu	crt-miR166a, mes-miR166h	crt-MIR166a, mes-MIR166h	Citrus reticulata, Manihot esculenta	miR166a, miR166h	u
miR166m	mir4032	348	61	59	228	59	232.61	251.58	203.41	21	ucggaccaggcuucauucccu	osa-miR166m	osa-MIR166m	Oryza sativa	miR166m	u
miR1127b-3p	mir4040	379	60	58	261	58	228.8	247.32	232.85	21	acaaguauuucuggacggagg	tae-miR1127b-3p	tae-MIR1127b	Triticum aestivum	miR1127b-3p	a
miR156h	mir4050	463	68	53	342	53	259.3	226	305.12	20	ugacagaagagagugagcuc	fve-miR156h	fve-MIR156h	Fragaria vesca	miR156h	u
miR8016	mir4042	400	77	53	270	53	293.62	226	240.88	24	auuuuugaauggaaggcccaugug	stu-miR8016	stu-MIR8016	Solanum tuberosum	miR8016	a
miR166b	mir4022	301	54	53	194	53	205.92	226	173.08	22	ucggaccaggcuucauucccuu	crt-miR166b	crt-MIR166b	Citrus reticulata	miR166b	u
miR818d	mir4027	331	54	52	225	52	205.92	221.74	200.73	22	aaucccuuauauuaugggacgg	osa-miR818d	osa-MIR818d	Oryza sativa	miR818d	a
miR3932b-5p	mir4037	363	51	61	251	51	194.48	260.11	223.93	21	uuugacgugcucgaucugcuc	ath-miR3932b-5p	ath-MIR3932b	Arabidopsis thaliana	miR3932b-5p	u
miR11091-3p	mir4036	359	61	51	247	51	232.61	217.47	220.36	21	agaagagagaaguugaguaga	lja-miR11091-3p	lja-MIR11091	Lotus japonicus	miR11091-3p	a
miR1510a-5p	mir4026	322	66	50	206	50	251.68	213.21	183.78	21	uugucuuacccauuccuccca	mtr-miR1510a-5p	mtr-MIR1510a	Medicago truncatula	miR1510a-5p	u
miR396c	mir4025	321	48	56	217	48	183.04	238.79	193.6	21	uucaagaaagcugugggaaaa	cca-miR396c	cca-MIR396c	Cynara cardunculus	miR396c	u
miR164h-5p	mir4048	434	86	47	301	47	327.94	200.41	268.54	21	uggagaagcagggcacgugug	zma-miR164h-5p	zma-MIR164h	Zea mays	miR164h-5p	u
miR6219-3p	mir4021	296	57	47	192	47	217.36	200.41	171.29	24	agucccgaaaccuuagucccggcu	sbi-miR6219-3p	sbi-MIR6219	Sorghum bicolor	miR6219-3p	a
miR164e	mir4045	425	85	46	294	46	324.13	196.15	262.29	21	uggagaagcagggcacgugag	osa-miR164e	osa-MIR164e	Oryza sativa	miR164e	u
miR164a	mir4043	422	84	46	292	46	320.32	196.15	260.51	21	uggagaagcagggcacgugaa	hci-miR164a	hci-MIR164a	Helianthus ciliaris	miR164a	u
miR159c-3p	mir4014	277	46	45	186	45	175.41	191.89	165.94	21	uuuggauugaagggagcuccu	aly-miR159c-3p, ath-miR159c, cas-miR159a	aly-MIR159c, ath-MIR159c, cas-MIR159a	Arabidopsis lyrata, Arabidopsis thaliana, Camelina sativa	miR159c-3p, miR159c, miR159a	u
miR171h	mir4038	366	44	64	258	44	167.78	272.9	230.18	21	ugguugagccgcgccaauauc	vvi-miR171h	vvi-MIR171h	Vitis vinifera	miR171h	u
miR396a-3p	mir4024	316	44	56	216	44	167.78	238.79	192.71	21	guucaagaaagcugugggaaa	cca-miR396a-3p	cca-MIR396a	Cynara cardunculus	miR396a-3p	g
miR3946	mir4028	333	41	46	246	41	156.34	196.15	219.47	24	uuguagagaaagagaagagagcac	csi-miR3946	csi-MIR3946	Citrus sinensis	miR3946	u
miR1130b-3p	mir4012	272	47	41	184	41	179.22	174.83	164.16	21	ucuuauauuaugggacggagg	tae-miR1130b-3p	tae-MIR1130b	Triticum aestivum	miR1130b-3p	u
miR894	mir4010	269	46	41	182	41	175.41	174.83	162.37	20	cguuucacgucggguucacc	ppt-miR894	ppt-MIR894	Physcomitrella patens	miR894	c
miR160b-3p	mir4007	264	46	40	178	40	175.41	170.57	158.8	21	gcguacgaggagccaagcaua	csi-miR160b-3p	csi-MIR160b	Citrus sinensis	miR160b-3p	g
miR1873	mir4019	286	45	39	202	39	171.6	166.3	180.21	24	ucaacaugguaucagagcuggaag	osa-miR1873	osa-MIR1873	Oryza sativa	miR1873	u
miR11075c-3p	mir4041	382	47	38	297	38	179.22	162.04	264.97	23	gaagucguacuaggauugcaagc	lja-miR11075c-3p	lja-MIR11075c	Lotus japonicus	miR11075c-3p	g
miR812v	mir4018	285	54	38	193	38	205.92	162.04	172.19	24	auggcugcacuuaaaaugggacgg	osa-miR812v	osa-MIR812v	Oryza sativa	miR812v	a
miR11046	mir4023	305	37	41	227	37	141.09	174.83	202.52	21	auguguuugggcgaaaauagg	seu-miR11046	seu-MIR11046	Salicornia europaea	miR11046	a
miR5174e-3p.2	mir4013	276	54	37	185	37	205.92	157.77	165.05	21	uuuauggaacggagggaguag	bdi-miR5174e-3p.2	bdi-MIR5174e	Brachypodium distachyon	miR5174e-3p.2	u
miR396a-3p	mir4008	265	41	37	187	37	156.34	157.77	166.83	21	guucaauaaagcugugggaag	aly-miR396a-3p, ath-miR396a-3p, csi-miR396b-3p, eun-miR396a-3p, fve-miR396a-3p, gma-miR396i-3p, mtr-miR396b-3p, sly-miR396a-3p	aly-MIR396a, ath-MIR396a, csi-MIR396b, eun-MIR396a, fve-MIR396a, gma-MIR396i, mtr-MIR396b, sly-MIR396a	Arabidopsis lyrata, Arabidopsis thaliana, Citrus sinensis, Eugenia uniflora, Fragaria vesca, Glycine max, Medicago truncatula, Solanum lycopersicum	miR396a-3p, miR396a-3p, miR396b-3p, miR396a-3p, miR396a-3p, miR396i-3p, miR396b-3p, miR396a-3p	g
miR5826	mir4006	256	52	37	167	37	198.29	157.77	148.99	24	uagcccaaagugagaagagugggu	osa-miR5826	osa-MIR5826	Oryza sativa	miR5826	u
miR5049c	mir4029	335	66	36	233	36	251.68	153.51	207.87	23	agacaauuauuuugggacggagg	hvu-miR5049c	hvu-MIR5049c	Hordeum vulgare	miR5049c	a
miR2617a	mir4015	283	47	36	200	36	179.22	153.51	178.43	20	uguaguguagcaugcccguu	mtr-miR2617a	mtr-MIR2617a	Medicago truncatula	miR2617a	u
miR160-3p	mir4000	230	36	42	152	36	137.28	179.09	135.61	21	gcguaugaggagccaagcaua	eun-miR160-3p, gma-miR160a-3p	eun-MIR160, gma-MIR160a	Eugenia uniflora, Glycine max	miR160-3p, miR160a-3p	g
miR5293	mir4031	346	54	34	258	34	205.92	144.98	230.18	24	gaugaagaaguggaaggaagaaga	mtr-miR5293	mtr-MIR5293	Medicago truncatula	miR5293	g
miR156	mir4020	288	54	34	200	34	205.92	144.98	178.43	22	uuugacagaagauagagagcac	bcy-miR156, bgy-miR156	bcy-MIR156, bgy-MIR156	Bruguiera cylindrica, Bruguiera gymnorhiza	miR156, miR156	u
miR477a	mir4030	338	76	33	229	33	289.81	140.72	204.3	21	acucucccucaagggcuuccg	aof-miR477a	aof-MIR477a	Asparagus officinalis	miR477a	a
miR156	mir4016	285	54	33	198	33	205.92	140.72	176.65	19	uugacagaagauagagagc	hbr-miR156	hbr-MIR156	Hevea brasiliensis	miR156	u
miR156g	mir4017	285	54	33	198	33	205.92	140.72	176.65	20	ugacagaagauagagagcac	nta-miR156g, nta-miR156h	nta-MIR156g, nta-MIR156h	Nicotiana tabacum, Nicotiana tabacum	miR156g, miR156h	u
miR167c-3p	mir4009	267	44	33	190	33	167.78	140.72	169.51	22	gaucaugacugacagccucauu	ata-miR167c-3p	ata-MIR167c	Aegilops tauschii	miR167c-3p	g
miR8175	mir4001	235	43	33	159	33	163.97	140.72	141.85	20	gauccccggcaacggcgcca	ath-miR8175	ath-MIR8175	Arabidopsis thaliana	miR8175	g
miR1062	mir3997	221	34	33	154	33	129.65	140.72	137.39	22	ucccucacgugguguuugcagc	ppt-miR1062	ppt-MIR1062	Physcomitrella patens	miR1062	u
miR1214	mir3990	207	35	33	139	33	133.47	140.72	124.01	21	uacuaugagaaucucgcggcc	ppt-miR1214	ppt-MIR1214	Physcomitrella patens	miR1214	u
miR1510a	mir3983	204	43	33	128	33	163.97	140.72	114.2	21	uguuguuuuaccuauuccacc	gso-miR1510a	gso-MIR1510a	Glycine soja	miR1510a	u
miR1510a-3p	mir3984	204	43	33	128	33	163.97	140.72	114.2	23	uuguuguuuuaccuauuccaccc	gma-miR1510a-3p	gma-MIR1510a	Glycine max	miR1510a-3p	u
miR399a-3p	mir3981	200	41	33	126	33	156.34	140.72	112.41	21	ugccaaaggagaauugcccug	ata-miR399a-3p, ata-miR399b-3p, bdi-miR399c, osa-miR399a, osa-miR399b, osa-miR399c, sbi-miR399a, sbi-miR399c, zma-miR399c-3p	ata-MIR399a, ata-MIR399b, bdi-MIR399c, osa-MIR399a, osa-MIR399b, osa-MIR399c, sbi-MIR399a, sbi-MIR399c, zma-MIR399c	Aegilops tauschii, Aegilops tauschii, Brachypodium distachyon, Oryza sativa, Oryza sativa, Oryza sativa, Sorghum bicolor, Sorghum bicolor, Zea mays	miR399a-3p, miR399b-3p, miR399c, miR399a, miR399b, miR399c, miR399a, miR399c, miR399c-3p	u
miR5794	mir4003	249	49	32	168	32	186.85	136.45	149.88	21	ugaggaaucacuaguagucgu	osa-miR5794	osa-MIR5794	Oryza sativa	miR5794	u
miR5147	mir3998	227	31	36	160	31	118.21	153.51	142.74	21	acaacucuuguggauggaggg	osa-miR5147	osa-MIR5147	Oryza sativa	miR5147	a
miR7693-3p	mir3996	215	44	31	140	31	167.78	132.19	124.9	22	gacguccaucgaugaagagcga	osa-miR7693-3p	osa-MIR7693	Oryza sativa	miR7693-3p	g
miR398b-5p	mir3994	214	31	40	143	31	118.21	170.57	127.58	21	ggggcggacugggaacacaug	zma-miR398b-5p	zma-MIR398b	Zea mays	miR398b-5p	g
miR390.1	mir3991	209	30	31	148	30	114.4	132.19	132.04	21	uaaagcucaggagggauagcg	atr-miR390.1	atr-MIR390	Amborella trichopoda	miR390.1	u
miR7781-3p	mir3988	207	30	34	143	30	114.4	144.98	127.58	24	caugucuguagucagaaaaaucaa	bdi-miR7781-3p	bdi-MIR7781	Brachypodium distachyon	miR7781-3p	c
miR11033	mir3965	167	30	35	102	30	114.4	149.24	91	22	ccgguaccggggccacgucugc	seu-miR11033	seu-MIR11033	Salicornia europaea	miR11033	c
miR9722	mir4011	271	53	29	189	29	202.1	123.66	168.62	21	uaauagagggaagaagaugaa	gma-miR9722	gma-MIR9722	Glycine max	miR9722	u
miR5150-3p	mir4005	255	33	29	193	29	125.84	123.66	172.19	24	agaagcugcagcugucagaagcuc	osa-miR5150-3p	osa-MIR5150	Oryza sativa	miR5150-3p	a
miR1106	mir4004	250	33	29	188	29	125.84	123.66	167.72	21	uuuaaagguguuaauguguga	smo-miR1106	smo-MIR1106	Selaginella moellendorffii	miR1106	u
miR161.1	mir3987	207	29	32	146	29	110.59	136.45	130.25	21	ugaaagugacuacaucggggu	ath-miR161.1	ath-MIR161	Arabidopsis thaliana	miR161.1	u
miR161-5p.1	mir3986	206	29	32	145	29	110.59	136.45	129.36	21	uugaaagugacuacaucgggg	aly-miR161-5p.1	aly-MIR161	Arabidopsis lyrata	miR161-5p.1	u
miR168b	mir3985	205	29	41	135	29	110.59	174.83	120.44	21	ucgcuuggugcaggucggguc	aof-miR168b	aof-MIR168b	Asparagus officinalis	miR168b	u
miR396a-3p	mir3982	201	29	32	140	29	110.59	136.45	124.9	20	uucaauaaagcugugggaag	gma-miR396a-3p	gma-MIR396a	Glycine max	miR396a-3p	u
miR164b-3p	mir3989	207	31	28	148	28	118.21	119.4	132.04	21	cacguguucuccuucuccaac	sly-miR164b-3p	sly-MIR164b	Solanum lycopersicum	miR164b-3p	c
miR4398	mir3971	181	28	36	117	28	106.77	153.51	104.38	24	ugucagcggagugagaagacgaaa	gma-miR4398	gma-MIR4398	Glycine max	miR4398	u
miR399	mir3969	178	38	28	112	28	144.9	119.4	99.92	19	ugccaaaggagaauugccc	tae-miR399	tae-MIR399	Triticum aestivum	miR399	u
miR6196	mir4002	236	43	27	166	27	163.97	115.13	148.1	21	aggacgaggagauggagagga	hvu-miR6196	hvu-MIR6196	Hordeum vulgare	miR6196	a
miR11170-3p	mir3948	147	29	27	91	27	110.59	115.13	81.19	24	gaugauauuagagugauucggagu	lja-miR11170-3p	lja-MIR11170	Lotus japonicus	miR11170-3p	g
miR5174d-3p	mir3999	230	34	26	170	26	129.65	110.87	151.67	24	caaucuuuauggaacggagagagu	bdi-miR5174d-3p	bdi-MIR5174d	Brachypodium distachyon	miR5174d-3p	c
miR9498	mir3993	211	26	33	152	26	99.15	140.72	135.61	21	gaccgucaagugguuguugag	bdi-miR9498	bdi-MIR9498	Brachypodium distachyon	miR9498	g
miR3438-5p	mir3977	191	29	26	136	26	110.59	110.87	121.33	21	ucaaggauuaagcuaugaagc	aly-miR3438-5p	aly-MIR3438	Arabidopsis lyrata	miR3438-5p	u
miR5807	mir3974	186	28	26	132	26	106.77	110.87	117.76	24	aggaggucuggagaguuauguggc	osa-miR5807	osa-MIR5807	Oryza sativa	miR5807	a
miR9484	mir3960	159	31	26	102	26	118.21	110.87	91	21	uagugcagggagaagucgguc	bdi-miR9484	bdi-MIR9484	Brachypodium distachyon	miR9484	u
miR5368	mir3950	148	27	26	95	26	102.96	110.87	84.75	19	ggacagucucagguagaca	gma-miR5368	gma-MIR5368	Glycine max	miR5368	g
miR159c-5	mir3962	163	28	25	110	25	106.77	106.6	98.14	21	agaagaagaggaagagcuccu	cas-miR159c-5	cas-MIR159c	Camelina sativa	miR159c-5	a
miR828-3p	mir3978	196	28	24	144	24	106.77	102.34	128.47	22	agaugcucauuugagcaagcaa	aly-miR828-3p	aly-MIR828	Arabidopsis lyrata	miR828-3p	a
miR5813	mir3943	145	23	23	99	23	87.71	98.08	88.32	22	aagcagcgacucuggucaugga	osa-miR5813	osa-MIR5813	Oryza sativa	miR5813	a
miR399b	mir3932	133	30	23	80	23	114.4	98.08	71.37	21	ucugccaaaggagaauugccc	ppe-miR399b	ppe-MIR399b	Prunus persica	miR399b	u
miR7735-3p	mir3925	131	23	23	85	23	87.71	98.08	75.83	24	ccggucggagccaagagacgcggc	bdi-miR7735-3p	bdi-MIR7735	Brachypodium distachyon	miR7735-3p	c
miR156i	mir3992	210	22	26	162	22	83.89	110.87	144.53	20	ugacagaagagagagagcag	ath-miR156i	ath-MIR156i	Arabidopsis thaliana	miR156i	u
miR7539	mir3966	168	22	25	121	22	83.89	106.6	107.95	21	ucgagagagagagcgacgagg	lja-miR7539	lja-MIR7539	Lotus japonicus	miR7539	u
miR1120b-3p	mir3958	158	22	25	111	22	83.89	106.6	99.03	21	uucuuauauugugggacagag	tae-miR1120b-3p	tae-MIR1120b	Triticum aestivum	miR1120b-3p	u
miR2275c	mir3995	215	35	21	159	21	133.47	89.55	141.85	23	agaauuggaggaaaacaaacuga	osa-miR2275c	osa-MIR2275c	Oryza sativa	miR2275c	a
miR11093-3p	mir3955	153	21	25	107	21	80.08	106.6	95.46	21	auaaaucacgaccguuagauc	lja-miR11093-3p	lja-MIR11093	Lotus japonicus	miR11093-3p	a
miR5298a	mir3954	152	36	21	95	21	137.28	89.55	84.75	24	uggauaugauaugaagaugaagaa	mtr-miR5298a	mtr-MIR5298a	Medicago truncatula	miR5298a	u
miR1439	mir3952	149	21	24	104	21	80.08	102.34	92.78	21	uuuuggaacggagugaguauu	osa-miR1439	osa-MIR1439	Oryza sativa	miR1439	u
miR1862e	mir3945	146	21	35	90	21	80.08	149.24	80.29	24	cuagauuuguuuauuuugggacgg	osa-miR1862e	osa-MIR1862e	Oryza sativa	miR1862e	c
miR854	mir3937	137	24	21	92	21	91.52	89.55	82.08	21	gaugaggauagugaggaggag	cme-miR854	cme-MIR854	Cucumis melo	miR854	g
miR482-5p	mir3979	197	36	20	141	20	137.28	85.28	125.79	21	ggcaugggauaguagggaaga	mtr-miR482-5p	mtr-MIR482	Medicago truncatula	miR482-5p	g
miR862-5p	mir3975	188	20	26	142	20	76.27	110.87	126.69	21	uccaauaggucgagcaugugc	ath-miR862-5p	ath-MIR862	Arabidopsis thaliana	miR862-5p	u
miR11573a	mir3976	188	20	35	133	20	76.27	149.24	118.66	21	uuggggagcguauuguagauu	pab-miR11573a	pab-MIR11573a	Picea abies	miR11573a	u
miR1120a	mir3972	183	31	20	132	20	118.21	85.28	117.76	24	acauucuuauauuaugagacggag	tae-miR1120a	tae-MIR1120a	Triticum aestivum	miR1120a	a
miR5660	mir3970	179	20	32	127	20	76.27	136.45	113.3	21	caggugguuagugcaauggaa	ath-miR5660	ath-MIR5660	Arabidopsis thaliana	miR5660	c
miR164a-3p	mir3961	161	26	20	115	20	99.15	85.28	102.6	21	cacguguucuccuucuccauc	zma-miR164a-3p	zma-MIR164a	Zea mays	miR164a-3p	c
miR6277	mir3938	138	28	20	90	20	106.77	85.28	80.29	21	uguguguggaaagagcgagac	ppe-miR6277	ppe-MIR6277	Prunus persica	miR6277	u
miR5568c-3p	mir3908	118	20	24	74	20	76.27	102.34	66.02	21	acuuacaguuuggaacggagg	sbi-miR5568c-3p	sbi-MIR5568c	Sorghum bicolor	miR5568c-3p	a
miR8724	mir3892	111	20	22	69	20	76.27	93.81	61.56	23	ccugacaugucaguagaaagcuc	gra-miR8724	gra-MIR8724	Gossypium raimondii	miR8724	c
miR8154	mir3956	153	29	19	105	19	110.59	81.02	93.68	22	cagaggaggagaugaagaggga	cpa-miR8154	cpa-MIR8154	Carica papaya	miR8154	c
miR395w	mir3953	151	33	19	99	19	125.84	81.02	88.32	22	gugaaguguuugggggauucuc	osa-miR395w	osa-MIR395w	Oryza sativa	miR395w	g
miR5380a	mir3980	199	38	18	143	18	144.9	76.75	127.58	24	gaaaaugaaugaugaggaugggga	gma-miR5380a, gma-miR5380b	gma-MIR5380a, gma-MIR5380b	Glycine max, Glycine max	miR5380a, miR5380b	g
miR395e	mir3973	185	34	18	133	18	129.65	76.75	118.66	21	gugaaguguuugggggaacuc	osa-miR395e	osa-MIR395e	Oryza sativa	miR395e	g
miR159e	mir3964	166	30	18	118	18	114.4	76.75	105.27	21	uuuggauugaaaggagcucuu	sof-miR159e	sof-MIR159e	Saccharum officinarum	miR159e	u
miR5658	mir3963	165	26	18	121	18	99.15	76.75	107.95	21	augaugaugaugaugaugaaa	ath-miR5658	ath-MIR5658	Arabidopsis thaliana	miR5658	a
miR156a	mir3941	143	20	18	105	18	76.27	76.75	93.68	20	ugacagaagagagagagcac	hpa-miR156a	hpa-MIR156a	Helianthus paradoxus	miR156a	u
miR7494c	mir3923	130	35	18	77	18	133.47	76.75	68.7	24	auggaggaaaacagagggagaagc	gra-miR7494c	gra-MIR7494c	Gossypium raimondii	miR7494c	a
miR1878-3p	mir3912	120	18	20	82	18	68.64	85.28	73.16	24	auuuguaguguucagauugaguuu	bdi-miR1878-3p	bdi-MIR1878	Brachypodium distachyon	miR1878-3p	a
miR5830	mir3902	115	25	18	72	18	95.33	76.75	64.24	24	auguagaugaggugauguuacaca	osa-miR5830	osa-MIR5830	Oryza sativa	miR5830	a
miR1850.1	mir3898	113	22	18	73	18	83.89	76.75	65.13	21	uggaaaguugggagauugggg	osa-miR1850.1	osa-MIR1850	Oryza sativa	miR1850.1	u
miR399	mir3897	112	27	18	67	18	102.96	76.75	59.77	21	ugccaaaggagaauugcccgg	ssl-miR399	ssl-MIR399	Salvia sclarea	miR399	u
miR5498	mir3967	177	29	17	131	17	110.59	72.49	116.87	21	ugagcuguaacacuugaagac	osa-miR5498	osa-MIR5498	Oryza sativa	miR5498	u
miR4379	mir3957	156	33	17	106	17	125.84	72.49	94.57	24	uagaguguauacugugagaggccu	gma-miR4379	gma-MIR4379	Glycine max	miR4379	u
miR167c	mir3946	147	17	23	107	17	64.83	98.08	95.46	22	ucagaugaagcugccagcauga	gra-miR167c	gra-MIR167c	Gossypium raimondii	miR167c	u
miR9677-3p	mir3947	147	29	17	101	17	110.59	72.49	90.11	22	uggccguugguagaguaggaga	ata-miR9677-3p, tae-miR9677a	ata-MIR9677, tae-MIR9677a	Aegilops tauschii, Triticum aestivum	miR9677-3p, miR9677a	u
miR167b	mir3944	146	17	23	106	17	64.83	98.08	94.57	22	ugaagcugccagcaugaucugg	pab-miR167b	pab-MIR167b	Picea abies	miR167b	u
miR166n	mir3934	134	23	17	94	17	87.71	72.49	83.86	21	ucggaccaggcuucauuccuu	ptc-miR166n, ptc-miR166o	ptc-MIR166n, ptc-MIR166o	Populus trichocarpa, Populus trichocarpa	miR166n, miR166o	u
miR2586b	mir3916	121	28	17	76	17	106.77	72.49	67.8	22	cggugucguaucgguguuggac	mtr-miR2586b	mtr-MIR2586b	Medicago truncatula	miR2586b	c
miR7533a	mir3911	120	17	18	85	17	64.83	76.75	75.83	21	gaggggauggagagaagcugg	lja-miR7533a, lja-miR7533b	lja-MIR7533a, lja-MIR7533b	Lotus japonicus, Lotus japonicus	miR7533a, miR7533b	g
miR156e-5p	mir3910	119	21	17	81	17	80.08	72.49	72.26	20	ugauagaagagagugagcac	sly-miR156e-5p	sly-MIR156e	Solanum lycopersicum	miR156e-5p	u
miR6025e	mir3895	112	17	17	78	17	64.83	72.49	69.59	22	ugccaauuauagagaugacauc	nta-miR6025e	nta-MIR6025e	Nicotiana tabacum	miR6025e	u
miR7494b	mir3890	111	17	22	72	17	64.83	93.81	64.24	23	agagggagaagcagaagagaaua	gra-miR7494b	gra-MIR7494b	Gossypium raimondii	miR7494b	a
miR4414b	mir3887	109	17	18	74	17	64.83	76.75	66.02	21	ugugaaugaugcgggagcuaa	mtr-miR4414b	mtr-MIR4414b	Medicago truncatula	miR4414b	u
miR8760	mir3872	98	17	20	61	17	64.83	85.28	54.42	24	ugugacaucgucaaauucggccau	gra-miR8760	gra-MIR8760	Gossypium raimondii	miR8760	u
miR5270a	mir3862	94	21	17	56	17	80.08	72.49	49.96	24	gaggaggaguaguuuuaggucauu	mtr-miR5270a, mtr-miR5270b	mtr-MIR5270a, mtr-MIR5270b	Medicago truncatula, Medicago truncatula	miR5270a, miR5270b	g
miR160b-3p	mir3847	88	18	17	53	17	68.64	72.49	47.28	21	gcgugcaaggagccaagcaug	osa-miR160b-3p	osa-MIR160b	Oryza sativa	miR160b-3p	g
miR167c	mir3951	149	16	23	110	16	61.01	98.08	98.14	20	ugaagcugccagcaugaucu	fve-miR167c, gma-miR167l, lja-miR167a, lja-miR167c	fve-MIR167c, gma-MIR167l, lja-MIR167a, lja-MIR167c	Fragaria vesca, Glycine max, Lotus japonicus, Lotus japonicus	miR167c, miR167l, miR167a, miR167c	u
miR167d	mir3949	148	16	25	107	16	61.01	106.6	95.46	22	ugaagcugccagcaugaucuua	ppe-miR167d	ppe-MIR167d	Prunus persica	miR167d	u
miR5234	mir3935	134	29	16	89	16	110.59	68.23	79.4	21	uuuuguuguggauggcagaag	mtr-miR5234	mtr-MIR5234	Medicago truncatula	miR5234	u
miR166a	mir3928	132	23	16	93	16	87.71	68.23	82.97	19	ucggaccaggcuucauucc	vvi-miR166a	vvi-MIR166a	Vitis vinifera	miR166a	u
miR166c	mir3929	132	23	16	93	16	87.71	68.23	82.97	20	ucggaccaggcuucauuccu	aqc-miR166c, sbi-miR166k	aqc-MIR166c, sbi-MIR166k	Aquilegia caerulea, Sorghum bicolor	miR166c, miR166k	u
miR166b	mir3930	132	23	16	93	16	87.71	68.23	82.97	21	ucggaccaggcuucauuccua	mtr-miR166b	mtr-MIR166b	Medicago truncatula	miR166b	u
miR5198	mir3924	131	16	22	93	16	61.01	93.81	82.97	21	ggggaaaagagauugagggag	bdi-miR5198	bdi-MIR5198	Brachypodium distachyon	miR5198	g
miR5158	mir3915	121	20	16	85	16	76.27	68.23	75.83	24	ugagccacugggaugaggaugaau	osa-miR5158	osa-MIR5158	Oryza sativa	miR5158	u
miR1520r	mir3913	120	29	16	75	16	110.59	68.23	66.91	24	ugucacauccugguuggacaugaa	gma-miR1520r	gma-MIR1520r	Glycine max	miR1520r	u
miR11533b	mir3891	111	18	16	77	16	68.64	68.23	68.7	21	ugauaaguuucucaucuuccu	pab-miR11533b	pab-MIR11533b	Picea abies	miR11533b	u
miR159f	mir3884	105	16	23	66	16	61.01	98.08	58.88	21	cuuggauugaagggagcucua	osa-miR159f	osa-MIR159f	Oryza sativa	miR159f	c
miR8007b-3p	mir3877	100	21	16	63	16	80.08	68.23	56.21	24	cgaaaaaugaaaaguaccacauaa	stu-miR8007b-3p	stu-MIR8007b	Solanum tuberosum	miR8007b-3p	c
miR6186	mir3871	98	16	19	63	16	61.01	81.02	56.21	21	cgaggaaggcgcugagagaga	hvu-miR6186	hvu-MIR6186	Hordeum vulgare	miR6186	c
miR1857-5p	mir3968	178	15	18	145	15	57.2	76.75	129.36	21	ugguuuuuuuggagcaugagg	osa-miR1857-5p	osa-MIR1857	Oryza sativa	miR1857-5p	u
miR167e-5p	mir3942	144	15	20	109	15	57.2	85.28	97.24	22	ugaagcugccagcaugaucuga	bdi-miR167e-5p	bdi-MIR167e	Brachypodium distachyon	miR167e-5p	u
miR5672	mir3921	128	15	15	98	15	57.2	63.96	87.43	21	caugguaguggaagaaaugga	gma-miR5672	gma-MIR5672	Glycine max	miR5672	c
miR2093-5p	mir3914	121	15	22	84	15	57.2	93.81	74.94	20	gugcauuaauuggaagaaca	osa-miR2093-5p	osa-MIR2093	Oryza sativa	miR2093-5p	g
miR7723b-3p	mir3906	116	27	15	74	15	102.96	63.96	66.02	24	augaagguaguaguuucaaaaugg	bdi-miR7723b-3p	bdi-MIR7723b	Brachypodium distachyon	miR7723b-3p	a
miR390b-5p	mir3859	92	15	15	62	15	57.2	63.96	55.31	20	agcucaggagggauagcgcc	csi-miR390b-5p, gma-miR390e	csi-MIR390b, gma-MIR390e	Citrus sinensis, Glycine max	miR390b-5p, miR390e	a
miR5387b	mir3856	91	15	19	57	15	57.2	81.02	50.85	24	cguggcucugaccggugcuaaagg	sbi-miR5387b	sbi-MIR5387b	Sorghum bicolor	miR5387b	c
miR172b-5p	mir3835	82	15	18	49	15	57.2	76.75	43.72	21	gcagcaccaucaagauucaca	stu-miR172b-5p	stu-MIR172b	Solanum tuberosum	miR172b-5p	g
miR8748	mir3959	159	28	14	117	14	106.77	59.7	104.38	24	ucgguggagauggauaaaaugaau	gra-miR8748	gra-MIR8748	Gossypium raimondii	miR8748	u
miR167a	mir3940	140	14	22	104	14	53.39	93.81	92.78	22	ugaagcugccagcaugaucuaa	bna-miR167a, bna-miR167b	bna-MIR167a, bna-MIR167b	Brassica napus, Brassica napus	miR167a, miR167b	u
miR167d	mir3936	136	14	19	103	14	53.39	81.02	91.89	22	ugaagcugccagcaugaucuca	fve-miR167d	fve-MIR167d	Fragaria vesca	miR167d	u
miR8031	mir3899	113	23	14	76	14	87.71	59.7	67.8	23	uuagacaccucaacuaagacuug	stu-miR8031	stu-MIR8031	Solanum tuberosum	miR8031	u
miR156a	mir3888	109	19	14	76	14	72.45	59.7	67.8	20	cgacagaagagagugagcac	smo-miR156a	smo-MIR156a	Selaginella moellendorffii	miR156a	c
miR5171a	mir3889	109	22	14	73	14	83.89	59.7	65.13	21	acuuaauaugggacggaagaa	bdi-miR5171a	bdi-MIR5171a	Brachypodium distachyon	miR5171a	a
miR8692	mir3878	101	14	25	62	14	53.39	106.6	55.31	23	agcaggucgcgcugacguggaca	gra-miR8692	gra-MIR8692	Gossypium raimondii	miR8692	a
miR9493	mir3852	90	15	14	61	14	57.2	59.7	54.42	24	aagaauuaugaaacgaagggagua	bdi-miR9493	bdi-MIR9493	Brachypodium distachyon	miR9493	a
miR2603	mir3939	139	31	13	95	13	118.21	55.43	84.75	22	uuugguauuggucccugcacuu	mtr-miR2603	mtr-MIR2603	Medicago truncatula	miR2603	u
miR167f-5p	mir3933	134	13	19	102	13	49.57	81.02	91	22	ugaagcugccagcaugaucugc	ata-miR167f-5p, tae-miR167c-5p	ata-MIR167f, tae-MIR167c	Aegilops tauschii, Triticum aestivum	miR167f-5p, miR167c-5p	u
miR167a	mir3931	133	13	19	101	13	49.57	81.02	90.11	21	ugaagcugccagcaugaucuc	lus-miR167a, vvi-miR167c	lus-MIR167a, vvi-MIR167c	Linum usitatissimum, Vitis vinifera	miR167a, miR167c	u
miR156a	mir3926	132	18	13	101	13	68.64	55.43	90.11	21	ugacagaagagagagagcaca	bdi-miR156a, far-miR156a	bdi-MIR156a, far-MIR156a	Brachypodium distachyon, Festuca arundinacea	miR156a, miR156a	u
miR156b	mir3927	132	18	13	101	13	68.64	55.43	90.11	21	uugacagaagagagagagcac	far-miR156b	far-MIR156b	Festuca arundinacea	miR156b	u
miR5282	mir3918	125	18	13	94	13	68.64	55.43	83.86	24	gacggaauuagagagggauuucau	mtr-miR5282	mtr-MIR5282	Medicago truncatula	miR5282	g
miR6173	mir3917	124	18	13	93	13	68.64	55.43	82.97	20	agccguaaacgauggauacu	hbr-miR6173	hbr-MIR6173	Hevea brasiliensis	miR6173	a
miR2948-5p	mir3907	117	23	13	81	13	87.71	55.43	72.26	22	ugugggagaguugggcaagaau	ghr-miR2948-5p	ghr-MIR2948	Gossypium hirsutum	miR2948-5p	u
miR408-5p	mir3893	112	13	14	85	13	49.57	59.7	75.83	21	cagggauggagcagagcaugg	bdi-miR408-5p	bdi-MIR408	Brachypodium distachyon	miR408-5p	c
miR156g	mir3886	107	18	13	76	13	68.64	55.43	67.8	19	gacagaagagagugagcac	cas-miR156g	cas-MIR156g	Camelina sativa	miR156g	g
miR1507-5p	mir3880	103	26	13	64	13	99.15	55.43	57.1	22	agaguuguauggaacgaaagau	mtr-miR1507-5p	mtr-MIR1507	Medicago truncatula	miR1507-5p	a
miR774b-5p	mir3860	93	13	17	63	13	49.57	72.49	56.21	21	ugagaugaagauuuggaugac	aly-miR774b-5p	aly-MIR774b	Arabidopsis lyrata	miR774b-5p	u
miR8601	mir3842	84	17	13	54	13	64.83	55.43	48.18	21	ugcgauuagguguuggaguuu	atr-miR8601	atr-MIR8601	Amborella trichopoda	miR8601	u
miR5265	mir3834	82	15	13	54	13	57.2	55.43	48.18	20	aagugauguuggaaugguua	mtr-miR5265	mtr-MIR5265	Medicago truncatula	miR5265	a
miR390c-5p	mir3821	78	13	13	52	13	49.57	55.43	46.39	21	gagcucaggagggauagcgcc	ppt-miR390c-5p	ppt-MIR390c	Physcomitrella patens	miR390c-5p	g
miR862-5p	mir3818	76	13	15	48	13	49.57	63.96	42.82	21	uccaauaggucuagcaugugc	aly-miR862-5p	aly-MIR862	Arabidopsis lyrata	miR862-5p	u
miR11036	mir3785	68	13	14	41	13	49.57	59.7	36.58	22	uuuggaugaauaugaggaugaa	seu-miR11036	seu-MIR11036	Salicornia europaea	miR11036	u
miR9736	mir3920	126	18	12	96	12	68.64	51.17	85.65	21	ugaaagacaaacaaagguggg	gma-miR9736	gma-MIR9736	Glycine max	miR9736	u
miR535b	mir3919	125	30	12	83	12	114.4	51.17	74.05	21	ugacagagagagagagcacgc	pab-miR535b	pab-MIR535b	Picea abies	miR535b	u
miR8166	mir3894	112	15	12	85	12	57.2	51.17	75.83	22	agagaguguagaaaguuucuca	ath-miR8166	ath-MIR8166	Arabidopsis thaliana	miR8166	a
miR5797	mir3885	107	12	13	82	12	45.76	55.43	73.16	21	ucgugggauuuaugcaguuaa	osa-miR5797	osa-MIR5797	Oryza sativa	miR5797	u
miR529b	mir3882	104	12	16	76	12	45.76	68.23	67.8	21	agaagagagagaguacagcuu	osa-miR529b	osa-MIR529b	Oryza sativa	miR529b	a
miR5376	mir3883	104	12	16	76	12	45.76	68.23	67.8	22	ugaagauuugaagaauuuggga	gma-miR5376	gma-MIR5376	Glycine max	miR5376	u
miR10196	mir3879	101	20	12	69	12	76.27	51.17	61.56	22	ugauugugggagagcauuucau	gma-miR10196	gma-MIR10196	Glycine max	miR10196	u
miR10223-5p	mir3874	99	18	12	69	12	68.64	51.17	61.56	21	ugaagcagaucaagaacccag	eun-miR10223-5p	eun-MIR10223	Eugenia uniflora	miR10223-5p	u
miR156ad	mir3873	98	21	12	65	12	80.08	51.17	57.99	20	ugacagaagaaagugagcac	mdm-miR156ad, mdm-miR156ae	mdm-MIR156ad, mdm-MIR156ae	Malus domestica, Malus domestica	miR156ad, miR156ae	u
miR5183	mir3863	94	24	12	58	12	91.52	51.17	51.74	21	uauuuggacaaauuugaguca	bdi-miR5183	bdi-MIR5183	Brachypodium distachyon	miR5183	u
miR11047	mir3855	91	15	12	64	12	57.2	51.17	57.1	22	cacugaugaugaggggagaccg	seu-miR11047	seu-MIR11047	Salicornia europaea	miR11047	c
miR408-5p	mir3840	84	12	13	59	12	45.76	55.43	52.64	21	cagggauggagcagagcaagg	ata-miR408-5p	ata-MIR408	Aegilops tauschii	miR408-5p	c
miR8769	mir3825	80	13	12	55	12	49.57	51.17	49.07	24	uugaacuuugaccggaucuaggga	gra-miR8769	gra-MIR8769	Gossypium raimondii	miR8769	u
miR5268a	mir3816	76	12	13	51	12	45.76	55.43	45.5	24	ccagaguggaaugaagauaugguu	mtr-miR5268a, mtr-miR5268b	mtr-MIR5268a, mtr-MIR5268b	Medicago truncatula, Medicago truncatula	miR5268a, miR5268b	c
miR1120-3p	mir3800	70	15	12	43	12	57.2	51.17	38.36	24	gagucuuauaauaagggacggagg	lja-miR1120-3p	lja-MIR1120	Lotus japonicus	miR1120-3p	g
miR11443	mir3740	56	12	14	30	12	45.76	59.7	26.76	22	auuugagaguuggaaugggcag	pab-miR11443	pab-MIR11443	Picea abies	miR11443	a
miR5205a	mir3684	49	14	12	23	12	53.39	51.17	20.52	23	cauacaauuugggacggagggag	mtr-miR5205a	mtr-MIR5205a	Medicago truncatula	miR5205a	c
miR396-3p	mir3922	129	24	11	94	11	91.52	46.91	83.86	21	guucaauaaagcugugggaaa	vca-miR396-3p	vca-MIR396	Vriesea carinata	miR396-3p	g
miR8633	mir3903	116	11	22	83	11	41.95	93.81	74.05	22	uaagugaagaaagagguagguu	gra-miR8633	gra-MIR8633	Gossypium raimondii	miR8633	u
miR156l-5p	mir3900	114	22	11	81	11	83.89	46.91	72.26	21	cgacagaagagagugagcaua	osa-miR156l-5p	osa-MIR156l	Oryza sativa	miR156l-5p	c
miR6175	mir3896	112	21	11	80	11	80.08	46.91	71.37	21	ugguggcuuuuagggcucaag	hbr-miR6175	hbr-MIR6175	Hevea brasiliensis	miR6175	u
miR529-5p	mir3876	100	11	14	75	11	41.95	59.7	66.91	21	agaagagagagaguacagccu	bdi-miR529-5p	bdi-MIR529	Brachypodium distachyon	miR529-5p	a
miR166k-5p	mir3870	98	11	11	76	11	41.95	46.91	67.8	21	ggauuguugucuggcucgggg	zma-miR166k-5p	zma-MIR166k	Zea mays	miR166k-5p	g
miR399e	mir3869	97	13	11	73	11	49.57	46.91	65.13	21	cgccaaaggagaguugcccuc	ptc-miR399e	ptc-MIR399e	Populus trichocarpa	miR399e	c
miR399c	mir3866	96	12	11	73	11	45.76	46.91	65.13	21	cgccaaaggagaguugcccug	pab-miR399c	pab-MIR399c	Picea abies	miR399c	c
miR156f-5p	mir3858	92	11	11	70	11	41.95	46.91	62.45	21	augacagaagagagagaguac	csi-miR156f-5p	csi-MIR156f	Citrus sinensis	miR156f-5p	a
miR399a	mir3851	90	12	11	67	11	45.76	46.91	59.77	21	cgccaaaggagaguugcccuu	ppe-miR399a	ppe-MIR399a	Prunus persica	miR399a	c
miR6224c-3p	mir3850	89	22	11	56	11	83.89	46.91	49.96	21	cuuauauacuaggacggaggg	sbi-miR6224c-3p	sbi-MIR6224c	Sorghum bicolor	miR6224c-3p	c
miR1118	mir3845	86	14	11	61	11	53.39	46.91	54.42	23	cacuacauuauggaauggaggga	tae-miR1118	tae-MIR1118	Triticum aestivum	miR1118	c
miR399c	mir3839	83	18	11	54	11	68.64	46.91	48.18	21	ugccaaagaagaguugcccua	ppe-miR399c, ppe-miR399d, ppe-miR399e, ppe-miR399f, ppe-miR399g, ppe-miR399h, ppe-miR399i, ppe-miR399j, ppe-miR399k, ppe-miR399l	ppe-MIR399c, ppe-MIR399d, ppe-MIR399e, ppe-MIR399f, ppe-MIR399g, ppe-MIR399h, ppe-MIR399i, ppe-MIR399j, ppe-MIR399k, ppe-MIR399l	Prunus persica, Prunus persica, Prunus persica, Prunus persica, Prunus persica, Prunus persica, Prunus persica, Prunus persica, Prunus persica, Prunus persica	miR399c, miR399d, miR399e, miR399f, miR399g, miR399h, miR399i, miR399j, miR399k, miR399l	u
miR9760	mir3831	81	11	13	57	11	41.95	55.43	50.85	21	uggaugauguaguuuugauug	gma-miR9760	gma-MIR9760	Glycine max	miR9760	u
miR172d-5p	mir3832	81	11	18	52	11	41.95	76.75	46.39	20	cagcaccaucaagauucaca	zma-miR172d-5p	zma-MIR172d	Zea mays	miR172d-5p	c
miR11499a	mir3815	76	11	13	52	11	41.95	55.43	46.39	22	ugaaaggccacaguaggugaug	pab-miR11499a, pab-miR11499b	pab-MIR11499a, pab-MIR11499b	Picea abies, Picea abies	miR11499a, miR11499b	u
miR5172-5p	mir3801	71	11	11	49	11	41.95	46.91	43.72	21	cgaggagcuaguagaucggga	bdi-miR5172-5p	bdi-MIR5172	Brachypodium distachyon	miR5172-5p	c
miR5653	mir3802	71	12	11	48	11	45.76	46.91	42.82	24	uggguugaguugaguugaguuggc	ath-miR5653	ath-MIR5653	Arabidopsis thaliana	miR5653	u
miR5656	mir3803	71	21	11	39	11	80.08	46.91	34.79	21	acugaaguagagauuggguuu	ath-miR5656	ath-MIR5656	Arabidopsis thaliana	miR5656	a
miR1069-5p	mir3797	70	11	14	45	11	41.95	59.7	40.15	21	ucucaagucuuaucauuggau	ppt-miR1069-5p	ppt-MIR1069	Physcomitrella patens	miR1069-5p	u
miR5181a-3p	mir3791	69	18	11	40	11	68.64	46.91	35.69	21	cggcacuuauuauggaucaga	bdi-miR5181a-3p	bdi-MIR5181a	Brachypodium distachyon	miR5181a-3p	c
miR156a	mir3784	68	11	11	46	11	41.95	46.91	41.04	20	ugacagaagaaagagagcac	ppe-miR156a	ppe-MIR156a	Prunus persica	miR156a	u
miR1918	mir3760	62	13	11	38	11	49.57	46.91	33.9	22	uguuggugagaguucgauucuc	sly-miR1918	sly-MIR1918	Solanum lycopersicum	miR1918	u
miR8167a	mir3725	54	11	12	31	11	41.95	51.17	27.66	22	agauguggagaucguggggaug	ath-miR8167a, ath-miR8167b, ath-miR8167c, ath-miR8167d, ath-miR8167e, ath-miR8167f	ath-MIR8167a, ath-MIR8167b, ath-MIR8167c, ath-MIR8167d, ath-MIR8167e, ath-MIR8167f	Arabidopsis thaliana, Arabidopsis thaliana, Arabidopsis thaliana, Arabidopsis thaliana, Arabidopsis thaliana, Arabidopsis thaliana	miR8167a, miR8167b, miR8167c, miR8167d, miR8167e, miR8167f	a
miR156j	mir3904	116	14	10	92	10	53.39	42.64	82.08	21	uugacggaagagagcgagcac	fve-miR156j	fve-MIR156j	Fragaria vesca	miR156j	u
miR156f	mir3905	116	14	10	92	10	53.39	42.64	82.08	22	uugacagaagagagagagcaca	gma-miR156f	gma-MIR156f	Glycine max	miR156f	u
miR5284h	mir3901	115	17	10	88	10	64.83	42.64	78.51	24	gagggaucaaaaguggaggaaucu	mtr-miR5284h	mtr-MIR5284h	Medicago truncatula	miR5284h	g
miR6117	mir3881	104	10	18	76	10	38.13	76.75	67.8	24	gguuagguugaucggguugaagac	cca-miR6117	cca-MIR6117	Cynara cardunculus	miR6117	g
miR399f-5p	mir3875	100	10	16	74	10	38.13	68.23	66.02	22	gggcaagaucaccauuggcaga	aly-miR399f-5p, cas-miR399b	aly-MIR399f, cas-MIR399b	Arabidopsis lyrata, Camelina sativa	miR399f-5p, miR399b	g
miR5227	mir3857	92	11	10	71	10	41.95	42.64	63.34	22	ugaagagaagaagauugaugaa	mtr-miR5227	mtr-MIR5227	Medicago truncatula	miR5227	u
miR390a-3p	mir3853	90	16	10	64	10	61.01	42.64	57.1	21	cgcuauccauccugaguuuca	aly-miR390a-3p, ath-miR390a-3p	aly-MIR390a, ath-MIR390a	Arabidopsis lyrata, Arabidopsis thaliana	miR390a-3p, miR390a-3p	c
miR5380c	mir3848	89	13	10	66	10	49.57	42.64	58.88	21	augaauggugaagaugaagag	gma-miR5380c	gma-MIR5380c	Glycine max	miR5380c	a
miR847-5p	mir3844	85	13	10	62	10	49.57	42.64	55.31	21	ucuugaugaagaggaauggaa	aly-miR847-5p	aly-MIR847	Arabidopsis lyrata	miR847-5p	u
miR482a-5p	mir3826	80	16	10	54	10	61.01	42.64	48.18	21	ggaauugguggauuggaaagc	stu-miR482a-5p	stu-MIR482a	Solanum tuberosum	miR482a-5p	g
miR8577	mir3827	80	16	10	54	10	61.01	42.64	48.18	24	aaaaggcucagaugaugaugauga	atr-miR8577	atr-MIR8577	Amborella trichopoda	miR8577	a
miR399k	mir3828	80	21	10	49	10	80.08	42.64	43.72	21	ugccaaagaagauuugcccug	mtr-miR399k	mtr-MIR399k	Medicago truncatula	miR399k	u
miR159a-3p	mir3820	78	10	19	49	10	38.13	81.02	43.72	20	cuuggauugaagggagcucu	bdi-miR159a-3p	bdi-MIR159a	Brachypodium distachyon	miR159a-3p	c
miR396a-5p	mir3819	77	21	10	46	10	80.08	42.64	41.04	21	uuccacagcuuucuugaacug	osa-miR396a-5p	osa-MIR396a	Oryza sativa	miR396a-5p	u
miR172d-5p	mir3814	76	10	12	54	10	38.13	51.17	48.18	24	aguggagcaucaucaagauucaca	mtr-miR172d-5p	mtr-MIR172d	Medicago truncatula	miR172d-5p	a
miR156g	mir3810	73	15	10	48	10	57.2	42.64	42.82	20	acagaagauagagagcacag	gma-miR156g	gma-MIR156g	Glycine max	miR156g	a
miR7716-5p	mir3787	68	16	10	42	10	61.01	42.64	37.47	24	ucaguugcuagagaagaacgaaac	bdi-miR7716-5p	bdi-MIR7716	Brachypodium distachyon	miR7716-5p	u
miR9562-3p	mir3771	64	10	18	36	10	38.13	76.75	32.12	21	uuauucacaacugcauaauuc	bra-miR9562-3p	bra-MIR9562	Brassica rapa	miR9562-3p	u
miR5205d	mir3768	63	17	10	36	10	64.83	42.64	32.12	24	cuuauaauuagggacggagguagu	mtr-miR5205d	mtr-MIR5205d	Medicago truncatula	miR5205d	c
miR1862a	mir3750	59	10	10	39	10	38.13	42.64	34.79	24	acgagguugguuuauuuugggacg	osa-miR1862a, osa-miR1862b	osa-MIR1862a, osa-MIR1862b	Oryza sativa, Oryza sativa	miR1862a, miR1862b	a
miR11288e	mir3666	47	10	10	27	10	38.13	42.64	24.09	21	ugaagugggauuuggcgaauu	fve-miR11288e	fve-MIR11288e	Fragaria vesca	miR11288e	u

## Sheet: Miranda_targets
miRNA	target	target.1	Score	Energy.Kcal.Mol	Query_Aln_start_to_end	Subjetct_Aln_Start_to_End	Aln_Len	Subject.Identity	Query.Identity	SYMBOL	ENTREZID
mir4102	hg38_ncbiRefSeq_XM_017000831.2	XM_017000831	173	-17.71	2 18	695 715	16	0.875	0.9375	USP24	23358
mir4102	hg38_ncbiRefSeq_NM_015306.3	NM_015306	173	-17.71	2 18	695 715	16	0.875	0.9375	USP24	23358
mir4102	hg38_ncbiRefSeq_XM_017000832.2	XM_017000832	173	-17.71	2 18	695 715	16	0.875	0.9375	USP24	23358
mir4102	hg38_ncbiRefSeq_XM_047416524.1	XM_047416524	173	-17.71	2 18	695 715	16	0.875	0.9375	USP24	23358
mir4102	hg38_ncbiRefSeq_XM_047431162.1	XM_047431162	170	-22.29	2 19	746 766	17	0.8235	0.8824	OR4F16	81399
mir4102	hg38_ncbiRefSeq_XM_017002408.2	XM_017002408	170	-22.29	2 19	746 766	17	0.8235	0.8824	OR4F16	81399
mir4102	hg38_ncbiRefSeq_XM_017002410.2	XM_017002410	170	-22.29	2 19	746 766	17	0.8235	0.8824	OR4F16	81399
mir4102	hg38_ncbiRefSeq_XM_024449992.2	XM_024449992	170	-22.29	2 19	746 766	17	0.8235	0.8824	OR4F16	81399
mir4102	hg38_ncbiRefSeq_NM_001136497.3	NM_001136497	171	-12.8	2 20	114 134	18	0.8333	0.8333	BTF3L4	91408
mir4102	hg38_ncbiRefSeq_NM_001243767.2	NM_001243767	171	-12.8	2 20	152 172	18	0.8333	0.8333	BTF3L4	91408
mir4102	hg38_ncbiRefSeq_NM_152265.5	NM_152265	171	-12.8	2 20	114 134	18	0.8333	0.8333	BTF3L4	91408
mir4102	hg38_ncbiRefSeq_XM_005270690.4	XM_005270690	173	-17.71	2 18	695 715	16	0.875	0.9375	USP24	23358
mir4102	hg38_ncbiRefSeq_XM_005244930.3	XM_005244930	169	-13.88	2 18	926 946	16	0.875	0.875	NA	NA
mir4102	hg38_ncbiRefSeq_NR_149312.1	NR_149312	171	-18.56	2 20	2910 2930	18	0.7778	0.8889	RAB4A-AS1	105373159
mir4102	hg38_ncbiRefSeq_NR_149313.1	NR_149313	171	-18.56	2 20	1236 1256	18	0.7778	0.8889	RAB4A-AS1	105373159
mir4102	hg38_ncbiRefSeq_NM_022051.3	NM_022051	171	-15.43	2 20	2448 2468	18	0.8333	0.8333	EGLN1	54583
mir4102	hg38_ncbiRefSeq_NM_001377260.1	NM_001377260	171	-15.43	2 20	2509 2529	18	0.8333	0.8333	EGLN1	54583
mir4102	hg38_ncbiRefSeq_NM_001377261.1	NM_001377261	171	-15.43	2 20	2554 2574	18	0.8333	0.8333	EGLN1	54583
mir4102	hg38_ncbiRefSeq_XR_001738736.2	XR_001738736	170	-16.57	2 19	1016 1036	17	0.8235	0.8824	CDKL4	344387
mir4102	hg38_ncbiRefSeq_XM_047443963.1	XM_047443963	169	-16.57	2 18	2548 2568	16	0.875	0.875	GPD2	2820
mir4102	hg38_ncbiRefSeq_XM_011510977.3	XM_011510977	169	-16.57	2 18	2548 2568	16	0.875	0.875	GPD2	2820
mir4102	hg38_ncbiRefSeq_NM_001083112.3	NM_001083112	169	-16.57	2 18	2548 2568	16	0.875	0.875	GPD2	2820
mir4102	hg38_ncbiRefSeq_NM_000408.5	NM_000408	169	-16.57	2 18	2548 2568	16	0.875	0.875	GPD2	2820
mir4102	hg38_ncbiRefSeq_XM_017003830.2	XM_017003830	169	-16.57	2 18	2548 2568	16	0.875	0.875	GPD2	2820
mir4102	hg38_ncbiRefSeq_XM_047443964.1	XM_047443964	169	-16.57	2 18	2548 2568	16	0.875	0.875	GPD2	2820
mir4102	hg38_ncbiRefSeq_XM_024452798.2	XM_024452798	169	-16.57	2 18	2548 2568	16	0.875	0.875	GPD2	2820
mir4102	hg38_ncbiRefSeq_XM_005246469.3	XM_005246469	169	-16.57	2 18	2548 2568	16	0.875	0.875	GPD2	2820
mir4102	hg38_ncbiRefSeq_XM_047443965.1	XM_047443965	169	-16.57	2 18	2548 2568	16	0.875	0.875	GPD2	2820
mir4102	hg38_ncbiRefSeq_XM_011511507.3	XM_011511507	171	-21.27	2 20	3668 3688	18	0.8333	0.8333	SLC39A10	57181
mir4102	hg38_ncbiRefSeq_XR_007088653.1	XR_007088653	187	-24.18	2 20	349 369	18	0.9444	0.9444	LOC124908052	124908052
mir4102	hg38_ncbiRefSeq_XM_047442926.1	XM_047442926	169	-19.39	2 20	2841 2860	18	0.8333	0.8889	SEMA4F	10505
mir4102	hg38_ncbiRefSeq_XM_047443966.1	XM_047443966	169	-16.57	2 18	2548 2568	16	0.875	0.875	GPD2	2820
mir4102	hg38_ncbiRefSeq_XM_011511565.4	XM_011511565	169	-18.11	2 20	1537 1556	18	0.8333	0.8889	G6PC2	57818
mir4102	hg38_ncbiRefSeq_XM_011511564.4	XM_011511564	169	-18.11	2 20	1537 1556	18	0.8333	0.8889	G6PC2	57818
mir4102	hg38_ncbiRefSeq_NM_001081686.2	NM_001081686	169	-18.11	2 20	2024 2043	18	0.8333	0.8889	G6PC2	57818
mir4102	hg38_ncbiRefSeq_NM_021176.3	NM_021176	169	-18.11	2 20	1537 1556	18	0.8333	0.8889	G6PC2	57818
mir4102	hg38_ncbiRefSeq_NR_135297.2	NR_135297	173	-19.6	2 18	1032 1052	16	0.875	0.9375	SLC9C1	285335
mir4102	hg38_ncbiRefSeq_NM_173471.4	NM_173471	169	-18.88	2 18	253 273	16	0.8125	0.9375	SLC25A26	115286
mir4102	hg38_ncbiRefSeq_NM_001164796.1	NM_001164796	169	-18.88	2 18	253 273	16	0.8125	0.9375	SLC25A26	115286
mir4102	hg38_ncbiRefSeq_NM_001350993.1	NM_001350993	169	-18.88	2 18	253 273	16	0.8125	0.9375	SLC25A26	115286
mir4102	hg38_ncbiRefSeq_NM_001400711.1	NM_001400711	169	-18.88	2 18	253 273	16	0.8125	0.9375	SLC25A26	115286
mir4102	hg38_ncbiRefSeq_NM_001400714.1	NM_001400714	169	-18.88	2 18	253 273	16	0.8125	0.9375	SLC25A26	115286
mir4102	hg38_ncbiRefSeq_NM_001400709.1	NM_001400709	169	-18.88	2 18	393 413	16	0.8125	0.9375	SLC25A26	115286
mir4102	hg38_ncbiRefSeq_NM_001400707.1	NM_001400707	169	-18.88	2 18	253 273	16	0.8125	0.9375	SLC25A26	115286
mir4102	hg38_ncbiRefSeq_NM_001379210.1	NM_001379210	169	-18.88	2 18	253 273	16	0.8125	0.9375	SLC25A26	115286
mir4102	hg38_ncbiRefSeq_NM_001400705.1	NM_001400705	169	-18.88	2 18	393 413	16	0.8125	0.9375	SLC25A26	115286
mir4102	hg38_ncbiRefSeq_NM_001366276.1	NM_001366276	168	-18.97	2 19	2626 2645	17	0.8824	0.8824	KY	339855
mir4102	hg38_ncbiRefSeq_NM_178554.6	NM_178554	168	-18.97	2 19	2626 2645	17	0.8824	0.8824	KY	339855
mir4102	hg38_ncbiRefSeq_NM_001350859.2	NM_001350859	168	-18.97	2 19	2626 2645	17	0.8824	0.8824	KY	339855
mir4102	hg38_ncbiRefSeq_XM_006713538.4	XM_006713538	170	-19.17	2 20	406 427	19	0.8421	0.8421	FGF12	2257
mir4102	hg38_ncbiRefSeq_NM_021032.5	NM_021032	170	-19.17	2 20	406 427	19	0.8421	0.8421	FGF12	2257
mir4102	hg38_ncbiRefSeq_NM_001377294.1	NM_001377294	170	-19.17	2 20	406 427	19	0.8421	0.8421	FGF12	2257
mir4102	hg38_ncbiRefSeq_XM_005247227.3	XM_005247227	170	-19.17	2 20	406 427	19	0.8421	0.8421	FGF12	2257
mir4102	hg38_ncbiRefSeq_NM_004113.6	NM_004113	170	-19.17	2 20	406 427	19	0.8421	0.8421	FGF12	2257
mir4102	hg38_ncbiRefSeq_NM_001377292.1	NM_001377292	170	-19.17	2 20	406 427	19	0.8421	0.8421	FGF12	2257
mir4102	hg38_ncbiRefSeq_NM_001377293.1	NM_001377293	170	-19.17	2 20	406 427	19	0.8421	0.8421	FGF12	2257
mir4102	hg38_ncbiRefSeq_NM_206831.3	NM_206831	171	-23.47	2 20	1841 1861	18	0.8333	0.8333	DPH3	285381
mir4102	hg38_ncbiRefSeq_NM_001047434.3	NM_001047434	171	-23.47	2 20	1841 1861	18	0.8333	0.8333	DPH3	285381
mir4102	hg38_ncbiRefSeq_NM_001106.4	NM_001106	171	-22.65	2 20	1264 1284	18	0.8333	0.8333	ACVR2B	93
mir4102	hg38_ncbiRefSeq_XM_017007515.3	XM_017007515	171	-22.65	2 20	1264 1284	18	0.8333	0.8333	ACVR2B	93
mir4102	hg38_ncbiRefSeq_XM_017007514.2	XM_017007514	171	-22.65	2 20	1264 1284	18	0.8333	0.8333	ACVR2B	93
mir4102	hg38_ncbiRefSeq_XM_005265583.4	XM_005265583	171	-22.65	2 20	1264 1284	18	0.8333	0.8333	ACVR2B	93
mir4102	hg38_ncbiRefSeq_XM_017007516.2	XM_017007516	171	-22.65	2 20	1264 1284	18	0.8333	0.8333	ACVR2B	93
mir4102	hg38_ncbiRefSeq_XM_047449171.1	XM_047449171	170	-20.06	2 20	3388 3409	19	0.8421	0.8421	SEC22C	9117
mir4102	hg38_ncbiRefSeq_XM_011534212.3	XM_011534212	170	-20.06	2 20	3388 3409	19	0.8421	0.8421	SEC22C	9117
mir4102	hg38_ncbiRefSeq_NM_032970.4	NM_032970	170	-20.06	2 20	3388 3409	19	0.8421	0.8421	SEC22C	9117
mir4102	hg38_ncbiRefSeq_XM_024453812.2	XM_024453812	170	-20.06	2 20	3388 3409	19	0.8421	0.8421	SEC22C	9117
mir4102	hg38_ncbiRefSeq_XM_047449168.1	XM_047449168	170	-20.06	2 20	3388 3409	19	0.8421	0.8421	SEC22C	9117
mir4102	hg38_ncbiRefSeq_NM_012096.3	NM_012096	171	-17.15	2 20	2842 2862	18	0.8333	0.8333	APPL1	26060
mir4102	hg38_ncbiRefSeq_XM_011533583.4	XM_011533583	171	-17.15	2 20	2842 2862	18	0.8333	0.8333	APPL1	26060
mir4102	hg38_ncbiRefSeq_XR_924566.2	XR_924566	169	-18.03	2 20	15 38	21	0.8095	0.8571	LOC105374147	105374147
mir4102	hg38_ncbiRefSeq_XR_007096282.1	XR_007096282	169	-18.03	2 20	48 71	21	0.8095	0.8571	LOC105374147	105374147
mir4102	hg38_ncbiRefSeq_XM_006713827.4	XM_006713827	171	-19.77	2 16	1306 1326	14	0.9286	1	RUBCN	9711
mir4102	hg38_ncbiRefSeq_XM_005269374.4	XM_005269374	171	-19.77	2 16	1306 1326	14	0.9286	1	RUBCN	9711
mir4102	hg38_ncbiRefSeq_NM_001346873.2	NM_001346873	171	-19.77	2 16	1306 1326	14	0.9286	1	RUBCN	9711
mir4102	hg38_ncbiRefSeq_XM_006713828.4	XM_006713828	171	-19.77	2 16	1306 1326	14	0.9286	1	RUBCN	9711
mir4102	hg38_ncbiRefSeq_NM_014687.4	NM_014687	171	-19.77	2 16	1306 1326	14	0.9286	1	RUBCN	9711
mir4102	hg38_ncbiRefSeq_XM_017007543.2	XM_017007543	171	-19.77	2 16	1306 1326	14	0.9286	1	RUBCN	9711
mir4102	hg38_ncbiRefSeq_XM_047449268.1	XM_047449268	171	-19.77	2 16	1306 1326	14	0.9286	1	RUBCN	9711
mir4102	hg38_ncbiRefSeq_NM_001145642.5	NM_001145642	171	-19.77	2 16	1306 1326	14	0.9286	1	RUBCN	9711
mir4102	hg38_ncbiRefSeq_XM_006713831.5	XM_006713831	171	-19.77	2 16	1306 1326	14	0.9286	1	RUBCN	9711
mir4102	hg38_ncbiRefSeq_XM_017007786.3	XM_017007786	169	-20.64	2 19	2738 2759	18	0.8333	0.8889	SCFD2	152579
mir4102	hg38_ncbiRefSeq_XM_047449646.1	XM_047449646	169	-20.64	2 19	1479 1500	18	0.8333	0.8889	SCFD2	152579
mir4102	hg38_ncbiRefSeq_XM_017007787.3	XM_017007787	169	-20.64	2 19	1017 1038	18	0.8333	0.8889	SCFD2	152579
mir4102	hg38_ncbiRefSeq_NM_002589.4	NM_002589	171	-18.87	2 20	1498 1518	18	0.8333	0.8333	PCDH7	5099
mir4102	hg38_ncbiRefSeq_NM_002994.5	NM_002994	171	-20.79	2 17	1432 1453	16	0.9375	0.9375	CXCL5	6374
mir4102	hg38_ncbiRefSeq_XR_001741443.3	XR_001741443	169	-19.71	2 20	260 279	18	0.8333	0.8889	NA	NA
mir4102	hg38_ncbiRefSeq_XR_007058330.1	XR_007058330	169	-19.71	2 20	260 279	18	0.8333	0.8889	NA	NA
mir4102	hg38_ncbiRefSeq_XR_939341.4	XR_939341	169	-19.71	2 20	260 279	18	0.8333	0.8889	NA	NA
mir4102	hg38_ncbiRefSeq_XR_001741444.3	XR_001741444	169	-19.71	2 20	260 279	18	0.8333	0.8889	NA	NA
mir4102	hg38_ncbiRefSeq_XR_939340.4	XR_939340	169	-19.71	2 20	260 279	18	0.8333	0.8889	NA	NA
mir4102	hg38_ncbiRefSeq_XR_939343.4	XR_939343	169	-19.71	2 20	260 279	18	0.8333	0.8889	NA	NA
mir4102	hg38_ncbiRefSeq_NM_001364353.2	NM_001364353	168	-20.57	2 20	2638 2656	18	0.8333	0.8889	MEF2C	4208
mir4102	hg38_ncbiRefSeq_XM_024446056.2	XM_024446056	168	-20.57	2 20	2638 2656	18	0.8333	0.8889	MEF2C	4208
mir4102	hg38_ncbiRefSeq_XM_047417200.1	XM_047417200	168	-20.57	2 20	2638 2656	18	0.8333	0.8889	MEF2C	4208
mir4102	hg38_ncbiRefSeq_XM_024446059.2	XM_024446059	168	-20.57	2 20	2638 2656	18	0.8333	0.8889	MEF2C	4208
mir4102	hg38_ncbiRefSeq_XM_047417184.1	XM_047417184	168	-20.57	2 20	2638 2656	18	0.8333	0.8889	MEF2C	4208
mir4102	hg38_ncbiRefSeq_XM_047417198.1	XM_047417198	168	-20.57	2 20	2638 2656	18	0.8333	0.8889	MEF2C	4208
mir4102	hg38_ncbiRefSeq_XM_047417187.1	XM_047417187	168	-20.57	2 20	2638 2656	18	0.8333	0.8889	MEF2C	4208
mir4102	hg38_ncbiRefSeq_XM_047417183.1	XM_047417183	168	-20.57	2 20	2638 2656	18	0.8333	0.8889	MEF2C	4208
mir4102	hg38_ncbiRefSeq_XM_047417197.1	XM_047417197	168	-20.57	2 20	2638 2656	18	0.8333	0.8889	MEF2C	4208
mir4102	hg38_ncbiRefSeq_XM_047417189.1	XM_047417189	168	-20.57	2 20	2638 2656	18	0.8333	0.8889	MEF2C	4208
mir4102	hg38_ncbiRefSeq_XM_047417186.1	XM_047417186	168	-20.57	2 20	2638 2656	18	0.8333	0.8889	MEF2C	4208
mir4102	hg38_ncbiRefSeq_XM_047417199.1	XM_047417199	168	-20.57	2 20	2638 2656	18	0.8333	0.8889	MEF2C	4208
mir4102	hg38_ncbiRefSeq_XM_024446055.2	XM_024446055	168	-20.57	2 20	2638 2656	18	0.8333	0.8889	MEF2C	4208
mir4102	hg38_ncbiRefSeq_XM_047417195.1	XM_047417195	168	-20.57	2 20	2638 2656	18	0.8333	0.8889	MEF2C	4208
mir4102	hg38_ncbiRefSeq_XM_024446058.2	XM_024446058	168	-20.57	2 20	2638 2656	18	0.8333	0.8889	MEF2C	4208
mir4102	hg38_ncbiRefSeq_NM_001364331.2	NM_001364331	168	-20.57	2 20	2638 2656	18	0.8333	0.8889	MEF2C	4208
mir4102	hg38_ncbiRefSeq_NM_002397.5	NM_002397	168	-20.57	2 20	2638 2656	18	0.8333	0.8889	MEF2C	4208
mir4102	hg38_ncbiRefSeq_NM_001308002.3	NM_001308002	168	-20.57	2 20	2638 2656	18	0.8333	0.8889	MEF2C	4208
mir4102	hg38_ncbiRefSeq_NM_001364344.2	NM_001364344	168	-20.57	2 20	2638 2656	18	0.8333	0.8889	MEF2C	4208
mir4102	hg38_ncbiRefSeq_NM_001193350.2	NM_001193350	168	-20.57	2 20	2638 2656	18	0.8333	0.8889	MEF2C	4208
mir4102	hg38_ncbiRefSeq_NM_001364333.2	NM_001364333	168	-20.57	2 20	2638 2656	18	0.8333	0.8889	MEF2C	4208
mir4102	hg38_ncbiRefSeq_XM_005248511.4	XM_005248511	168	-20.57	2 20	2638 2656	18	0.8333	0.8889	MEF2C	4208
mir4102	hg38_ncbiRefSeq_XM_047417193.1	XM_047417193	168	-20.57	2 20	2638 2656	18	0.8333	0.8889	MEF2C	4208
mir4102	hg38_ncbiRefSeq_XM_047417185.1	XM_047417185	168	-20.57	2 20	2638 2656	18	0.8333	0.8889	MEF2C	4208
mir4102	hg38_ncbiRefSeq_XM_047417201.1	XM_047417201	168	-20.57	2 20	2638 2656	18	0.8333	0.8889	MEF2C	4208
mir4102	hg38_ncbiRefSeq_XM_047417217.1	XM_047417217	168	-20.57	2 20	2638 2656	18	0.8333	0.8889	MEF2C	4208
mir4102	hg38_ncbiRefSeq_XM_047417188.1	XM_047417188	168	-20.57	2 20	2638 2656	18	0.8333	0.8889	MEF2C	4208
mir4102	hg38_ncbiRefSeq_NM_001364330.2	NM_001364330	168	-20.57	2 20	2638 2656	18	0.8333	0.8889	MEF2C	4208
mir4102	hg38_ncbiRefSeq_NM_001364329.2	NM_001364329	168	-20.57	2 20	2638 2656	18	0.8333	0.8889	MEF2C	4208
mir4102	hg38_ncbiRefSeq_XM_047417194.1	XM_047417194	168	-20.57	2 20	2638 2656	18	0.8333	0.8889	MEF2C	4208
mir4102	hg38_ncbiRefSeq_XM_047417192.1	XM_047417192	168	-20.57	2 20	2638 2656	18	0.8333	0.8889	MEF2C	4208
mir4102	hg38_ncbiRefSeq_XM_047417203.1	XM_047417203	168	-20.57	2 20	2638 2656	18	0.8333	0.8889	MEF2C	4208
mir4102	hg38_ncbiRefSeq_XM_047417196.1	XM_047417196	168	-20.57	2 20	2638 2656	18	0.8333	0.8889	MEF2C	4208
mir4102	hg38_ncbiRefSeq_XM_047417182.1	XM_047417182	168	-20.57	2 20	2638 2656	18	0.8333	0.8889	MEF2C	4208
mir4102	hg38_ncbiRefSeq_XM_047417191.1	XM_047417191	168	-20.57	2 20	2638 2656	18	0.8333	0.8889	MEF2C	4208
mir4102	hg38_ncbiRefSeq_XM_047417202.1	XM_047417202	168	-20.57	2 20	2638 2656	18	0.8333	0.8889	MEF2C	4208
mir4102	hg38_ncbiRefSeq_XM_047417181.1	XM_047417181	168	-20.57	2 20	2638 2656	18	0.8333	0.8889	MEF2C	4208
mir4102	hg38_ncbiRefSeq_XM_047417190.1	XM_047417190	168	-20.57	2 20	2638 2656	18	0.8333	0.8889	MEF2C	4208
mir4102	hg38_ncbiRefSeq_XM_017009478.3	XM_017009478	168	-20.57	2 20	2638 2656	18	0.8333	0.8889	MEF2C	4208
mir4102	hg38_ncbiRefSeq_XM_011543396.4	XM_011543396	168	-20.57	2 20	2638 2656	18	0.8333	0.8889	MEF2C	4208
mir4102	hg38_ncbiRefSeq_NM_001364356.2	NM_001364356	168	-20.57	2 20	2638 2656	18	0.8333	0.8889	MEF2C	4208
mir4102	hg38_ncbiRefSeq_NM_001364357.2	NM_001364357	168	-20.57	2 20	2638 2656	18	0.8333	0.8889	MEF2C	4208
mir4102	hg38_ncbiRefSeq_NM_001193348.1	NM_001193348	168	-20.57	2 20	2638 2656	18	0.8333	0.8889	MEF2C	4208
mir4102	hg38_ncbiRefSeq_NM_001363581.2	NM_001363581	168	-20.57	2 20	2638 2656	18	0.8333	0.8889	MEF2C	4208
mir4102	hg38_ncbiRefSeq_NM_001364350.2	NM_001364350	168	-20.57	2 20	2795 2813	18	0.8333	0.8889	MEF2C	4208
mir4102	hg38_ncbiRefSeq_NM_001364341.2	NM_001364341	168	-20.57	2 20	2638 2656	18	0.8333	0.8889	MEF2C	4208
mir4102	hg38_ncbiRefSeq_NM_001364342.2	NM_001364342	168	-20.57	2 20	2638 2656	18	0.8333	0.8889	MEF2C	4208
mir4102	hg38_ncbiRefSeq_NM_001364336.2	NM_001364336	168	-20.57	2 20	2638 2656	18	0.8333	0.8889	MEF2C	4208
mir4102	hg38_ncbiRefSeq_NM_001364346.2	NM_001364346	168	-20.57	2 20	2795 2813	18	0.8333	0.8889	MEF2C	4208
mir4102	hg38_ncbiRefSeq_NM_001364340.2	NM_001364340	168	-20.57	2 20	2638 2656	18	0.8333	0.8889	MEF2C	4208
mir4102	hg38_ncbiRefSeq_NM_001364348.2	NM_001364348	168	-20.57	2 20	2795 2813	18	0.8333	0.8889	MEF2C	4208
mir4102	hg38_ncbiRefSeq_NM_001193349.3	NM_001193349	168	-20.57	2 20	2638 2656	18	0.8333	0.8889	MEF2C	4208
mir4102	hg38_ncbiRefSeq_NM_001364355.2	NM_001364355	168	-20.57	2 20	2795 2813	18	0.8333	0.8889	MEF2C	4208
mir4102	hg38_ncbiRefSeq_NM_001364337.2	NM_001364337	168	-20.57	2 20	2638 2656	18	0.8333	0.8889	MEF2C	4208
mir4102	hg38_ncbiRefSeq_NM_001364347.2	NM_001364347	168	-20.57	2 20	2795 2813	18	0.8333	0.8889	MEF2C	4208
mir4102	hg38_ncbiRefSeq_NM_001364339.2	NM_001364339	168	-20.57	2 20	2638 2656	18	0.8333	0.8889	MEF2C	4208
mir4102	hg38_ncbiRefSeq_NM_001364349.2	NM_001364349	168	-20.57	2 20	2795 2813	18	0.8333	0.8889	MEF2C	4208
mir4102	hg38_ncbiRefSeq_NM_001364338.2	NM_001364338	168	-20.57	2 20	2638 2656	18	0.8333	0.8889	MEF2C	4208
mir4102	hg38_ncbiRefSeq_NM_001364343.2	NM_001364343	168	-20.57	2 20	2638 2656	18	0.8333	0.8889	MEF2C	4208
mir4102	hg38_ncbiRefSeq_NM_001364352.2	NM_001364352	168	-20.57	2 20	2795 2813	18	0.8333	0.8889	MEF2C	4208
mir4102	hg38_ncbiRefSeq_NM_001364332.2	NM_001364332	168	-20.57	2 20	2638 2656	18	0.8333	0.8889	MEF2C	4208
mir4102	hg38_ncbiRefSeq_NM_001364354.2	NM_001364354	168	-20.57	2 20	2795 2813	18	0.8333	0.8889	MEF2C	4208
mir4102	hg38_ncbiRefSeq_NM_001364335.2	NM_001364335	168	-20.57	2 20	2638 2656	18	0.8333	0.8889	MEF2C	4208
mir4102	hg38_ncbiRefSeq_NM_001364345.2	NM_001364345	168	-20.57	2 20	2795 2813	18	0.8333	0.8889	MEF2C	4208
mir4102	hg38_ncbiRefSeq_XM_047417212.1	XM_047417212	168	-20.57	2 20	2638 2656	18	0.8333	0.8889	NA	NA
mir4102	hg38_ncbiRefSeq_XM_047417215.1	XM_047417215	168	-20.57	2 20	2638 2656	18	0.8333	0.8889	MEF2C	4208
mir4102	hg38_ncbiRefSeq_NM_001364334.2	NM_001364334	168	-20.57	2 20	2638 2656	18	0.8333	0.8889	MEF2C	4208
mir4102	hg38_ncbiRefSeq_XM_047417209.1	XM_047417209	168	-20.57	2 20	2638 2656	18	0.8333	0.8889	MEF2C	4208
mir4102	hg38_ncbiRefSeq_XM_047417211.1	XM_047417211	168	-20.57	2 20	2638 2656	18	0.8333	0.8889	MEF2C	4208
mir4102	hg38_ncbiRefSeq_XM_047417216.1	XM_047417216	168	-20.57	2 20	2638 2656	18	0.8333	0.8889	MEF2C	4208
mir4102	hg38_ncbiRefSeq_XM_047417210.1	XM_047417210	168	-20.57	2 20	2638 2656	18	0.8333	0.8889	MEF2C	4208
mir4102	hg38_ncbiRefSeq_XM_047417205.1	XM_047417205	168	-20.57	2 20	2638 2656	18	0.8333	0.8889	MEF2C	4208
mir4102	hg38_ncbiRefSeq_XM_047417207.1	XM_047417207	168	-20.57	2 20	2638 2656	18	0.8333	0.8889	MEF2C	4208
mir4102	hg38_ncbiRefSeq_XM_047417214.1	XM_047417214	168	-20.57	2 20	2638 2656	18	0.8333	0.8889	MEF2C	4208
mir4102	hg38_ncbiRefSeq_XM_047417204.1	XM_047417204	168	-20.57	2 20	2638 2656	18	0.8333	0.8889	MEF2C	4208
mir4102	hg38_ncbiRefSeq_XM_047417206.1	XM_047417206	168	-20.57	2 20	2638 2656	18	0.8333	0.8889	MEF2C	4208
mir4102	hg38_ncbiRefSeq_XM_047417213.1	XM_047417213	168	-20.57	2 20	2638 2656	18	0.8333	0.8889	MEF2C	4208
mir4102	hg38_ncbiRefSeq_XM_047417208.1	XM_047417208	168	-20.57	2 20	2638 2656	18	0.8333	0.8889	MEF2C	4208
mir4102	hg38_ncbiRefSeq_NM_001193347.1	NM_001193347	168	-20.57	2 20	2638 2656	18	0.8333	0.8889	MEF2C	4208
mir4102	hg38_ncbiRefSeq_NM_001131005.2	NM_001131005	168	-20.57	2 20	2638 2656	18	0.8333	0.8889	MEF2C	4208
mir4102	hg38_ncbiRefSeq_NM_198395.2	NM_198395	170	-20.22	2 19	3832 3852	17	0.8235	0.8824	G3BP1	10146
mir4102	hg38_ncbiRefSeq_NM_005754.3	NM_005754	170	-20.22	2 19	3832 3852	17	0.8235	0.8824	G3BP1	10146
mir4102	hg38_ncbiRefSeq_XR_007059108.1	XR_007059108	168	-19.08	2 17	5673 5693	15	0.8667	0.9333	LOC124901169	124901169
mir4102	hg38_ncbiRefSeq_NM_001005224.2	NM_001005224	170	-22.29	2 19	746 766	17	0.8235	0.8824	OR4F3	26683
mir4102	hg38_ncbiRefSeq_NM_001105568.4	NM_001105568	171	-15.84	2 20	1085 1105	18	0.8333	0.8333	KIF13A	63971
mir4102	hg38_ncbiRefSeq_XM_017010986.2	XM_017010986	169	-21.37	2 20	10837 10860	21	0.8095	0.8571	CDKAL1	54901
mir4102	hg38_ncbiRefSeq_XM_017010783.2	XM_017010783	177	-20.19	2 18	2759 2779	16	0.9375	0.9375	GRM1	2911
mir4102	hg38_ncbiRefSeq_XM_011535782.2	XM_011535782	177	-20.19	2 18	2759 2779	16	0.9375	0.9375	GRM1	2911
mir4102	hg38_ncbiRefSeq_XM_017010784.2	XM_017010784	177	-20.19	2 18	2759 2779	16	0.9375	0.9375	GRM1	2911
mir4102	hg38_ncbiRefSeq_NM_001278065.2	NM_001278065	177	-20.19	2 18	3708 3728	16	0.9375	0.9375	GRM1	2911
mir4102	hg38_ncbiRefSeq_NM_001278064.2	NM_001278064	177	-20.19	2 18	2759 2779	16	0.9375	0.9375	GRM1	2911
mir4102	hg38_ncbiRefSeq_NM_001278067.1	NM_001278067	177	-20.19	2 18	3582 3602	16	0.9375	0.9375	GRM1	2911
mir4102	hg38_ncbiRefSeq_NM_001278066.1	NM_001278066	177	-20.19	2 18	3673 3693	16	0.9375	0.9375	GRM1	2911
mir4102	hg38_ncbiRefSeq_XM_017010788.2	XM_017010788	177	-20.19	2 18	2759 2779	16	0.9375	0.9375	GRM1	2911
mir4102	hg38_ncbiRefSeq_NM_030946.2	NM_030946	170	-19.91	2 20	977 998	19	0.7895	0.8947	OR14J1	442191
mir4102	hg38_ncbiRefSeq_XR_007059688.1	XR_007059688	174	-18.58	2 19	4557 4577	17	0.8824	0.8824	LOC105377905	105377905
mir4102	hg38_ncbiRefSeq_XR_007059689.1	XR_007059689	174	-18.58	2 19	4557 4577	17	0.8824	0.8824	LOC105377905	105377905
mir4102	hg38_ncbiRefSeq_XM_011535798.4	XM_011535798	171	-15.98	2 20	1074 1094	18	0.8333	0.8333	NUP43	348995
mir4102	hg38_ncbiRefSeq_XR_007059811.1	XR_007059811	168	-18.18	2 18	3423 3444	17	0.8235	0.9412	LOC124901430	124901430
mir4102	hg38_ncbiRefSeq_NM_147128.4	NM_147128	174	-23.4	2 19	237 257	17	0.8235	0.9412	ZNRF2	223082
mir4102	hg38_ncbiRefSeq_NM_138701.4	NM_138701	170	-21.12	2 19	1874 1894	17	0.7647	0.9412	MPLKIP	136647
mir4102	hg38_ncbiRefSeq_XR_007060490.1	XR_007060490	172	-19.9	2 20	809 829	19	0.8947	0.8947	LOC124901732	124901732
mir4102	hg38_ncbiRefSeq_XM_047421381.1	XM_047421381	171	-19.89	2 20	297 317	18	0.7778	0.8889	UNC5D	137970
mir4102	hg38_ncbiRefSeq_XM_011544403.3	XM_011544403	171	-19.89	2 20	297 317	18	0.7778	0.8889	NA	NA
mir4102	hg38_ncbiRefSeq_XM_047421379.1	XM_047421379	171	-19.89	2 20	297 317	18	0.7778	0.8889	UNC5D	137970
mir4102	hg38_ncbiRefSeq_XM_047421378.1	XM_047421378	171	-19.89	2 20	297 317	18	0.7778	0.8889	UNC5D	137970
mir4102	hg38_ncbiRefSeq_XM_011544404.3	XM_011544404	171	-19.89	2 20	297 317	18	0.7778	0.8889	UNC5D	137970
mir4102	hg38_ncbiRefSeq_XM_011544402.3	XM_011544402	171	-19.89	2 20	297 317	18	0.7778	0.8889	UNC5D	137970
mir4102	hg38_ncbiRefSeq_XM_047421377.1	XM_047421377	171	-19.89	2 20	297 317	18	0.7778	0.8889	UNC5D	137970
mir4102	hg38_ncbiRefSeq_XM_017013047.2	XM_017013047	171	-19.89	2 20	297 317	18	0.7778	0.8889	UNC5D	137970
mir4102	hg38_ncbiRefSeq_XM_047421375.1	XM_047421375	171	-19.89	2 20	297 317	18	0.7778	0.8889	UNC5D	137970
mir4102	hg38_ncbiRefSeq_XM_011544400.3	XM_011544400	171	-19.89	2 20	297 317	18	0.7778	0.8889	UNC5D	137970
mir4102	hg38_ncbiRefSeq_XM_017013046.2	XM_017013046	171	-19.89	2 20	297 317	18	0.7778	0.8889	UNC5D	137970
mir4102	hg38_ncbiRefSeq_XM_011544401.4	XM_011544401	171	-19.89	2 20	297 317	18	0.7778	0.8889	UNC5D	137970
mir4102	hg38_ncbiRefSeq_NM_080872.4	NM_080872	171	-19.89	2 20	297 317	18	0.7778	0.8889	UNC5D	137970
mir4102	hg38_ncbiRefSeq_XM_017013045.2	XM_017013045	171	-19.89	2 20	297 317	18	0.7778	0.8889	UNC5D	137970
mir4102	hg38_ncbiRefSeq_XM_017013044.2	XM_017013044	171	-19.89	2 20	297 317	18	0.7778	0.8889	UNC5D	137970
mir4102	hg38_ncbiRefSeq_XM_047421380.1	XM_047421380	171	-19.89	2 20	297 317	18	0.7778	0.8889	UNC5D	137970
mir4102	hg38_ncbiRefSeq_NM_001322818.2	NM_001322818	171	-19.89	2 20	297 317	18	0.7778	0.8889	UNC5D	137970
mir4102	hg38_ncbiRefSeq_XM_047422127.1	XM_047422127	171	-16.58	2 20	992 1012	18	0.8333	0.8333	SNTB1	6641
mir4102	hg38_ncbiRefSeq_XM_047422126.1	XM_047422126	171	-16.58	2 20	992 1012	18	0.8333	0.8333	SNTB1	6641
mir4102	hg38_ncbiRefSeq_NM_021021.4	NM_021021	171	-16.58	2 20	992 1012	18	0.8333	0.8333	SNTB1	6641
mir4102	hg38_ncbiRefSeq_NM_016848.6	NM_016848	169	-19.12	2 18	7315 7335	16	0.8125	0.9375	SHC3	53358
mir4102	hg38_ncbiRefSeq_XM_047423704.1	XM_047423704	171	-17.19	2 20	228 248	18	0.8333	0.8333	RLN1	6013
mir4102	hg38_ncbiRefSeq_XM_047423705.1	XM_047423705	171	-17.19	2 20	228 248	18	0.8333	0.8333	RLN1	6013
mir4102	hg38_ncbiRefSeq_XM_047423703.1	XM_047423703	171	-17.19	2 20	533 553	18	0.8333	0.8333	RLN1	6013
mir4102	hg38_ncbiRefSeq_NM_006911.4	NM_006911	171	-17.19	2 20	228 248	18	0.8333	0.8333	RLN1	6013
mir4102	hg38_ncbiRefSeq_XM_047423706.1	XM_047423706	171	-17.19	2 20	228 248	18	0.8333	0.8333	RLN1	6013
mir4102	hg38_ncbiRefSeq_XM_017015319.3	XM_017015319	177	-21.58	2 20	324 346	20	0.9	0.9	PLAA	9373
mir4102	hg38_ncbiRefSeq_XM_011518072.4	XM_011518072	177	-21.58	2 20	271 293	20	0.9	0.9	PLAA	9373
mir4102	hg38_ncbiRefSeq_XR_007061747.1	XR_007061747	168	-18.06	2 20	1922 1942	19	0.8421	0.8947	LOC124902256	124902256
mir4102	hg38_ncbiRefSeq_NM_001386823.1	NM_001386823	168	-20.82	2 18	1459 1482	19	0.8421	0.8421	B3GALT9	100288842
mir4102	hg38_ncbiRefSeq_NR_030737.1	NR_030737	171	-19.53	2 20	332 352	18	0.8333	0.8333	TTC3P1	286495
mir4102	hg38_ncbiRefSeq_XR_007062253.1	XR_007062253	170	-19.35	2 20	8289 8310	19	0.8421	0.8421	LOC107984257	107984257
mir4102	hg38_ncbiRefSeq_NM_001047160.3	NM_001047160	170	-17.78	2 19	346 366	17	0.8235	0.8824	NET1	10276
mir4102	hg38_ncbiRefSeq_NM_005863.5	NM_005863	170	-17.78	2 19	346 366	17	0.8235	0.8824	NET1	10276
mir4102	hg38_ncbiRefSeq_NR_024256.1	NR_024256	169	-19.84	2 18	1021 1041	16	0.8125	0.9375	GATA3-AS1	399717
mir4102	hg38_ncbiRefSeq_NR_104329.1	NR_104329	169	-19.84	2 18	28 48	16	0.8125	0.9375	GATA3-AS1	399717
mir4102	hg38_ncbiRefSeq_NR_104330.1	NR_104330	169	-19.84	2 18	32 52	16	0.8125	0.9375	GATA3-AS1	399717
mir4102	hg38_ncbiRefSeq_NR_104328.1	NR_104328	169	-19.84	2 18	32 52	16	0.8125	0.9375	GATA3-AS1	399717
mir4102	hg38_ncbiRefSeq_NR_104336.1	NR_104336	169	-19.84	2 18	509 529	16	0.8125	0.9375	GATA3-AS1	399717
mir4102	hg38_ncbiRefSeq_NR_104327.1	NR_104327	169	-19.84	2 18	599 619	16	0.8125	0.9375	GATA3-AS1	399717
mir4102	hg38_ncbiRefSeq_XM_017016106.2	XM_017016106	173	-22.35	2 19	2181 2202	18	0.8889	0.8889	MKX	283078
mir4102	hg38_ncbiRefSeq_XM_017016105.2	XM_017016105	173	-22.35	2 19	2181 2202	18	0.8889	0.8889	MKX	283078
mir4102	hg38_ncbiRefSeq_XM_047425117.1	XM_047425117	173	-22.35	2 19	2181 2202	18	0.8889	0.8889	MKX	283078
mir4102	hg38_ncbiRefSeq_XM_047425119.1	XM_047425119	173	-22.35	2 19	2359 2380	18	0.8889	0.8889	MKX	283078
mir4102	hg38_ncbiRefSeq_NM_173576.3	NM_173576	173	-22.35	2 19	2181 2202	18	0.8889	0.8889	MKX	283078
mir4102	hg38_ncbiRefSeq_XM_017016108.2	XM_017016108	173	-22.35	2 19	2359 2380	18	0.8889	0.8889	MKX	283078
mir4102	hg38_ncbiRefSeq_NM_001242702.2	NM_001242702	173	-22.35	2 19	2181 2202	18	0.8889	0.8889	MKX	283078
mir4102	hg38_ncbiRefSeq_NM_001142946.3	NM_001142946	171	-21.45	2 20	608 628	18	0.7778	0.8889	C11orf21	29125
mir4102	hg38_ncbiRefSeq_NM_001329958.2	NM_001329958	171	-21.45	2 20	608 628	18	0.7778	0.8889	C11orf21	29125
mir4102	hg38_ncbiRefSeq_NR_138249.2	NR_138249	171	-21.45	2 20	1119 1139	18	0.7778	0.8889	C11orf21	29125
mir4102	hg38_ncbiRefSeq_NR_037946.1	NR_037946	172	-18.88	2 20	1981 1999	18	0.8889	0.8889	HNRNPUL2-BSCL2	100534595
mir4102	hg38_ncbiRefSeq_XR_947828.3	XR_947828	168	-18.41	2 18	1288 1309	17	0.8824	0.8824	MRE11	4361
mir4102	hg38_ncbiRefSeq_XR_007062483.1	XR_007062483	168	-18.41	2 18	1288 1309	17	0.8824	0.8824	MRE11	4361
mir4102	hg38_ncbiRefSeq_XR_007062482.1	XR_007062482	168	-18.41	2 18	1181 1202	17	0.8824	0.8824	MRE11	4361
mir4102	hg38_ncbiRefSeq_XR_007062484.1	XR_007062484	168	-18.41	2 18	1181 1202	17	0.8824	0.8824	MRE11	4361
mir4102	hg38_ncbiRefSeq_NM_001290230.2	NM_001290230	168	-16.47	2 17	832 852	15	0.8667	0.9333	CDK2	1017
mir4102	hg38_ncbiRefSeq_NM_052827.4	NM_052827	168	-16.47	2 17	832 852	15	0.8667	0.9333	CDK2	1017
mir4102	hg38_ncbiRefSeq_NM_001798.5	NM_001798	168	-16.47	2 17	832 852	15	0.8667	0.9333	CDK2	1017
mir4102	hg38_ncbiRefSeq_XM_011537732.2	XM_011537732	168	-16.47	2 17	832 852	15	0.8667	0.9333	CDK2	1017
mir4102	hg38_ncbiRefSeq_NM_001731.3	NM_001731	187	-28.39	2 20	1569 1589	18	0.9444	0.9444	BTG1	694
mir4102	hg38_ncbiRefSeq_NM_001394095.1	NM_001394095	171	-23.71	2 20	1489 1509	18	0.8333	0.8333	RASSF8	11228
mir4102	hg38_ncbiRefSeq_NM_001394096.1	NM_001394096	171	-23.71	2 20	1489 1509	18	0.8333	0.8333	RASSF8	11228
mir4102	hg38_ncbiRefSeq_NM_001394094.1	NM_001394094	171	-23.71	2 20	1489 1509	18	0.8333	0.8333	RASSF8	11228
mir4102	hg38_ncbiRefSeq_XM_047428187.1	XM_047428187	171	-23.71	2 20	1489 1509	18	0.8333	0.8333	RASSF8	11228
mir4102	hg38_ncbiRefSeq_NM_001394099.1	NM_001394099	171	-23.71	2 20	1489 1509	18	0.8333	0.8333	RASSF8	11228
mir4102	hg38_ncbiRefSeq_NM_001164748.2	NM_001164748	171	-23.71	2 20	1489 1509	18	0.8333	0.8333	RASSF8	11228
mir4102	hg38_ncbiRefSeq_NM_001394097.1	NM_001394097	171	-23.71	2 20	1489 1509	18	0.8333	0.8333	RASSF8	11228
mir4102	hg38_ncbiRefSeq_NM_001394098.1	NM_001394098	171	-23.71	2 20	1489 1509	18	0.8333	0.8333	RASSF8	11228
mir4102	hg38_ncbiRefSeq_XM_047428188.1	XM_047428188	171	-23.71	2 20	1489 1509	18	0.8333	0.8333	RASSF8	11228
mir4102	hg38_ncbiRefSeq_XM_047428189.1	XM_047428189	171	-23.71	2 20	1489 1509	18	0.8333	0.8333	RASSF8	11228
mir4102	hg38_ncbiRefSeq_NM_001164747.2	NM_001164747	171	-23.71	2 20	1489 1509	18	0.8333	0.8333	RASSF8	11228
mir4102	hg38_ncbiRefSeq_XM_047428191.1	XM_047428191	171	-23.71	2 20	1489 1509	18	0.8333	0.8333	RASSF8	11228
mir4102	hg38_ncbiRefSeq_NM_001394100.1	NM_001394100	171	-23.71	2 20	1489 1509	18	0.8333	0.8333	RASSF8	11228
mir4102	hg38_ncbiRefSeq_XM_047428192.1	XM_047428192	171	-23.71	2 20	1489 1509	18	0.8333	0.8333	RASSF8	11228
mir4102	hg38_ncbiRefSeq_NM_001394102.1	NM_001394102	171	-23.71	2 20	1489 1509	18	0.8333	0.8333	RASSF8	11228
mir4102	hg38_ncbiRefSeq_NM_001394101.1	NM_001394101	171	-23.71	2 20	1489 1509	18	0.8333	0.8333	RASSF8	11228
mir4102	hg38_ncbiRefSeq_XM_047428186.1	XM_047428186	171	-23.71	2 20	1489 1509	18	0.8333	0.8333	RASSF8	11228
mir4102	hg38_ncbiRefSeq_XM_047428190.1	XM_047428190	171	-23.71	2 20	1489 1509	18	0.8333	0.8333	RASSF8	11228
mir4102	hg38_ncbiRefSeq_XM_006719027.3	XM_006719027	171	-23.71	2 20	1489 1509	18	0.8333	0.8333	RASSF8	11228
mir4102	hg38_ncbiRefSeq_XM_024448820.2	XM_024448820	171	-23.71	2 20	1489 1509	18	0.8333	0.8333	RASSF8	11228
mir4102	hg38_ncbiRefSeq_XM_006719028.1	XM_006719028	171	-23.71	2 20	1489 1509	18	0.8333	0.8333	RASSF8	11228
mir4102	hg38_ncbiRefSeq_NM_001164746.2	NM_001164746	171	-23.71	2 20	1489 1509	18	0.8333	0.8333	RASSF8	11228
mir4102	hg38_ncbiRefSeq_XM_024449212.2	XM_024449212	168	-16.67	2 17	2473 2493	15	0.8667	0.9333	CSRNP2	81566
mir4102	hg38_ncbiRefSeq_XM_024449211.2	XM_024449211	168	-16.67	2 17	2473 2493	15	0.8667	0.9333	CSRNP2	81566
mir4102	hg38_ncbiRefSeq_XM_047429617.1	XM_047429617	168	-16.67	2 17	2473 2493	15	0.8667	0.9333	CSRNP2	81566
mir4102	hg38_ncbiRefSeq_XM_024449210.2	XM_024449210	168	-16.67	2 17	2473 2493	15	0.8667	0.9333	CSRNP2	81566
mir4102	hg38_ncbiRefSeq_XM_047429620.1	XM_047429620	168	-16.67	2 17	2473 2493	15	0.8667	0.9333	CSRNP2	81566
mir4102	hg38_ncbiRefSeq_XM_047429618.1	XM_047429618	168	-16.67	2 17	2473 2493	15	0.8667	0.9333	CSRNP2	81566
mir4102	hg38_ncbiRefSeq_XM_047429619.1	XM_047429619	168	-16.67	2 17	2473 2493	15	0.8667	0.9333	CSRNP2	81566
mir4102	hg38_ncbiRefSeq_XM_024449213.2	XM_024449213	168	-16.67	2 17	2473 2493	15	0.8667	0.9333	CSRNP2	81566
mir4102	hg38_ncbiRefSeq_XM_024449215.2	XM_024449215	168	-16.67	2 17	2473 2493	15	0.8667	0.9333	CSRNP2	81566
mir4102	hg38_ncbiRefSeq_XM_047429621.1	XM_047429621	168	-16.67	2 17	2473 2493	15	0.8667	0.9333	CSRNP2	81566
mir4102	hg38_ncbiRefSeq_XM_024449214.2	XM_024449214	168	-16.67	2 17	2473 2493	15	0.8667	0.9333	CSRNP2	81566
mir4102	hg38_ncbiRefSeq_XM_024449216.2	XM_024449216	168	-16.67	2 17	2473 2493	15	0.8667	0.9333	CSRNP2	81566
mir4102	hg38_ncbiRefSeq_NM_030809.3	NM_030809	168	-16.67	2 17	2473 2493	15	0.8667	0.9333	CSRNP2	81566
mir4102	hg38_ncbiRefSeq_NR_045072.2	NR_045072	168	-16.67	2 17	4559 4579	15	0.8667	0.9333	CSRNP2	81566
mir4102	hg38_ncbiRefSeq_NM_014830.3	NM_014830	169	-16	2 20	2242 2261	18	0.8333	0.8889	ZBTB39	9880
mir4102	hg38_ncbiRefSeq_XM_047428916.1	XM_047428916	170	-21.04	2 20	1956 1978	20	0.8	0.85	PAWR	5074
mir4102	hg38_ncbiRefSeq_NM_001354732.2	NM_001354732	170	-21.04	2 20	1956 1978	20	0.8	0.85	PAWR	5074
mir4102	hg38_ncbiRefSeq_NM_002583.4	NM_002583	170	-21.04	2 20	1956 1978	20	0.8	0.85	PAWR	5074
mir4102	hg38_ncbiRefSeq_XR_007063408.1	XR_007063408	169	-16.76	2 20	290 312	20	0.85	0.85	LOC124902985	124902985
mir4102	hg38_ncbiRefSeq_XR_001749273.2	XR_001749273	171	-16.41	2 20	8403 8423	18	0.8333	0.8333	LOC105369919	105369919
mir4102	hg38_ncbiRefSeq_XR_007063416.1	XR_007063416	171	-19.41	2 20	1225 1245	18	0.7778	0.8889	LOC124902992	124902992
mir4102	hg38_ncbiRefSeq_XR_007063415.1	XR_007063415	171	-19.41	2 20	1225 1245	18	0.7778	0.8889	LOC124902992	124902992
mir4102	hg38_ncbiRefSeq_XR_007063839.1	XR_007063839	175	-18.44	2 20	311 331	18	0.8333	0.8889	LOC124903193	124903193
mir4102	hg38_ncbiRefSeq_XM_017021585.2	XM_017021585	171	-21.77	2 20	2893 2913	18	0.8333	0.8333	NPAS3	64067
mir4102	hg38_ncbiRefSeq_XM_017021584.2	XM_017021584	171	-21.77	2 20	2893 2913	18	0.8333	0.8333	NPAS3	64067
mir4102	hg38_ncbiRefSeq_XM_011537069.3	XM_011537069	171	-21.77	2 20	2893 2913	18	0.8333	0.8333	NPAS3	64067
mir4102	hg38_ncbiRefSeq_XM_005267991.4	XM_005267991	171	-21.77	2 20	2893 2913	18	0.8333	0.8333	NPAS3	64067
mir4102	hg38_ncbiRefSeq_XM_047431678.1	XM_047431678	171	-21.77	2 20	2893 2913	18	0.8333	0.8333	NPAS3	64067
mir4102	hg38_ncbiRefSeq_XM_017021583.2	XM_017021583	171	-21.77	2 20	2893 2913	18	0.8333	0.8333	NPAS3	64067
mir4102	hg38_ncbiRefSeq_XM_017021582.2	XM_017021582	171	-21.77	2 20	2893 2913	18	0.8333	0.8333	NPAS3	64067
mir4102	hg38_ncbiRefSeq_XM_005267992.4	XM_005267992	171	-21.77	2 20	2893 2913	18	0.8333	0.8333	NPAS3	64067
mir4102	hg38_ncbiRefSeq_XM_011537071.3	XM_011537071	171	-21.77	2 20	2893 2913	18	0.8333	0.8333	NPAS3	64067
mir4102	hg38_ncbiRefSeq_NM_022123.3	NM_022123	171	-21.77	2 20	2893 2913	18	0.8333	0.8333	NPAS3	64067
mir4102	hg38_ncbiRefSeq_NM_001394989.1	NM_001394989	171	-21.77	2 20	2893 2913	18	0.8333	0.8333	NPAS3	64067
mir4102	hg38_ncbiRefSeq_NM_001165893.2	NM_001165893	171	-21.77	2 20	2893 2913	18	0.8333	0.8333	NPAS3	64067
mir4102	hg38_ncbiRefSeq_NM_001394988.1	NM_001394988	171	-21.77	2 20	2893 2913	18	0.8333	0.8333	NPAS3	64067
mir4102	hg38_ncbiRefSeq_NM_173159.3	NM_173159	171	-21.77	2 20	2893 2913	18	0.8333	0.8333	NPAS3	64067
mir4102	hg38_ncbiRefSeq_XM_047431680.1	XM_047431680	171	-21.77	2 20	2893 2913	18	0.8333	0.8333	NPAS3	64067
mir4102	hg38_ncbiRefSeq_NM_001164749.2	NM_001164749	171	-21.77	2 20	2893 2913	18	0.8333	0.8333	NPAS3	64067
mir4102	hg38_ncbiRefSeq_XM_011537067.3	XM_011537067	171	-21.77	2 20	2893 2913	18	0.8333	0.8333	NPAS3	64067
mir4102	hg38_ncbiRefSeq_XM_017021588.2	XM_017021588	171	-21.77	2 20	2893 2913	18	0.8333	0.8333	NPAS3	64067
mir4102	hg38_ncbiRefSeq_XM_017021587.2	XM_017021587	171	-21.77	2 20	2893 2913	18	0.8333	0.8333	NPAS3	64067
mir4102	hg38_ncbiRefSeq_XM_047431565.1	XM_047431565	173	-15.62	2 20	4053 4072	18	0.8889	0.8889	BTBD7	55727
mir4102	hg38_ncbiRefSeq_XM_047431566.1	XM_047431566	173	-15.62	2 20	4053 4072	18	0.8889	0.8889	BTBD7	55727
mir4102	hg38_ncbiRefSeq_XM_011536939.3	XM_011536939	173	-15.62	2 20	4053 4072	18	0.8889	0.8889	BTBD7	55727
mir4102	hg38_ncbiRefSeq_NM_001002860.4	NM_001002860	173	-15.62	2 20	4053 4072	18	0.8889	0.8889	BTBD7	55727
mir4102	hg38_ncbiRefSeq_NM_001289133.2	NM_001289133	173	-15.62	2 20	4053 4072	18	0.8889	0.8889	BTBD7	55727
mir4102	hg38_ncbiRefSeq_XR_007064198.1	XR_007064198	173	-21.31	2 19	1710 1732	19	0.8421	0.8947	PCNX4-DT	105370524
mir4102	hg38_ncbiRefSeq_NM_001382510.1	NM_001382510	182	-25.08	2 19	16 36	17	0.9412	0.9412	DMAC2L	27109
mir4102	hg38_ncbiRefSeq_XM_047430882.1	XM_047430882	170	-19.18	2 19	5522 5542	17	0.8235	0.8824	EXOC5	10640
mir4102	hg38_ncbiRefSeq_XM_005267272.4	XM_005267272	170	-19.18	2 19	5522 5542	17	0.8235	0.8824	EXOC5	10640
mir4102	hg38_ncbiRefSeq_NM_006544.4	NM_006544	170	-19.18	2 19	5522 5542	17	0.8235	0.8824	EXOC5	10640
mir4102	hg38_ncbiRefSeq_NM_017420.5	NM_017420	168	-19.54	2 18	2797 2818	17	0.8824	0.8824	SIX4	51804
mir4102	hg38_ncbiRefSeq_XM_005267759.3	XM_005267759	168	-19.54	2 18	2797 2818	17	0.8824	0.8824	SIX4	51804
mir4102	hg38_ncbiRefSeq_XM_017021438.2	XM_017021438	173	-15.62	2 20	4053 4072	18	0.8889	0.8889	BTBD7	55727
mir4102	hg38_ncbiRefSeq_XR_007064325.1	XR_007064325	174	-21.12	2 19	386 406	17	0.8824	0.8824	LOC124903377	124903377
mir4102	hg38_ncbiRefSeq_XM_047432119.1	XM_047432119	169	-17.79	2 18	730 750	16	0.8125	0.9375	NA	NA
mir4102	hg38_ncbiRefSeq_NM_152924.5	NM_152924	169	-17.79	2 18	730 750	16	0.8125	0.9375	ABHD2	11057
mir4102	hg38_ncbiRefSeq_XM_011521165.3	XM_011521165	169	-17.79	2 18	730 750	16	0.8125	0.9375	NA	NA
mir4102	hg38_ncbiRefSeq_XM_024449829.2	XM_024449829	169	-17.79	2 18	730 750	16	0.8125	0.9375	NA	NA
mir4102	hg38_ncbiRefSeq_XM_047432116.1	XM_047432116	169	-17.79	2 18	730 750	16	0.8125	0.9375	NA	NA
mir4102	hg38_ncbiRefSeq_XM_024449830.2	XM_024449830	169	-17.79	2 18	730 750	16	0.8125	0.9375	NA	NA
mir4102	hg38_ncbiRefSeq_XM_005254832.3	XM_005254832	169	-17.79	2 18	730 750	16	0.8125	0.9375	NA	NA
mir4102	hg38_ncbiRefSeq_XM_024449834.2	XM_024449834	169	-17.79	2 18	730 750	16	0.8125	0.9375	NA	NA
mir4102	hg38_ncbiRefSeq_XM_024449832.2	XM_024449832	169	-17.79	2 18	730 750	16	0.8125	0.9375	NA	NA
mir4102	hg38_ncbiRefSeq_NM_007011.8	NM_007011	169	-17.79	2 18	730 750	16	0.8125	0.9375	ABHD2	11057
mir4102	hg38_ncbiRefSeq_XM_047432117.1	XM_047432117	169	-17.79	2 18	730 750	16	0.8125	0.9375	NA	NA
mir4102	hg38_ncbiRefSeq_XM_024449831.2	XM_024449831	169	-17.79	2 18	730 750	16	0.8125	0.9375	NA	NA
mir4102	hg38_ncbiRefSeq_XM_047432121.1	XM_047432121	169	-17.79	2 18	730 750	16	0.8125	0.9375	NA	NA
mir4102	hg38_ncbiRefSeq_NM_001206897.2	NM_001206897	176	-20.48	2 19	866 885	17	0.9412	0.9412	ALDH1A2	8854
mir4102	hg38_ncbiRefSeq_NM_003888.4	NM_003888	176	-20.48	2 19	866 885	17	0.9412	0.9412	ALDH1A2	8854
mir4102	hg38_ncbiRefSeq_NM_170696.3	NM_170696	176	-20.48	2 19	866 885	17	0.9412	0.9412	ALDH1A2	8854
mir4102	hg38_ncbiRefSeq_NM_170697.3	NM_170697	176	-20.48	2 19	866 885	17	0.9412	0.9412	ALDH1A2	8854
mir4102	hg38_ncbiRefSeq_XM_047432120.1	XM_047432120	169	-17.79	2 18	730 750	16	0.8125	0.9375	NA	NA
mir4102	hg38_ncbiRefSeq_NR_110937.1	NR_110937	175	-19.09	2 20	82 102	18	0.8333	0.8889	LOC101928417	101928417
mir4102	hg38_ncbiRefSeq_XM_047436951.1	XM_047436951	170	-21.32	2 20	2842 2864	20	0.8	0.85	FBXL20	84961
mir4102	hg38_ncbiRefSeq_NM_032875.3	NM_032875	170	-21.32	2 20	2842 2864	20	0.8	0.85	FBXL20	84961
mir4102	hg38_ncbiRefSeq_NM_001184906.2	NM_001184906	170	-21.32	2 20	2842 2864	20	0.8	0.85	FBXL20	84961
mir4102	hg38_ncbiRefSeq_NM_001370208.1	NM_001370208	170	-21.32	2 20	2842 2864	20	0.8	0.85	FBXL20	84961
mir4102	hg38_ncbiRefSeq_NM_001370209.1	NM_001370209	170	-21.32	2 20	2842 2864	20	0.8	0.85	FBXL20	84961
mir4102	hg38_ncbiRefSeq_XM_047436952.1	XM_047436952	170	-21.32	2 20	2842 2864	20	0.8	0.85	FBXL20	84961
mir4102	hg38_ncbiRefSeq_NM_006178.4	NM_006178	171	-17.21	2 20	546 566	18	0.8333	0.8333	NSF	4905
mir4102	hg38_ncbiRefSeq_XM_017024148.2	XM_017024148	174	-21.36	2 20	2684 2705	19	0.8421	0.8947	MSI2	124540
mir4102	hg38_ncbiRefSeq_XM_011524647.4	XM_011524647	173	-17.63	2 18	690 710	16	0.875	0.9375	C17orf78	284099
mir4102	hg38_ncbiRefSeq_NM_001321399.2	NM_001321399	173	-17.63	2 18	796 816	16	0.875	0.9375	C17orf78	284099
mir4102	hg38_ncbiRefSeq_XM_011524648.4	XM_011524648	173	-17.63	2 18	690 710	16	0.875	0.9375	C17orf78	284099
mir4102	hg38_ncbiRefSeq_NM_173625.5	NM_173625	173	-17.63	2 18	690 710	16	0.875	0.9375	C17orf78	284099
mir4102	hg38_ncbiRefSeq_NM_080820.6	NM_080820	170	-19.6	2 20	1153 1174	19	0.7895	0.8947	DTD1	92675
mir4102	hg38_ncbiRefSeq_NM_001282532.2	NM_001282532	174	-19.58	2 19	1806 1826	17	0.8824	0.8824	ADNP	23394
mir4102	hg38_ncbiRefSeq_XM_011528748.3	XM_011528748	174	-19.58	2 19	1806 1826	17	0.8824	0.8824	ADNP	23394
mir4102	hg38_ncbiRefSeq_XM_011528747.3	XM_011528747	174	-19.58	2 19	1806 1826	17	0.8824	0.8824	ADNP	23394
mir4102	hg38_ncbiRefSeq_XM_047440076.1	XM_047440076	174	-19.58	2 19	1806 1826	17	0.8824	0.8824	ADNP	23394
mir4102	hg38_ncbiRefSeq_XM_047440075.1	XM_047440075	174	-19.58	2 19	1806 1826	17	0.8824	0.8824	ADNP	23394
mir4102	hg38_ncbiRefSeq_XM_047440077.1	XM_047440077	174	-19.58	2 19	1806 1826	17	0.8824	0.8824	ADNP	23394
mir4102	hg38_ncbiRefSeq_XM_047440074.1	XM_047440074	174	-19.58	2 19	1806 1826	17	0.8824	0.8824	ADNP	23394
mir4102	hg38_ncbiRefSeq_NM_001282531.3	NM_001282531	174	-19.58	2 19	1806 1826	17	0.8824	0.8824	ADNP	23394
mir4102	hg38_ncbiRefSeq_NM_015339.5	NM_015339	174	-19.58	2 19	1806 1826	17	0.8824	0.8824	ADNP	23394
mir4102	hg38_ncbiRefSeq_NM_001347511.2	NM_001347511	174	-19.58	2 19	1806 1826	17	0.8824	0.8824	ADNP	23394
mir4102	hg38_ncbiRefSeq_NM_181442.4	NM_181442	174	-19.58	2 19	1806 1826	17	0.8824	0.8824	ADNP	23394
mir4102	hg38_ncbiRefSeq_XM_047440078.1	XM_047440078	174	-19.58	2 19	1806 1826	17	0.8824	0.8824	ADNP	23394
mir4102	hg38_ncbiRefSeq_NM_001081686.2	NM_001081686	169	-18.11	2 20	2024 2043	18	0.8333	0.8889	G6PC2	57818
mir4102	hg38_ncbiRefSeq_NM_021176.3	NM_021176	169	-18.11	2 20	1537 1556	18	0.8333	0.8889	G6PC2	57818
mir4102	hg38_ncbiRefSeq_NM_173471.4	NM_173471	169	-18.88	2 18	253 273	16	0.8125	0.9375	SLC25A26	115286
mir4102	hg38_ncbiRefSeq_NM_001164796.1	NM_001164796	169	-18.88	2 18	253 273	16	0.8125	0.9375	SLC25A26	115286
mir4102	hg38_ncbiRefSeq_NM_001350993.1	NM_001350993	169	-18.88	2 18	253 273	16	0.8125	0.9375	SLC25A26	115286
mir4102	hg38_ncbiRefSeq_NM_001400711.1	NM_001400711	169	-18.88	2 18	253 273	16	0.8125	0.9375	SLC25A26	115286
mir4102	hg38_ncbiRefSeq_NM_001400714.1	NM_001400714	169	-18.88	2 18	253 273	16	0.8125	0.9375	SLC25A26	115286
mir4102	hg38_ncbiRefSeq_NM_001400709.1	NM_001400709	169	-18.88	2 18	393 413	16	0.8125	0.9375	SLC25A26	115286
mir4102	hg38_ncbiRefSeq_NM_001400707.1	NM_001400707	169	-18.88	2 18	253 273	16	0.8125	0.9375	SLC25A26	115286
mir4102	hg38_ncbiRefSeq_NM_001379210.1	NM_001379210	169	-18.88	2 18	253 273	16	0.8125	0.9375	SLC25A26	115286
mir4102	hg38_ncbiRefSeq_NM_001400705.1	NM_001400705	169	-18.88	2 18	393 413	16	0.8125	0.9375	SLC25A26	115286
mir4102	hg38_ncbiRefSeq_NR_135297.2	NR_135297	173	-19.6	2 18	1032 1052	16	0.875	0.9375	SLC9C1	285335
mir4102	hg38_ncbiRefSeq_NM_030946.2	NM_030946	170	-19.91	2 20	977 998	19	0.7895	0.8947	OR14J1	442191
mir4102	hg38_ncbiRefSeq_NM_030946.2	NM_030946	170	-19.91	2 20	977 998	19	0.7895	0.8947	OR14J1	442191
mir4102	hg38_ncbiRefSeq_NM_030946.2	NM_030946	170	-19.91	2 20	977 998	19	0.7895	0.8947	OR14J1	442191
mir4102	hg38_ncbiRefSeq_NM_030946.2	NM_030946	170	-19.91	2 20	977 998	19	0.7895	0.8947	OR14J1	442191
mir4102	hg38_ncbiRefSeq_NM_030946.2	NM_030946	170	-19.91	2 20	977 998	19	0.7895	0.8947	OR14J1	442191
mir4102	hg38_ncbiRefSeq_NM_030946.2	NM_030946	170	-19.91	2 20	977 998	19	0.7895	0.8947	OR14J1	442191
mir4102	hg38_ncbiRefSeq_NM_001002860.4	NM_001002860	173	-15.62	2 20	4053 4072	18	0.8889	0.8889	BTBD7	55727
mir4102	hg38_ncbiRefSeq_NM_001289133.2	NM_001289133	173	-15.62	2 20	4053 4072	18	0.8889	0.8889	BTBD7	55727
mir4102	hg38_ncbiRefSeq_NM_006178.4	NM_006178	171	-17.21	2 20	546 566	18	0.8333	0.8333	NSF	4905
mir4102	hg38_ncbiRefSeq_NM_001321399.2	NM_001321399	173	-17.63	2 18	796 816	16	0.875	0.9375	C17orf78	284099
mir4102	hg38_ncbiRefSeq_NM_173625.5	NM_173625	173	-17.63	2 18	690 710	16	0.875	0.9375	C17orf78	284099
mir4102	hg38_ncbiRefSeq_NM_006178.4	NM_006178	171	-17.21	2 20	546 566	18	0.8333	0.8333	NSF	4905
mir4102	hg38_ncbiRefSeq_XR_007068514.1	XR_007068514	173	-15.53	2 18	8289 8309	16	0.875	0.9375	LOC101928669	101928669
mir4101	hg38_ncbiRefSeq_XM_047421554.1	XM_047421554	168	-23.78	2 22	5285 5310	23	0.6957	0.8261	DDR2	4921
mir4101	hg38_ncbiRefSeq_NM_001354983.2	NM_001354983	168	-23.78	2 22	5285 5310	23	0.6957	0.8261	DDR2	4921
mir4101	hg38_ncbiRefSeq_NM_001354982.2	NM_001354982	168	-23.78	2 22	5285 5310	23	0.6957	0.8261	DDR2	4921
mir4101	hg38_ncbiRefSeq_XM_011509587.3	XM_011509587	168	-23.78	2 22	5285 5310	23	0.6957	0.8261	DDR2	4921
mir4101	hg38_ncbiRefSeq_XM_047421565.1	XM_047421565	168	-23.78	2 22	5285 5310	23	0.6957	0.8261	DDR2	4921
mir4101	hg38_ncbiRefSeq_NM_006182.4	NM_006182	168	-23.78	2 22	5285 5310	23	0.6957	0.8261	DDR2	4921
mir4101	hg38_ncbiRefSeq_NM_001014796.3	NM_001014796	168	-23.78	2 22	5285 5310	23	0.6957	0.8261	DDR2	4921
mir4101	hg38_ncbiRefSeq_NR_033712.1	NR_033712	173	-28.6	2 22	2200 2222	20	0.75	0.85	GFOD3P	57212
mir4101	hg38_ncbiRefSeq_NR_033708.1	NR_033708	173	-28.6	2 22	2953 2975	20	0.75	0.85	GFOD3P	57212
mir4101	hg38_ncbiRefSeq_NR_033711.1	NR_033711	173	-28.6	2 22	5285 5307	20	0.75	0.85	GFOD3P	57212
mir4101	hg38_ncbiRefSeq_NR_033710.1	NR_033710	173	-28.6	2 22	4821 4843	20	0.75	0.85	GFOD3P	57212
mir4101	hg38_ncbiRefSeq_NR_033709.1	NR_033709	173	-28.6	2 22	3566 3588	20	0.75	0.85	GFOD3P	57212
mir4101	hg38_ncbiRefSeq_NM_001396071.1	NM_001396071	169	-23.22	2 22	482 504	20	0.75	0.8	TMEM275	105378696
mir4101	hg38_ncbiRefSeq_NM_001357063.3	NM_001357063	169	-23.22	2 22	482 504	20	0.75	0.8	TMEM275	105378696
mir4101	hg38_ncbiRefSeq_NM_144575.3	NM_144575	170	-28.85	2 19	296 318	17	0.7647	0.9412	CAPN13	92291
mir4101	hg38_ncbiRefSeq_XR_007086254.1	XR_007086254	168	-27.28	2 20	4296 4318	19	0.8421	0.8947	LOC124907745	124907745
mir4101	hg38_ncbiRefSeq_XR_001740034.2	XR_001740034	175	-29.1	2 22	2398 2419	20	0.8	0.9	NEK10	152110
mir4101	hg38_ncbiRefSeq_XM_011533414.3	XM_011533414	175	-29.1	2 22	58 79	20	0.8	0.9	NEK10	152110
mir4101	hg38_ncbiRefSeq_XR_007096202.1	XR_007096202	169	-22.51	2 22	509 531	20	0.75	0.8	LOC124906312	124906312
mir4101	hg38_ncbiRefSeq_XR_007095941.1	XR_007095941	170	-29.73	2 21	4918 4942	21	0.8095	0.8571	LOC124909389	124909389
mir4101	hg38_ncbiRefSeq_NM_001322297.2	NM_001322297	169	-24.9	2 22	1544 1566	20	0.7	0.85	SIDT1	54847
mir4101	hg38_ncbiRefSeq_XM_047448385.1	XM_047448385	169	-24.9	2 22	1544 1566	20	0.7	0.85	SIDT1	54847
mir4101	hg38_ncbiRefSeq_XM_047448382.1	XM_047448382	169	-24.9	2 22	1544 1566	20	0.7	0.85	SIDT1	54847
mir4101	hg38_ncbiRefSeq_XM_047448381.1	XM_047448381	169	-24.9	2 22	1544 1566	20	0.7	0.85	SIDT1	54847
mir4101	hg38_ncbiRefSeq_NM_001322296.2	NM_001322296	169	-24.9	2 22	1544 1566	20	0.7	0.85	SIDT1	54847
mir4101	hg38_ncbiRefSeq_NM_001322300.2	NM_001322300	169	-24.9	2 22	1544 1566	20	0.7	0.85	SIDT1	54847
mir4101	hg38_ncbiRefSeq_XM_047448384.1	XM_047448384	169	-24.9	2 22	1544 1566	20	0.7	0.85	SIDT1	54847
mir4101	hg38_ncbiRefSeq_XM_047448378.1	XM_047448378	169	-24.9	2 22	1544 1566	20	0.7	0.85	SIDT1	54847
mir4101	hg38_ncbiRefSeq_XM_047448383.1	XM_047448383	169	-24.9	2 22	1544 1566	20	0.7	0.85	SIDT1	54847
mir4101	hg38_ncbiRefSeq_XM_047448377.1	XM_047448377	169	-24.9	2 22	1544 1566	20	0.7	0.85	SIDT1	54847
mir4101	hg38_ncbiRefSeq_NM_001322295.2	NM_001322295	169	-24.9	2 22	1544 1566	20	0.7	0.85	SIDT1	54847
mir4101	hg38_ncbiRefSeq_NM_001322298.2	NM_001322298	169	-24.9	2 22	1544 1566	20	0.7	0.85	SIDT1	54847
mir4101	hg38_ncbiRefSeq_XM_047448380.1	XM_047448380	169	-24.9	2 22	1544 1566	20	0.7	0.85	SIDT1	54847
mir4101	hg38_ncbiRefSeq_NM_017699.3	NM_017699	169	-24.9	2 22	1544 1566	20	0.7	0.85	SIDT1	54847
mir4101	hg38_ncbiRefSeq_XM_047448379.1	XM_047448379	169	-24.9	2 22	1544 1566	20	0.7	0.85	SIDT1	54847
mir4101	hg38_ncbiRefSeq_XM_011512939.4	XM_011512939	169	-24.9	2 22	1544 1566	20	0.7	0.85	SIDT1	54847
mir4101	hg38_ncbiRefSeq_XM_011512941.4	XM_011512941	169	-24.9	2 22	1544 1566	20	0.7	0.85	SIDT1	54847
mir4101	hg38_ncbiRefSeq_NM_001308350.2	NM_001308350	169	-24.9	2 22	1544 1566	20	0.7	0.85	SIDT1	54847
mir4101	hg38_ncbiRefSeq_NM_001322294.2	NM_001322294	169	-24.9	2 22	1544 1566	20	0.7	0.85	SIDT1	54847
mir4101	hg38_ncbiRefSeq_NM_001322299.2	NM_001322299	169	-24.9	2 22	1544 1566	20	0.7	0.85	SIDT1	54847
mir4101	hg38_ncbiRefSeq_XM_017006666.2	XM_017006666	169	-24.9	2 22	1544 1566	20	0.7	0.85	SIDT1	54847
mir4101	hg38_ncbiRefSeq_XM_047448386.1	XM_047448386	169	-24.9	2 22	1544 1566	20	0.7	0.85	SIDT1	54847
mir4101	hg38_ncbiRefSeq_XM_017006667.3	XM_017006667	169	-24.9	2 22	1544 1566	20	0.7	0.85	SIDT1	54847
mir4101	hg38_ncbiRefSeq_XM_017006668.3	XM_017006668	169	-24.9	2 22	1544 1566	20	0.7	0.85	SIDT1	54847
mir4101	hg38_ncbiRefSeq_XR_007058514.1	XR_007058514	176	-36.33	2 22	10665 10691	24	0.75	0.8333	LOC105377616	105377616
mir4101	hg38_ncbiRefSeq_XR_007058515.1	XR_007058515	176	-36.33	2 22	10655 10681	24	0.75	0.8333	LOC105377616	105377616
mir4101	hg38_ncbiRefSeq_XR_007059004.1	XR_007059004	173	-30.9	2 22	861 883	20	0.75	0.85	LOC105378234	105378234
mir4101	hg38_ncbiRefSeq_XR_944423.4	XR_944423	173	-30.9	2 22	810 832	20	0.75	0.85	LOC105378234	105378234
mir4101	hg38_ncbiRefSeq_XR_944426.4	XR_944426	173	-30.9	2 22	810 832	20	0.75	0.85	LOC105378234	105378234
mir4101	hg38_ncbiRefSeq_XR_007059005.1	XR_007059005	173	-30.9	2 22	810 832	20	0.75	0.85	LOC105378234	105378234
mir4101	hg38_ncbiRefSeq_XR_944425.4	XR_944425	173	-30.9	2 22	810 832	20	0.75	0.85	LOC105378234	105378234
mir4101	hg38_ncbiRefSeq_XM_011514132.2	XM_011514132	172	-20.56	2 21	782 804	19	0.7895	0.8421	LPCAT1	79888
mir4101	hg38_ncbiRefSeq_XM_011514134.2	XM_011514134	172	-20.56	2 21	782 804	19	0.7895	0.8421	LPCAT1	79888
mir4101	hg38_ncbiRefSeq_XM_047417763.1	XM_047417763	172	-20.56	2 21	782 804	19	0.7895	0.8421	LPCAT1	79888
mir4101	hg38_ncbiRefSeq_XM_005248373.4	XM_005248373	172	-20.56	2 21	782 804	19	0.7895	0.8421	LPCAT1	79888
mir4101	hg38_ncbiRefSeq_NM_024830.5	NM_024830	172	-20.56	2 21	782 804	19	0.7895	0.8421	LPCAT1	79888
mir4101	hg38_ncbiRefSeq_NM_001201427.2	NM_001201427	171	-26.06	2 22	900 921	20	0.8	0.85	DAAM2	23500
mir4101	hg38_ncbiRefSeq_XM_006715043.3	XM_006715043	171	-26.06	2 22	900 921	20	0.8	0.85	DAAM2	23500
mir4101	hg38_ncbiRefSeq_XM_047418537.1	XM_047418537	171	-26.06	2 22	900 921	20	0.8	0.85	DAAM2	23500
mir4101	hg38_ncbiRefSeq_XM_047418534.1	XM_047418534	171	-26.06	2 22	900 921	20	0.8	0.85	DAAM2	23500
mir4101	hg38_ncbiRefSeq_XM_047418533.1	XM_047418533	171	-26.06	2 22	900 921	20	0.8	0.85	DAAM2	23500
mir4101	hg38_ncbiRefSeq_NM_015345.4	NM_015345	171	-26.06	2 22	900 921	20	0.8	0.85	DAAM2	23500
mir4101	hg38_ncbiRefSeq_XM_006715046.5	XM_006715046	171	-26.06	2 22	900 921	20	0.8	0.85	DAAM2	23500
mir4101	hg38_ncbiRefSeq_XM_047418538.1	XM_047418538	171	-26.06	2 22	900 921	20	0.8	0.85	DAAM2	23500
mir4101	hg38_ncbiRefSeq_XM_047418535.1	XM_047418535	171	-26.06	2 22	900 921	20	0.8	0.85	DAAM2	23500
mir4101	hg38_ncbiRefSeq_XM_017010630.2	XM_017010630	171	-26.06	2 22	900 921	20	0.8	0.85	DAAM2	23500
mir4101	hg38_ncbiRefSeq_XM_047418531.1	XM_047418531	171	-26.06	2 22	900 921	20	0.8	0.85	DAAM2	23500
mir4101	hg38_ncbiRefSeq_XM_047418532.1	XM_047418532	171	-26.06	2 22	900 921	20	0.8	0.85	DAAM2	23500
mir4101	hg38_ncbiRefSeq_XM_047418536.1	XM_047418536	171	-26.06	2 22	900 921	20	0.8	0.85	DAAM2	23500
mir4101	hg38_ncbiRefSeq_XM_047418541.1	XM_047418541	171	-26.06	2 22	900 921	20	0.8	0.85	DAAM2	23500
mir4101	hg38_ncbiRefSeq_XM_006715039.4	XM_006715039	171	-26.06	2 22	900 921	20	0.8	0.85	DAAM2	23500
mir4101	hg38_ncbiRefSeq_XM_006715040.4	XM_006715040	171	-26.06	2 22	900 921	20	0.8	0.85	DAAM2	23500
mir4101	hg38_ncbiRefSeq_XM_006715045.4	XM_006715045	171	-26.06	2 22	900 921	20	0.8	0.85	DAAM2	23500
mir4101	hg38_ncbiRefSeq_XM_047418540.1	XM_047418540	171	-26.06	2 22	900 921	20	0.8	0.85	DAAM2	23500
mir4101	hg38_ncbiRefSeq_XM_047418539.1	XM_047418539	171	-26.06	2 22	900 921	20	0.8	0.85	DAAM2	23500
mir4101	hg38_ncbiRefSeq_XM_011536240.3	XM_011536240	168	-22.17	2 21	8478 8500	19	0.7368	0.8421	UBE3D	90025
mir4101	hg38_ncbiRefSeq_NM_207118.3	NM_207118	169	-22.51	2 22	5861 5883	20	0.75	0.8	GTF2H5	404672
mir4101	hg38_ncbiRefSeq_NM_001202483.2	NM_001202483	169	-28.22	2 22	84 106	20	0.75	0.8	CRHR2	1395
mir4101	hg38_ncbiRefSeq_XR_007060537.1	XR_007060537	177	-26.93	2 22	19618 19640	20	0.8	0.85	LOC124901750	124901750
mir4101	hg38_ncbiRefSeq_XR_007060537.1	XR_007060537	171	-23.9	2 21	992 1015	20	0.8	0.85	LOC124901750	124901750
mir4101	hg38_ncbiRefSeq_XR_007060536.1	XR_007060536	177	-26.93	2 22	19618 19640	20	0.8	0.85	LOC124901750	124901750
mir4101	hg38_ncbiRefSeq_XR_007060536.1	XR_007060536	171	-23.9	2 21	992 1015	20	0.8	0.85	LOC124901750	124901750
mir4101	hg38_ncbiRefSeq_XR_007060538.1	XR_007060538	177	-26.93	2 22	19618 19640	20	0.8	0.85	LOC124901750	124901750
mir4101	hg38_ncbiRefSeq_XR_007060538.1	XR_007060538	171	-23.9	2 21	992 1015	20	0.8	0.85	LOC124901750	124901750
mir4101	hg38_ncbiRefSeq_XR_007060535.1	XR_007060535	177	-26.93	2 22	19618 19640	20	0.8	0.85	LOC124901750	124901750
mir4101	hg38_ncbiRefSeq_XR_007060535.1	XR_007060535	171	-23.9	2 21	992 1015	20	0.8	0.85	LOC124901750	124901750
mir4101	hg38_ncbiRefSeq_NM_001100600.2	NM_001100600	170	-30.32	2 20	142 165	19	0.8421	0.8421	MMD2	221938
mir4101	hg38_ncbiRefSeq_NM_001270375.2	NM_001270375	170	-30.32	2 20	351 374	19	0.8421	0.8421	MMD2	221938
mir4101	hg38_ncbiRefSeq_NM_198403.4	NM_198403	170	-30.32	2 20	142 165	19	0.8421	0.8421	MMD2	221938
mir4101	hg38_ncbiRefSeq_XR_928003.3	XR_928003	170	-23.59	2 22	1304 1326	21	0.8095	0.8571	NA	NA
mir4101	hg38_ncbiRefSeq_XR_007060608.1	XR_007060608	168	-26.74	2 22	233 258	23	0.7391	0.7826	LOC105375587	105375587
mir4101	hg38_ncbiRefSeq_NM_003756.3	NM_003756	169	-27.5	2 22	545 567	20	0.75	0.8	EIF3H	8667
mir4101	hg38_ncbiRefSeq_XM_047422381.1	XM_047422381	169	-27.5	2 22	545 567	20	0.75	0.8	EIF3H	8667
mir4101	hg38_ncbiRefSeq_XM_047422382.1	XM_047422382	169	-27.5	2 22	545 567	20	0.75	0.8	EIF3H	8667
mir4101	hg38_ncbiRefSeq_XM_047422380.1	XM_047422380	169	-27.5	2 22	545 567	20	0.75	0.8	EIF3H	8667
mir4101	hg38_ncbiRefSeq_XM_047422383.1	XM_047422383	169	-27.5	2 22	545 567	20	0.75	0.8	EIF3H	8667
mir4101	hg38_ncbiRefSeq_XM_047422385.1	XM_047422385	169	-27.5	2 22	545 567	20	0.75	0.8	EIF3H	8667
mir4101	hg38_ncbiRefSeq_XM_047422384.1	XM_047422384	169	-27.5	2 22	545 567	20	0.75	0.8	EIF3H	8667
mir4101	hg38_ncbiRefSeq_XM_047422386.1	XM_047422386	169	-27.5	2 22	545 567	20	0.75	0.8	EIF3H	8667
mir4101	hg38_ncbiRefSeq_NR_125828.1	NR_125828	171	-32.66	2 22	159 183	22	0.7727	0.8636	LOC102724804	102724804
mir4101	hg38_ncbiRefSeq_NM_017873.4	NM_017873	170	-26.97	2 21	1914 1935	19	0.8421	0.8421	ASB6	140459
mir4101	hg38_ncbiRefSeq_NM_001202403.2	NM_001202403	170	-26.97	2 21	1914 1935	19	0.8421	0.8421	ASB6	140459
mir4101	hg38_ncbiRefSeq_NM_177999.3	NM_177999	170	-26.97	2 21	2477 2498	19	0.8421	0.8421	ASB6	140459
mir4101	hg38_ncbiRefSeq_NM_001304990.2	NM_001304990	169	-28.29	2 18	23 45	16	0.875	0.875	SPRY3	10251
mir4101	hg38_ncbiRefSeq_NM_001394355.1	NM_001394355	169	-28.29	2 18	23 45	16	0.875	0.875	SPRY3	10251
mir4101	hg38_ncbiRefSeq_NM_001394354.1	NM_001394354	169	-28.29	2 18	23 45	16	0.875	0.875	SPRY3	10251
mir4101	hg38_ncbiRefSeq_NM_001394353.1	NM_001394353	169	-28.29	2 18	23 45	16	0.875	0.875	SPRY3	10251
mir4101	hg38_ncbiRefSeq_NM_001282650.2	NM_001282650	172	-27.99	2 22	551 574	21	0.7619	0.8571	SLC35A2	7355
mir4101	hg38_ncbiRefSeq_NM_001282651.2	NM_001282651	172	-27.99	2 22	551 574	21	0.7619	0.8571	SLC35A2	7355
mir4101	hg38_ncbiRefSeq_NM_001042498.3	NM_001042498	172	-27.99	2 22	551 574	21	0.7619	0.8571	SLC35A2	7355
mir4101	hg38_ncbiRefSeq_NM_001282649.2	NM_001282649	172	-27.99	2 22	551 574	21	0.7619	0.8571	SLC35A2	7355
mir4101	hg38_ncbiRefSeq_NM_001032289.3	NM_001032289	172	-27.99	2 22	414 437	21	0.7619	0.8571	SLC35A2	7355
mir4101	hg38_ncbiRefSeq_NM_001282648.2	NM_001282648	172	-27.99	2 22	414 437	21	0.7619	0.8571	SLC35A2	7355
mir4101	hg38_ncbiRefSeq_NM_001346792.2	NM_001346792	174	-29.47	2 22	1942 1964	21	0.8571	0.8571	TSR2	90121
mir4101	hg38_ncbiRefSeq_NM_001346789.2	NM_001346789	174	-29.47	2 22	1942 1964	21	0.8571	0.8571	TSR2	90121
mir4101	hg38_ncbiRefSeq_NM_058163.3	NM_058163	174	-29.47	2 22	1942 1964	21	0.8571	0.8571	TSR2	90121
mir4101	hg38_ncbiRefSeq_NM_001346790.2	NM_001346790	174	-29.47	2 22	1942 1964	21	0.8571	0.8571	TSR2	90121
mir4101	hg38_ncbiRefSeq_NM_001346791.2	NM_001346791	174	-29.47	2 22	1942 1964	21	0.8571	0.8571	TSR2	90121
mir4101	hg38_ncbiRefSeq_XM_047442538.1	XM_047442538	168	-31.24	2 21	890 910	19	0.8421	0.8947	LAS1L	81887
mir4101	hg38_ncbiRefSeq_NM_001375335.1	NM_001375335	168	-31.24	2 21	773 793	19	0.8421	0.8947	LAS1L	81887
mir4101	hg38_ncbiRefSeq_NM_001375334.1	NM_001375334	168	-31.24	2 21	745 765	19	0.8421	0.8947	LAS1L	81887
mir4101	hg38_ncbiRefSeq_XM_011531046.3	XM_011531046	168	-31.24	2 21	649 669	19	0.8421	0.8947	LAS1L	81887
mir4101	hg38_ncbiRefSeq_XM_047442541.1	XM_047442541	168	-31.24	2 21	890 910	19	0.8421	0.8947	LAS1L	81887
mir4101	hg38_ncbiRefSeq_NM_001375336.1	NM_001375336	168	-31.24	2 21	773 793	19	0.8421	0.8947	LAS1L	81887
mir4101	hg38_ncbiRefSeq_NM_001375337.1	NM_001375337	168	-31.24	2 21	745 765	19	0.8421	0.8947	LAS1L	81887
mir4101	hg38_ncbiRefSeq_XM_047442539.1	XM_047442539	168	-31.24	2 21	649 669	19	0.8421	0.8947	LAS1L	81887
mir4101	hg38_ncbiRefSeq_NM_005840.4	NM_005840	169	-28.29	2 18	23 45	16	0.875	0.875	SPRY3	10251
mir4101	hg38_ncbiRefSeq_NM_005840.4	NM_005840	169	-28.29	2 18	23 45	16	0.875	0.875	SPRY3	10251
mir4101	hg38_ncbiRefSeq_XR_931202.2	XR_931202	173	-31.35	2 22	10161 10183	20	0.7	0.9	LOC105376634	105376634
mir4101	hg38_ncbiRefSeq_NR_120572.1	NR_120572	170	-26.72	2 21	331 352	19	0.8421	0.8421	TTC36-AS1	101929089
mir4101	hg38_ncbiRefSeq_NM_000295.5	NM_000295	168	-29.67	2 17	303 325	15	0.8667	0.9333	SERPINA1	5265
mir4101	hg38_ncbiRefSeq_NM_001127701.2	NM_001127701	168	-29.67	2 17	303 325	15	0.8667	0.9333	SERPINA1	5265
mir4101	hg38_ncbiRefSeq_NM_001127702.2	NM_001127702	168	-29.67	2 17	303 325	15	0.8667	0.9333	SERPINA1	5265
mir4101	hg38_ncbiRefSeq_XM_047431478.1	XM_047431478	168	-29.67	2 17	303 325	15	0.8667	0.9333	SERPINA1	5265
mir4101	hg38_ncbiRefSeq_NM_001127700.2	NM_001127700	168	-29.67	2 17	303 325	15	0.8667	0.9333	SERPINA1	5265
mir4101	hg38_ncbiRefSeq_NM_001002236.3	NM_001002236	168	-29.67	2 17	303 325	15	0.8667	0.9333	SERPINA1	5265
mir4101	hg38_ncbiRefSeq_NM_001127705.2	NM_001127705	168	-29.67	2 17	303 325	15	0.8667	0.9333	SERPINA1	5265
mir4101	hg38_ncbiRefSeq_NM_001127703.2	NM_001127703	168	-29.67	2 17	303 325	15	0.8667	0.9333	SERPINA1	5265
mir4101	hg38_ncbiRefSeq_NM_001127704.2	NM_001127704	168	-29.67	2 17	303 325	15	0.8667	0.9333	SERPINA1	5265
mir4101	hg38_ncbiRefSeq_XM_047431479.1	XM_047431479	168	-29.67	2 17	303 325	15	0.8667	0.9333	SERPINA1	5265
mir4101	hg38_ncbiRefSeq_NM_001127706.2	NM_001127706	168	-29.67	2 17	303 325	15	0.8667	0.9333	SERPINA1	5265
mir4101	hg38_ncbiRefSeq_XM_017021370.2	XM_017021370	168	-29.67	2 17	303 325	15	0.8667	0.9333	SERPINA1	5265
mir4101	hg38_ncbiRefSeq_NM_001127707.2	NM_001127707	168	-29.67	2 17	303 325	15	0.8667	0.9333	SERPINA1	5265
mir4101	hg38_ncbiRefSeq_NM_001002235.3	NM_001002235	168	-29.67	2 17	303 325	15	0.8667	0.9333	SERPINA1	5265
mir4101	hg38_ncbiRefSeq_XR_007064329.1	XR_007064329	169	-27.38	2 22	16689 16709	20	0.85	0.85	LOC124903379	124903379
mir4101	hg38_ncbiRefSeq_NM_015656.2	NM_015656	173	-27.77	2 22	552 574	20	0.75	0.85	KIF26A	26153
mir4101	hg38_ncbiRefSeq_XM_011536641.3	XM_011536641	173	-27.77	2 22	552 574	20	0.75	0.85	KIF26A	26153
mir4101	hg38_ncbiRefSeq_NM_001253790.1	NM_001253790	171	-27.93	2 21	57 80	20	0.8	0.85	SMIM22	440335
mir4101	hg38_ncbiRefSeq_XM_011522500.3	XM_011522500	171	-27.93	2 21	57 80	20	0.8	0.85	SMIM22	440335
mir4101	hg38_ncbiRefSeq_XM_011522501.3	XM_011522501	171	-27.93	2 21	57 80	20	0.8	0.85	SMIM22	440335
mir4101	hg38_ncbiRefSeq_NM_001253791.1	NM_001253791	171	-27.93	2 21	57 80	20	0.8	0.85	SMIM22	440335
mir4101	hg38_ncbiRefSeq_NM_001253793.2	NM_001253793	171	-27.93	2 21	57 80	20	0.8	0.85	SMIM22	440335
mir4101	hg38_ncbiRefSeq_NM_001253794.2	NM_001253794	171	-27.93	2 21	57 80	20	0.8	0.85	SMIM22	440335
mir4101	hg38_ncbiRefSeq_XR_001752091.2	XR_001752091	168	-25.09	2 22	3153 3176	21	0.7619	0.8095	LOC107987234	107987234
mir4101	hg38_ncbiRefSeq_XR_950767.3	XR_950767	168	-29.21	2 22	606 629	21	0.7619	0.8095	KCTD13	253980
mir4101	hg38_ncbiRefSeq_NM_001365977.2	NM_001365977	172	-25.24	2 22	226 250	22	0.7727	0.8182	SEPTIN1	1731
mir4101	hg38_ncbiRefSeq_NM_052838.6	NM_052838	172	-25.24	2 22	226 250	22	0.7727	0.8182	SEPTIN1	1731
mir4101	hg38_ncbiRefSeq_NM_001304392.3	NM_001304392	170	-26.59	2 22	1278 1302	23	0.7826	0.8261	CX3CL1	6376
mir4101	hg38_ncbiRefSeq_NM_002996.6	NM_002996	170	-26.59	2 22	1278 1302	23	0.7826	0.8261	CX3CL1	6376
mir4101	hg38_ncbiRefSeq_XM_047436888.1	XM_047436888	171	-28.02	2 16	2864 2886	14	0.9286	1	PIP4K2B	8396
mir4101	hg38_ncbiRefSeq_XM_047436889.1	XM_047436889	171	-28.02	2 16	2864 2886	14	0.9286	1	PIP4K2B	8396
mir4101	hg38_ncbiRefSeq_XM_011525327.3	XM_011525327	171	-28.02	2 16	2864 2886	14	0.9286	1	PIP4K2B	8396
mir4101	hg38_ncbiRefSeq_XM_011525326.4	XM_011525326	171	-28.02	2 16	2864 2886	14	0.9286	1	PIP4K2B	8396
mir4101	hg38_ncbiRefSeq_NM_003559.5	NM_003559	171	-28.02	2 16	2864 2886	14	0.9286	1	PIP4K2B	8396
mir4101	hg38_ncbiRefSeq_NM_001433.5	NM_001433	169	-19.94	2 22	3753 3775	20	0.75	0.8	ERN1	2081
mir4101	hg38_ncbiRefSeq_XM_047435591.1	XM_047435591	169	-19.94	2 22	3753 3775	20	0.75	0.8	NA	NA
mir4101	hg38_ncbiRefSeq_XM_047436890.1	XM_047436890	171	-28.02	2 16	2864 2886	14	0.9286	1	PIP4K2B	8396
mir4101	hg38_ncbiRefSeq_XM_011525330.2	XM_011525330	171	-28.02	2 16	2864 2886	14	0.9286	1	PIP4K2B	8396
mir4101	hg38_ncbiRefSeq_XM_047436778.1	XM_047436778	168	-21.62	2 22	33 56	21	0.7619	0.8095	NUP85	79902
mir4101	hg38_ncbiRefSeq_NR_164787.1	NR_164787	187	-33.4	2 22	1529 1550	20	0.9	0.95	RHBDF2	79651
mir4101	hg38_ncbiRefSeq_NR_164785.1	NR_164785	187	-33.4	2 22	1471 1492	20	0.9	0.95	RHBDF2	79651
mir4101	hg38_ncbiRefSeq_NR_164786.1	NR_164786	187	-33.4	2 22	1213 1234	20	0.9	0.95	RHBDF2	79651
mir4101	hg38_ncbiRefSeq_NR_052024.1	NR_052024	169	-20.66	2 18	283 305	16	0.875	0.875	EIF6	3692
mir4101	hg38_ncbiRefSeq_NR_052023.2	NR_052023	169	-20.66	2 18	564 586	16	0.875	0.875	EIF6	3692
mir4101	hg38_ncbiRefSeq_NR_052022.2	NR_052022	169	-20.66	2 18	395 417	16	0.875	0.875	EIF6	3692
mir4101	hg38_ncbiRefSeq_XR_938283.3	XR_938283	172	-26.24	2 22	1096 1119	21	0.8095	0.8095	LOC101927372	101927372
mir4101	hg38_ncbiRefSeq_XR_007068611.1	XR_007068611	176	-36.33	2 22	10665 10691	24	0.75	0.8333	LOC105377616	105377616
mir4101	hg38_ncbiRefSeq_XR_007068612.1	XR_007068612	176	-36.33	2 22	10655 10681	24	0.75	0.8333	LOC105377616	105377616
mir4101	hg38_ncbiRefSeq_XR_007068757.1	XR_007068757	176	-36.33	2 22	10665 10691	24	0.75	0.8333	LOC105377616	105377616
mir4101	hg38_ncbiRefSeq_XR_007068758.1	XR_007068758	176	-36.33	2 22	10655 10681	24	0.75	0.8333	LOC105377616	105377616
mir4101	hg38_ncbiRefSeq_XR_007068824.1	XR_007068824	176	-36.33	2 22	10665 10691	24	0.75	0.8333	LOC105377616	105377616
mir4101	hg38_ncbiRefSeq_XR_007068825.1	XR_007068825	176	-36.33	2 22	10655 10681	24	0.75	0.8333	LOC105377616	105377616
mir4101	hg38_ncbiRefSeq_NM_024830.5	NM_024830	172	-20.56	2 21	782 804	19	0.7895	0.8421	LPCAT1	79888
mir4101	hg38_ncbiRefSeq_NM_000295.5	NM_000295	172	-32.07	2 17	303 325	15	0.8667	1	SERPINA1	5265
mir4101	hg38_ncbiRefSeq_NM_001127701.2	NM_001127701	172	-32.07	2 17	303 325	15	0.8667	1	SERPINA1	5265
mir4101	hg38_ncbiRefSeq_NM_001127702.2	NM_001127702	172	-32.07	2 17	303 325	15	0.8667	1	SERPINA1	5265
mir4101	hg38_ncbiRefSeq_NM_001127700.2	NM_001127700	172	-32.07	2 17	303 325	15	0.8667	1	SERPINA1	5265
mir4101	hg38_ncbiRefSeq_NM_001002236.3	NM_001002236	172	-32.07	2 17	303 325	15	0.8667	1	SERPINA1	5265
mir4101	hg38_ncbiRefSeq_NM_001127705.2	NM_001127705	172	-32.07	2 17	303 325	15	0.8667	1	SERPINA1	5265
mir4101	hg38_ncbiRefSeq_NM_001127703.2	NM_001127703	172	-32.07	2 17	303 325	15	0.8667	1	SERPINA1	5265
mir4101	hg38_ncbiRefSeq_NM_001127704.2	NM_001127704	172	-32.07	2 17	303 325	15	0.8667	1	SERPINA1	5265
mir4101	hg38_ncbiRefSeq_NM_001127706.2	NM_001127706	172	-32.07	2 17	303 325	15	0.8667	1	SERPINA1	5265
mir4101	hg38_ncbiRefSeq_NM_001127707.2	NM_001127707	172	-32.07	2 17	303 325	15	0.8667	1	SERPINA1	5265
mir4101	hg38_ncbiRefSeq_NM_001002235.3	NM_001002235	172	-32.07	2 17	303 325	15	0.8667	1	SERPINA1	5265
mir4101	hg38_ncbiRefSeq_XR_002959227.2	XR_002959227	168	-25.09	2 22	3153 3176	21	0.7619	0.8095	LOC107987234	107987234
mir4101	hg38_ncbiRefSeq_NM_003559.5	NM_003559	171	-28.02	2 16	2864 2886	14	0.9286	1	PIP4K2B	8396
mir4099	hg38_ncbiRefSeq_XM_006710302.4	XM_006710302	175	-23.88	2 20	2190 2210	18	0.7778	0.9444	MAN1A2	10905
mir4099	hg38_ncbiRefSeq_NM_006699.5	NM_006699	175	-23.88	2 20	2490 2510	18	0.7778	0.9444	MAN1A2	10905
mir4099	hg38_ncbiRefSeq_XM_005270582.5	XM_005270582	168	-25.34	2 18	4671 4692	17	0.8824	0.8824	ALG14	199857
mir4099	hg38_ncbiRefSeq_XR_921991.4	XR_921991	174	-25	2 20	761 782	19	0.7895	0.9474	CD84	8832
mir4099	hg38_ncbiRefSeq_XR_007066770.1	XR_007066770	171	-19.64	2 20	2486 2506	18	0.7778	0.8889	LOC124904469	124904469
mir4099	hg38_ncbiRefSeq_XM_011542499.3	XM_011542499	168	-25.11	2 19	3261 3280	17	0.8824	0.8824	ZBTB40	9923
mir4099	hg38_ncbiRefSeq_NM_001330398.2	NM_001330398	168	-25.11	2 19	3261 3280	17	0.8824	0.8824	ZBTB40	9923
mir4099	hg38_ncbiRefSeq_NM_014870.4	NM_014870	168	-25.11	2 19	3261 3280	17	0.8824	0.8824	ZBTB40	9923
mir4099	hg38_ncbiRefSeq_NM_001083621.2	NM_001083621	168	-25.11	2 19	3261 3280	17	0.8824	0.8824	ZBTB40	9923
mir4099	hg38_ncbiRefSeq_XM_047436105.1	XM_047436105	168	-25.11	2 19	3261 3280	17	0.8824	0.8824	ZBTB40	9923
mir4099	hg38_ncbiRefSeq_XM_011542500.3	XM_011542500	168	-25.11	2 19	3261 3280	17	0.8824	0.8824	ZBTB40	9923
mir4099	hg38_ncbiRefSeq_XM_017001958.2	XM_017001958	178	-26.72	2 20	8912 8933	19	0.8421	0.9474	RAB3B	5865
mir4099	hg38_ncbiRefSeq_NM_002867.4	NM_002867	178	-26.72	2 20	8912 8933	19	0.8421	0.9474	RAB3B	5865
mir4099	hg38_ncbiRefSeq_XR_001738073.2	XR_001738073	170	-25.22	2 19	2867 2887	17	0.8235	0.8824	LOC107984960	107984960
mir4099	hg38_ncbiRefSeq_XR_001738075.2	XR_001738075	170	-25.22	2 19	2867 2887	17	0.8235	0.8824	LOC107984960	107984960
mir4099	hg38_ncbiRefSeq_XR_001738076.2	XR_001738076	170	-25.22	2 19	2867 2887	17	0.8235	0.8824	LOC107984960	107984960
mir4099	hg38_ncbiRefSeq_XR_001738074.2	XR_001738074	170	-25.22	2 19	2867 2887	17	0.8235	0.8824	LOC107984960	107984960
mir4099	hg38_ncbiRefSeq_XM_047443718.1	XM_047443718	171	-20.74	2 20	3716 3736	18	0.8333	0.8333	MYSM1	114803
mir4099	hg38_ncbiRefSeq_XM_011540574.3	XM_011540574	171	-20.74	2 20	3716 3736	18	0.8333	0.8333	MYSM1	114803
mir4099	hg38_ncbiRefSeq_XM_047443717.1	XM_047443717	171	-20.74	2 20	3716 3736	18	0.8333	0.8333	MYSM1	114803
mir4099	hg38_ncbiRefSeq_XM_047443719.1	XM_047443719	171	-20.74	2 20	3716 3736	18	0.8333	0.8333	MYSM1	114803
mir4099	hg38_ncbiRefSeq_XM_011540573.4	XM_011540573	171	-20.74	2 20	3716 3736	18	0.8333	0.8333	MYSM1	114803
mir4099	hg38_ncbiRefSeq_NM_001085487.3	NM_001085487	171	-20.74	2 20	3716 3736	18	0.8333	0.8333	MYSM1	114803
mir4099	hg38_ncbiRefSeq_XM_006710314.4	XM_006710314	171	-20.74	2 20	3716 3736	18	0.8333	0.8333	MYSM1	114803
mir4099	hg38_ncbiRefSeq_XR_007066179.1	XR_007066179	174	-27.28	2 20	1505 1526	19	0.8421	0.8947	LOC124904203	124904203
mir4099	hg38_ncbiRefSeq_XR_922026.3	XR_922026	169	-23.97	2 20	4069 4091	20	0.8	0.9	LOC105371207	105371207
mir4099	hg38_ncbiRefSeq_NM_001382727.1	NM_001382727	182	-29.57	2 19	503 523	17	0.9412	0.9412	F11R	50848
mir4099	hg38_ncbiRefSeq_NM_016946.6	NM_016946	182	-29.57	2 19	503 523	17	0.9412	0.9412	F11R	50848
mir4099	hg38_ncbiRefSeq_NM_001382730.1	NM_001382730	182	-29.57	2 19	503 523	17	0.9412	0.9412	F11R	50848
mir4099	hg38_ncbiRefSeq_NM_001382733.1	NM_001382733	182	-29.57	2 19	503 523	17	0.9412	0.9412	F11R	50848
mir4099	hg38_ncbiRefSeq_NM_001348091.2	NM_001348091	182	-29.57	2 19	503 523	17	0.9412	0.9412	F11R	50848
mir4099	hg38_ncbiRefSeq_NM_001382734.1	NM_001382734	182	-29.57	2 19	503 523	17	0.9412	0.9412	F11R	50848
mir4099	hg38_ncbiRefSeq_XR_001738357.2	XR_001738357	171	-24.94	2 20	1310 1330	18	0.7778	0.8889	LOC107985243	107985243
mir4099	hg38_ncbiRefSeq_XM_047421188.1	XM_047421188	169	-20.69	2 18	5368 5388	16	0.8125	0.9375	BLACAT1	101669762
mir4099	hg38_ncbiRefSeq_XM_047421190.1	XM_047421190	169	-20.69	2 18	5368 5388	16	0.8125	0.9375	BLACAT1	101669762
mir4099	hg38_ncbiRefSeq_XM_047421189.1	XM_047421189	169	-20.69	2 18	5368 5388	16	0.8125	0.9375	BLACAT1	101669762
mir4099	hg38_ncbiRefSeq_NM_001397426.2	NM_001397426	169	-20.69	2 18	5368 5388	16	0.8125	0.9375	BLACAT1	101669762
mir4099	hg38_ncbiRefSeq_XM_011510018.4	XM_011510018	175	-26.97	2 20	2566 2586	18	0.8333	0.8889	TRAF3IP3	80342
mir4099	hg38_ncbiRefSeq_NM_001368095.1	NM_001368095	168	-21.81	2 17	2160 2180	15	0.8667	0.9333	TGOLN2	10618
mir4099	hg38_ncbiRefSeq_NM_001368096.1	NM_001368096	168	-21.81	2 17	2122 2142	15	0.8667	0.9333	TGOLN2	10618
mir4099	hg38_ncbiRefSeq_NM_006464.4	NM_006464	168	-21.81	2 17	2153 2173	15	0.8667	0.9333	TGOLN2	10618
mir4099	hg38_ncbiRefSeq_NM_001206844.2	NM_001206844	168	-21.81	2 17	2153 2173	15	0.8667	0.9333	TGOLN2	10618
mir4099	hg38_ncbiRefSeq_XR_001739714.2	XR_001739714	168	-22.9	2 19	6863 6882	17	0.8235	0.9412	LOC105373627	105373627
mir4099	hg38_ncbiRefSeq_XM_017004813.3	XM_017004813	171	-22.85	2 20	2840 2860	18	0.7222	0.9444	TNS1	7145
mir4099	hg38_ncbiRefSeq_XM_017004815.2	XM_017004815	171	-22.85	2 20	2840 2860	18	0.7222	0.9444	TNS1	7145
mir4099	hg38_ncbiRefSeq_XM_047445651.1	XM_047445651	171	-22.85	2 20	2840 2860	18	0.7222	0.9444	TNS1	7145
mir4099	hg38_ncbiRefSeq_XM_017004814.2	XM_017004814	171	-22.85	2 20	2840 2860	18	0.7222	0.9444	TNS1	7145
mir4099	hg38_ncbiRefSeq_XM_047445649.1	XM_047445649	171	-22.85	2 20	2840 2860	18	0.7222	0.9444	TNS1	7145
mir4099	hg38_ncbiRefSeq_XM_047445648.1	XM_047445648	171	-22.85	2 20	2840 2860	18	0.7222	0.9444	TNS1	7145
mir4099	hg38_ncbiRefSeq_XM_047445650.1	XM_047445650	171	-22.85	2 20	2840 2860	18	0.7222	0.9444	TNS1	7145
mir4099	hg38_ncbiRefSeq_XM_047445643.1	XM_047445643	171	-22.85	2 20	2840 2860	18	0.7222	0.9444	TNS1	7145
mir4099	hg38_ncbiRefSeq_NM_001308022.2	NM_001308022	171	-22.85	2 20	2840 2860	18	0.7222	0.9444	TNS1	7145
mir4099	hg38_ncbiRefSeq_XM_024453080.2	XM_024453080	171	-22.85	2 20	2840 2860	18	0.7222	0.9444	TNS1	7145
mir4099	hg38_ncbiRefSeq_XM_047445647.1	XM_047445647	171	-22.85	2 20	2840 2860	18	0.7222	0.9444	TNS1	7145
mir4099	hg38_ncbiRefSeq_XM_024453081.2	XM_024453081	171	-22.85	2 20	2840 2860	18	0.7222	0.9444	TNS1	7145
mir4099	hg38_ncbiRefSeq_NM_022648.7	NM_022648	171	-22.85	2 20	2840 2860	18	0.7222	0.9444	TNS1	7145
mir4099	hg38_ncbiRefSeq_NM_001308023.2	NM_001308023	171	-22.85	2 20	2840 2860	18	0.7222	0.9444	TNS1	7145
mir4099	hg38_ncbiRefSeq_XM_047445646.1	XM_047445646	171	-22.85	2 20	2840 2860	18	0.7222	0.9444	TNS1	7145
mir4099	hg38_ncbiRefSeq_XM_024453084.2	XM_024453084	171	-22.85	2 20	2840 2860	18	0.7222	0.9444	TNS1	7145
mir4099	hg38_ncbiRefSeq_XM_024453078.2	XM_024453078	171	-22.85	2 20	2840 2860	18	0.7222	0.9444	TNS1	7145
mir4099	hg38_ncbiRefSeq_XM_047445641.1	XM_047445641	171	-22.85	2 20	2840 2860	18	0.7222	0.9444	TNS1	7145
mir4099	hg38_ncbiRefSeq_XM_024453079.2	XM_024453079	171	-22.85	2 20	2840 2860	18	0.7222	0.9444	TNS1	7145
mir4099	hg38_ncbiRefSeq_XM_047445640.1	XM_047445640	171	-22.85	2 20	2840 2860	18	0.7222	0.9444	TNS1	7145
mir4099	hg38_ncbiRefSeq_XM_047445642.1	XM_047445642	171	-22.85	2 20	2840 2860	18	0.7222	0.9444	TNS1	7145
mir4099	hg38_ncbiRefSeq_NM_001387777.1	NM_001387777	171	-22.85	2 20	2840 2860	18	0.7222	0.9444	TNS1	7145
mir4099	hg38_ncbiRefSeq_XM_047445645.1	XM_047445645	171	-22.85	2 20	2840 2860	18	0.7222	0.9444	TNS1	7145
mir4099	hg38_ncbiRefSeq_XM_047445636.1	XM_047445636	171	-22.85	2 20	2840 2860	18	0.7222	0.9444	TNS1	7145
mir4099	hg38_ncbiRefSeq_XM_047445638.1	XM_047445638	171	-22.85	2 20	2840 2860	18	0.7222	0.9444	TNS1	7145
mir4099	hg38_ncbiRefSeq_XM_047445639.1	XM_047445639	171	-22.85	2 20	2840 2860	18	0.7222	0.9444	TNS1	7145
mir4099	hg38_ncbiRefSeq_XM_047445644.1	XM_047445644	171	-22.85	2 20	2840 2860	18	0.7222	0.9444	TNS1	7145
mir4099	hg38_ncbiRefSeq_XM_047445637.1	XM_047445637	171	-22.85	2 20	2840 2860	18	0.7222	0.9444	TNS1	7145
mir4099	hg38_ncbiRefSeq_NM_017877.4	NM_017877	169	-22.5	2 20	1982 2004	20	0.8	0.9	SLC35F6	54978
mir4099	hg38_ncbiRefSeq_NM_000379.4	NM_000379	174	-26.16	2 19	1156 1176	17	0.8824	0.8824	XDH	7498
mir4099	hg38_ncbiRefSeq_XM_011533095.3	XM_011533095	174	-26.16	2 19	1156 1176	17	0.8824	0.8824	XDH	7498
mir4099	hg38_ncbiRefSeq_XR_007086315.1	XR_007086315	173	-25.71	2 19	1755 1776	18	0.8333	0.9444	LOC124907766	124907766
mir4099	hg38_ncbiRefSeq_NR_110224.1	NR_110224	171	-25.87	2 20	470 490	18	0.8333	0.8333	LINC01800	101927438
mir4099	hg38_ncbiRefSeq_XR_245039.4	XR_245039	175	-24.18	2 20	9027 9047	18	0.8333	0.8889	NA	NA
mir4099	hg38_ncbiRefSeq_XR_007087124.1	XR_007087124	175	-24.18	2 20	11818 11838	18	0.8333	0.8889	NA	NA
mir4099	hg38_ncbiRefSeq_XR_007087125.1	XR_007087125	175	-24.18	2 20	10387 10407	18	0.8333	0.8889	NA	NA
mir4099	hg38_ncbiRefSeq_NM_001291604.2	NM_001291604	169	-23.27	2 19	1197 1218	18	0.8333	0.8889	ZNF2	7549
mir4099	hg38_ncbiRefSeq_NM_001017396.3	NM_001017396	169	-23.27	2 19	1197 1218	18	0.8333	0.8889	ZNF2	7549
mir4099	hg38_ncbiRefSeq_NM_001282398.2	NM_001282398	169	-23.27	2 19	1197 1218	18	0.8333	0.8889	ZNF2	7549
mir4099	hg38_ncbiRefSeq_NM_021088.4	NM_021088	169	-23.27	2 19	1197 1218	18	0.8333	0.8889	ZNF2	7549
mir4099	hg38_ncbiRefSeq_NM_001291605.2	NM_001291605	169	-23.27	2 19	1197 1218	18	0.8333	0.8889	ZNF2	7549
mir4099	hg38_ncbiRefSeq_NR_122074.1	NR_122074	171	-23.08	2 20	2961 2981	18	0.7778	0.8889	ACOXL-AS1	400997
mir4099	hg38_ncbiRefSeq_NM_001202517.3	NM_001202517	170	-22.5	2 20	11248 11270	20	0.8	0.85	CFLAR	8837
mir4099	hg38_ncbiRefSeq_NM_001202516.3	NM_001202516	170	-22.5	2 20	11248 11270	20	0.8	0.85	CFLAR	8837
mir4099	hg38_ncbiRefSeq_NM_003879.7	NM_003879	170	-22.5	2 20	11248 11270	20	0.8	0.85	CFLAR	8837
mir4099	hg38_ncbiRefSeq_NM_001351593.2	NM_001351593	170	-22.5	2 20	11248 11270	20	0.8	0.85	CFLAR	8837
mir4099	hg38_ncbiRefSeq_NM_001351594.2	NM_001351594	170	-22.5	2 20	11248 11270	20	0.8	0.85	CFLAR	8837
mir4099	hg38_ncbiRefSeq_NM_001127183.4	NM_001127183	170	-22.5	2 20	11248 11270	20	0.8	0.85	CFLAR	8837
mir4099	hg38_ncbiRefSeq_XR_007088060.1	XR_007088060	168	-23.77	2 18	2463 2485	18	0.8333	0.8889	LOC124907970	124907970
mir4099	hg38_ncbiRefSeq_XR_007088080.1	XR_007088080	171	-21.63	2 20	1115 1135	18	0.8333	0.8333	LOC124900515	124900515
mir4099	hg38_ncbiRefSeq_NM_001400273.1	NM_001400273	169	-21.2	2 20	258 277	18	0.8333	0.8889	CTDSP1	58190
mir4099	hg38_ncbiRefSeq_NM_001206878.2	NM_001206878	169	-21.2	2 20	258 277	18	0.8333	0.8889	CTDSP1	58190
mir4099	hg38_ncbiRefSeq_NM_001400272.1	NM_001400272	169	-21.2	2 20	258 277	18	0.8333	0.8889	CTDSP1	58190
mir4099	hg38_ncbiRefSeq_NM_001400268.1	NM_001400268	169	-21.2	2 20	258 277	18	0.8333	0.8889	CTDSP1	58190
mir4099	hg38_ncbiRefSeq_NM_001400276.1	NM_001400276	169	-21.2	2 20	258 277	18	0.8333	0.8889	CTDSP1	58190
mir4099	hg38_ncbiRefSeq_NM_001400275.1	NM_001400275	169	-21.2	2 20	258 277	18	0.8333	0.8889	CTDSP1	58190
mir4099	hg38_ncbiRefSeq_NM_182642.3	NM_182642	169	-21.2	2 20	258 277	18	0.8333	0.8889	CTDSP1	58190
mir4099	hg38_ncbiRefSeq_NM_001400274.1	NM_001400274	169	-21.2	2 20	258 277	18	0.8333	0.8889	CTDSP1	58190
mir4099	hg38_ncbiRefSeq_NM_021198.3	NM_021198	169	-21.2	2 20	258 277	18	0.8333	0.8889	CTDSP1	58190
mir4099	hg38_ncbiRefSeq_NM_001400271.1	NM_001400271	169	-21.2	2 20	258 277	18	0.8333	0.8889	CTDSP1	58190
mir4099	hg38_ncbiRefSeq_XM_011511569.3	XM_011511569	169	-21.2	2 20	258 277	18	0.8333	0.8889	CTDSP1	58190
mir4099	hg38_ncbiRefSeq_XM_011511570.2	XM_011511570	169	-21.2	2 20	258 277	18	0.8333	0.8889	CTDSP1	58190
mir4099	hg38_ncbiRefSeq_NM_001278233.2	NM_001278233	169	-25.52	2 20	6429 6451	20	0.85	0.85	LMCD1	29995
mir4099	hg38_ncbiRefSeq_NM_001278234.2	NM_001278234	169	-25.52	2 20	6429 6451	20	0.85	0.85	LMCD1	29995
mir4099	hg38_ncbiRefSeq_NM_014583.4	NM_014583	169	-25.52	2 20	6429 6451	20	0.85	0.85	LMCD1	29995
mir4099	hg38_ncbiRefSeq_NM_001349380.2	NM_001349380	169	-24.6	2 19	2664 2685	18	0.7778	0.9444	ZDHHC3	51304
mir4099	hg38_ncbiRefSeq_NM_001349381.2	NM_001349381	169	-24.6	2 19	2664 2685	18	0.7778	0.9444	ZDHHC3	51304
mir4099	hg38_ncbiRefSeq_NM_001330761.2	NM_001330761	169	-24.6	2 19	2664 2685	18	0.7778	0.9444	ZDHHC3	51304
mir4099	hg38_ncbiRefSeq_NM_001349379.2	NM_001349379	169	-24.6	2 19	2664 2685	18	0.7778	0.9444	ZDHHC3	51304
mir4099	hg38_ncbiRefSeq_NM_016598.3	NM_016598	169	-24.6	2 19	2664 2685	18	0.7778	0.9444	ZDHHC3	51304
mir4099	hg38_ncbiRefSeq_NM_001135179.2	NM_001135179	169	-24.6	2 19	2664 2685	18	0.7778	0.9444	ZDHHC3	51304
mir4099	hg38_ncbiRefSeq_NR_146161.2	NR_146161	169	-24.6	2 19	3918 3939	18	0.7778	0.9444	ZDHHC3	51304
mir4099	hg38_ncbiRefSeq_NR_146162.2	NR_146162	169	-24.6	2 19	3834 3855	18	0.7778	0.9444	ZDHHC3	51304
mir4099	hg38_ncbiRefSeq_XM_047449140.1	XM_047449140	171	-24.58	2 20	209 229	18	0.7778	0.8889	SUCLG2	8801
mir4099	hg38_ncbiRefSeq_XM_017007420.3	XM_017007420	171	-24.58	2 20	927 947	18	0.7778	0.8889	SUCLG2	8801
mir4099	hg38_ncbiRefSeq_NM_003848.4	NM_003848	171	-24.58	2 20	209 229	18	0.7778	0.8889	SUCLG2	8801
mir4099	hg38_ncbiRefSeq_NM_001276294.2	NM_001276294	170	-23.45	2 20	513 534	19	0.7895	0.8947	NISCH	11188
mir4099	hg38_ncbiRefSeq_NM_001276293.2	NM_001276293	170	-23.45	2 20	892 913	19	0.7895	0.8947	NISCH	11188
mir4099	hg38_ncbiRefSeq_XR_924301.3	XR_924301	170	-25.28	2 20	17695 17716	19	0.7368	0.9474	LOC105374020	105374020
mir4099	hg38_ncbiRefSeq_XR_007095995.1	XR_007095995	169	-21.73	2 18	4594 4614	16	0.875	0.875	LOC124906265	124906265
mir4099	hg38_ncbiRefSeq_XR_007096022.1	XR_007096022	171	-20.16	2 20	9905 9925	18	0.8333	0.8333	LOC124906270	124906270
mir4099	hg38_ncbiRefSeq_NR_110229.2	NR_110229	168	-27.23	2 19	2137 2156	17	0.8824	0.8824	ASTE1	28990
mir4099	hg38_ncbiRefSeq_XM_017006266.3	XM_017006266	168	-27.23	2 19	109 128	17	0.8824	0.8824	ASTE1	28990
mir4099	hg38_ncbiRefSeq_XM_024453486.2	XM_024453486	168	-27.23	2 19	109 128	17	0.8824	0.8824	ASTE1	28990
mir4099	hg38_ncbiRefSeq_NM_001316325.2	NM_001316325	171	-24.36	2 20	896 916	18	0.8333	0.8333	PPP1R2	5504
mir4099	hg38_ncbiRefSeq_NM_001291504.2	NM_001291504	171	-24.36	2 20	896 916	18	0.8333	0.8333	PPP1R2	5504
mir4099	hg38_ncbiRefSeq_NM_006241.8	NM_006241	171	-24.36	2 20	896 916	18	0.8333	0.8333	PPP1R2	5504
mir4099	hg38_ncbiRefSeq_NM_001291505.2	NM_001291505	171	-24.36	2 20	896 916	18	0.8333	0.8333	PPP1R2	5504
mir4099	hg38_ncbiRefSeq_NR_133014.2	NR_133014	171	-24.36	2 20	1719 1739	18	0.8333	0.8333	PPP1R2	5504
mir4099	hg38_ncbiRefSeq_NM_001385337.1	NM_001385337	169	-23	2 18	477 497	16	0.8125	0.9375	INPP4B	8821
mir4099	hg38_ncbiRefSeq_NM_001385335.1	NM_001385335	169	-23	2 18	477 497	16	0.8125	0.9375	INPP4B	8821
mir4099	hg38_ncbiRefSeq_XM_024454274.2	XM_024454274	169	-23	2 18	477 497	16	0.8125	0.9375	INPP4B	8821
mir4099	hg38_ncbiRefSeq_XM_011532391.3	XM_011532391	169	-23	2 18	477 497	16	0.8125	0.9375	INPP4B	8821
mir4099	hg38_ncbiRefSeq_NM_001331040.1	NM_001331040	169	-23	2 18	477 497	16	0.8125	0.9375	INPP4B	8821
mir4099	hg38_ncbiRefSeq_XM_047416363.1	XM_047416363	169	-23	2 18	477 497	16	0.8125	0.9375	INPP4B	8821
mir4099	hg38_ncbiRefSeq_NM_001385460.1	NM_001385460	169	-23	2 18	477 497	16	0.8125	0.9375	INPP4B	8821
mir4099	hg38_ncbiRefSeq_XM_017008798.2	XM_017008798	169	-23	2 18	477 497	16	0.8125	0.9375	INPP4B	8821
mir4099	hg38_ncbiRefSeq_NM_001385459.1	NM_001385459	169	-23	2 18	477 497	16	0.8125	0.9375	INPP4B	8821
mir4099	hg38_ncbiRefSeq_XM_017008797.2	XM_017008797	169	-23	2 18	477 497	16	0.8125	0.9375	INPP4B	8821
mir4099	hg38_ncbiRefSeq_XM_047416353.1	XM_047416353	169	-23	2 18	477 497	16	0.8125	0.9375	INPP4B	8821
mir4099	hg38_ncbiRefSeq_XM_047416352.1	XM_047416352	169	-23	2 18	477 497	16	0.8125	0.9375	INPP4B	8821
mir4099	hg38_ncbiRefSeq_XM_024454273.2	XM_024454273	169	-23	2 18	477 497	16	0.8125	0.9375	INPP4B	8821
mir4099	hg38_ncbiRefSeq_XM_047416354.1	XM_047416354	169	-23	2 18	477 497	16	0.8125	0.9375	INPP4B	8821
mir4099	hg38_ncbiRefSeq_XR_007058006.1	XR_007058006	169	-26.87	2 19	230 252	19	0.7895	0.8947	LOC124900166	124900166
mir4099	hg38_ncbiRefSeq_NR_002813.1	NR_002813	169	-23.98	2 20	2023 2042	18	0.8333	0.8889	KCNIP4-IT1	359822
mir4099	hg38_ncbiRefSeq_NR_120489.2	NR_120489	169	-22.57	2 20	320 339	18	0.7778	0.9444	NMU	10874
mir4099	hg38_ncbiRefSeq_XR_001741448.3	XR_001741448	174	-29.93	2 20	871 892	19	0.8421	0.8947	LOC107986198	107986198
mir4099	hg38_ncbiRefSeq_XR_007058362.1	XR_007058362	175	-23.48	2 20	75 95	18	0.8333	0.8889	LOC124900810	124900810
mir4099	hg38_ncbiRefSeq_XM_017009909.2	XM_017009909	170	-21.29	2 19	2461 2481	17	0.7647	0.9412	ADAMTS12	81792
mir4099	hg38_ncbiRefSeq_XM_017009908.1	XM_017009908	170	-21.29	2 19	2461 2481	17	0.7647	0.9412	ADAMTS12	81792
mir4099	hg38_ncbiRefSeq_XM_017009907.1	XM_017009907	170	-21.29	2 19	2461 2481	17	0.7647	0.9412	ADAMTS12	81792
mir4099	hg38_ncbiRefSeq_XM_017009906.1	XM_017009906	170	-21.29	2 19	2461 2481	17	0.7647	0.9412	ADAMTS12	81792
mir4099	hg38_ncbiRefSeq_XM_017009905.2	XM_017009905	170	-21.29	2 19	2461 2481	17	0.7647	0.9412	ADAMTS12	81792
mir4099	hg38_ncbiRefSeq_NM_030955.4	NM_030955	170	-21.29	2 19	2461 2481	17	0.7647	0.9412	ADAMTS12	81792
mir4099	hg38_ncbiRefSeq_NM_001324512.2	NM_001324512	170	-21.29	2 19	2461 2481	17	0.7647	0.9412	ADAMTS12	81792
mir4099	hg38_ncbiRefSeq_NM_002387.3	NM_002387	171	-26.86	2 20	1643 1663	18	0.7778	0.8889	MCC	4163
mir4099	hg38_ncbiRefSeq_NM_001085377.2	NM_001085377	171	-26.86	2 20	1643 1663	18	0.7778	0.8889	MCC	4163
mir4099	hg38_ncbiRefSeq_NR_073526.2	NR_073526	182	-29.42	2 19	993 1013	17	0.8824	1	PPP2R2B	5521
mir4099	hg38_ncbiRefSeq_NR_073527.2	NR_073527	182	-29.42	2 19	488 508	17	0.8824	1	PPP2R2B	5521
mir4099	hg38_ncbiRefSeq_XM_011543577.3	XM_011543577	169	-21.43	2 18	24245 24265	16	0.8125	0.9375	FBXL17	64839
mir4099	hg38_ncbiRefSeq_NM_130809.5	NM_130809	168	-26.82	2 18	401 422	17	0.8235	0.9412	PRRC1	133619
mir4099	hg38_ncbiRefSeq_NM_001197294.2	NM_001197294	169	-22.18	2 18	908 928	16	0.875	0.875	DPYSL3	1809
mir4099	hg38_ncbiRefSeq_XM_017009351.2	XM_017009351	174	-26.41	2 19	4283 4303	17	0.8824	0.8824	SH3PXD2B	285590
mir4099	hg38_ncbiRefSeq_NM_001017995.3	NM_001017995	174	-26.41	2 19	4283 4303	17	0.8824	0.8824	SH3PXD2B	285590
mir4099	hg38_ncbiRefSeq_XR_007058897.1	XR_007058897	169	-25.87	2 20	142 161	18	0.8333	0.8889	LOC124901040	124901040
mir4099	hg38_ncbiRefSeq_XR_007058980.1	XR_007058980	168	-20.4	2 17	2596 2616	15	0.8667	0.9333	LOC124901098	124901098
mir4099	hg38_ncbiRefSeq_XM_011537574.3	XM_011537574	169	-22.18	2 18	908 928	16	0.875	0.875	DPYSL3	1809
mir4099	hg38_ncbiRefSeq_NM_001387.3	NM_001387	169	-22.18	2 18	908 928	16	0.875	0.875	DPYSL3	1809
mir4099	hg38_ncbiRefSeq_NM_006877.4	NM_006877	171	-26.77	2 20	112 132	18	0.7778	0.8889	GMPR	2766
mir4099	hg38_ncbiRefSeq_XM_017011367.2	XM_017011367	169	-26.67	2 18	4386 4406	16	0.875	0.875	TTBK1	84630
mir4099	hg38_ncbiRefSeq_XM_005248756.6	XM_005248756	168	-21.78	2 17	14252 14272	15	0.8667	0.9333	BCKDHB	594
mir4099	hg38_ncbiRefSeq_XM_011535910.4	XM_011535910	170	-22.84	2 19	1591 1611	17	0.7059	1	AHI1	54806
mir4099	hg38_ncbiRefSeq_NM_001134831.2	NM_001134831	170	-22.84	2 19	1591 1611	17	0.7059	1	AHI1	54806
mir4099	hg38_ncbiRefSeq_NM_001350504.2	NM_001350504	170	-22.84	2 19	1572 1592	17	0.7059	1	AHI1	54806
mir4099	hg38_ncbiRefSeq_NM_017651.5	NM_017651	170	-22.84	2 19	1591 1611	17	0.7059	1	AHI1	54806
mir4099	hg38_ncbiRefSeq_XM_047418942.1	XM_047418942	170	-22.84	2 19	1572 1592	17	0.7059	1	AHI1	54806
mir4099	hg38_ncbiRefSeq_NM_001350503.2	NM_001350503	170	-22.84	2 19	1591 1611	17	0.7059	1	AHI1	54806
mir4099	hg38_ncbiRefSeq_XM_011535911.4	XM_011535911	170	-22.84	2 19	1591 1611	17	0.7059	1	AHI1	54806
mir4099	hg38_ncbiRefSeq_NM_001134830.2	NM_001134830	170	-22.84	2 19	1591 1611	17	0.7059	1	AHI1	54806
mir4099	hg38_ncbiRefSeq_XM_047418943.1	XM_047418943	170	-22.84	2 19	1572 1592	17	0.7059	1	AHI1	54806
mir4099	hg38_ncbiRefSeq_XM_047418776.1	XM_047418776	171	-21.02	2 20	1273 1293	18	0.7222	0.9444	MAS1	4142
mir4099	hg38_ncbiRefSeq_NM_002377.4	NM_002377	171	-21.02	2 20	1273 1293	18	0.7222	0.9444	MAS1	4142
mir4099	hg38_ncbiRefSeq_NM_001366704.2	NM_001366704	171	-21.02	2 20	1273 1293	18	0.7222	0.9444	MAS1	4142
mir4099	hg38_ncbiRefSeq_XM_047419244.1	XM_047419244	169	-25.76	2 20	11246 11268	20	0.85	0.85	SLC22A23	63027
mir4099	hg38_ncbiRefSeq_NM_001145115.3	NM_001145115	175	-25.73	2 20	1948 1968	18	0.8333	0.8889	PPP1R3G	648791
mir4099	hg38_ncbiRefSeq_XM_011514373.3	XM_011514373	170	-24.05	2 19	1448 1468	17	0.7647	0.9412	FGD2	221472
mir4099	hg38_ncbiRefSeq_XM_011514372.3	XM_011514372	170	-24.05	2 19	1407 1427	17	0.7647	0.9412	FGD2	221472
mir4099	hg38_ncbiRefSeq_NM_001329603.2	NM_001329603	168	-24.68	2 19	276 298	19	0.8421	0.8947	AK9	221264
mir4099	hg38_ncbiRefSeq_NM_001329602.2	NM_001329602	168	-24.68	2 19	276 298	19	0.8421	0.8947	AK9	221264
mir4099	hg38_ncbiRefSeq_NM_145025.5	NM_145025	168	-24.68	2 19	276 298	19	0.8421	0.8947	AK9	221264
mir4099	hg38_ncbiRefSeq_NR_138057.2	NR_138057	168	-24.68	2 19	2299 2321	19	0.8421	0.8947	AK9	221264
mir4099	hg38_ncbiRefSeq_NM_003309.4	NM_003309	170	-27.65	2 20	2306 2329	21	0.8095	0.8095	TSPYL1	7259
mir4099	hg38_ncbiRefSeq_NM_198392.3	NM_198392	170	-23.74	2 20	1088 1109	19	0.8421	0.8421	TCF21	6943
mir4099	hg38_ncbiRefSeq_NM_001145440.3	NM_001145440	175	-20.96	2 20	462 482	18	0.8333	0.8889	TYW1B	441250
mir4099	hg38_ncbiRefSeq_XM_006716149.5	XM_006716149	171	-24.2	2 20	1215 1235	18	0.7778	0.8889	RBM48	84060
mir4099	hg38_ncbiRefSeq_NM_032120.4	NM_032120	171	-24.2	2 20	822 842	18	0.7778	0.8889	RBM48	84060
mir4099	hg38_ncbiRefSeq_NM_001363366.1	NM_001363366	171	-24.2	2 20	905 925	18	0.7778	0.8889	RBM48	84060
mir4099	hg38_ncbiRefSeq_NM_001363367.1	NM_001363367	171	-24.2	2 20	822 842	18	0.7778	0.8889	RBM48	84060
mir4099	hg38_ncbiRefSeq_XM_024447004.2	XM_024447004	174	-24.42	2 19	4221 4241	17	0.8235	0.9412	CEP41	95681
mir4099	hg38_ncbiRefSeq_XM_047421054.1	XM_047421054	174	-24.42	2 19	4221 4241	17	0.8235	0.9412	CEP41	95681
mir4099	hg38_ncbiRefSeq_XM_011516709.4	XM_011516709	174	-24.42	2 19	4221 4241	17	0.8235	0.9412	CEP41	95681
mir4099	hg38_ncbiRefSeq_NM_018718.3	NM_018718	174	-24.42	2 19	4221 4241	17	0.8235	0.9412	CEP41	95681
mir4099	hg38_ncbiRefSeq_NM_001257158.2	NM_001257158	174	-24.42	2 19	4221 4241	17	0.8235	0.9412	CEP41	95681
mir4099	hg38_ncbiRefSeq_NM_001257159.2	NM_001257159	174	-24.42	2 19	4221 4241	17	0.8235	0.9412	CEP41	95681
mir4099	hg38_ncbiRefSeq_XM_047421053.1	XM_047421053	174	-24.42	2 19	4221 4241	17	0.8235	0.9412	CEP41	95681
mir4099	hg38_ncbiRefSeq_XM_047421055.1	XM_047421055	174	-24.42	2 19	4221 4241	17	0.8235	0.9412	CEP41	95681
mir4099	hg38_ncbiRefSeq_NR_046443.2	NR_046443	174	-24.42	2 19	5317 5337	17	0.8235	0.9412	CEP41	95681
mir4099	hg38_ncbiRefSeq_NM_001145123.3	NM_001145123	171	-18.68	2 20	1089 1109	18	0.7778	0.8889	PPP1R17	10842
mir4099	hg38_ncbiRefSeq_XM_011515094.3	XM_011515094	171	-18.68	2 20	889 909	18	0.7778	0.8889	PPP1R17	10842
mir4099	hg38_ncbiRefSeq_NM_006658.5	NM_006658	171	-18.68	2 20	1089 1109	18	0.7778	0.8889	PPP1R17	10842
mir4099	hg38_ncbiRefSeq_XM_017011841.2	XM_017011841	174	-27.68	2 20	821 842	19	0.8421	0.8947	VSTM2A	222008
mir4099	hg38_ncbiRefSeq_XR_007060404.1	XR_007060404	177	-26.46	2 18	11115 11135	16	0.875	1	LOC124901687	124901687
mir4099	hg38_ncbiRefSeq_XR_007060466.1	XR_007060466	172	-27.69	2 18	3514 3535	17	0.8824	0.9412	LOC124901718	124901718
mir4099	hg38_ncbiRefSeq_XR_007060475.1	XR_007060475	171	-19.22	2 20	16563 16583	18	0.7778	0.8889	LOC124900232	124900232
mir4099	hg38_ncbiRefSeq_XR_001745369.2	XR_001745369	174	-24.86	2 19	1052 1072	17	0.8235	0.9412	LOC105375520	105375520
mir4099	hg38_ncbiRefSeq_XR_007060534.1	XR_007060534	174	-24.86	2 19	5446 5466	17	0.8235	0.9412	LOC105375520	105375520
mir4099	hg38_ncbiRefSeq_XR_001745366.2	XR_001745366	174	-24.86	2 19	5446 5466	17	0.8235	0.9412	LOC105375520	105375520
mir4099	hg38_ncbiRefSeq_XR_001745367.2	XR_001745367	174	-24.86	2 19	5446 5466	17	0.8235	0.9412	LOC105375520	105375520
mir4099	hg38_ncbiRefSeq_XR_001745368.2	XR_001745368	174	-24.86	2 19	5446 5466	17	0.8235	0.9412	LOC105375520	105375520
mir4099	hg38_ncbiRefSeq_XR_001745370.2	XR_001745370	174	-24.86	2 19	5446 5466	17	0.8235	0.9412	LOC105375520	105375520
mir4099	hg38_ncbiRefSeq_XR_928005.3	XR_928005	174	-24.86	2 19	5052 5072	17	0.8235	0.9412	LOC105375520	105375520
mir4099	hg38_ncbiRefSeq_XR_007060588.1	XR_007060588	170	-26.05	2 20	265 288	21	0.8095	0.8095	LOC124901774	124901774
mir4099	hg38_ncbiRefSeq_XM_011517578.2	XM_011517578	169	-22.84	2 20	1005 1024	18	0.8333	0.8889	TCEA1	6917
mir4099	hg38_ncbiRefSeq_XM_006716467.2	XM_006716467	169	-22.84	2 20	1005 1024	18	0.8333	0.8889	TCEA1	6917
mir4099	hg38_ncbiRefSeq_NM_006756.4	NM_006756	169	-22.84	2 20	1005 1024	18	0.8333	0.8889	TCEA1	6917
mir4099	hg38_ncbiRefSeq_NM_201437.3	NM_201437	169	-22.84	2 20	1005 1024	18	0.8333	0.8889	TCEA1	6917
mir4099	hg38_ncbiRefSeq_NR_109901.2	NR_109901	169	-22.84	2 20	2610 2629	18	0.8333	0.8889	TCEA1	6917
mir4099	hg38_ncbiRefSeq_NR_109902.2	NR_109902	169	-22.84	2 20	1682 1701	18	0.8333	0.8889	TCEA1	6917
mir4099	hg38_ncbiRefSeq_XR_007060746.1	XR_007060746	170	-21.87	2 20	12382 12404	20	0.75	0.9	PAG1	55824
mir4099	hg38_ncbiRefSeq_NR_121632.1	NR_121632	171	-20.44	2 20	537 557	18	0.7222	0.9444	CA3-AS1	100996348
mir4099	hg38_ncbiRefSeq_NR_121631.1	NR_121631	171	-20.44	2 20	520 540	18	0.7222	0.9444	CA3-AS1	100996348
mir4099	hg38_ncbiRefSeq_NR_121630.1	NR_121630	171	-20.44	2 20	748 768	18	0.7222	0.9444	CA3-AS1	100996348
mir4099	hg38_ncbiRefSeq_XM_011516799.2	XM_011516799	174	-27.62	2 20	602 625	21	0.8095	0.8571	KHDRBS3	10656
mir4099	hg38_ncbiRefSeq_NR_027715.1	NR_027715	170	-24.16	2 20	1068 1089	19	0.7895	0.8947	BIN3-IT1	80094
mir4099	hg38_ncbiRefSeq_NM_001282272.1	NM_001282272	170	-24.68	2 19	1 21	17	0.8235	0.8824	ASH2L	9070
mir4099	hg38_ncbiRefSeq_XM_006716413.4	XM_006716413	170	-24.68	2 19	1 21	17	0.8235	0.8824	ASH2L	9070
mir4099	hg38_ncbiRefSeq_NM_004674.5	NM_004674	170	-24.68	2 19	1 21	17	0.8235	0.8824	ASH2L	9070
mir4099	hg38_ncbiRefSeq_XM_006716412.2	XM_006716412	170	-24.68	2 19	1 21	17	0.8235	0.8824	ASH2L	9070
mir4099	hg38_ncbiRefSeq_XM_005273682.2	XM_005273682	170	-24.68	2 19	1 21	17	0.8235	0.8824	ASH2L	9070
mir4099	hg38_ncbiRefSeq_NM_001261832.1	NM_001261832	170	-24.68	2 19	1 21	17	0.8235	0.8824	ASH2L	9070
mir4099	hg38_ncbiRefSeq_NM_001105214.2	NM_001105214	170	-24.68	2 19	1 21	17	0.8235	0.8824	ASH2L	9070
mir4099	hg38_ncbiRefSeq_XM_005273683.2	XM_005273683	170	-24.68	2 19	1 21	17	0.8235	0.8824	ASH2L	9070
mir4099	hg38_ncbiRefSeq_NR_027471.1	NR_027471	170	-23.51	2 20	389 411	20	0.75	0.9	LINC02893	440173
mir4099	hg38_ncbiRefSeq_XR_929428.2	XR_929428	169	-23.61	2 18	3083 3103	16	0.875	0.875	LOC101930053	101930053
mir4099	hg38_ncbiRefSeq_XR_428440.3	XR_428440	169	-23.61	2 18	3040 3060	16	0.875	0.875	LOC101930053	101930053
mir4099	hg38_ncbiRefSeq_XR_929429.2	XR_929429	169	-23.61	2 18	3036 3056	16	0.875	0.875	LOC101930053	101930053
mir4099	hg38_ncbiRefSeq_XR_929430.2	XR_929430	169	-23.61	2 18	2896 2916	16	0.875	0.875	LOC101930053	101930053
mir4099	hg38_ncbiRefSeq_XR_929431.2	XR_929431	169	-23.61	2 18	2875 2895	16	0.875	0.875	LOC101930053	101930053
mir4099	hg38_ncbiRefSeq_XR_001746602.3	XR_001746602	169	-23.61	2 18	2840 2860	16	0.875	0.875	LOC101930053	101930053
mir4099	hg38_ncbiRefSeq_XM_011517760.4	XM_011517760	168	-23.25	2 18	150 171	17	0.8235	0.9412	BRD10	158358
mir4099	hg38_ncbiRefSeq_XR_001746198.3	XR_001746198	168	-23.25	2 18	6453 6474	17	0.8235	0.9412	BRD10	158358
mir4099	hg38_ncbiRefSeq_XR_007061252.1	XR_007061252	168	-23.25	2 18	10032 10053	17	0.8235	0.9412	BRD10	158358
mir4099	hg38_ncbiRefSeq_XR_007061640.1	XR_007061640	171	-23.25	2 20	8024 8044	18	0.8333	0.8333	LOC105376126	105376126
mir4099	hg38_ncbiRefSeq_NM_001037293.3	NM_001037293	169	-22.59	2 20	5509 5528	18	0.7778	0.9444	PALM2AKAP2	445815
mir4099	hg38_ncbiRefSeq_NM_053016.6	NM_053016	169	-22.59	2 20	5509 5528	18	0.7778	0.9444	PALM2AKAP2	445815
mir4099	hg38_ncbiRefSeq_XM_047423134.1	XM_047423134	169	-22.09	2 20	1924 1943	18	0.7778	0.9444	RABGAP1	23637
mir4099	hg38_ncbiRefSeq_XM_024447476.2	XM_024447476	169	-22.09	2 20	1924 1943	18	0.7778	0.9444	RABGAP1	23637
mir4099	hg38_ncbiRefSeq_XM_047423135.1	XM_047423135	169	-22.09	2 20	1924 1943	18	0.7778	0.9444	RABGAP1	23637
mir4099	hg38_ncbiRefSeq_XR_001746604.2	XR_001746604	169	-23.61	2 18	3531 3551	16	0.875	0.875	LOC101930053	101930053
mir4099	hg38_ncbiRefSeq_XR_929436.3	XR_929436	169	-22.91	2 18	16690 16710	16	0.8125	0.9375	LOC105375957	105375957
mir4099	hg38_ncbiRefSeq_XR_001746758.3	XR_001746758	170	-24.08	2 20	5352 5374	20	0.8	0.85	LOC107987081	107987081
mir4099	hg38_ncbiRefSeq_XR_930142.4	XR_930142	169	-25.51	2 20	1647 1666	18	0.7778	0.9444	LOC105376158	105376158
mir4099	hg38_ncbiRefSeq_XR_002956866.2	XR_002956866	171	-21.51	2 20	3538 3558	18	0.7778	0.8889	LOC112268038	112268038
mir4099	hg38_ncbiRefSeq_XR_001755796.1	XR_001755796	178	-25.79	2 20	891 912	19	0.8421	0.9474	LOC107985634	107985634
mir4099	hg38_ncbiRefSeq_XR_001755796.1	XR_001755796	178	-25.79	2 20	3913 3934	19	0.8421	0.9474	LOC107985634	107985634
mir4099	hg38_ncbiRefSeq_XR_001755796.1	XR_001755796	174	-25.2	2 20	1936 1957	19	0.7895	0.9474	LOC107985634	107985634
mir4099	hg38_ncbiRefSeq_XR_001755795.1	XR_001755795	178	-25.79	2 20	990 1011	19	0.8421	0.9474	LOC107985634	107985634
mir4099	hg38_ncbiRefSeq_XR_001755795.1	XR_001755795	178	-25.79	2 20	4012 4033	19	0.8421	0.9474	LOC107985634	107985634
mir4099	hg38_ncbiRefSeq_XR_001755795.1	XR_001755795	174	-25.2	2 20	2035 2056	19	0.7895	0.9474	LOC107985634	107985634
mir4099	hg38_ncbiRefSeq_NM_006729.5	NM_006729	169	-21.48	2 18	3521 3541	16	0.75	1	DIAPH2	1730
mir4099	hg38_ncbiRefSeq_XM_017029337.2	XM_017029337	170	-20.65	2 19	1294 1314	17	0.8235	0.8824	EDA	1896
mir4099	hg38_ncbiRefSeq_NM_001184768.2	NM_001184768	169	-26.58	2 19	495 516	18	0.8333	0.8889	ARMCX6	54470
mir4099	hg38_ncbiRefSeq_XM_011530976.3	XM_011530976	169	-26.58	2 19	495 516	18	0.8333	0.8889	ARMCX6	54470
mir4099	hg38_ncbiRefSeq_NM_019007.4	NM_019007	169	-26.58	2 19	495 516	18	0.8333	0.8889	ARMCX6	54470
mir4099	hg38_ncbiRefSeq_NM_001009584.2	NM_001009584	169	-26.58	2 19	495 516	18	0.8333	0.8889	ARMCX6	54470
mir4099	hg38_ncbiRefSeq_NR_033670.2	NR_033670	169	-26.58	2 19	919 940	18	0.8333	0.8889	ARMCX6	54470
mir4099	hg38_ncbiRefSeq_NR_033669.2	NR_033669	169	-26.58	2 19	831 852	18	0.8333	0.8889	ARMCX6	54470
mir4099	hg38_ncbiRefSeq_NR_171575.1	NR_171575	169	-25	2 18	4662 4682	16	0.875	0.875	AKAP17BP	139516
mir4099	hg38_ncbiRefSeq_XR_001755961.3	XR_001755961	170	-19.94	2 20	22342 22363	19	0.7895	0.8947	LOC107985684	107985684
mir4099	hg38_ncbiRefSeq_XR_001755960.3	XR_001755960	170	-19.94	2 20	22368 22389	19	0.7895	0.8947	LOC107985684	107985684
mir4099	hg38_ncbiRefSeq_NM_017666.5	NM_017666	171	-21.92	2 20	303 323	18	0.7222	0.9444	ZNF280C	55609
mir4099	hg38_ncbiRefSeq_XM_006724765.4	XM_006724765	171	-21.92	2 20	303 323	18	0.7222	0.9444	ZNF280C	55609
mir4099	hg38_ncbiRefSeq_XM_011531140.3	XM_011531140	168	-23.96	2 17	1284 1304	15	0.8667	0.9333	GABRE	2564
mir4099	hg38_ncbiRefSeq_XM_017029388.2	XM_017029388	168	-23.96	2 17	1284 1304	15	0.8667	0.9333	GABRE	2564
mir4099	hg38_ncbiRefSeq_XM_047441960.1	XM_047441960	168	-23.96	2 17	1284 1304	15	0.8667	0.9333	GABRE	2564
mir4099	hg38_ncbiRefSeq_XM_047441959.1	XM_047441959	168	-23.96	2 17	1284 1304	15	0.8667	0.9333	GABRE	2564
mir4099	hg38_ncbiRefSeq_XM_024452360.2	XM_024452360	168	-23.96	2 17	1284 1304	15	0.8667	0.9333	GABRE	2564
mir4099	hg38_ncbiRefSeq_NM_004961.4	NM_004961	168	-23.96	2 17	1284 1304	15	0.8667	0.9333	GABRE	2564
mir4099	hg38_ncbiRefSeq_XM_047442122.1	XM_047442122	173	-22.75	2 20	5656 5675	18	0.8889	0.8889	MECP2	4204
mir4099	hg38_ncbiRefSeq_XM_047442121.1	XM_047442121	173	-22.75	2 20	5656 5675	18	0.8889	0.8889	MECP2	4204
mir4099	hg38_ncbiRefSeq_XM_047442117.1	XM_047442117	173	-22.75	2 20	5656 5675	18	0.8889	0.8889	MECP2	4204
mir4099	hg38_ncbiRefSeq_XM_024452383.2	XM_024452383	173	-22.75	2 20	5656 5675	18	0.8889	0.8889	MECP2	4204
mir4099	hg38_ncbiRefSeq_XM_047442118.1	XM_047442118	173	-22.75	2 20	5656 5675	18	0.8889	0.8889	MECP2	4204
mir4099	hg38_ncbiRefSeq_XM_047442119.1	XM_047442119	173	-22.75	2 20	5656 5675	18	0.8889	0.8889	MECP2	4204
mir4099	hg38_ncbiRefSeq_XM_047442120.1	XM_047442120	173	-22.75	2 20	5656 5675	18	0.8889	0.8889	MECP2	4204
mir4099	hg38_ncbiRefSeq_XM_047442115.1	XM_047442115	173	-22.75	2 20	5656 5675	18	0.8889	0.8889	MECP2	4204
mir4099	hg38_ncbiRefSeq_XM_047442116.1	XM_047442116	173	-22.75	2 20	5656 5675	18	0.8889	0.8889	MECP2	4204
mir4099	hg38_ncbiRefSeq_NM_001369394.2	NM_001369394	173	-22.75	2 20	5656 5675	18	0.8889	0.8889	MECP2	4204
mir4099	hg38_ncbiRefSeq_NM_001316337.2	NM_001316337	173	-22.75	2 20	5656 5675	18	0.8889	0.8889	MECP2	4204
mir4099	hg38_ncbiRefSeq_NM_001369391.2	NM_001369391	173	-22.75	2 20	5656 5675	18	0.8889	0.8889	MECP2	4204
mir4099	hg38_ncbiRefSeq_NM_001369392.2	NM_001369392	173	-22.75	2 20	5656 5675	18	0.8889	0.8889	MECP2	4204
mir4099	hg38_ncbiRefSeq_NM_001386137.1	NM_001386137	173	-22.75	2 20	5656 5675	18	0.8889	0.8889	MECP2	4204
mir4099	hg38_ncbiRefSeq_NM_004992.4	NM_004992	173	-22.75	2 20	5656 5675	18	0.8889	0.8889	MECP2	4204
mir4099	hg38_ncbiRefSeq_NM_001386138.1	NM_001386138	173	-22.75	2 20	5656 5675	18	0.8889	0.8889	MECP2	4204
mir4099	hg38_ncbiRefSeq_NM_001369393.2	NM_001369393	173	-22.75	2 20	5656 5675	18	0.8889	0.8889	MECP2	4204
mir4099	hg38_ncbiRefSeq_NM_001110792.2	NM_001110792	173	-22.75	2 20	5656 5675	18	0.8889	0.8889	MECP2	4204
mir4099	hg38_ncbiRefSeq_NM_001386139.1	NM_001386139	173	-22.75	2 20	5656 5675	18	0.8889	0.8889	MECP2	4204
mir4099	hg38_ncbiRefSeq_NM_001081573.3	NM_001081573	174	-24.3	2 20	2520 2541	19	0.7895	0.9474	GAB3	139716
mir4099	hg38_ncbiRefSeq_XM_006724804.2	XM_006724804	174	-24.3	2 20	1264 1285	19	0.7895	0.9474	GAB3	139716
mir4099	hg38_ncbiRefSeq_XM_005274648.2	XM_005274648	174	-24.3	2 20	91 112	19	0.7895	0.9474	GAB3	139716
mir4099	hg38_ncbiRefSeq_XM_011531103.2	XM_011531103	174	-24.3	2 20	2333 2354	19	0.7895	0.9474	GAB3	139716
mir4099	hg38_ncbiRefSeq_XM_011531105.2	XM_011531105	174	-24.3	2 20	82 103	19	0.7895	0.9474	GAB3	139716
mir4099	hg38_ncbiRefSeq_NM_001282283.2	NM_001282283	174	-24.3	2 20	2520 2541	19	0.7895	0.9474	GAB3	139716
mir4099	hg38_ncbiRefSeq_XM_011531106.2	XM_011531106	174	-24.3	2 20	2333 2354	19	0.7895	0.9474	GAB3	139716
mir4099	hg38_ncbiRefSeq_NM_080612.4	NM_080612	174	-24.3	2 20	2520 2541	19	0.7895	0.9474	GAB3	139716
mir4099	hg38_ncbiRefSeq_XM_047441834.1	XM_047441834	174	-24.3	2 20	2520 2541	19	0.7895	0.9474	GAB3	139716
mir4099	hg38_ncbiRefSeq_XM_047441835.1	XM_047441835	174	-24.3	2 20	1264 1285	19	0.7895	0.9474	GAB3	139716
mir4099	hg38_ncbiRefSeq_XR_938505.2	XR_938505	174	-24.3	2 20	3295 3316	19	0.7895	0.9474	GAB3	139716
mir4099	hg38_ncbiRefSeq_NR_104114.2	NR_104114	174	-24.3	2 20	3814 3835	19	0.7895	0.9474	GAB3	139716
mir4099	hg38_ncbiRefSeq_XM_047442748.1	XM_047442748	170	-27.89	2 19	3392 3412	17	0.8235	0.8824	UTY	7404
mir4099	hg38_ncbiRefSeq_XM_047442749.1	XM_047442749	170	-27.89	2 19	3392 3412	17	0.8235	0.8824	UTY	7404
mir4099	hg38_ncbiRefSeq_XM_047442751.1	XM_047442751	170	-27.89	2 19	3392 3412	17	0.8235	0.8824	UTY	7404
mir4099	hg38_ncbiRefSeq_XM_047442754.1	XM_047442754	170	-27.89	2 19	3392 3412	17	0.8235	0.8824	UTY	7404
mir4099	hg38_ncbiRefSeq_XM_047442752.1	XM_047442752	170	-27.89	2 19	3392 3412	17	0.8235	0.8824	UTY	7404
mir4099	hg38_ncbiRefSeq_XM_017016035.3	XM_017016035	171	-22.45	2 20	2322 2342	18	0.7778	0.8889	ATRNL1	26033
mir4099	hg38_ncbiRefSeq_NR_103829.1	NR_103829	173	-23.58	2 18	1586 1606	16	0.875	0.9375	CCNYL2	414194
mir4099	hg38_ncbiRefSeq_XM_005252400.2	XM_005252400	173	-28.31	2 19	2014 2035	18	0.8333	0.9444	ARL5B	221079
mir4099	hg38_ncbiRefSeq_NM_178815.5	NM_178815	173	-28.31	2 19	2014 2035	18	0.8333	0.9444	ARL5B	221079
mir4099	hg38_ncbiRefSeq_XM_005252401.5	XM_005252401	173	-28.31	2 19	2014 2035	18	0.8333	0.9444	ARL5B	221079
mir4099	hg38_ncbiRefSeq_NM_001368064.1	NM_001368064	177	-25.3	2 18	1514 1534	16	0.9375	0.9375	LDB3	11155
mir4099	hg38_ncbiRefSeq_NM_001080114.2	NM_001080114	177	-25.3	2 18	1514 1534	16	0.9375	0.9375	LDB3	11155
mir4099	hg38_ncbiRefSeq_NM_001368066.1	NM_001368066	177	-25.3	2 18	1514 1534	16	0.9375	0.9375	LDB3	11155
mir4099	hg38_ncbiRefSeq_NM_001368065.1	NM_001368065	177	-25.3	2 18	1514 1534	16	0.9375	0.9375	LDB3	11155
mir4099	hg38_ncbiRefSeq_NM_007078.3	NM_007078	177	-25.3	2 18	1514 1534	16	0.9375	0.9375	LDB3	11155
mir4099	hg38_ncbiRefSeq_NM_001171610.2	NM_001171610	177	-25.3	2 18	1514 1534	16	0.9375	0.9375	LDB3	11155
mir4099	hg38_ncbiRefSeq_XR_007062255.1	XR_007062255	171	-22.09	2 20	4331 4351	18	0.7778	0.8889	LOC124902487	124902487
mir4099	hg38_ncbiRefSeq_NM_024928.5	NM_024928	171	-22.16	2 20	160 180	18	0.7778	0.8889	STN1	79991
mir4099	hg38_ncbiRefSeq_XM_047425619.1	XM_047425619	172	-29.46	2 19	1350 1369	17	0.8824	0.9412	FAM204A	63877
mir4099	hg38_ncbiRefSeq_XM_005270024.2	XM_005270024	172	-29.46	2 19	1350 1369	17	0.8824	0.9412	FAM204A	63877
mir4099	hg38_ncbiRefSeq_NM_022063.3	NM_022063	172	-29.46	2 19	1350 1369	17	0.8824	0.9412	FAM204A	63877
mir4099	hg38_ncbiRefSeq_NM_001134672.2	NM_001134672	172	-29.46	2 19	1350 1369	17	0.8824	0.9412	FAM204A	63877
mir4099	hg38_ncbiRefSeq_XM_011540208.2	XM_011540208	169	-26.13	2 20	3311 3330	18	0.8333	0.8889	LRRC27	80313
mir4099	hg38_ncbiRefSeq_NM_030626.3	NM_030626	169	-26.13	2 20	3311 3330	18	0.8333	0.8889	LRRC27	80313
mir4099	hg38_ncbiRefSeq_XM_047425786.1	XM_047425786	169	-26.13	2 20	3311 3330	18	0.8333	0.8889	LRRC27	80313
mir4099	hg38_ncbiRefSeq_NM_001143757.2	NM_001143757	169	-26.13	2 20	3311 3330	18	0.8333	0.8889	LRRC27	80313
mir4099	hg38_ncbiRefSeq_XM_047425785.1	XM_047425785	169	-26.13	2 20	3311 3330	18	0.8333	0.8889	LRRC27	80313
mir4099	hg38_ncbiRefSeq_XM_011540210.4	XM_011540210	169	-26.13	2 20	3311 3330	18	0.8333	0.8889	LRRC27	80313
mir4099	hg38_ncbiRefSeq_XM_017017284.2	XM_017017284	170	-22.94	2 20	3284 3305	19	0.7895	0.8947	DLG2	1740
mir4099	hg38_ncbiRefSeq_XM_005273810.5	XM_005273810	170	-22.94	2 20	3284 3305	19	0.7895	0.8947	DLG2	1740
mir4099	hg38_ncbiRefSeq_NM_001377972.1	NM_001377972	170	-22.94	2 20	3284 3305	19	0.7895	0.8947	DLG2	1740
mir4099	hg38_ncbiRefSeq_NM_001377974.1	NM_001377974	170	-22.94	2 20	3284 3305	19	0.7895	0.8947	DLG2	1740
mir4099	hg38_ncbiRefSeq_NM_001142700.2	NM_001142700	170	-22.94	2 20	3284 3305	19	0.7895	0.8947	DLG2	1740
mir4099	hg38_ncbiRefSeq_XM_017017262.2	XM_017017262	170	-22.94	2 20	3284 3305	19	0.7895	0.8947	DLG2	1740
mir4099	hg38_ncbiRefSeq_NM_001206769.2	NM_001206769	170	-22.94	2 20	3284 3305	19	0.7895	0.8947	DLG2	1740
mir4099	hg38_ncbiRefSeq_NM_001377966.1	NM_001377966	170	-22.94	2 20	3284 3305	19	0.7895	0.8947	DLG2	1740
mir4099	hg38_ncbiRefSeq_NM_001377967.1	NM_001377967	170	-22.94	2 20	3284 3305	19	0.7895	0.8947	DLG2	1740
mir4099	hg38_ncbiRefSeq_XM_017017273.3	XM_017017273	170	-22.94	2 20	3284 3305	19	0.7895	0.8947	DLG2	1740
mir4099	hg38_ncbiRefSeq_NM_001377970.1	NM_001377970	170	-22.94	2 20	3284 3305	19	0.7895	0.8947	DLG2	1740
mir4099	hg38_ncbiRefSeq_NM_001377971.1	NM_001377971	170	-22.94	2 20	3284 3305	19	0.7895	0.8947	DLG2	1740
mir4099	hg38_ncbiRefSeq_XM_017017277.2	XM_017017277	170	-22.94	2 20	3284 3305	19	0.7895	0.8947	DLG2	1740
mir4099	hg38_ncbiRefSeq_XM_047426503.1	XM_047426503	170	-22.94	2 20	3284 3305	19	0.7895	0.8947	DLG2	1740
mir4099	hg38_ncbiRefSeq_NM_001377973.1	NM_001377973	170	-22.94	2 20	3284 3305	19	0.7895	0.8947	DLG2	1740
mir4099	hg38_ncbiRefSeq_XM_047426505.1	XM_047426505	170	-22.94	2 20	3284 3305	19	0.7895	0.8947	DLG2	1740
mir4099	hg38_ncbiRefSeq_XM_017017264.3	XM_017017264	170	-22.94	2 20	3284 3305	19	0.7895	0.8947	DLG2	1740
mir4099	hg38_ncbiRefSeq_XM_047426500.1	XM_047426500	170	-22.94	2 20	3284 3305	19	0.7895	0.8947	DLG2	1740
mir4099	hg38_ncbiRefSeq_XM_017017271.3	XM_017017271	170	-22.94	2 20	3284 3305	19	0.7895	0.8947	DLG2	1740
mir4099	hg38_ncbiRefSeq_XM_047426502.1	XM_047426502	170	-22.94	2 20	3284 3305	19	0.7895	0.8947	DLG2	1740
mir4099	hg38_ncbiRefSeq_XM_017017281.3	XM_017017281	170	-22.94	2 20	3284 3305	19	0.7895	0.8947	DLG2	1740
mir4099	hg38_ncbiRefSeq_XM_017017265.3	XM_017017265	170	-22.94	2 20	3284 3305	19	0.7895	0.8947	DLG2	1740
mir4099	hg38_ncbiRefSeq_NM_001351276.2	NM_001351276	170	-22.94	2 20	3284 3305	19	0.7895	0.8947	DLG2	1740
mir4099	hg38_ncbiRefSeq_XM_017017267.2	XM_017017267	170	-22.94	2 20	3284 3305	19	0.7895	0.8947	DLG2	1740
mir4099	hg38_ncbiRefSeq_NM_001364.3	NM_001364	170	-22.94	2 20	3284 3305	19	0.7895	0.8947	DLG2	1740
mir4099	hg38_ncbiRefSeq_NM_001377968.1	NM_001377968	170	-22.94	2 20	3284 3305	19	0.7895	0.8947	DLG2	1740
mir4099	hg38_ncbiRefSeq_NM_001300983.1	NM_001300983	170	-22.94	2 20	3284 3305	19	0.7895	0.8947	DLG2	1740
mir4099	hg38_ncbiRefSeq_XM_017017268.2	XM_017017268	170	-22.94	2 20	3284 3305	19	0.7895	0.8947	DLG2	1740
mir4099	hg38_ncbiRefSeq_XM_017017263.2	XM_017017263	170	-22.94	2 20	3284 3305	19	0.7895	0.8947	DLG2	1740
mir4099	hg38_ncbiRefSeq_XM_011544782.3	XM_011544782	170	-22.94	2 20	3284 3305	19	0.7895	0.8947	DLG2	1740
mir4099	hg38_ncbiRefSeq_XM_017017270.2	XM_017017270	170	-22.94	2 20	3284 3305	19	0.7895	0.8947	DLG2	1740
mir4099	hg38_ncbiRefSeq_XM_017017279.2	XM_017017279	170	-22.94	2 20	3284 3305	19	0.7895	0.8947	DLG2	1740
mir4099	hg38_ncbiRefSeq_XM_017017280.3	XM_017017280	170	-22.94	2 20	3284 3305	19	0.7895	0.8947	DLG2	1740
mir4099	hg38_ncbiRefSeq_XM_017017269.2	XM_017017269	170	-22.94	2 20	3284 3305	19	0.7895	0.8947	DLG2	1740
mir4099	hg38_ncbiRefSeq_XM_017017276.2	XM_017017276	170	-22.94	2 20	3284 3305	19	0.7895	0.8947	DLG2	1740
mir4099	hg38_ncbiRefSeq_XM_017017285.2	XM_017017285	170	-22.94	2 20	3284 3305	19	0.7895	0.8947	DLG2	1740
mir4099	hg38_ncbiRefSeq_XM_017017258.2	XM_017017258	170	-22.94	2 20	3284 3305	19	0.7895	0.8947	DLG2	1740
mir4099	hg38_ncbiRefSeq_XM_017017255.3	XM_017017255	170	-22.94	2 20	3284 3305	19	0.7895	0.8947	DLG2	1740
mir4099	hg38_ncbiRefSeq_XM_047426497.1	XM_047426497	170	-22.94	2 20	3284 3305	19	0.7895	0.8947	DLG2	1740
mir4099	hg38_ncbiRefSeq_XM_047426499.1	XM_047426499	170	-22.94	2 20	3284 3305	19	0.7895	0.8947	DLG2	1740
mir4099	hg38_ncbiRefSeq_XM_047426495.1	XM_047426495	170	-22.94	2 20	3284 3305	19	0.7895	0.8947	DLG2	1740
mir4099	hg38_ncbiRefSeq_XM_047426496.1	XM_047426496	170	-22.94	2 20	3284 3305	19	0.7895	0.8947	DLG2	1740
mir4099	hg38_ncbiRefSeq_XM_047426498.1	XM_047426498	170	-22.94	2 20	3284 3305	19	0.7895	0.8947	DLG2	1740
mir4099	hg38_ncbiRefSeq_XM_017017257.3	XM_017017257	170	-22.94	2 20	3284 3305	19	0.7895	0.8947	DLG2	1740
mir4099	hg38_ncbiRefSeq_NM_001351275.2	NM_001351275	170	-22.94	2 20	3284 3305	19	0.7895	0.8947	DLG2	1740
mir4099	hg38_ncbiRefSeq_XM_047426494.1	XM_047426494	170	-22.94	2 20	3284 3305	19	0.7895	0.8947	DLG2	1740
mir4099	hg38_ncbiRefSeq_XM_017017256.3	XM_017017256	170	-22.94	2 20	3284 3305	19	0.7895	0.8947	DLG2	1740
mir4099	hg38_ncbiRefSeq_NM_001351274.2	NM_001351274	170	-22.94	2 20	3284 3305	19	0.7895	0.8947	DLG2	1740
mir4099	hg38_ncbiRefSeq_NR_165353.1	NR_165353	170	-22.94	2 20	5672 5693	19	0.7895	0.8947	DLG2	1740
mir4099	hg38_ncbiRefSeq_NM_001142699.3	NM_001142699	170	-22.94	2 20	3284 3305	19	0.7895	0.8947	DLG2	1740
mir4099	hg38_ncbiRefSeq_NM_207122.2	NM_207122	171	-26.97	2 18	6721 6740	16	0.9375	0.9375	EXT2	2132
mir4099	hg38_ncbiRefSeq_NM_001178083.3	NM_001178083	171	-26.97	2 18	6721 6740	16	0.9375	0.9375	EXT2	2132
mir4099	hg38_ncbiRefSeq_NM_001389630.1	NM_001389630	171	-26.97	2 18	6721 6740	16	0.9375	0.9375	EXT2	2132
mir4099	hg38_ncbiRefSeq_XM_047426529.1	XM_047426529	171	-26.97	2 18	6721 6740	16	0.9375	0.9375	EXT2	2132
mir4099	hg38_ncbiRefSeq_XM_011519950.2	XM_011519950	171	-26.97	2 18	6721 6740	16	0.9375	0.9375	EXT2	2132
mir4099	hg38_ncbiRefSeq_NM_001389628.1	NM_001389628	171	-26.97	2 18	6721 6740	16	0.9375	0.9375	EXT2	2132
mir4099	hg38_ncbiRefSeq_XM_047426528.1	XM_047426528	171	-26.97	2 18	6721 6740	16	0.9375	0.9375	EXT2	2132
mir4099	hg38_ncbiRefSeq_XM_047426530.1	XM_047426530	171	-26.97	2 18	6721 6740	16	0.9375	0.9375	EXT2	2132
mir4099	hg38_ncbiRefSeq_XM_047427872.1	XM_047427872	173	-27.64	2 19	61 83	19	0.8421	0.8947	INTS4	92105
mir4099	hg38_ncbiRefSeq_NM_001377976.1	NM_001377976	170	-22.94	2 20	3284 3305	19	0.7895	0.8947	DLG2	1740
mir4099	hg38_ncbiRefSeq_XM_017017290.2	XM_017017290	170	-22.94	2 20	3284 3305	19	0.7895	0.8947	DLG2	1740
mir4099	hg38_ncbiRefSeq_NM_001377978.1	NM_001377978	170	-22.94	2 20	3284 3305	19	0.7895	0.8947	DLG2	1740
mir4099	hg38_ncbiRefSeq_NM_001377979.1	NM_001377979	170	-22.94	2 20	3284 3305	19	0.7895	0.8947	DLG2	1740
mir4099	hg38_ncbiRefSeq_NM_001142702.2	NM_001142702	170	-22.94	2 20	3284 3305	19	0.7895	0.8947	DLG2	1740
mir4099	hg38_ncbiRefSeq_NM_001377980.1	NM_001377980	170	-22.94	2 20	3284 3305	19	0.7895	0.8947	DLG2	1740
mir4099	hg38_ncbiRefSeq_NM_001377981.1	NM_001377981	170	-22.94	2 20	3284 3305	19	0.7895	0.8947	DLG2	1740
mir4099	hg38_ncbiRefSeq_NM_001377982.1	NM_001377982	170	-22.94	2 20	3284 3305	19	0.7895	0.8947	DLG2	1740
mir4099	hg38_ncbiRefSeq_XM_017017289.2	XM_017017289	170	-22.94	2 20	3284 3305	19	0.7895	0.8947	DLG2	1740
mir4099	hg38_ncbiRefSeq_NM_001377977.1	NM_001377977	170	-22.94	2 20	3284 3305	19	0.7895	0.8947	DLG2	1740
mir4099	hg38_ncbiRefSeq_XM_017017287.2	XM_017017287	170	-22.94	2 20	3284 3305	19	0.7895	0.8947	DLG2	1740
mir4099	hg38_ncbiRefSeq_XR_948009.2	XR_948009	168	-24.03	2 19	89 108	17	0.8824	0.8824	LOC105369489	105369489
mir4099	hg38_ncbiRefSeq_XM_017018167.3	XM_017018167	175	-23.86	2 20	62 82	18	0.7778	0.9444	CHID1	66005
mir4099	hg38_ncbiRefSeq_XM_047427486.1	XM_047427486	175	-23.86	2 20	62 82	18	0.7778	0.9444	CHID1	66005
mir4099	hg38_ncbiRefSeq_XM_047427483.1	XM_047427483	175	-23.86	2 20	62 82	18	0.7778	0.9444	CHID1	66005
mir4099	hg38_ncbiRefSeq_XM_011520302.4	XM_011520302	175	-23.86	2 20	62 82	18	0.7778	0.9444	CHID1	66005
mir4099	hg38_ncbiRefSeq_XM_047427482.1	XM_047427482	175	-23.86	2 20	62 82	18	0.7778	0.9444	CHID1	66005
mir4099	hg38_ncbiRefSeq_NM_001081491.2	NM_001081491	173	-25.09	2 19	1713 1734	18	0.8889	0.8889	NXF1	10482
mir4099	hg38_ncbiRefSeq_XR_950304.4	XR_950304	172	-27.19	2 18	1764 1785	17	0.8824	0.9412	TPBGL-AS1	105369388
mir4099	hg38_ncbiRefSeq_XR_007062781.1	XR_007062781	172	-27.19	2 18	1563 1584	17	0.8824	0.9412	TPBGL-AS1	105369388
mir4099	hg38_ncbiRefSeq_NR_120570.1	NR_120570	171	-21.56	2 20	367 387	18	0.7778	0.8889	LINC02720	101928944
mir4099	hg38_ncbiRefSeq_XM_017018433.3	XM_017018433	169	-22.82	2 18	588 608	16	0.8125	0.9375	TMEM25	84866
mir4099	hg38_ncbiRefSeq_XM_047427737.1	XM_047427737	169	-22.82	2 18	588 608	16	0.8125	0.9375	TMEM25	84866
mir4099	hg38_ncbiRefSeq_XM_047427736.1	XM_047427736	169	-22.82	2 18	588 608	16	0.8125	0.9375	TMEM25	84866
mir4099	hg38_ncbiRefSeq_NM_001144035.2	NM_001144035	169	-22.82	2 18	588 608	16	0.8125	0.9375	TMEM25	84866
mir4099	hg38_ncbiRefSeq_XM_047427724.1	XM_047427724	169	-22.82	2 18	588 608	16	0.8125	0.9375	TMEM25	84866
mir4099	hg38_ncbiRefSeq_XM_017018422.3	XM_017018422	169	-22.82	2 18	588 608	16	0.8125	0.9375	TMEM25	84866
mir4099	hg38_ncbiRefSeq_NM_001144036.2	NM_001144036	169	-22.82	2 18	588 608	16	0.8125	0.9375	TMEM25	84866
mir4099	hg38_ncbiRefSeq_XM_047427745.1	XM_047427745	169	-22.82	2 18	588 608	16	0.8125	0.9375	TMEM25	84866
mir4099	hg38_ncbiRefSeq_XM_017018432.3	XM_017018432	169	-22.82	2 18	588 608	16	0.8125	0.9375	TMEM25	84866
mir4099	hg38_ncbiRefSeq_XM_047427738.1	XM_047427738	169	-22.82	2 18	588 608	16	0.8125	0.9375	TMEM25	84866
mir4099	hg38_ncbiRefSeq_XM_047427734.1	XM_047427734	169	-22.82	2 18	588 608	16	0.8125	0.9375	TMEM25	84866
mir4099	hg38_ncbiRefSeq_NM_001318757.2	NM_001318757	169	-22.82	2 18	588 608	16	0.8125	0.9375	TMEM25	84866
mir4099	hg38_ncbiRefSeq_XM_017018430.3	XM_017018430	169	-22.82	2 18	588 608	16	0.8125	0.9375	TMEM25	84866
mir4099	hg38_ncbiRefSeq_NM_001144034.2	NM_001144034	169	-22.82	2 18	588 608	16	0.8125	0.9375	TMEM25	84866
mir4099	hg38_ncbiRefSeq_XM_047427722.1	XM_047427722	169	-22.82	2 18	588 608	16	0.8125	0.9375	TMEM25	84866
mir4099	hg38_ncbiRefSeq_NM_032780.4	NM_032780	169	-22.82	2 18	588 608	16	0.8125	0.9375	TMEM25	84866
mir4099	hg38_ncbiRefSeq_XM_047427744.1	XM_047427744	169	-22.82	2 18	588 608	16	0.8125	0.9375	TMEM25	84866
mir4099	hg38_ncbiRefSeq_XM_047427735.1	XM_047427735	169	-22.82	2 18	588 608	16	0.8125	0.9375	TMEM25	84866
mir4099	hg38_ncbiRefSeq_XM_024448724.2	XM_024448724	169	-22.82	2 18	588 608	16	0.8125	0.9375	TMEM25	84866
mir4099	hg38_ncbiRefSeq_XM_047427723.1	XM_047427723	169	-22.82	2 18	588 608	16	0.8125	0.9375	TMEM25	84866
mir4099	hg38_ncbiRefSeq_XM_047427721.1	XM_047427721	169	-22.82	2 18	588 608	16	0.8125	0.9375	TMEM25	84866
mir4099	hg38_ncbiRefSeq_NM_001348191.2	NM_001348191	170	-25.16	2 20	1240 1262	20	0.8	0.85	ABCG4	64137
mir4099	hg38_ncbiRefSeq_NM_001348192.2	NM_001348192	170	-25.16	2 20	1240 1262	20	0.8	0.85	ABCG4	64137
mir4099	hg38_ncbiRefSeq_NM_022169.5	NM_022169	170	-25.16	2 20	1240 1262	20	0.8	0.85	ABCG4	64137
mir4099	hg38_ncbiRefSeq_NM_001142505.1	NM_001142505	170	-25.16	2 20	1240 1262	20	0.8	0.85	ABCG4	64137
mir4099	hg38_ncbiRefSeq_XM_011542952.3	XM_011542952	170	-25.16	2 20	1240 1262	20	0.8	0.85	ABCG4	64137
mir4099	hg38_ncbiRefSeq_NM_025004.3	NM_025004	169	-24.66	2 20	182 201	18	0.8333	0.8889	CCDC15	80071
mir4099	hg38_ncbiRefSeq_XR_007063067.1	XR_007063067	171	-18.58	2 20	9533 9553	18	0.7222	0.9444	CD163L1	283316
mir4099	hg38_ncbiRefSeq_XR_007063068.1	XR_007063068	171	-18.58	2 20	7941 7961	18	0.7222	0.9444	CD163L1	283316
mir4099	hg38_ncbiRefSeq_XR_931282.3	XR_931282	171	-18.58	2 20	7847 7867	18	0.7222	0.9444	CD163L1	283316
mir4099	hg38_ncbiRefSeq_XM_047428626.1	XM_047428626	171	-25.22	2 16	797 817	14	0.9286	1	ABCB9	23457
mir4099	hg38_ncbiRefSeq_XM_011538098.3	XM_011538098	171	-25.22	2 16	797 817	14	0.9286	1	ABCB9	23457
mir4099	hg38_ncbiRefSeq_NM_019625.4	NM_019625	171	-25.22	2 16	797 817	14	0.9286	1	ABCB9	23457
mir4099	hg38_ncbiRefSeq_NM_001243013.2	NM_001243013	171	-25.22	2 16	797 817	14	0.9286	1	ABCB9	23457
mir4099	hg38_ncbiRefSeq_NM_019624.4	NM_019624	171	-25.22	2 16	797 817	14	0.9286	1	ABCB9	23457
mir4099	hg38_ncbiRefSeq_XM_017019103.2	XM_017019103	171	-25.22	2 16	797 817	14	0.9286	1	ABCB9	23457
mir4099	hg38_ncbiRefSeq_XM_011538096.3	XM_011538096	171	-25.22	2 16	797 817	14	0.9286	1	ABCB9	23457
mir4099	hg38_ncbiRefSeq_XM_047428624.1	XM_047428624	171	-25.22	2 16	797 817	14	0.9286	1	ABCB9	23457
mir4099	hg38_ncbiRefSeq_XM_011538095.3	XM_011538095	171	-25.22	2 16	797 817	14	0.9286	1	ABCB9	23457
mir4099	hg38_ncbiRefSeq_NM_001286522.2	NM_001286522	169	-24.03	2 20	1307 1326	18	0.8333	0.8889	PARP11	57097
mir4099	hg38_ncbiRefSeq_NM_020367.6	NM_020367	169	-24.03	2 20	1307 1326	18	0.8333	0.8889	PARP11	57097
mir4099	hg38_ncbiRefSeq_XM_047429175.1	XM_047429175	169	-24.03	2 20	1226 1245	18	0.8333	0.8889	PARP11	57097
mir4099	hg38_ncbiRefSeq_NM_001286521.2	NM_001286521	169	-24.03	2 20	1307 1326	18	0.8333	0.8889	PARP11	57097
mir4099	hg38_ncbiRefSeq_NR_104461.2	NR_104461	169	-24.03	2 20	2553 2572	18	0.8333	0.8889	PARP11	57097
mir4099	hg38_ncbiRefSeq_NM_001319242.1	NM_001319242	171	-26.76	2 17	1259 1280	16	0.9375	0.9375	CLEC12B	387837
mir4099	hg38_ncbiRefSeq_XM_047428833.1	XM_047428833	171	-26.76	2 17	1266 1287	16	0.9375	0.9375	CLEC12B	387837
mir4099	hg38_ncbiRefSeq_NM_205852.3	NM_205852	171	-26.76	2 17	1259 1280	16	0.9375	0.9375	CLEC12B	387837
mir4099	hg38_ncbiRefSeq_XM_047428461.1	XM_047428461	171	-23.76	2 20	165 185	18	0.8333	0.8333	DDX11	1663
mir4099	hg38_ncbiRefSeq_XM_047428460.1	XM_047428460	171	-23.76	2 20	165 185	18	0.8333	0.8333	DDX11	1663
mir4099	hg38_ncbiRefSeq_XM_047428457.1	XM_047428457	171	-23.76	2 20	165 185	18	0.8333	0.8333	DDX11	1663
mir4099	hg38_ncbiRefSeq_XM_047428455.1	XM_047428455	171	-23.76	2 20	165 185	18	0.8333	0.8333	DDX11	1663
mir4099	hg38_ncbiRefSeq_NM_015848.4	NM_015848	171	-21.39	2 20	460 480	18	0.8333	0.8333	KRT76	51350
mir4099	hg38_ncbiRefSeq_NM_001354705.2	NM_001354705	169	-26.52	2 20	196 218	20	0.8	0.9	KIF5A	3798
mir4099	hg38_ncbiRefSeq_NM_004984.4	NM_004984	169	-26.52	2 20	196 218	20	0.8	0.9	KIF5A	3798
mir4099	hg38_ncbiRefSeq_NM_001178097.3	NM_001178097	186	-30.6	2 19	189 209	17	0.9412	1	PLEKHG7	440107
mir4099	hg38_ncbiRefSeq_XM_047430833.1	XM_047430833	171	-21.45	2 20	201 221	18	0.7778	0.8889	LOC124903206	124903206
mir4099	hg38_ncbiRefSeq_XM_047430221.1	XM_047430221	169	-23.81	2 18	1842 1862	16	0.75	1	MCF2L	23263
mir4099	hg38_ncbiRefSeq_XM_047430220.1	XM_047430220	169	-23.81	2 18	1842 1862	16	0.75	1	MCF2L	23263
mir4099	hg38_ncbiRefSeq_XM_011537482.2	XM_011537482	169	-23.81	2 18	1842 1862	16	0.75	1	MCF2L	23263
mir4099	hg38_ncbiRefSeq_XM_011537483.3	XM_011537483	169	-23.81	2 18	1842 1862	16	0.75	1	MCF2L	23263
mir4099	hg38_ncbiRefSeq_XM_047430222.1	XM_047430222	169	-23.81	2 18	1842 1862	16	0.75	1	MCF2L	23263
mir4099	hg38_ncbiRefSeq_XM_017020495.2	XM_017020495	169	-23.81	2 18	1842 1862	16	0.75	1	MCF2L	23263
mir4099	hg38_ncbiRefSeq_XM_017020493.2	XM_017020493	169	-23.81	2 18	1842 1862	16	0.75	1	MCF2L	23263
mir4099	hg38_ncbiRefSeq_XM_011537486.3	XM_011537486	169	-23.81	2 18	1842 1862	16	0.75	1	MCF2L	23263
mir4099	hg38_ncbiRefSeq_NM_001112732.3	NM_001112732	169	-23.81	2 18	1842 1862	16	0.75	1	MCF2L	23263
mir4099	hg38_ncbiRefSeq_XM_047430223.1	XM_047430223	169	-23.81	2 18	1842 1862	16	0.75	1	MCF2L	23263
mir4099	hg38_ncbiRefSeq_XM_011537485.2	XM_011537485	169	-23.81	2 18	1842 1862	16	0.75	1	MCF2L	23263
mir4099	hg38_ncbiRefSeq_XM_011537488.2	XM_011537488	169	-23.81	2 18	1842 1862	16	0.75	1	MCF2L	23263
mir4099	hg38_ncbiRefSeq_NM_001366644.2	NM_001366644	169	-23.81	2 18	1842 1862	16	0.75	1	MCF2L	23263
mir4099	hg38_ncbiRefSeq_XM_011537490.2	XM_011537490	169	-23.81	2 18	1842 1862	16	0.75	1	MCF2L	23263
mir4099	hg38_ncbiRefSeq_NM_001320816.2	NM_001320816	169	-23.81	2 18	1842 1862	16	0.75	1	MCF2L	23263
mir4099	hg38_ncbiRefSeq_XM_011537484.2	XM_011537484	169	-23.81	2 18	1842 1862	16	0.75	1	MCF2L	23263
mir4099	hg38_ncbiRefSeq_NM_000621.5	NM_000621	170	-22.75	2 20	122 143	19	0.7895	0.8947	HTR2A	3356
mir4099	hg38_ncbiRefSeq_NM_001165947.5	NM_001165947	170	-22.75	2 20	122 143	19	0.7895	0.8947	HTR2A	3356
mir4099	hg38_ncbiRefSeq_NM_001378924.1	NM_001378924	170	-22.75	2 20	122 143	19	0.7895	0.8947	HTR2A	3356
mir4099	hg38_ncbiRefSeq_XR_942014.2	XR_942014	171	-23.37	2 20	3531 3551	18	0.8333	0.8333	LOC105370234	105370234
mir4099	hg38_ncbiRefSeq_XR_002957493.2	XR_002957493	169	-22.08	2 18	3846 3866	16	0.8125	0.9375	LOC112268110	112268110
mir4099	hg38_ncbiRefSeq_XM_017020494.2	XM_017020494	169	-23.81	2 18	1842 1862	16	0.75	1	MCF2L	23263
mir4099	hg38_ncbiRefSeq_XM_047430224.1	XM_047430224	169	-23.81	2 18	1842 1862	16	0.75	1	MCF2L	23263
mir4099	hg38_ncbiRefSeq_NM_024979.4	NM_024979	169	-23.81	2 18	1842 1862	16	0.75	1	MCF2L	23263
mir4099	hg38_ncbiRefSeq_NM_001320815.2	NM_001320815	169	-23.81	2 18	1842 1862	16	0.75	1	MCF2L	23263
mir4099	hg38_ncbiRefSeq_XM_011537487.2	XM_011537487	169	-23.81	2 18	1842 1862	16	0.75	1	MCF2L	23263
mir4099	hg38_ncbiRefSeq_XM_047430225.1	XM_047430225	169	-23.81	2 18	1842 1862	16	0.75	1	MCF2L	23263
mir4099	hg38_ncbiRefSeq_NM_001366646.2	NM_001366646	169	-23.81	2 18	1842 1862	16	0.75	1	MCF2L	23263
mir4099	hg38_ncbiRefSeq_NM_001366645.2	NM_001366645	169	-23.81	2 18	1842 1862	16	0.75	1	MCF2L	23263
mir4099	hg38_ncbiRefSeq_XM_011537491.2	XM_011537491	169	-23.81	2 18	1842 1862	16	0.75	1	MCF2L	23263
mir4099	hg38_ncbiRefSeq_XM_005267418.2	XM_005267418	171	-23.36	2 20	428 448	18	0.8333	0.8333	ACIN1	22985
mir4099	hg38_ncbiRefSeq_NM_001164817.2	NM_001164817	171	-23.36	2 20	428 448	18	0.8333	0.8333	ACIN1	22985
mir4099	hg38_ncbiRefSeq_NM_001164816.2	NM_001164816	171	-23.36	2 20	428 448	18	0.8333	0.8333	ACIN1	22985
mir4099	hg38_ncbiRefSeq_XM_047431116.1	XM_047431116	171	-23.36	2 20	428 448	18	0.8333	0.8333	ACIN1	22985
mir4099	hg38_ncbiRefSeq_NM_001386863.1	NM_001386863	171	-23.36	2 20	428 448	18	0.8333	0.8333	ACIN1	22985
mir4099	hg38_ncbiRefSeq_NM_014977.3	NM_014977	171	-23.36	2 20	428 448	18	0.8333	0.8333	ACIN1	22985
mir4099	hg38_ncbiRefSeq_XM_005267416.5	XM_005267416	171	-23.36	2 20	428 448	18	0.8333	0.8333	ACIN1	22985
mir4099	hg38_ncbiRefSeq_XM_005267415.5	XM_005267415	171	-23.36	2 20	428 448	18	0.8333	0.8333	ACIN1	22985
mir4099	hg38_ncbiRefSeq_NM_001164814.1	NM_001164814	171	-23.36	2 20	428 448	18	0.8333	0.8333	ACIN1	22985
mir4099	hg38_ncbiRefSeq_NM_001164815.1	NM_001164815	171	-23.36	2 20	428 448	18	0.8333	0.8333	ACIN1	22985
mir4099	hg38_ncbiRefSeq_XM_047431114.1	XM_047431114	171	-23.36	2 20	428 448	18	0.8333	0.8333	ACIN1	22985
mir4099	hg38_ncbiRefSeq_XM_047431113.1	XM_047431113	171	-23.36	2 20	428 448	18	0.8333	0.8333	ACIN1	22985
mir4099	hg38_ncbiRefSeq_XM_047431115.1	XM_047431115	171	-23.36	2 20	428 448	18	0.8333	0.8333	ACIN1	22985
mir4099	hg38_ncbiRefSeq_NM_001352016.2	NM_001352016	171	-26.81	2 20	138 158	18	0.7778	0.8889	SLC35F4	341880
mir4099	hg38_ncbiRefSeq_XM_011536796.3	XM_011536796	180	-30.53	2 17	1014 1034	15	1	1	CCDC88C	440193
mir4099	hg38_ncbiRefSeq_NM_001080414.4	NM_001080414	180	-30.53	2 17	1014 1034	15	1	1	CCDC88C	440193
mir4099	hg38_ncbiRefSeq_NM_003403.5	NM_003403	173	-23.19	2 20	2355 2374	18	0.8889	0.8889	YY1	7528
mir4099	hg38_ncbiRefSeq_NM_003403.5	NM_003403	170	-21.11	2 20	4740 4761	19	0.7895	0.8947	YY1	7528
mir4099	hg38_ncbiRefSeq_XR_007064010.1	XR_007064010	171	-26.81	2 20	2520 2540	18	0.7778	0.8889	SLC35F4	341880
mir4099	hg38_ncbiRefSeq_XM_024449575.2	XM_024449575	170	-24.05	2 20	168 189	19	0.7895	0.8947	LRRC9	341883
mir4099	hg38_ncbiRefSeq_XR_944083.2	XR_944083	171	-26.28	2 18	371 390	16	0.9375	0.9375	LOC105370598	105370598
mir4099	hg38_ncbiRefSeq_XM_047431418.1	XM_047431418	180	-30.53	2 17	1014 1034	15	1	1	CCDC88C	440193
mir4099	hg38_ncbiRefSeq_NM_001323031.2	NM_001323031	178	-29.6	2 20	1790 1811	19	0.8421	0.9474	SV2B	9899
mir4099	hg38_ncbiRefSeq_NM_001167580.3	NM_001167580	178	-29.6	2 20	1790 1811	19	0.8421	0.9474	SV2B	9899
mir4099	hg38_ncbiRefSeq_NM_001323033.3	NM_001323033	178	-29.6	2 20	1790 1811	19	0.8421	0.9474	SV2B	9899
mir4099	hg38_ncbiRefSeq_NM_001323034.3	NM_001323034	178	-29.6	2 20	1790 1811	19	0.8421	0.9474	SV2B	9899
mir4099	hg38_ncbiRefSeq_NM_001323032.3	NM_001323032	178	-29.6	2 20	1790 1811	19	0.8421	0.9474	SV2B	9899
mir4099	hg38_ncbiRefSeq_NM_014848.7	NM_014848	178	-29.6	2 20	1790 1811	19	0.8421	0.9474	SV2B	9899
mir4099	hg38_ncbiRefSeq_NM_001323036.3	NM_001323036	178	-29.6	2 20	1790 1811	19	0.8421	0.9474	SV2B	9899
mir4099	hg38_ncbiRefSeq_NM_001323038.3	NM_001323038	178	-29.6	2 20	1790 1811	19	0.8421	0.9474	SV2B	9899
mir4099	hg38_ncbiRefSeq_NM_001323037.3	NM_001323037	178	-29.6	2 20	1790 1811	19	0.8421	0.9474	SV2B	9899
mir4099	hg38_ncbiRefSeq_NM_001323039.3	NM_001323039	178	-29.6	2 20	1790 1811	19	0.8421	0.9474	SV2B	9899
mir4099	hg38_ncbiRefSeq_NM_001323040.3	NM_001323040	178	-29.6	2 20	1790 1811	19	0.8421	0.9474	SV2B	9899
mir4099	hg38_ncbiRefSeq_XM_047433392.1	XM_047433392	178	-29.6	2 20	1790 1811	19	0.8421	0.9474	SV2B	9899
mir4099	hg38_ncbiRefSeq_XM_017022761.2	XM_017022761	178	-29.6	2 20	1790 1811	19	0.8421	0.9474	SV2B	9899
mir4099	hg38_ncbiRefSeq_XM_017022762.2	XM_017022762	178	-29.6	2 20	1790 1811	19	0.8421	0.9474	SV2B	9899
mir4099	hg38_ncbiRefSeq_XM_005254998.4	XM_005254998	178	-29.6	2 20	1790 1811	19	0.8421	0.9474	SV2B	9899
mir4099	hg38_ncbiRefSeq_NM_001199877.2	NM_001199877	173	-29.83	2 19	672 694	19	0.8421	0.8947	SERF2	10169
mir4099	hg38_ncbiRefSeq_NR_120338.1	NR_120338	181	-28.69	2 18	288 308	16	0.9375	1	LIPC-AS1	101928694
mir4099	hg38_ncbiRefSeq_NM_001199876.1	NM_001199876	173	-29.83	2 19	473 495	19	0.8421	0.8947	SERF2	10169
mir4099	hg38_ncbiRefSeq_NM_001199875.1	NM_001199875	173	-29.83	2 19	473 495	19	0.8421	0.8947	SERF2	10169
mir4099	hg38_ncbiRefSeq_NM_001018108.4	NM_001018108	173	-29.83	2 19	672 694	19	0.8421	0.8947	SERF2	10169
mir4099	hg38_ncbiRefSeq_NM_001199878.2	NM_001199878	173	-29.83	2 19	672 694	19	0.8421	0.8947	SERF2	10169
mir4099	hg38_ncbiRefSeq_NM_001265603.2	NM_001265603	170	-22.42	2 20	954 975	19	0.7895	0.8947	MORF4L1	10933
mir4099	hg38_ncbiRefSeq_NM_006791.4	NM_006791	170	-22.42	2 20	954 975	19	0.7895	0.8947	MORF4L1	10933
mir4099	hg38_ncbiRefSeq_NM_206839.3	NM_206839	170	-22.42	2 20	954 975	19	0.7895	0.8947	MORF4L1	10933
mir4099	hg38_ncbiRefSeq_NM_001265605.2	NM_001265605	170	-22.42	2 20	954 975	19	0.7895	0.8947	MORF4L1	10933
mir4099	hg38_ncbiRefSeq_NM_001265604.2	NM_001265604	170	-22.42	2 20	954 975	19	0.7895	0.8947	MORF4L1	10933
mir4099	hg38_ncbiRefSeq_NR_126330.2	NR_126330	168	-25.51	2 20	940 960	19	0.8421	0.8947	LINC01572	101927957
mir4099	hg38_ncbiRefSeq_XM_047434393.1	XM_047434393	170	-24.66	2 19	1105 1125	17	0.8235	0.8824	MRTFB	57496
mir4099	hg38_ncbiRefSeq_XM_047434402.1	XM_047434402	170	-24.66	2 19	1105 1125	17	0.8235	0.8824	MRTFB	57496
mir4099	hg38_ncbiRefSeq_XM_017023501.3	XM_017023501	170	-24.66	2 19	1105 1125	17	0.8235	0.8824	MRTFB	57496
mir4099	hg38_ncbiRefSeq_XM_047434392.1	XM_047434392	170	-24.66	2 19	1105 1125	17	0.8235	0.8824	MRTFB	57496
mir4099	hg38_ncbiRefSeq_XM_047434405.1	XM_047434405	170	-24.66	2 19	1105 1125	17	0.8235	0.8824	MRTFB	57496
mir4099	hg38_ncbiRefSeq_NM_014048.4	NM_014048	170	-24.66	2 19	1105 1125	17	0.8235	0.8824	MRTFB	57496
mir4099	hg38_ncbiRefSeq_XM_047434398.1	XM_047434398	170	-24.66	2 19	1105 1125	17	0.8235	0.8824	MRTFB	57496
mir4099	hg38_ncbiRefSeq_XM_006720914.3	XM_006720914	170	-24.66	2 19	1105 1125	17	0.8235	0.8824	MRTFB	57496
mir4099	hg38_ncbiRefSeq_XM_005255452.4	XM_005255452	170	-24.66	2 19	1105 1125	17	0.8235	0.8824	MRTFB	57496
mir4099	hg38_ncbiRefSeq_XM_047434399.1	XM_047434399	170	-24.66	2 19	1105 1125	17	0.8235	0.8824	MRTFB	57496
mir4099	hg38_ncbiRefSeq_XM_047434390.1	XM_047434390	170	-24.66	2 19	1105 1125	17	0.8235	0.8824	MRTFB	57496
mir4099	hg38_ncbiRefSeq_XM_047434391.1	XM_047434391	170	-24.66	2 19	1105 1125	17	0.8235	0.8824	MRTFB	57496
mir4099	hg38_ncbiRefSeq_NM_001308142.2	NM_001308142	170	-24.66	2 19	1105 1125	17	0.8235	0.8824	MRTFB	57496
mir4099	hg38_ncbiRefSeq_NM_001365412.2	NM_001365412	170	-24.66	2 19	1105 1125	17	0.8235	0.8824	MRTFB	57496
mir4099	hg38_ncbiRefSeq_XM_047434403.1	XM_047434403	170	-24.66	2 19	1105 1125	17	0.8235	0.8824	MRTFB	57496
mir4099	hg38_ncbiRefSeq_XM_047434400.1	XM_047434400	170	-24.66	2 19	1105 1125	17	0.8235	0.8824	MRTFB	57496
mir4099	hg38_ncbiRefSeq_XM_011522568.3	XM_011522568	170	-24.66	2 19	1105 1125	17	0.8235	0.8824	MRTFB	57496
mir4099	hg38_ncbiRefSeq_XM_006720909.5	XM_006720909	170	-24.66	2 19	1105 1125	17	0.8235	0.8824	MRTFB	57496
mir4099	hg38_ncbiRefSeq_XM_047434401.1	XM_047434401	170	-24.66	2 19	1105 1125	17	0.8235	0.8824	MRTFB	57496
mir4099	hg38_ncbiRefSeq_XM_047434396.1	XM_047434396	170	-24.66	2 19	1105 1125	17	0.8235	0.8824	MRTFB	57496
mir4099	hg38_ncbiRefSeq_XM_017023502.1	XM_017023502	170	-24.66	2 19	1105 1125	17	0.8235	0.8824	MRTFB	57496
mir4099	hg38_ncbiRefSeq_XM_047434395.1	XM_047434395	170	-24.66	2 19	1105 1125	17	0.8235	0.8824	MRTFB	57496
mir4099	hg38_ncbiRefSeq_XM_047434394.1	XM_047434394	170	-24.66	2 19	1105 1125	17	0.8235	0.8824	MRTFB	57496
mir4099	hg38_ncbiRefSeq_XM_047434397.1	XM_047434397	170	-24.66	2 19	1105 1125	17	0.8235	0.8824	MRTFB	57496
mir4099	hg38_ncbiRefSeq_XM_017023503.3	XM_017023503	170	-24.66	2 19	1105 1125	17	0.8235	0.8824	MRTFB	57496
mir4099	hg38_ncbiRefSeq_NM_022166.4	NM_022166	169	-26.94	2 18	6421 6441	16	0.8125	0.9375	XYLT1	64131
mir4099	hg38_ncbiRefSeq_XM_047434458.1	XM_047434458	169	-26.94	2 18	6421 6441	16	0.8125	0.9375	XYLT1	64131
mir4099	hg38_ncbiRefSeq_XM_011523438.3	XM_011523438	169	-23.91	2 19	1131 1152	18	0.8333	0.8889	NA	NA
mir4099	hg38_ncbiRefSeq_NM_003983.6	NM_003983	169	-23.91	2 19	1131 1152	18	0.8333	0.8889	SLC7A6	9057
mir4099	hg38_ncbiRefSeq_NM_001076785.3	NM_001076785	169	-23.91	2 19	1131 1152	18	0.8333	0.8889	SLC7A6	9057
mir4099	hg38_ncbiRefSeq_NM_001270452.2	NM_001270452	169	-23.65	2 18	277 297	16	0.8125	0.9375	PRSS21	10942
mir4099	hg38_ncbiRefSeq_XM_017022877.2	XM_017022877	169	-23.65	2 18	356 376	16	0.8125	0.9375	PRSS21	10942
mir4099	hg38_ncbiRefSeq_XM_017022875.2	XM_017022875	169	-23.65	2 18	42 62	16	0.8125	0.9375	PRSS21	10942
mir4099	hg38_ncbiRefSeq_NM_144956.3	NM_144956	169	-23.65	2 18	42 62	16	0.8125	0.9375	PRSS21	10942
mir4099	hg38_ncbiRefSeq_XM_047433519.1	XM_047433519	169	-23.65	2 18	1241 1261	16	0.8125	0.9375	PRSS21	10942
mir4099	hg38_ncbiRefSeq_XM_047433517.1	XM_047433517	169	-23.65	2 18	277 297	16	0.8125	0.9375	PRSS21	10942
mir4099	hg38_ncbiRefSeq_XM_017022878.2	XM_017022878	169	-23.65	2 18	277 297	16	0.8125	0.9375	PRSS21	10942
mir4099	hg38_ncbiRefSeq_XM_017022876.2	XM_017022876	169	-23.65	2 18	356 376	16	0.8125	0.9375	PRSS21	10942
mir4099	hg38_ncbiRefSeq_NM_144957.3	NM_144957	169	-23.65	2 18	42 62	16	0.8125	0.9375	PRSS21	10942
mir4099	hg38_ncbiRefSeq_NM_006799.4	NM_006799	169	-23.65	2 18	42 62	16	0.8125	0.9375	PRSS21	10942
mir4099	hg38_ncbiRefSeq_XM_047433518.1	XM_047433518	169	-23.65	2 18	1241 1261	16	0.8125	0.9375	PRSS21	10942
mir4099	hg38_ncbiRefSeq_NM_000243.3	NM_000243	174	-24.83	2 20	347 368	19	0.8421	0.8947	MEFV	4210
mir4099	hg38_ncbiRefSeq_NM_001198536.2	NM_001198536	174	-24.83	2 20	897 918	19	0.8421	0.8947	MEFV	4210
mir4099	hg38_ncbiRefSeq_NM_001365414.2	NM_001365414	170	-24.66	2 19	1105 1125	17	0.8235	0.8824	MRTFB	57496
mir4099	hg38_ncbiRefSeq_NM_001365413.2	NM_001365413	170	-24.66	2 19	1105 1125	17	0.8235	0.8824	MRTFB	57496
mir4099	hg38_ncbiRefSeq_NM_001365411.2	NM_001365411	170	-24.66	2 19	1105 1125	17	0.8235	0.8824	MRTFB	57496
mir4099	hg38_ncbiRefSeq_XM_047434404.1	XM_047434404	170	-24.66	2 19	1105 1125	17	0.8235	0.8824	MRTFB	57496
mir4099	hg38_ncbiRefSeq_XM_017023504.2	XM_017023504	170	-24.66	2 19	1105 1125	17	0.8235	0.8824	MRTFB	57496
mir4099	hg38_ncbiRefSeq_XM_011522569.3	XM_011522569	170	-24.66	2 19	1105 1125	17	0.8235	0.8824	MRTFB	57496
mir4099	hg38_ncbiRefSeq_XM_047434921.1	XM_047434921	175	-25.82	2 20	728 748	18	0.8333	0.8889	TAOK2	9344
mir4099	hg38_ncbiRefSeq_XM_047434920.1	XM_047434920	175	-25.82	2 20	728 748	18	0.8333	0.8889	TAOK2	9344
mir4099	hg38_ncbiRefSeq_XM_047434919.1	XM_047434919	175	-25.82	2 20	728 748	18	0.8333	0.8889	TAOK2	9344
mir4099	hg38_ncbiRefSeq_NM_015527.4	NM_015527	174	-30.07	2 20	489 511	20	0.8	0.9	TBC1D10B	26000
mir4099	hg38_ncbiRefSeq_NM_015527.4	NM_015527	174	-25.87	2 20	761 783	20	0.8	0.9	TBC1D10B	26000
mir4099	hg38_ncbiRefSeq_XM_011545789.3	XM_011545789	174	-30.07	2 20	489 511	20	0.8	0.9	TBC1D10B	26000
mir4099	hg38_ncbiRefSeq_XM_011545789.3	XM_011545789	174	-25.87	2 20	761 783	20	0.8	0.9	TBC1D10B	26000
mir4099	hg38_ncbiRefSeq_XR_001752172.2	XR_001752172	169	-22.07	2 20	3362 3381	18	0.8333	0.8889	LOC107984903	107984903
mir4099	hg38_ncbiRefSeq_NM_001353115.2	NM_001353115	170	-23.28	2 20	1304 1326	20	0.8	0.85	GOSR2	9570
mir4099	hg38_ncbiRefSeq_NM_001353114.2	NM_001353114	170	-23.28	2 20	1304 1326	20	0.8	0.85	GOSR2	9570
mir4099	hg38_ncbiRefSeq_NM_001330252.2	NM_001330252	170	-23.28	2 20	1304 1326	20	0.8	0.85	GOSR2	9570
mir4099	hg38_ncbiRefSeq_NM_004287.5	NM_004287	170	-23.28	2 20	1304 1326	20	0.8	0.85	GOSR2	9570
mir4099	hg38_ncbiRefSeq_NM_001321134.2	NM_001321134	170	-23.28	2 20	1304 1326	20	0.8	0.85	GOSR2	9570
mir4099	hg38_ncbiRefSeq_NM_001363851.2	NM_001363851	170	-23.28	2 20	1304 1326	20	0.8	0.85	GOSR2	9570
mir4099	hg38_ncbiRefSeq_NM_001433.5	NM_001433	173	-25.92	2 19	2316 2337	18	0.8333	0.9444	ERN1	2081
mir4099	hg38_ncbiRefSeq_XM_047435591.1	XM_047435591	173	-25.92	2 19	2316 2337	18	0.8333	0.9444	NA	NA
mir4099	hg38_ncbiRefSeq_NM_018128.5	NM_018128	170	-26.02	2 20	676 697	19	0.8421	0.8421	TSR1	55720
mir4099	hg38_ncbiRefSeq_NR_147088.2	NR_147088	169	-24.22	2 18	1505 1525	16	0.8125	0.9375	KIAA0753	9851
mir4099	hg38_ncbiRefSeq_NR_147087.2	NR_147087	169	-24.22	2 18	1398 1418	16	0.8125	0.9375	KIAA0753	9851
mir4099	hg38_ncbiRefSeq_NR_147086.2	NR_147086	169	-24.22	2 18	1061 1081	16	0.8125	0.9375	KIAA0753	9851
mir4099	hg38_ncbiRefSeq_XM_047435938.1	XM_047435938	171	-23.28	2 20	158 178	18	0.7778	0.8889	JUP	3728
mir4099	hg38_ncbiRefSeq_XM_047435940.1	XM_047435940	171	-23.28	2 20	158 178	18	0.7778	0.8889	JUP	3728
mir4099	hg38_ncbiRefSeq_XM_017024590.2	XM_017024590	171	-23.28	2 20	158 178	18	0.7778	0.8889	JUP	3728
mir4099	hg38_ncbiRefSeq_XM_047435941.1	XM_047435941	171	-23.28	2 20	158 178	18	0.7778	0.8889	JUP	3728
mir4099	hg38_ncbiRefSeq_XM_047435937.1	XM_047435937	171	-23.28	2 20	158 178	18	0.7778	0.8889	JUP	3728
mir4099	hg38_ncbiRefSeq_NM_001352777.2	NM_001352777	171	-23.28	2 20	158 178	18	0.7778	0.8889	JUP	3728
mir4099	hg38_ncbiRefSeq_XM_011524758.2	XM_011524758	171	-23.28	2 20	158 178	18	0.7778	0.8889	JUP	3728
mir4099	hg38_ncbiRefSeq_XM_047435942.1	XM_047435942	171	-23.28	2 20	158 178	18	0.7778	0.8889	JUP	3728
mir4099	hg38_ncbiRefSeq_XM_006721875.2	XM_006721875	171	-23.28	2 20	158 178	18	0.7778	0.8889	JUP	3728
mir4099	hg38_ncbiRefSeq_XM_047435935.1	XM_047435935	171	-23.28	2 20	455 475	18	0.7778	0.8889	JUP	3728
mir4099	hg38_ncbiRefSeq_NM_001352773.2	NM_001352773	171	-23.28	2 20	455 475	18	0.7778	0.8889	JUP	3728
mir4099	hg38_ncbiRefSeq_XM_006721874.4	XM_006721874	171	-23.28	2 20	158 178	18	0.7778	0.8889	JUP	3728
mir4099	hg38_ncbiRefSeq_NM_001352775.2	NM_001352775	171	-23.28	2 20	158 178	18	0.7778	0.8889	JUP	3728
mir4099	hg38_ncbiRefSeq_XM_047435934.1	XM_047435934	171	-23.28	2 20	158 178	18	0.7778	0.8889	JUP	3728
mir4099	hg38_ncbiRefSeq_NM_001352776.2	NM_001352776	171	-23.28	2 20	158 178	18	0.7778	0.8889	JUP	3728
mir4099	hg38_ncbiRefSeq_XM_047435939.1	XM_047435939	171	-23.28	2 20	158 178	18	0.7778	0.8889	JUP	3728
mir4099	hg38_ncbiRefSeq_NM_002230.4	NM_002230	171	-23.28	2 20	455 475	18	0.7778	0.8889	JUP	3728
mir4099	hg38_ncbiRefSeq_NM_021991.4	NM_021991	171	-23.28	2 20	158 178	18	0.7778	0.8889	JUP	3728
mir4099	hg38_ncbiRefSeq_NM_001352774.2	NM_001352774	171	-23.28	2 20	158 178	18	0.7778	0.8889	JUP	3728
mir4099	hg38_ncbiRefSeq_XR_001752962.2	XR_001752962	173	-23.39	2 18	111 131	16	0.875	0.9375	LOC107985020	107985020
mir4099	hg38_ncbiRefSeq_NM_001386776.1	NM_001386776	168	-26.65	2 19	167 189	19	0.8421	0.8947	DTNA	1837
mir4099	hg38_ncbiRefSeq_NM_001392.5	NM_001392	168	-26.65	2 19	167 189	19	0.8421	0.8947	DTNA	1837
mir4099	hg38_ncbiRefSeq_XM_047437339.1	XM_047437339	168	-26.65	2 19	167 189	19	0.8421	0.8947	DTNA	1837
mir4099	hg38_ncbiRefSeq_NM_001128175.2	NM_001128175	168	-26.65	2 19	167 189	19	0.8421	0.8947	DTNA	1837
mir4099	hg38_ncbiRefSeq_XM_047437338.1	XM_047437338	168	-26.65	2 19	167 189	19	0.8421	0.8947	DTNA	1837
mir4099	hg38_ncbiRefSeq_NM_001386777.1	NM_001386777	168	-26.65	2 19	167 189	19	0.8421	0.8947	DTNA	1837
mir4099	hg38_ncbiRefSeq_NM_001386775.1	NM_001386775	168	-26.65	2 19	167 189	19	0.8421	0.8947	DTNA	1837
mir4099	hg38_ncbiRefSeq_NM_001288981.2	NM_001288981	170	-21.1	2 20	2592 2613	19	0.7368	0.9474	C18orf54	162681
mir4099	hg38_ncbiRefSeq_NM_001288980.2	NM_001288980	170	-21.1	2 20	2592 2613	19	0.7368	0.9474	C18orf54	162681
mir4099	hg38_ncbiRefSeq_NM_001288982.2	NM_001288982	170	-21.1	2 20	2592 2613	19	0.7368	0.9474	C18orf54	162681
mir4099	hg38_ncbiRefSeq_NM_173529.6	NM_173529	170	-21.1	2 20	2592 2613	19	0.7368	0.9474	C18orf54	162681
mir4099	hg38_ncbiRefSeq_NM_001370309.1	NM_001370309	170	-21.1	2 20	2592 2613	19	0.7368	0.9474	C18orf54	162681
mir4099	hg38_ncbiRefSeq_XM_017025567.3	XM_017025567	170	-21.1	2 20	2592 2613	19	0.7368	0.9474	C18orf54	162681
mir4099	hg38_ncbiRefSeq_XM_024451093.2	XM_024451093	170	-21.1	2 20	2592 2613	19	0.7368	0.9474	C18orf54	162681
mir4099	hg38_ncbiRefSeq_XR_007067204.1	XR_007067204	170	-23.31	2 20	4570 4591	19	0.8421	0.8421	LOC124904672	124904672
mir4099	hg38_ncbiRefSeq_NM_001322262.2	NM_001322262	173	-26.05	2 20	36 59	21	0.8571	0.8571	CCNE1	898
mir4099	hg38_ncbiRefSeq_XM_047439606.1	XM_047439606	173	-26.05	2 20	36 59	21	0.8571	0.8571	CCNE1	898
mir4099	hg38_ncbiRefSeq_XM_011527440.3	XM_011527440	173	-26.05	2 20	36 59	21	0.8571	0.8571	CCNE1	898
mir4099	hg38_ncbiRefSeq_NM_001322261.2	NM_001322261	173	-26.05	2 20	36 59	21	0.8571	0.8571	CCNE1	898
mir4099	hg38_ncbiRefSeq_NM_001322259.2	NM_001322259	173	-26.05	2 20	36 59	21	0.8571	0.8571	CCNE1	898
mir4099	hg38_ncbiRefSeq_NM_001238.4	NM_001238	173	-26.05	2 20	36 59	21	0.8571	0.8571	CCNE1	898
mir4099	hg38_ncbiRefSeq_XM_047439724.1	XM_047439724	169	-20.07	2 20	6439 6458	18	0.8333	0.8889	ZNF264	9422
mir4099	hg38_ncbiRefSeq_XM_011527522.3	XM_011527522	169	-20.07	2 20	6439 6458	18	0.8333	0.8889	ZNF264	9422
mir4099	hg38_ncbiRefSeq_NM_003417.5	NM_003417	169	-20.07	2 20	6439 6458	18	0.8333	0.8889	ZNF264	9422
mir4099	hg38_ncbiRefSeq_NM_152909.4	NM_152909	169	-21.17	2 20	1319 1338	18	0.8333	0.8889	ZNF548	147694
mir4099	hg38_ncbiRefSeq_NM_001172773.2	NM_001172773	169	-21.17	2 20	1319 1338	18	0.8333	0.8889	ZNF548	147694
mir4099	hg38_ncbiRefSeq_XM_017027197.2	XM_017027197	169	-20.84	2 20	1073 1092	18	0.7778	0.9444	ZNF814	730051
mir4099	hg38_ncbiRefSeq_NM_001144989.2	NM_001144989	169	-20.84	2 20	1073 1092	18	0.7778	0.9444	ZNF814	730051
mir4099	hg38_ncbiRefSeq_XM_047439309.1	XM_047439309	169	-20.84	2 20	1073 1092	18	0.7778	0.9444	ZNF814	730051
mir4099	hg38_ncbiRefSeq_XM_047440042.1	XM_047440042	169	-24.7	2 19	182 203	18	0.7778	0.9444	ZHX3	23051
mir4099	hg38_ncbiRefSeq_XM_047440041.1	XM_047440041	169	-24.7	2 19	182 203	18	0.7778	0.9444	ZHX3	23051
mir4099	hg38_ncbiRefSeq_XM_047440038.1	XM_047440038	169	-24.7	2 19	182 203	18	0.7778	0.9444	ZHX3	23051
mir4099	hg38_ncbiRefSeq_XM_047440040.1	XM_047440040	169	-24.7	2 19	182 203	18	0.7778	0.9444	ZHX3	23051
mir4099	hg38_ncbiRefSeq_XM_011528704.4	XM_011528704	169	-24.7	2 19	182 203	18	0.7778	0.9444	ZHX3	23051
mir4099	hg38_ncbiRefSeq_XM_047440039.1	XM_047440039	169	-24.7	2 19	182 203	18	0.7778	0.9444	ZHX3	23051
mir4099	hg38_ncbiRefSeq_XM_047440037.1	XM_047440037	169	-24.7	2 19	182 203	18	0.7778	0.9444	ZHX3	23051
mir4099	hg38_ncbiRefSeq_XM_047440036.1	XM_047440036	169	-24.7	2 19	182 203	18	0.7778	0.9444	ZHX3	23051
mir4099	hg38_ncbiRefSeq_NM_001324240.2	NM_001324240	168	-25.06	2 19	3 22	17	0.8824	0.8824	ITPA	3704
mir4099	hg38_ncbiRefSeq_NM_001029864.2	NM_001029864	169	-20.79	2 18	1400 1420	16	0.875	0.875	KIAA1755	85449
mir4099	hg38_ncbiRefSeq_XM_024452009.2	XM_024452009	169	-20.79	2 18	1400 1420	16	0.875	0.875	KIAA1755	85449
mir4099	hg38_ncbiRefSeq_XM_024452010.2	XM_024452010	169	-20.79	2 18	1400 1420	16	0.875	0.875	KIAA1755	85449
mir4099	hg38_ncbiRefSeq_XM_024452008.2	XM_024452008	169	-20.79	2 18	1400 1420	16	0.875	0.875	KIAA1755	85449
mir4099	hg38_ncbiRefSeq_XM_024452012.2	XM_024452012	169	-20.79	2 18	1400 1420	16	0.875	0.875	KIAA1755	85449
mir4099	hg38_ncbiRefSeq_NM_001348708.2	NM_001348708	169	-20.79	2 18	1400 1420	16	0.875	0.875	KIAA1755	85449
mir4099	hg38_ncbiRefSeq_XM_024452013.2	XM_024452013	169	-20.79	2 18	1400 1420	16	0.875	0.875	KIAA1755	85449
mir4099	hg38_ncbiRefSeq_NR_145960.2	NR_145960	169	-20.79	2 18	3575 3595	16	0.875	0.875	KIAA1755	85449
mir4099	hg38_ncbiRefSeq_XM_047440043.1	XM_047440043	169	-24.7	2 19	182 203	18	0.7778	0.9444	ZHX3	23051
mir4099	hg38_ncbiRefSeq_XR_001754673.2	XR_001754673	170	-24.74	2 20	505 527	20	0.75	0.9	LOC107985427	107985427
mir4099	hg38_ncbiRefSeq_XR_001755577.2	XR_001755577	169	-24.65	2 18	1152 1172	16	0.875	0.875	LOC105373053	105373053
mir4099	hg38_ncbiRefSeq_XR_007068121.1	XR_007068121	169	-24.65	2 18	1149 1169	16	0.875	0.875	LOC105373053	105373053
mir4099	hg38_ncbiRefSeq_XR_938055.3	XR_938055	169	-23.97	2 20	4162 4184	20	0.8	0.9	LOC105372952	105372952
mir4099	hg38_ncbiRefSeq_NM_001284263.2	NM_001284263	169	-20.24	2 20	1696 1715	18	0.8333	0.8889	CCDC117	150275
mir4099	hg38_ncbiRefSeq_NM_001284264.2	NM_001284264	169	-20.24	2 20	1696 1715	18	0.8333	0.8889	CCDC117	150275
mir4099	hg38_ncbiRefSeq_NM_173510.4	NM_173510	169	-20.24	2 20	1696 1715	18	0.8333	0.8889	CCDC117	150275
mir4099	hg38_ncbiRefSeq_NM_001284265.1	NM_001284265	169	-20.24	2 20	1696 1715	18	0.8333	0.8889	CCDC117	150275
mir4099	hg38_ncbiRefSeq_NM_001018050.4	NM_001018050	175	-23.99	2 20	3384 3404	18	0.8333	0.8889	POLR3H	171568
mir4099	hg38_ncbiRefSeq_NM_001018052.4	NM_001018052	175	-23.99	2 20	3384 3404	18	0.8333	0.8889	POLR3H	171568
mir4099	hg38_ncbiRefSeq_NM_138338.5	NM_138338	175	-23.99	2 20	3384 3404	18	0.8333	0.8889	POLR3H	171568
mir4099	hg38_ncbiRefSeq_NM_001282885.2	NM_001282885	175	-23.99	2 20	3384 3404	18	0.8333	0.8889	POLR3H	171568
mir4099	hg38_ncbiRefSeq_NM_001282884.2	NM_001282884	175	-23.99	2 20	3384 3404	18	0.8333	0.8889	POLR3H	171568
mir4099	hg38_ncbiRefSeq_NM_001389672.1	NM_001389672	174	-24.94	2 19	645 665	17	0.8235	0.9412	SEPTIN3	55964
mir4099	hg38_ncbiRefSeq_NM_001389673.1	NM_001389673	174	-24.94	2 19	2856 2876	17	0.8235	0.9412	SEPTIN3	55964
mir4099	hg38_ncbiRefSeq_NM_001389670.1	NM_001389670	174	-24.94	2 19	645 665	17	0.8235	0.9412	SEPTIN3	55964
mir4099	hg38_ncbiRefSeq_NM_001389671.1	NM_001389671	174	-24.94	2 19	2856 2876	17	0.8235	0.9412	SEPTIN3	55964
mir4099	hg38_ncbiRefSeq_NM_001389669.1	NM_001389669	174	-24.94	2 19	645 665	17	0.8235	0.9412	SEPTIN3	55964
mir4099	hg38_ncbiRefSeq_NM_001363845.2	NM_001363845	174	-24.94	2 19	645 665	17	0.8235	0.9412	SEPTIN3	55964
mir4099	hg38_ncbiRefSeq_NM_001389668.1	NM_001389668	174	-24.94	2 19	2856 2876	17	0.8235	0.9412	SEPTIN3	55964
mir4099	hg38_ncbiRefSeq_NM_001389678.1	NM_001389678	174	-24.94	2 19	2856 2876	17	0.8235	0.9412	SEPTIN3	55964
mir4099	hg38_ncbiRefSeq_NM_001389674.1	NM_001389674	174	-24.94	2 19	645 665	17	0.8235	0.9412	SEPTIN3	55964
mir4099	hg38_ncbiRefSeq_NM_001389675.1	NM_001389675	174	-24.94	2 19	2856 2876	17	0.8235	0.9412	SEPTIN3	55964
mir4099	hg38_ncbiRefSeq_NM_001389679.1	NM_001389679	174	-24.94	2 19	2856 2876	17	0.8235	0.9412	SEPTIN3	55964
mir4099	hg38_ncbiRefSeq_NM_001389676.1	NM_001389676	174	-24.94	2 19	645 665	17	0.8235	0.9412	SEPTIN3	55964
mir4099	hg38_ncbiRefSeq_NM_001389677.1	NM_001389677	174	-24.94	2 19	2856 2876	17	0.8235	0.9412	SEPTIN3	55964
mir4099	hg38_ncbiRefSeq_NM_145733.3	NM_145733	174	-24.94	2 19	645 665	17	0.8235	0.9412	SEPTIN3	55964
mir4099	hg38_ncbiRefSeq_NM_019106.6	NM_019106	174	-24.94	2 19	2856 2876	17	0.8235	0.9412	SEPTIN3	55964
mir4099	hg38_ncbiRefSeq_NM_032287.3	NM_032287	174	-27.83	2 20	1859 1880	19	0.8421	0.8947	RTL6	84247
mir4099	hg38_ncbiRefSeq_NM_001349380.2	NM_001349380	169	-24.6	2 19	1794 1815	18	0.7778	0.9444	ZDHHC3	51304
mir4099	hg38_ncbiRefSeq_NM_001330761.2	NM_001330761	169	-24.6	2 19	1794 1815	18	0.7778	0.9444	ZDHHC3	51304
mir4099	hg38_ncbiRefSeq_NM_001349379.2	NM_001349379	169	-24.6	2 19	1794 1815	18	0.7778	0.9444	ZDHHC3	51304
mir4099	hg38_ncbiRefSeq_NM_016598.3	NM_016598	169	-24.6	2 19	1794 1815	18	0.7778	0.9444	ZDHHC3	51304
mir4099	hg38_ncbiRefSeq_NM_001349381.2	NM_001349381	169	-24.6	2 19	1794 1815	18	0.7778	0.9444	ZDHHC3	51304
mir4099	hg38_ncbiRefSeq_NM_001135179.2	NM_001135179	169	-24.6	2 19	1794 1815	18	0.7778	0.9444	ZDHHC3	51304
mir4099	hg38_ncbiRefSeq_NR_146162.2	NR_146162	169	-24.6	2 19	1794 1815	18	0.7778	0.9444	ZDHHC3	51304
mir4099	hg38_ncbiRefSeq_NR_146161.2	NR_146161	169	-24.6	2 19	1794 1815	18	0.7778	0.9444	ZDHHC3	51304
mir4099	hg38_ncbiRefSeq_XR_002959160.1	XR_002959160	172	-29.37	2 19	315 334	17	0.8824	0.9412	LOC105379231	105379231
mir4099	hg38_ncbiRefSeq_XR_002959161.1	XR_002959161	172	-29.37	2 19	212 231	17	0.8824	0.9412	LOC105379231	105379231
mir4099	hg38_ncbiRefSeq_NM_144957.3	NM_144957	169	-23.65	2 18	42 62	16	0.8125	0.9375	PRSS21	10942
mir4099	hg38_ncbiRefSeq_NM_144956.3	NM_144956	169	-23.65	2 18	42 62	16	0.8125	0.9375	PRSS21	10942
mir4099	hg38_ncbiRefSeq_NM_006799.4	NM_006799	169	-23.65	2 18	42 62	16	0.8125	0.9375	PRSS21	10942
mir4099	hg38_ncbiRefSeq_NM_001270452.2	NM_001270452	169	-23.65	2 18	277 297	16	0.8125	0.9375	PRSS21	10942
mir4099	hg38_ncbiRefSeq_NM_022166.4	NM_022166	169	-26.94	2 18	6421 6441	16	0.8125	0.9375	XYLT1	64131
mir4100	hg38_ncbiRefSeq_XM_047427799.1	XM_047427799	170	-22.52	2 19	17239 17259	17	0.7647	0.9412	COP1	64326
mir4100	hg38_ncbiRefSeq_XM_017002080.3	XM_017002080	170	-22.52	2 19	17239 17259	17	0.7647	0.9412	COP1	64326
mir4100	hg38_ncbiRefSeq_XM_017002071.2	XM_017002071	170	-22.52	2 19	17239 17259	17	0.7647	0.9412	COP1	64326
mir4100	hg38_ncbiRefSeq_XM_017002073.2	XM_017002073	170	-22.52	2 19	17239 17259	17	0.7647	0.9412	COP1	64326
mir4100	hg38_ncbiRefSeq_XM_017002059.3	XM_017002059	170	-22.52	2 19	17239 17259	17	0.7647	0.9412	COP1	64326
mir4100	hg38_ncbiRefSeq_XM_017002061.3	XM_017002061	170	-22.52	2 19	17239 17259	17	0.7647	0.9412	COP1	64326
mir4100	hg38_ncbiRefSeq_XM_017002062.3	XM_017002062	170	-22.52	2 19	17239 17259	17	0.7647	0.9412	COP1	64326
mir4100	hg38_ncbiRefSeq_XM_017002065.3	XM_017002065	170	-22.52	2 19	17239 17259	17	0.7647	0.9412	COP1	64326
mir4100	hg38_ncbiRefSeq_XM_017002064.3	XM_017002064	170	-22.52	2 19	17239 17259	17	0.7647	0.9412	COP1	64326
mir4100	hg38_ncbiRefSeq_XM_017002066.3	XM_017002066	170	-22.52	2 19	17239 17259	17	0.7647	0.9412	COP1	64326
mir4100	hg38_ncbiRefSeq_XM_017002060.3	XM_017002060	170	-22.52	2 19	17239 17259	17	0.7647	0.9412	COP1	64326
mir4100	hg38_ncbiRefSeq_XM_017002063.3	XM_017002063	170	-22.52	2 19	17239 17259	17	0.7647	0.9412	COP1	64326
mir4100	hg38_ncbiRefSeq_XM_017002067.3	XM_017002067	170	-22.52	2 19	17239 17259	17	0.7647	0.9412	COP1	64326
mir4100	hg38_ncbiRefSeq_XM_017002072.2	XM_017002072	170	-22.52	2 19	17239 17259	17	0.7647	0.9412	COP1	64326
mir4100	hg38_ncbiRefSeq_XM_017002074.2	XM_017002074	170	-22.52	2 19	17239 17259	17	0.7647	0.9412	COP1	64326
mir4100	hg38_ncbiRefSeq_XM_017002069.3	XM_017002069	170	-22.52	2 19	17239 17259	17	0.7647	0.9412	COP1	64326
mir4100	hg38_ncbiRefSeq_NM_199454.3	NM_199454	170	-21.07	2 19	3895 3915	17	0.7059	1	PRDM16	63976
mir4100	hg38_ncbiRefSeq_NM_022114.4	NM_022114	170	-21.07	2 19	3895 3915	17	0.7059	1	PRDM16	63976
mir4100	hg38_ncbiRefSeq_XM_047423225.1	XM_047423225	168	-27.41	2 20	2642 2662	19	0.8421	0.8947	TRIT1	54802
mir4100	hg38_ncbiRefSeq_NM_017646.6	NM_017646	168	-27.41	2 20	2642 2662	19	0.8421	0.8947	TRIT1	54802
mir4100	hg38_ncbiRefSeq_XM_017001787.3	XM_017001787	171	-28.67	2 16	2246 2266	14	0.9286	1	ASH1L	55870
mir4100	hg38_ncbiRefSeq_XM_017002077.3	XM_017002077	170	-22.52	2 19	17239 17259	17	0.7647	0.9412	COP1	64326
mir4100	hg38_ncbiRefSeq_XR_007065603.1	XR_007065603	171	-20.17	2 20	2447 2467	18	0.7778	0.8889	NA	NA
mir4100	hg38_ncbiRefSeq_XR_001737622.2	XR_001737622	171	-20.17	2 20	2739 2759	18	0.7778	0.8889	NA	NA
mir4100	hg38_ncbiRefSeq_XR_001737620.2	XR_001737620	171	-20.17	2 20	2739 2759	18	0.7778	0.8889	NA	NA
mir4100	hg38_ncbiRefSeq_XR_007065599.1	XR_007065599	171	-20.17	2 20	2447 2467	18	0.7778	0.8889	NA	NA
mir4100	hg38_ncbiRefSeq_XR_001738073.2	XR_001738073	175	-23.89	2 20	2868 2888	18	0.8333	0.8889	LOC107984960	107984960
mir4100	hg38_ncbiRefSeq_XR_001738075.2	XR_001738075	175	-23.89	2 20	2868 2888	18	0.8333	0.8889	LOC107984960	107984960
mir4100	hg38_ncbiRefSeq_XR_001738076.2	XR_001738076	175	-23.89	2 20	2868 2888	18	0.8333	0.8889	LOC107984960	107984960
mir4100	hg38_ncbiRefSeq_XR_001738074.2	XR_001738074	175	-23.89	2 20	2868 2888	18	0.8333	0.8889	LOC107984960	107984960
mir4100	hg38_ncbiRefSeq_XR_007066179.1	XR_007066179	174	-25.95	2 20	1506 1527	19	0.8421	0.8947	LOC124904203	124904203
mir4100	hg38_ncbiRefSeq_NM_001166624.2	NM_001166624	169	-24.28	2 19	1808 1829	18	0.8333	0.8889	CFHR3	10878
mir4100	hg38_ncbiRefSeq_NM_021023.6	NM_021023	169	-24.28	2 19	1808 1829	18	0.8333	0.8889	CFHR3	10878
mir4100	hg38_ncbiRefSeq_XR_001738357.2	XR_001738357	174	-23.61	2 19	1311 1331	17	0.8235	0.9412	LOC107985243	107985243
mir4100	hg38_ncbiRefSeq_XM_047421188.1	XM_047421188	177	-26.45	2 19	3562 3583	18	0.8889	0.9444	BLACAT1	101669762
mir4100	hg38_ncbiRefSeq_XM_047421190.1	XM_047421190	177	-26.45	2 19	3562 3583	18	0.8889	0.9444	BLACAT1	101669762
mir4100	hg38_ncbiRefSeq_XM_047421189.1	XM_047421189	177	-26.45	2 19	3562 3583	18	0.8889	0.9444	BLACAT1	101669762
mir4100	hg38_ncbiRefSeq_NM_001397426.2	NM_001397426	177	-26.45	2 19	3562 3583	18	0.8889	0.9444	BLACAT1	101669762
mir4100	hg38_ncbiRefSeq_XM_047422547.1	XM_047422547	169	-21.47	2 19	1321 1342	18	0.8333	0.8889	PFKFB2	5208
mir4100	hg38_ncbiRefSeq_XM_047422548.1	XM_047422548	169	-21.47	2 19	1321 1342	18	0.8333	0.8889	PFKFB2	5208
mir4100	hg38_ncbiRefSeq_XM_024447654.2	XM_024447654	169	-21.47	2 19	1321 1342	18	0.8333	0.8889	PFKFB2	5208
mir4100	hg38_ncbiRefSeq_NM_006212.2	NM_006212	169	-21.47	2 19	1321 1342	18	0.8333	0.8889	PFKFB2	5208
mir4100	hg38_ncbiRefSeq_XM_024447655.2	XM_024447655	169	-21.47	2 19	1321 1342	18	0.8333	0.8889	PFKFB2	5208
mir4100	hg38_ncbiRefSeq_XM_024447656.2	XM_024447656	169	-21.47	2 19	1321 1342	18	0.8333	0.8889	PFKFB2	5208
mir4100	hg38_ncbiRefSeq_XM_005273162.4	XM_005273162	169	-21.47	2 19	1321 1342	18	0.8333	0.8889	PFKFB2	5208
mir4100	hg38_ncbiRefSeq_NR_172558.1	NR_172558	169	-22.98	2 19	1764 1786	19	0.8421	0.8421	BTNL10P	100129094
mir4100	hg38_ncbiRefSeq_XM_017004492.3	XM_017004492	173	-27.71	2 19	1289 1312	20	0.85	0.85	PRKCE	5581
mir4100	hg38_ncbiRefSeq_NM_000393.5	NM_000393	170	-22.65	2 20	1308 1329	19	0.7895	0.8947	COL5A2	1290
mir4100	hg38_ncbiRefSeq_XM_047443251.1	XM_047443251	170	-22.65	2 20	1308 1329	19	0.7895	0.8947	COL5A2	1290
mir4100	hg38_ncbiRefSeq_XM_011510573.4	XM_011510573	170	-22.65	2 20	1308 1329	19	0.7895	0.8947	COL5A2	1290
mir4100	hg38_ncbiRefSeq_XM_047443252.1	XM_047443252	170	-22.65	2 20	1308 1329	19	0.7895	0.8947	COL5A2	1290
mir4100	hg38_ncbiRefSeq_NM_022055.2	NM_022055	170	-26.42	2 20	4338 4359	19	0.7368	0.9474	KCNK12	56660
mir4100	hg38_ncbiRefSeq_NR_110224.1	NR_110224	171	-24.71	2 20	471 491	18	0.8333	0.8333	LINC01800	101927438
mir4100	hg38_ncbiRefSeq_NR_135589.1	NR_135589	171	-22.23	2 18	249 268	16	0.9375	0.9375	LINC01831	101927331
mir4100	hg38_ncbiRefSeq_XR_001739634.2	XR_001739634	172	-23.34	2 19	533 552	17	0.8824	0.9412	LOC105373539	105373539
mir4100	hg38_ncbiRefSeq_NM_031445.2	NM_031445	172	-28.18	2 17	1557 1577	15	0.8667	1	AMMECR1L	83607
mir4100	hg38_ncbiRefSeq_XM_005263804.6	XM_005263804	172	-28.18	2 17	1557 1577	15	0.8667	1	NA	NA
mir4100	hg38_ncbiRefSeq_NM_001199140.2	NM_001199140	172	-28.18	2 17	1557 1577	15	0.8667	1	AMMECR1L	83607
mir4100	hg38_ncbiRefSeq_XM_005263806.6	XM_005263806	172	-28.18	2 17	1557 1577	15	0.8667	1	AMMECR1L	83607
mir4100	hg38_ncbiRefSeq_XM_005263807.6	XM_005263807	172	-28.18	2 17	1557 1577	15	0.8667	1	NA	NA
mir4100	hg38_ncbiRefSeq_XR_007087590.1	XR_007087590	170	-20.83	2 19	2467 2487	17	0.7647	0.9412	LOC124906107	124906107
mir4100	hg38_ncbiRefSeq_NM_001256310.2	NM_001256310	168	-28.67	2 19	636 655	17	0.8824	0.8824	GLS	2744
mir4100	hg38_ncbiRefSeq_XM_005246467.3	XM_005246467	168	-28.67	2 19	812 831	17	0.8824	0.8824	GLS	2744
mir4100	hg38_ncbiRefSeq_NM_001202517.3	NM_001202517	174	-25.53	2 19	11251 11271	17	0.8235	0.9412	CFLAR	8837
mir4100	hg38_ncbiRefSeq_NM_001202516.3	NM_001202516	174	-25.53	2 19	11251 11271	17	0.8235	0.9412	CFLAR	8837
mir4100	hg38_ncbiRefSeq_NM_003879.7	NM_003879	174	-25.53	2 19	11251 11271	17	0.8235	0.9412	CFLAR	8837
mir4100	hg38_ncbiRefSeq_NM_001351593.2	NM_001351593	174	-25.53	2 19	11251 11271	17	0.8235	0.9412	CFLAR	8837
mir4100	hg38_ncbiRefSeq_NM_001351594.2	NM_001351594	174	-25.53	2 19	11251 11271	17	0.8235	0.9412	CFLAR	8837
mir4100	hg38_ncbiRefSeq_NM_001127183.4	NM_001127183	174	-25.53	2 19	11251 11271	17	0.8235	0.9412	CFLAR	8837
mir4100	hg38_ncbiRefSeq_NM_006055.3	NM_006055	169	-23.14	2 20	1598 1617	18	0.8333	0.8889	LANCL1	10314
mir4100	hg38_ncbiRefSeq_NM_001136574.2	NM_001136574	169	-23.14	2 20	1598 1617	18	0.8333	0.8889	LANCL1	10314
mir4100	hg38_ncbiRefSeq_NM_001136575.2	NM_001136575	169	-23.14	2 20	1598 1617	18	0.8333	0.8889	LANCL1	10314
mir4100	hg38_ncbiRefSeq_XM_005246243.3	XM_005246243	169	-23.14	2 20	1598 1617	18	0.8333	0.8889	LANCL1	10314
mir4100	hg38_ncbiRefSeq_XR_007088702.1	XR_007088702	169	-19.4	2 18	226 246	16	0.875	0.875	LOC105373980	105373980
mir4100	hg38_ncbiRefSeq_XR_924086.3	XR_924086	169	-19.4	2 18	238 258	16	0.875	0.875	LOC105373980	105373980
mir4100	hg38_ncbiRefSeq_XM_017006214.2	XM_017006214	169	-20.96	2 20	7614 7633	18	0.7778	0.9444	EPHA6	285220
mir4100	hg38_ncbiRefSeq_XM_047448008.1	XM_047448008	169	-20.96	2 20	7614 7633	18	0.7778	0.9444	EPHA6	285220
mir4100	hg38_ncbiRefSeq_NM_001080448.3	NM_001080448	169	-20.96	2 20	7614 7633	18	0.7778	0.9444	EPHA6	285220
mir4100	hg38_ncbiRefSeq_XM_017006210.2	XM_017006210	169	-20.96	2 20	7614 7633	18	0.7778	0.9444	EPHA6	285220
mir4100	hg38_ncbiRefSeq_XM_006713592.4	XM_006713592	169	-20.96	2 20	7614 7633	18	0.7778	0.9444	EPHA6	285220
mir4100	hg38_ncbiRefSeq_XM_017006211.2	XM_017006211	169	-20.96	2 20	7614 7633	18	0.7778	0.9444	EPHA6	285220
mir4100	hg38_ncbiRefSeq_XM_017006212.1	XM_017006212	169	-20.96	2 20	7614 7633	18	0.7778	0.9444	EPHA6	285220
mir4100	hg38_ncbiRefSeq_XM_017006213.2	XM_017006213	169	-20.96	2 20	7614 7633	18	0.7778	0.9444	EPHA6	285220
mir4100	hg38_ncbiRefSeq_XM_017006218.1	XM_017006218	169	-20.96	2 20	7614 7633	18	0.7778	0.9444	EPHA6	285220
mir4100	hg38_ncbiRefSeq_XM_017006216.2	XM_017006216	169	-20.96	2 20	7614 7633	18	0.7778	0.9444	EPHA6	285220
mir4100	hg38_ncbiRefSeq_XM_017006215.2	XM_017006215	169	-20.96	2 20	7614 7633	18	0.7778	0.9444	EPHA6	285220
mir4100	hg38_ncbiRefSeq_XM_017006217.2	XM_017006217	169	-20.96	2 20	7614 7633	18	0.7778	0.9444	EPHA6	285220
mir4100	hg38_ncbiRefSeq_XM_047448009.1	XM_047448009	169	-20.96	2 20	7614 7633	18	0.7778	0.9444	EPHA6	285220
mir4100	hg38_ncbiRefSeq_XM_047449321.1	XM_047449321	174	-27.42	2 20	1193 1214	19	0.8421	0.8947	TBC1D5	9779
mir4100	hg38_ncbiRefSeq_XM_047449320.1	XM_047449320	174	-27.42	2 20	1193 1214	19	0.8421	0.8947	TBC1D5	9779
mir4100	hg38_ncbiRefSeq_XM_047449322.1	XM_047449322	174	-27.42	2 20	1193 1214	19	0.8421	0.8947	TBC1D5	9779
mir4100	hg38_ncbiRefSeq_NM_001349380.2	NM_001349380	174	-23.52	2 20	2665 2686	19	0.7895	0.9474	ZDHHC3	51304
mir4100	hg38_ncbiRefSeq_NM_001349381.2	NM_001349381	174	-23.52	2 20	2665 2686	19	0.7895	0.9474	ZDHHC3	51304
mir4100	hg38_ncbiRefSeq_NM_001330761.2	NM_001330761	174	-23.52	2 20	2665 2686	19	0.7895	0.9474	ZDHHC3	51304
mir4100	hg38_ncbiRefSeq_NM_001349379.2	NM_001349379	174	-23.52	2 20	2665 2686	19	0.7895	0.9474	ZDHHC3	51304
mir4100	hg38_ncbiRefSeq_NM_016598.3	NM_016598	174	-23.52	2 20	2665 2686	19	0.7895	0.9474	ZDHHC3	51304
mir4100	hg38_ncbiRefSeq_NM_001135179.2	NM_001135179	174	-23.52	2 20	2665 2686	19	0.7895	0.9474	ZDHHC3	51304
mir4100	hg38_ncbiRefSeq_NR_146161.2	NR_146161	174	-23.52	2 20	3919 3940	19	0.7895	0.9474	ZDHHC3	51304
mir4100	hg38_ncbiRefSeq_NR_146162.2	NR_146162	174	-23.52	2 20	3835 3856	19	0.7895	0.9474	ZDHHC3	51304
mir4100	hg38_ncbiRefSeq_XM_017005826.3	XM_017005826	168	-27	2 18	523 545	18	0.8333	0.8889	DOCK3	1795
mir4100	hg38_ncbiRefSeq_XM_011534177.3	XM_011534177	168	-21.84	2 17	687 707	15	0.8667	0.9333	CADPS	8618
mir4100	hg38_ncbiRefSeq_XM_017007360.3	XM_017007360	168	-21.84	2 17	687 707	15	0.8667	0.9333	CADPS	8618
mir4100	hg38_ncbiRefSeq_XM_024453799.2	XM_024453799	168	-21.84	2 17	687 707	15	0.8667	0.9333	CADPS	8618
mir4100	hg38_ncbiRefSeq_XM_017007364.3	XM_017007364	168	-21.84	2 17	687 707	15	0.8667	0.9333	CADPS	8618
mir4100	hg38_ncbiRefSeq_XM_047449093.1	XM_047449093	168	-21.84	2 17	687 707	15	0.8667	0.9333	CADPS	8618
mir4100	hg38_ncbiRefSeq_XM_047449095.1	XM_047449095	168	-21.84	2 17	687 707	15	0.8667	0.9333	CADPS	8618
mir4100	hg38_ncbiRefSeq_XM_047449096.1	XM_047449096	168	-21.84	2 17	687 707	15	0.8667	0.9333	CADPS	8618
mir4100	hg38_ncbiRefSeq_XM_047449100.1	XM_047449100	168	-21.84	2 17	687 707	15	0.8667	0.9333	CADPS	8618
mir4100	hg38_ncbiRefSeq_XM_047449101.1	XM_047449101	168	-21.84	2 17	687 707	15	0.8667	0.9333	CADPS	8618
mir4100	hg38_ncbiRefSeq_XM_047449094.1	XM_047449094	168	-21.84	2 17	687 707	15	0.8667	0.9333	CADPS	8618
mir4100	hg38_ncbiRefSeq_XM_011534178.3	XM_011534178	168	-21.84	2 17	687 707	15	0.8667	0.9333	CADPS	8618
mir4100	hg38_ncbiRefSeq_XM_047449097.1	XM_047449097	168	-21.84	2 17	687 707	15	0.8667	0.9333	CADPS	8618
mir4100	hg38_ncbiRefSeq_XM_011534189.3	XM_011534189	168	-21.84	2 17	687 707	15	0.8667	0.9333	CADPS	8618
mir4100	hg38_ncbiRefSeq_XM_017007366.3	XM_017007366	168	-21.84	2 17	687 707	15	0.8667	0.9333	CADPS	8618
mir4100	hg38_ncbiRefSeq_XM_047449098.1	XM_047449098	168	-21.84	2 17	687 707	15	0.8667	0.9333	CADPS	8618
mir4100	hg38_ncbiRefSeq_XM_011534192.3	XM_011534192	168	-21.84	2 17	687 707	15	0.8667	0.9333	CADPS	8618
mir4100	hg38_ncbiRefSeq_XM_011534180.3	XM_011534180	168	-21.84	2 17	687 707	15	0.8667	0.9333	CADPS	8618
mir4100	hg38_ncbiRefSeq_XM_011534182.3	XM_011534182	168	-21.84	2 17	687 707	15	0.8667	0.9333	CADPS	8618
mir4100	hg38_ncbiRefSeq_XM_017007363.3	XM_017007363	168	-21.84	2 17	687 707	15	0.8667	0.9333	CADPS	8618
mir4100	hg38_ncbiRefSeq_XM_017007371.3	XM_017007371	168	-21.84	2 17	687 707	15	0.8667	0.9333	CADPS	8618
mir4100	hg38_ncbiRefSeq_XM_047449099.1	XM_047449099	168	-21.84	2 17	687 707	15	0.8667	0.9333	CADPS	8618
mir4100	hg38_ncbiRefSeq_XM_011534183.3	XM_011534183	168	-21.84	2 17	687 707	15	0.8667	0.9333	CADPS	8618
mir4100	hg38_ncbiRefSeq_XM_011534195.3	XM_011534195	168	-21.84	2 17	687 707	15	0.8667	0.9333	CADPS	8618
mir4100	hg38_ncbiRefSeq_XM_017007376.3	XM_017007376	168	-21.84	2 17	687 707	15	0.8667	0.9333	CADPS	8618
mir4100	hg38_ncbiRefSeq_XM_047449102.1	XM_047449102	168	-21.84	2 17	687 707	15	0.8667	0.9333	CADPS	8618
mir4100	hg38_ncbiRefSeq_XM_047449106.1	XM_047449106	168	-21.84	2 17	687 707	15	0.8667	0.9333	CADPS	8618
mir4100	hg38_ncbiRefSeq_XM_017007383.3	XM_017007383	168	-21.84	2 17	687 707	15	0.8667	0.9333	CADPS	8618
mir4100	hg38_ncbiRefSeq_XM_011534193.3	XM_011534193	168	-21.84	2 17	687 707	15	0.8667	0.9333	CADPS	8618
mir4100	hg38_ncbiRefSeq_XM_011534194.3	XM_011534194	168	-21.84	2 17	687 707	15	0.8667	0.9333	CADPS	8618
mir4100	hg38_ncbiRefSeq_XM_017007374.3	XM_017007374	168	-21.84	2 17	687 707	15	0.8667	0.9333	CADPS	8618
mir4100	hg38_ncbiRefSeq_XM_017007386.3	XM_017007386	168	-21.84	2 17	687 707	15	0.8667	0.9333	CADPS	8618
mir4100	hg38_ncbiRefSeq_XM_011534196.3	XM_011534196	168	-21.84	2 17	687 707	15	0.8667	0.9333	CADPS	8618
mir4100	hg38_ncbiRefSeq_XM_011534203.3	XM_011534203	168	-21.84	2 17	687 707	15	0.8667	0.9333	CADPS	8618
mir4100	hg38_ncbiRefSeq_XM_047449108.1	XM_047449108	168	-21.84	2 17	687 707	15	0.8667	0.9333	CADPS	8618
mir4100	hg38_ncbiRefSeq_XM_006713378.4	XM_006713378	168	-21.84	2 17	687 707	15	0.8667	0.9333	CADPS	8618
mir4100	hg38_ncbiRefSeq_XM_047449105.1	XM_047449105	168	-21.84	2 17	687 707	15	0.8667	0.9333	CADPS	8618
mir4100	hg38_ncbiRefSeq_XM_011534197.3	XM_011534197	168	-21.84	2 17	687 707	15	0.8667	0.9333	CADPS	8618
mir4100	hg38_ncbiRefSeq_XM_047449103.1	XM_047449103	168	-21.84	2 17	687 707	15	0.8667	0.9333	CADPS	8618
mir4100	hg38_ncbiRefSeq_XM_047449107.1	XM_047449107	168	-21.84	2 17	687 707	15	0.8667	0.9333	CADPS	8618
mir4100	hg38_ncbiRefSeq_XM_047449109.1	XM_047449109	168	-21.84	2 17	687 707	15	0.8667	0.9333	CADPS	8618
mir4100	hg38_ncbiRefSeq_XM_017007368.2	XM_017007368	168	-21.84	2 17	687 707	15	0.8667	0.9333	CADPS	8618
mir4100	hg38_ncbiRefSeq_XM_011534191.4	XM_011534191	168	-21.84	2 17	687 707	15	0.8667	0.9333	CADPS	8618
mir4100	hg38_ncbiRefSeq_NM_183394.3	NM_183394	168	-21.84	2 17	687 707	15	0.8667	0.9333	CADPS	8618
mir4100	hg38_ncbiRefSeq_NM_003716.4	NM_003716	168	-21.84	2 17	687 707	15	0.8667	0.9333	CADPS	8618
mir4100	hg38_ncbiRefSeq_XM_017007377.3	XM_017007377	168	-21.84	2 17	687 707	15	0.8667	0.9333	CADPS	8618
mir4100	hg38_ncbiRefSeq_XM_011534198.4	XM_011534198	168	-21.84	2 17	687 707	15	0.8667	0.9333	CADPS	8618
mir4100	hg38_ncbiRefSeq_XM_017007378.2	XM_017007378	168	-21.84	2 17	687 707	15	0.8667	0.9333	CADPS	8618
mir4100	hg38_ncbiRefSeq_XM_011534199.3	XM_011534199	168	-21.84	2 17	687 707	15	0.8667	0.9333	CADPS	8618
mir4100	hg38_ncbiRefSeq_XM_011534200.4	XM_011534200	168	-21.84	2 17	687 707	15	0.8667	0.9333	CADPS	8618
mir4100	hg38_ncbiRefSeq_NM_183393.3	NM_183393	168	-21.84	2 17	687 707	15	0.8667	0.9333	CADPS	8618
mir4100	hg38_ncbiRefSeq_XM_047449140.1	XM_047449140	174	-23.04	2 19	210 230	17	0.8235	0.9412	SUCLG2	8801
mir4100	hg38_ncbiRefSeq_XM_017007420.3	XM_017007420	174	-23.04	2 19	928 948	17	0.8235	0.9412	SUCLG2	8801
mir4100	hg38_ncbiRefSeq_NM_003848.4	NM_003848	174	-23.04	2 19	210 230	17	0.8235	0.9412	SUCLG2	8801
mir4100	hg38_ncbiRefSeq_NM_001146106.3	NM_001146106	168	-22.7	2 18	4281 4303	18	0.8333	0.8889	PARP9	83666
mir4100	hg38_ncbiRefSeq_NM_001387880.1	NM_001387880	168	-22.7	2 18	4281 4303	18	0.8333	0.8889	PARP9	83666
mir4100	hg38_ncbiRefSeq_NM_001387887.1	NM_001387887	168	-22.7	2 18	4281 4303	18	0.8333	0.8889	PARP9	83666
mir4100	hg38_ncbiRefSeq_NM_001387886.1	NM_001387886	168	-22.7	2 18	4281 4303	18	0.8333	0.8889	PARP9	83666
mir4100	hg38_ncbiRefSeq_NM_001387885.1	NM_001387885	168	-22.7	2 18	4281 4303	18	0.8333	0.8889	PARP9	83666
mir4100	hg38_ncbiRefSeq_NR_170863.1	NR_170863	168	-22.7	2 18	6681 6703	18	0.8333	0.8889	PARP9	83666
mir4100	hg38_ncbiRefSeq_NM_001276294.2	NM_001276294	170	-26.96	2 20	514 535	19	0.7895	0.8947	NISCH	11188
mir4100	hg38_ncbiRefSeq_NM_001276293.2	NM_001276293	170	-26.96	2 20	893 914	19	0.7895	0.8947	NISCH	11188
mir4100	hg38_ncbiRefSeq_XR_007096022.1	XR_007096022	170	-24.05	2 19	29210 29230	17	0.8235	0.8824	LOC124906270	124906270
mir4100	hg38_ncbiRefSeq_NM_001012659.2	NM_001012659	169	-22.54	2 19	309 330	18	0.8333	0.8889	ARGFX	503582
mir4100	hg38_ncbiRefSeq_NR_110229.2	NR_110229	173	-30.74	2 20	2138 2157	18	0.8889	0.8889	ASTE1	28990
mir4100	hg38_ncbiRefSeq_XM_017006266.3	XM_017006266	173	-30.74	2 20	110 129	18	0.8889	0.8889	ASTE1	28990
mir4100	hg38_ncbiRefSeq_XM_024453486.2	XM_024453486	173	-30.74	2 20	110 129	18	0.8889	0.8889	ASTE1	28990
mir4100	hg38_ncbiRefSeq_NM_033050.6	NM_033050	169	-21.56	2 20	2425 2444	18	0.8333	0.8889	SUCNR1	56670
mir4100	hg38_ncbiRefSeq_NM_001099645.2	NM_001099645	171	-24.73	2 17	281 302	16	0.9375	0.9375	RPL22L1	200916
mir4100	hg38_ncbiRefSeq_NM_001320451.2	NM_001320451	171	-24.73	2 17	281 302	16	0.9375	0.9375	RPL22L1	200916
mir4100	hg38_ncbiRefSeq_NR_135259.2	NR_135259	171	-24.73	2 17	745 766	16	0.9375	0.9375	RPL22L1	200916
mir4100	hg38_ncbiRefSeq_NM_001316325.2	NM_001316325	174	-23.03	2 19	897 917	17	0.8824	0.8824	PPP1R2	5504
mir4100	hg38_ncbiRefSeq_NM_001291504.2	NM_001291504	174	-23.03	2 19	897 917	17	0.8824	0.8824	PPP1R2	5504
mir4100	hg38_ncbiRefSeq_NM_006241.8	NM_006241	174	-23.03	2 19	897 917	17	0.8824	0.8824	PPP1R2	5504
mir4100	hg38_ncbiRefSeq_NM_001291505.2	NM_001291505	174	-23.03	2 19	897 917	17	0.8824	0.8824	PPP1R2	5504
mir4100	hg38_ncbiRefSeq_NR_133014.2	NR_133014	174	-23.03	2 19	1720 1740	17	0.8824	0.8824	PPP1R2	5504
mir4100	hg38_ncbiRefSeq_NM_001385337.1	NM_001385337	174	-21.92	2 19	478 498	17	0.8235	0.9412	INPP4B	8821
mir4100	hg38_ncbiRefSeq_NM_001385335.1	NM_001385335	174	-21.92	2 19	478 498	17	0.8235	0.9412	INPP4B	8821
mir4100	hg38_ncbiRefSeq_XM_024454274.2	XM_024454274	174	-21.92	2 19	478 498	17	0.8235	0.9412	INPP4B	8821
mir4100	hg38_ncbiRefSeq_XM_011532391.3	XM_011532391	174	-21.92	2 19	478 498	17	0.8235	0.9412	INPP4B	8821
mir4100	hg38_ncbiRefSeq_NM_001331040.1	NM_001331040	174	-21.92	2 19	478 498	17	0.8235	0.9412	INPP4B	8821
mir4100	hg38_ncbiRefSeq_XM_011531941.3	XM_011531941	170	-25.86	2 19	13375 13395	17	0.7647	0.9412	CCSER1	401145
mir4100	hg38_ncbiRefSeq_XM_047416440.1	XM_047416440	170	-26.74	2 20	2659 2680	19	0.7895	0.8947	CLOCK	9575
mir4100	hg38_ncbiRefSeq_NM_001267843.2	NM_001267843	170	-26.74	2 20	2659 2680	19	0.7895	0.8947	CLOCK	9575
mir4100	hg38_ncbiRefSeq_XM_047416438.1	XM_047416438	170	-26.74	2 20	2659 2680	19	0.7895	0.8947	CLOCK	9575
mir4100	hg38_ncbiRefSeq_XM_024454284.2	XM_024454284	170	-26.74	2 20	2659 2680	19	0.7895	0.8947	CLOCK	9575
mir4100	hg38_ncbiRefSeq_XM_047416435.1	XM_047416435	170	-26.74	2 20	2659 2680	19	0.7895	0.8947	CLOCK	9575
mir4100	hg38_ncbiRefSeq_XM_047416434.1	XM_047416434	170	-26.74	2 20	2659 2680	19	0.7895	0.8947	CLOCK	9575
mir4100	hg38_ncbiRefSeq_XM_047416431.1	XM_047416431	170	-26.74	2 20	2659 2680	19	0.7895	0.8947	CLOCK	9575
mir4100	hg38_ncbiRefSeq_XM_005265787.3	XM_005265787	170	-26.74	2 20	2659 2680	19	0.7895	0.8947	CLOCK	9575
mir4100	hg38_ncbiRefSeq_XM_047416437.1	XM_047416437	170	-26.74	2 20	2659 2680	19	0.7895	0.8947	CLOCK	9575
mir4100	hg38_ncbiRefSeq_XM_047416439.1	XM_047416439	170	-26.74	2 20	2659 2680	19	0.7895	0.8947	CLOCK	9575
mir4100	hg38_ncbiRefSeq_XM_011534411.3	XM_011534411	170	-26.74	2 20	2659 2680	19	0.7895	0.8947	CLOCK	9575
mir4100	hg38_ncbiRefSeq_XM_047416433.1	XM_047416433	170	-26.74	2 20	2659 2680	19	0.7895	0.8947	CLOCK	9575
mir4100	hg38_ncbiRefSeq_XM_017008854.2	XM_017008854	170	-26.74	2 20	2659 2680	19	0.7895	0.8947	CLOCK	9575
mir4100	hg38_ncbiRefSeq_NM_004898.4	NM_004898	170	-26.74	2 20	2659 2680	19	0.7895	0.8947	CLOCK	9575
mir4100	hg38_ncbiRefSeq_XM_047416436.1	XM_047416436	170	-26.74	2 20	2659 2680	19	0.7895	0.8947	CLOCK	9575
mir4100	hg38_ncbiRefSeq_XM_047416432.1	XM_047416432	170	-26.74	2 20	2659 2680	19	0.7895	0.8947	CLOCK	9575
mir4100	hg38_ncbiRefSeq_XM_011534410.3	XM_011534410	170	-26.74	2 20	2659 2680	19	0.7895	0.8947	CLOCK	9575
mir4100	hg38_ncbiRefSeq_NM_001015045.3	NM_001015045	171	-30.1	2 16	1575 1595	14	0.9286	1	FAM13A	10144
mir4100	hg38_ncbiRefSeq_NM_001265579.2	NM_001265579	171	-30.1	2 16	1575 1595	14	0.9286	1	FAM13A	10144
mir4100	hg38_ncbiRefSeq_NM_001265578.2	NM_001265578	171	-30.1	2 16	1575 1595	14	0.9286	1	FAM13A	10144
mir4100	hg38_ncbiRefSeq_XM_017007634.3	XM_017007634	171	-30.1	2 16	1575 1595	14	0.9286	1	FAM13A	10144
mir4100	hg38_ncbiRefSeq_NM_001265580.2	NM_001265580	171	-30.1	2 16	1575 1595	14	0.9286	1	FAM13A	10144
mir4100	hg38_ncbiRefSeq_XM_047449487.1	XM_047449487	171	-30.1	2 16	1575 1595	14	0.9286	1	FAM13A	10144
mir4100	hg38_ncbiRefSeq_XM_047449484.1	XM_047449484	171	-30.1	2 16	1575 1595	14	0.9286	1	FAM13A	10144
mir4100	hg38_ncbiRefSeq_XM_017007633.3	XM_017007633	171	-30.1	2 16	1575 1595	14	0.9286	1	FAM13A	10144
mir4100	hg38_ncbiRefSeq_XM_006714057.4	XM_006714057	171	-30.1	2 16	1575 1595	14	0.9286	1	FAM13A	10144
mir4100	hg38_ncbiRefSeq_XM_047449485.1	XM_047449485	171	-30.1	2 16	1575 1595	14	0.9286	1	FAM13A	10144
mir4100	hg38_ncbiRefSeq_XM_011531519.4	XM_011531519	171	-30.1	2 16	1575 1595	14	0.9286	1	FAM13A	10144
mir4100	hg38_ncbiRefSeq_XM_047449483.1	XM_047449483	171	-30.1	2 16	1575 1595	14	0.9286	1	FAM13A	10144
mir4100	hg38_ncbiRefSeq_XM_017007626.1	XM_017007626	171	-30.1	2 16	1575 1595	14	0.9286	1	FAM13A	10144
mir4100	hg38_ncbiRefSeq_XM_011531518.2	XM_011531518	171	-30.1	2 16	1575 1595	14	0.9286	1	FAM13A	10144
mir4100	hg38_ncbiRefSeq_XM_017007625.1	XM_017007625	171	-30.1	2 16	1575 1595	14	0.9286	1	FAM13A	10144
mir4100	hg38_ncbiRefSeq_NM_014883.4	NM_014883	171	-30.1	2 16	1575 1595	14	0.9286	1	FAM13A	10144
mir4100	hg38_ncbiRefSeq_XM_005262683.4	XM_005262683	171	-30.1	2 16	1575 1595	14	0.9286	1	FAM13A	10144
mir4100	hg38_ncbiRefSeq_XM_017007624.3	XM_017007624	171	-30.1	2 16	1575 1595	14	0.9286	1	FAM13A	10144
mir4100	hg38_ncbiRefSeq_XM_011531517.3	XM_011531517	171	-30.1	2 16	1575 1595	14	0.9286	1	FAM13A	10144
mir4100	hg38_ncbiRefSeq_XM_047449480.1	XM_047449480	171	-30.1	2 16	1575 1595	14	0.9286	1	FAM13A	10144
mir4100	hg38_ncbiRefSeq_XM_047449482.1	XM_047449482	171	-30.1	2 16	1575 1595	14	0.9286	1	FAM13A	10144
mir4100	hg38_ncbiRefSeq_XM_011531516.2	XM_011531516	171	-30.1	2 16	1575 1595	14	0.9286	1	FAM13A	10144
mir4100	hg38_ncbiRefSeq_XM_047449479.1	XM_047449479	171	-30.1	2 16	1575 1595	14	0.9286	1	FAM13A	10144
mir4100	hg38_ncbiRefSeq_XM_047449481.1	XM_047449481	171	-30.1	2 16	1575 1595	14	0.9286	1	FAM13A	10144
mir4100	hg38_ncbiRefSeq_XM_047416363.1	XM_047416363	174	-21.92	2 19	478 498	17	0.8235	0.9412	INPP4B	8821
mir4100	hg38_ncbiRefSeq_NM_001385460.1	NM_001385460	174	-21.92	2 19	478 498	17	0.8235	0.9412	INPP4B	8821
mir4100	hg38_ncbiRefSeq_XM_017008798.2	XM_017008798	174	-21.92	2 19	478 498	17	0.8235	0.9412	INPP4B	8821
mir4100	hg38_ncbiRefSeq_NM_001385459.1	NM_001385459	174	-21.92	2 19	478 498	17	0.8235	0.9412	INPP4B	8821
mir4100	hg38_ncbiRefSeq_XM_017008797.2	XM_017008797	174	-21.92	2 19	478 498	17	0.8235	0.9412	INPP4B	8821
mir4100	hg38_ncbiRefSeq_XM_047416353.1	XM_047416353	174	-21.92	2 19	478 498	17	0.8235	0.9412	INPP4B	8821
mir4100	hg38_ncbiRefSeq_XM_047416352.1	XM_047416352	174	-21.92	2 19	478 498	17	0.8235	0.9412	INPP4B	8821
mir4100	hg38_ncbiRefSeq_XM_024454273.2	XM_024454273	174	-21.92	2 19	478 498	17	0.8235	0.9412	INPP4B	8821
mir4100	hg38_ncbiRefSeq_XM_047416354.1	XM_047416354	174	-21.92	2 19	478 498	17	0.8235	0.9412	INPP4B	8821
mir4100	hg38_ncbiRefSeq_XM_047416018.1	XM_047416018	170	-22.02	2 19	2238 2258	17	0.8235	0.8824	FNIP2	57600
mir4100	hg38_ncbiRefSeq_XM_047416019.1	XM_047416019	170	-22.02	2 19	2238 2258	17	0.8235	0.8824	FNIP2	57600
mir4100	hg38_ncbiRefSeq_XM_005263160.4	XM_005263160	170	-22.02	2 19	2238 2258	17	0.8235	0.8824	FNIP2	57600
mir4100	hg38_ncbiRefSeq_NR_033918.1	NR_033918	170	-24.31	2 20	7 28	19	0.8421	0.8421	LINC00290	728081
mir4100	hg38_ncbiRefSeq_XR_007058006.1	XR_007058006	174	-25.71	2 20	231 253	20	0.8	0.9	LOC124900166	124900166
mir4100	hg38_ncbiRefSeq_NM_001292038.2	NM_001292038	170	-22.91	2 20	224 245	19	0.8421	0.8421	MAN2B2	23324
mir4100	hg38_ncbiRefSeq_NM_015274.3	NM_015274	170	-22.91	2 20	224 245	19	0.8421	0.8421	MAN2B2	23324
mir4100	hg38_ncbiRefSeq_XR_001741448.3	XR_001741448	174	-32.66	2 20	872 893	19	0.8421	0.8947	LOC107986198	107986198
mir4100	hg38_ncbiRefSeq_XM_047417301.1	XM_047417301	170	-21.12	2 19	17233 17253	17	0.7647	0.9412	PDE4D	5144
mir4100	hg38_ncbiRefSeq_NM_002387.3	NM_002387	171	-25.78	2 20	1644 1664	18	0.7778	0.8889	MCC	4163
mir4100	hg38_ncbiRefSeq_NM_001085377.2	NM_001085377	171	-25.78	2 20	1644 1664	18	0.7778	0.8889	MCC	4163
mir4100	hg38_ncbiRefSeq_NM_001271948.2	NM_001271948	170	-27.53	2 19	3054 3074	17	0.7647	0.9412	PPP2R2B	5521
mir4100	hg38_ncbiRefSeq_NM_181675.4	NM_181675	170	-27.53	2 19	3054 3074	17	0.7647	0.9412	PPP2R2B	5521
mir4100	hg38_ncbiRefSeq_NM_181674.3	NM_181674	170	-27.53	2 19	3054 3074	17	0.7647	0.9412	PPP2R2B	5521
mir4100	hg38_ncbiRefSeq_NM_181676.3	NM_181676	170	-27.53	2 19	3054 3074	17	0.7647	0.9412	PPP2R2B	5521
mir4100	hg38_ncbiRefSeq_NM_001271900.2	NM_001271900	170	-27.53	2 19	3054 3074	17	0.7647	0.9412	PPP2R2B	5521
mir4100	hg38_ncbiRefSeq_NR_073526.2	NR_073526	170	-27.53	2 19	5072 5092	17	0.7647	0.9412	PPP2R2B	5521
mir4100	hg38_ncbiRefSeq_NR_073527.2	NR_073527	170	-27.53	2 19	4567 4587	17	0.7647	0.9412	PPP2R2B	5521
mir4100	hg38_ncbiRefSeq_XM_047417373.1	XM_047417373	168	-23.31	2 19	383 402	17	0.8824	0.8824	BDP1	55814
mir4100	hg38_ncbiRefSeq_NM_130809.5	NM_130809	173	-30.33	2 19	402 423	18	0.8333	0.9444	PRRC1	133619
mir4100	hg38_ncbiRefSeq_NM_001308223.2	NM_001308223	168	-20.82	2 18	1469 1490	17	0.8824	0.8824	ZNF346	23567
mir4100	hg38_ncbiRefSeq_NM_001308219.2	NM_001308219	168	-20.82	2 18	1344 1365	17	0.8824	0.8824	ZNF346	23567
mir4100	hg38_ncbiRefSeq_NM_001363713.2	NM_001363713	168	-20.82	2 18	1469 1490	17	0.8824	0.8824	ZNF346	23567
mir4100	hg38_ncbiRefSeq_NM_001308213.2	NM_001308213	168	-20.82	2 18	1469 1490	17	0.8824	0.8824	ZNF346	23567
mir4100	hg38_ncbiRefSeq_XM_011534494.2	XM_011534494	168	-20.82	2 18	1429 1450	17	0.8824	0.8824	ZNF346	23567
mir4100	hg38_ncbiRefSeq_XR_007058897.1	XR_007058897	172	-22.42	2 19	143 162	17	0.8824	0.9412	LOC124901040	124901040
mir4100	hg38_ncbiRefSeq_NM_033449.3	NM_033449	169	-23.25	2 19	210 231	18	0.8333	0.8889	FCHSD1	89848
mir4100	hg38_ncbiRefSeq_XM_006714803.5	XM_006714803	169	-23.25	2 19	210 231	18	0.8333	0.8889	FCHSD1	89848
mir4100	hg38_ncbiRefSeq_XM_005268524.6	XM_005268524	169	-23.25	2 19	210 231	18	0.8333	0.8889	FCHSD1	89848
mir4100	hg38_ncbiRefSeq_XM_047417860.1	XM_047417860	169	-23.25	2 19	210 231	18	0.8333	0.8889	FCHSD1	89848
mir4100	hg38_ncbiRefSeq_NM_138492.6	NM_138492	174	-22.58	2 19	3659 3679	17	0.8235	0.9412	PRELID2	153768
mir4100	hg38_ncbiRefSeq_NM_182960.4	NM_182960	174	-22.58	2 19	3659 3679	17	0.8235	0.9412	PRELID2	153768
mir4100	hg38_ncbiRefSeq_XM_017009131.2	XM_017009131	174	-22.58	2 19	3610 3630	17	0.8235	0.9412	PRELID2	153768
mir4100	hg38_ncbiRefSeq_XM_017009132.2	XM_017009132	174	-22.58	2 19	3691 3711	17	0.8235	0.9412	PRELID2	153768
mir4100	hg38_ncbiRefSeq_XM_017009134.2	XM_017009134	174	-22.58	2 19	3642 3662	17	0.8235	0.9412	PRELID2	153768
mir4100	hg38_ncbiRefSeq_NM_205846.3	NM_205846	174	-22.58	2 19	3659 3679	17	0.8235	0.9412	PRELID2	153768
mir4100	hg38_ncbiRefSeq_XM_047416831.1	XM_047416831	174	-22.58	2 19	3610 3630	17	0.8235	0.9412	PRELID2	153768
mir4100	hg38_ncbiRefSeq_XM_017009135.2	XM_017009135	174	-22.58	2 19	3691 3711	17	0.8235	0.9412	PRELID2	153768
mir4100	hg38_ncbiRefSeq_NM_017510.6	NM_017510	168	-26.18	2 19	55 74	17	0.8824	0.8824	TMED9	54732
mir4100	hg38_ncbiRefSeq_XM_047418610.1	XM_047418610	168	-22.32	2 19	228 247	17	0.8824	0.8824	MTHFD1L	25902
mir4100	hg38_ncbiRefSeq_XM_011535729.4	XM_011535729	168	-22.32	2 19	228 247	17	0.8824	0.8824	MTHFD1L	25902
mir4100	hg38_ncbiRefSeq_XM_011514373.3	XM_011514373	175	-22.97	2 20	1449 1469	18	0.7778	0.9444	FGD2	221472
mir4100	hg38_ncbiRefSeq_XM_011514372.3	XM_011514372	175	-22.97	2 20	1408 1428	18	0.7778	0.9444	FGD2	221472
mir4100	hg38_ncbiRefSeq_NM_003309.4	NM_003309	173	-26.57	2 19	2307 2330	20	0.85	0.85	TSPYL1	7259
mir4100	hg38_ncbiRefSeq_NR_033862.1	NR_033862	170	-23.9	2 20	4085 4106	19	0.8421	0.8421	DKFZp451B082	401282
mir4100	hg38_ncbiRefSeq_XM_006716149.5	XM_006716149	174	-27.71	2 19	1216 1236	17	0.8235	0.9412	RBM48	84060
mir4100	hg38_ncbiRefSeq_NM_032120.4	NM_032120	174	-27.71	2 19	823 843	17	0.8235	0.9412	RBM48	84060
mir4100	hg38_ncbiRefSeq_NM_001363366.1	NM_001363366	174	-27.71	2 19	906 926	17	0.8235	0.9412	RBM48	84060
mir4100	hg38_ncbiRefSeq_NM_001363367.1	NM_001363367	174	-27.71	2 19	823 843	17	0.8235	0.9412	RBM48	84060
mir4100	hg38_ncbiRefSeq_XM_011516152.3	XM_011516152	169	-21.78	2 19	58 79	18	0.8333	0.8889	WDR86	349136
mir4100	hg38_ncbiRefSeq_XM_024446618.2	XM_024446618	169	-21.21	2 19	1052 1073	18	0.8333	0.8889	ZNF316	100131017
mir4100	hg38_ncbiRefSeq_NM_001278559.2	NM_001278559	169	-21.21	2 19	1052 1073	18	0.8333	0.8889	ZNF316	100131017
mir4100	hg38_ncbiRefSeq_XM_024446619.2	XM_024446619	169	-21.21	2 19	1052 1073	18	0.8333	0.8889	ZNF316	100131017
mir4100	hg38_ncbiRefSeq_XM_017011841.2	XM_017011841	176	-30.36	2 19	824 843	17	0.9412	0.9412	VSTM2A	222008
mir4100	hg38_ncbiRefSeq_XR_007060588.1	XR_007060588	170	-29.56	2 20	266 289	21	0.8095	0.8095	LOC124901774	124901774
mir4100	hg38_ncbiRefSeq_XM_011544679.4	XM_011544679	168	-21.09	2 17	10840 10860	15	0.8	1	FUT10	84750
mir4100	hg38_ncbiRefSeq_XM_047422326.1	XM_047422326	168	-21.09	2 17	10840 10860	15	0.8	1	FUT10	84750
mir4100	hg38_ncbiRefSeq_XM_011517578.2	XM_011517578	169	-21.51	2 20	1006 1025	18	0.8333	0.8889	TCEA1	6917
mir4100	hg38_ncbiRefSeq_XM_006716467.2	XM_006716467	169	-21.51	2 20	1006 1025	18	0.8333	0.8889	TCEA1	6917
mir4100	hg38_ncbiRefSeq_NM_006756.4	NM_006756	169	-21.51	2 20	1006 1025	18	0.8333	0.8889	TCEA1	6917
mir4100	hg38_ncbiRefSeq_NM_201437.3	NM_201437	169	-21.51	2 20	1006 1025	18	0.8333	0.8889	TCEA1	6917
mir4100	hg38_ncbiRefSeq_NR_109901.2	NR_109901	169	-21.51	2 20	2611 2630	18	0.8333	0.8889	TCEA1	6917
mir4100	hg38_ncbiRefSeq_NR_109902.2	NR_109902	169	-21.51	2 20	1683 1702	18	0.8333	0.8889	TCEA1	6917
mir4100	hg38_ncbiRefSeq_NM_001282272.1	NM_001282272	175	-23.6	2 20	2 22	18	0.8333	0.8889	ASH2L	9070
mir4100	hg38_ncbiRefSeq_XM_006716413.4	XM_006716413	175	-23.6	2 20	2 22	18	0.8333	0.8889	ASH2L	9070
mir4100	hg38_ncbiRefSeq_NM_004674.5	NM_004674	175	-23.6	2 20	2 22	18	0.8333	0.8889	ASH2L	9070
mir4100	hg38_ncbiRefSeq_XM_006716412.2	XM_006716412	175	-23.6	2 20	2 22	18	0.8333	0.8889	ASH2L	9070
mir4100	hg38_ncbiRefSeq_XM_005273682.2	XM_005273682	175	-23.6	2 20	2 22	18	0.8333	0.8889	ASH2L	9070
mir4100	hg38_ncbiRefSeq_NM_001261832.1	NM_001261832	175	-23.6	2 20	2 22	18	0.8333	0.8889	ASH2L	9070
mir4100	hg38_ncbiRefSeq_NM_001105214.2	NM_001105214	175	-23.6	2 20	2 22	18	0.8333	0.8889	ASH2L	9070
mir4100	hg38_ncbiRefSeq_XM_005273683.2	XM_005273683	175	-23.6	2 20	2 22	18	0.8333	0.8889	ASH2L	9070
mir4100	hg38_ncbiRefSeq_NM_001286782.1	NM_001286782	169	-24.72	2 18	117 137	16	0.8125	0.9375	PCMTD1	115294
mir4100	hg38_ncbiRefSeq_XM_047421323.1	XM_047421323	169	-24.72	2 18	117 137	16	0.8125	0.9375	PCMTD1	115294
mir4100	hg38_ncbiRefSeq_NM_052937.4	NM_052937	169	-24.72	2 18	117 137	16	0.8125	0.9375	PCMTD1	115294
mir4100	hg38_ncbiRefSeq_NM_001286783.2	NM_001286783	169	-24.72	2 18	117 137	16	0.8125	0.9375	PCMTD1	115294
mir4100	hg38_ncbiRefSeq_XM_047421325.1	XM_047421325	169	-24.72	2 18	117 137	16	0.8125	0.9375	PCMTD1	115294
mir4100	hg38_ncbiRefSeq_NM_032012.4	NM_032012	171	-25.9	2 20	4024 4044	18	0.7222	0.9444	TMEM245	23731
mir4100	hg38_ncbiRefSeq_XM_011518447.2	XM_011518447	171	-25.9	2 20	4024 4044	18	0.7222	0.9444	TMEM245	23731
mir4100	hg38_ncbiRefSeq_XM_011518451.2	XM_011518451	171	-25.9	2 20	4024 4044	18	0.7222	0.9444	TMEM245	23731
mir4100	hg38_ncbiRefSeq_XM_011518446.3	XM_011518446	171	-25.9	2 20	4024 4044	18	0.7222	0.9444	TMEM245	23731
mir4100	hg38_ncbiRefSeq_XM_017014571.2	XM_017014571	171	-25.9	2 20	4024 4044	18	0.7222	0.9444	TMEM245	23731
mir4100	hg38_ncbiRefSeq_XM_047423139.1	XM_047423139	171	-25.9	2 20	4024 4044	18	0.7222	0.9444	TMEM245	23731
mir4100	hg38_ncbiRefSeq_XM_011518452.3	XM_011518452	171	-25.9	2 20	4024 4044	18	0.7222	0.9444	TMEM245	23731
mir4100	hg38_ncbiRefSeq_XM_017014572.2	XM_017014572	171	-25.9	2 20	4024 4044	18	0.7222	0.9444	TMEM245	23731
mir4100	hg38_ncbiRefSeq_XM_047423142.1	XM_047423142	171	-25.9	2 20	4024 4044	18	0.7222	0.9444	TMEM245	23731
mir4100	hg38_ncbiRefSeq_XM_011518449.3	XM_011518449	171	-25.9	2 20	4024 4044	18	0.7222	0.9444	TMEM245	23731
mir4100	hg38_ncbiRefSeq_XM_047423140.1	XM_047423140	171	-25.9	2 20	4024 4044	18	0.7222	0.9444	TMEM245	23731
mir4100	hg38_ncbiRefSeq_XR_001746910.2	XR_001746910	170	-23.11	2 20	279 300	19	0.8421	0.8421	LOC105376242	105376242
mir4100	hg38_ncbiRefSeq_XR_930282.3	XR_930282	170	-23.11	2 20	279 300	19	0.8421	0.8421	LOC105376242	105376242
mir4100	hg38_ncbiRefSeq_XR_001746913.2	XR_001746913	170	-23.11	2 20	279 300	19	0.8421	0.8421	LOC105376242	105376242
mir4100	hg38_ncbiRefSeq_XR_001746914.2	XR_001746914	170	-23.11	2 20	279 300	19	0.8421	0.8421	LOC105376242	105376242
mir4100	hg38_ncbiRefSeq_XR_001746911.2	XR_001746911	170	-23.11	2 20	279 300	19	0.8421	0.8421	LOC105376242	105376242
mir4100	hg38_ncbiRefSeq_XR_001746912.2	XR_001746912	170	-23.11	2 20	279 300	19	0.8421	0.8421	LOC105376242	105376242
mir4100	hg38_ncbiRefSeq_XR_930281.3	XR_930281	170	-23.11	2 20	256 277	19	0.8421	0.8421	LOC105376242	105376242
mir4100	hg38_ncbiRefSeq_XR_930142.4	XR_930142	169	-24.35	2 20	1648 1667	18	0.7778	0.9444	LOC105376158	105376158
mir4100	hg38_ncbiRefSeq_NM_001300884.1	NM_001300884	168	-22.53	2 19	6005 6027	19	0.8421	0.8947	CHIC1	53344
mir4100	hg38_ncbiRefSeq_NM_001039840.4	NM_001039840	168	-22.53	2 19	6005 6027	19	0.8421	0.8947	CHIC1	53344
mir4100	hg38_ncbiRefSeq_XM_017029583.2	XM_017029583	168	-22.53	2 19	6005 6027	19	0.8421	0.8947	CHIC1	53344
mir4100	hg38_ncbiRefSeq_XM_011530920.3	XM_011530920	169	-22.11	2 19	1835 1856	18	0.7778	0.9444	RPS6KA6	27330
mir4100	hg38_ncbiRefSeq_XM_017029423.2	XM_017029423	169	-22.11	2 19	1835 1856	18	0.7778	0.9444	RPS6KA6	27330
mir4100	hg38_ncbiRefSeq_NM_001330512.1	NM_001330512	169	-22.11	2 19	1835 1856	18	0.7778	0.9444	RPS6KA6	27330
mir4100	hg38_ncbiRefSeq_XM_017029424.2	XM_017029424	169	-22.11	2 19	1835 1856	18	0.7778	0.9444	RPS6KA6	27330
mir4100	hg38_ncbiRefSeq_XM_011530917.3	XM_011530917	169	-22.11	2 19	1835 1856	18	0.7778	0.9444	RPS6KA6	27330
mir4100	hg38_ncbiRefSeq_XM_047441996.1	XM_047441996	169	-22.11	2 19	1835 1856	18	0.7778	0.9444	RPS6KA6	27330
mir4100	hg38_ncbiRefSeq_XM_017029425.2	XM_017029425	169	-22.11	2 19	1835 1856	18	0.7778	0.9444	RPS6KA6	27330
mir4100	hg38_ncbiRefSeq_XM_011530919.3	XM_011530919	169	-22.11	2 19	1835 1856	18	0.7778	0.9444	RPS6KA6	27330
mir4100	hg38_ncbiRefSeq_XM_047441997.1	XM_047441997	169	-22.11	2 19	1835 1856	18	0.7778	0.9444	RPS6KA6	27330
mir4100	hg38_ncbiRefSeq_NM_014496.5	NM_014496	169	-22.11	2 19	1835 1856	18	0.7778	0.9444	RPS6KA6	27330
mir4100	hg38_ncbiRefSeq_NM_001012428.2	NM_001012428	169	-23.38	2 19	1123 1144	18	0.8333	0.8889	ASB11	140456
mir4100	hg38_ncbiRefSeq_NM_080873.3	NM_080873	169	-23.38	2 19	1123 1144	18	0.8333	0.8889	ASB11	140456
mir4100	hg38_ncbiRefSeq_NM_001201583.2	NM_001201583	169	-23.38	2 19	1123 1144	18	0.8333	0.8889	ASB11	140456
mir4100	hg38_ncbiRefSeq_NR_171575.1	NR_171575	174	-23.84	2 19	4663 4683	17	0.8824	0.8824	AKAP17BP	139516
mir4100	hg38_ncbiRefSeq_NM_017863.2	NM_017863	169	-21.86	2 19	459 480	18	0.8333	0.8889	CT55	54967
mir4100	hg38_ncbiRefSeq_NM_001031705.3	NM_001031705	169	-21.86	2 19	106 127	18	0.8333	0.8889	CT55	54967
mir4100	hg38_ncbiRefSeq_XM_011531140.3	XM_011531140	173	-22.8	2 18	1285 1305	16	0.875	0.9375	GABRE	2564
mir4100	hg38_ncbiRefSeq_XM_017029388.2	XM_017029388	173	-22.8	2 18	1285 1305	16	0.875	0.9375	GABRE	2564
mir4100	hg38_ncbiRefSeq_XM_047441960.1	XM_047441960	173	-22.8	2 18	1285 1305	16	0.875	0.9375	GABRE	2564
mir4100	hg38_ncbiRefSeq_XM_047441959.1	XM_047441959	173	-22.8	2 18	1285 1305	16	0.875	0.9375	GABRE	2564
mir4100	hg38_ncbiRefSeq_XM_024452360.2	XM_024452360	173	-22.8	2 18	1285 1305	16	0.875	0.9375	GABRE	2564
mir4100	hg38_ncbiRefSeq_NM_004961.4	NM_004961	173	-22.8	2 18	1285 1305	16	0.875	0.9375	GABRE	2564
mir4100	hg38_ncbiRefSeq_XR_007068354.1	XR_007068354	168	-20.4	2 19	1572 1591	17	0.8235	0.9412	PLXNB3-AS1	102723591
mir4100	hg38_ncbiRefSeq_XR_007068351.1	XR_007068351	168	-20.4	2 19	1567 1586	17	0.8235	0.9412	PLXNB3-AS1	102723591
mir4100	hg38_ncbiRefSeq_XR_430559.4	XR_430559	168	-20.4	2 19	1562 1581	17	0.8235	0.9412	PLXNB3-AS1	102723591
mir4100	hg38_ncbiRefSeq_XR_430558.4	XR_430558	168	-20.4	2 19	730 749	17	0.8235	0.9412	PLXNB3-AS1	102723591
mir4100	hg38_ncbiRefSeq_XR_007068353.1	XR_007068353	168	-20.4	2 19	730 749	17	0.8235	0.9412	PLXNB3-AS1	102723591
mir4100	hg38_ncbiRefSeq_XR_007068352.1	XR_007068352	168	-20.4	2 19	788 807	17	0.8235	0.9412	PLXNB3-AS1	102723591
mir4100	hg38_ncbiRefSeq_XR_938540.3	XR_938540	168	-20.4	2 19	1638 1657	17	0.8235	0.9412	PLXNB3-AS1	102723591
mir4100	hg38_ncbiRefSeq_XM_047442748.1	XM_047442748	175	-26.73	2 20	3393 3413	18	0.8333	0.8889	UTY	7404
mir4100	hg38_ncbiRefSeq_XM_047442749.1	XM_047442749	175	-26.73	2 20	3393 3413	18	0.8333	0.8889	UTY	7404
mir4100	hg38_ncbiRefSeq_XM_047442751.1	XM_047442751	175	-26.73	2 20	3393 3413	18	0.8333	0.8889	UTY	7404
mir4100	hg38_ncbiRefSeq_XM_047442754.1	XM_047442754	175	-26.73	2 20	3393 3413	18	0.8333	0.8889	UTY	7404
mir4100	hg38_ncbiRefSeq_XM_047442752.1	XM_047442752	175	-26.73	2 20	3393 3413	18	0.8333	0.8889	UTY	7404
mir4100	hg38_ncbiRefSeq_NM_001318205.2	NM_001318205	169	-23.84	2 20	72 91	18	0.8333	0.8889	VTI1A	143187
mir4100	hg38_ncbiRefSeq_NM_001365712.1	NM_001365712	169	-23.84	2 20	72 91	18	0.8333	0.8889	VTI1A	143187
mir4100	hg38_ncbiRefSeq_XM_005252400.2	XM_005252400	178	-27.23	2 20	2015 2036	19	0.8421	0.9474	ARL5B	221079
mir4100	hg38_ncbiRefSeq_NM_178815.5	NM_178815	178	-27.23	2 20	2015 2036	19	0.8421	0.9474	ARL5B	221079
mir4100	hg38_ncbiRefSeq_XM_005252401.5	XM_005252401	178	-27.23	2 20	2015 2036	19	0.8421	0.9474	ARL5B	221079
mir4100	hg38_ncbiRefSeq_XR_007062205.1	XR_007062205	171	-22.08	2 20	16695 16715	18	0.7778	0.8889	LOC124902464	124902464
mir4100	hg38_ncbiRefSeq_XR_007062237.1	XR_007062237	170	-22.55	2 19	2991 3011	17	0.7647	0.9412	LOC124902478	124902478
mir4100	hg38_ncbiRefSeq_NR_120621.1	NR_120621	170	-22.25	2 19	1370 1390	17	0.8235	0.8824	LINC02681	101927419
mir4100	hg38_ncbiRefSeq_XR_001747587.2	XR_001747587	169	-23.29	2 19	1007 1028	18	0.8333	0.8889	LOC107984268	107984268
mir4100	hg38_ncbiRefSeq_XM_011540208.2	XM_011540208	172	-24.8	2 19	3309 3331	19	0.8947	0.8947	LRRC27	80313
mir4100	hg38_ncbiRefSeq_NM_030626.3	NM_030626	172	-24.8	2 19	3309 3331	19	0.8947	0.8947	LRRC27	80313
mir4100	hg38_ncbiRefSeq_XM_047425786.1	XM_047425786	172	-24.8	2 19	3309 3331	19	0.8947	0.8947	LRRC27	80313
mir4100	hg38_ncbiRefSeq_NM_001143757.2	NM_001143757	172	-24.8	2 19	3309 3331	19	0.8947	0.8947	LRRC27	80313
mir4100	hg38_ncbiRefSeq_XM_047425785.1	XM_047425785	172	-24.8	2 19	3309 3331	19	0.8947	0.8947	LRRC27	80313
mir4100	hg38_ncbiRefSeq_XM_011540210.4	XM_011540210	172	-24.8	2 19	3309 3331	19	0.8947	0.8947	LRRC27	80313
mir4100	hg38_ncbiRefSeq_NM_001256424.2	NM_001256424	170	-22.49	2 19	3870 3890	17	0.8235	0.8824	GUCY1A2	2977
mir4100	hg38_ncbiRefSeq_NM_000855.3	NM_000855	170	-22.49	2 19	3870 3890	17	0.8235	0.8824	GUCY1A2	2977
mir4100	hg38_ncbiRefSeq_NM_001393937.1	NM_001393937	170	-27	2 19	2043 2063	17	0.8235	0.8824	MICAL2	9645
mir4100	hg38_ncbiRefSeq_NR_134636.3	NR_134636	168	-20.71	2 18	3754 3775	17	0.8824	0.8824	NUP160	23279
mir4100	hg38_ncbiRefSeq_NM_001392034.1	NM_001392034	169	-21.49	2 18	2618 2638	16	0.875	0.875	AAMDC	28971
mir4100	hg38_ncbiRefSeq_NM_001392068.1	NM_001392068	169	-21.49	2 18	2637 2657	16	0.875	0.875	AAMDC	28971
mir4100	hg38_ncbiRefSeq_NM_001316957.3	NM_001316957	169	-21.49	2 18	2533 2553	16	0.875	0.875	AAMDC	28971
mir4100	hg38_ncbiRefSeq_NM_001316958.3	NM_001316958	169	-21.49	2 18	2618 2638	16	0.875	0.875	AAMDC	28971
mir4100	hg38_ncbiRefSeq_XM_017017620.2	XM_017017620	169	-21.49	2 18	2533 2553	16	0.875	0.875	AAMDC	28971
mir4100	hg38_ncbiRefSeq_XR_948009.2	XR_948009	173	-22.7	2 20	90 109	18	0.8889	0.8889	LOC105369489	105369489
mir4100	hg38_ncbiRefSeq_XM_011519907.3	XM_011519907	169	-21.97	2 19	905 926	18	0.7778	0.9444	SYT9	143425
mir4100	hg38_ncbiRefSeq_NM_206940.2	NM_206940	169	-23.15	2 19	1058 1079	18	0.7778	0.9444	MS4A7	58475
mir4100	hg38_ncbiRefSeq_NM_206939.2	NM_206939	169	-23.15	2 19	1058 1079	18	0.7778	0.9444	MS4A7	58475
mir4100	hg38_ncbiRefSeq_NM_206938.2	NM_206938	169	-23.15	2 19	1058 1079	18	0.7778	0.9444	MS4A7	58475
mir4100	hg38_ncbiRefSeq_NM_021201.5	NM_021201	169	-23.15	2 19	1058 1079	18	0.7778	0.9444	MS4A7	58475
mir4100	hg38_ncbiRefSeq_XR_007062840.1	XR_007062840	170	-24.39	2 20	191 212	19	0.8421	0.8421	LOC124902735	124902735
mir4100	hg38_ncbiRefSeq_NM_001378407.1	NM_001378407	170	-21.1	2 19	4012 4032	17	0.7647	0.9412	PDE3A	5139
mir4100	hg38_ncbiRefSeq_NM_000921.5	NM_000921	170	-21.1	2 19	4012 4032	17	0.7647	0.9412	PDE3A	5139
mir4100	hg38_ncbiRefSeq_NM_001378408.1	NM_001378408	170	-21.1	2 19	4166 4186	17	0.7647	0.9412	PDE3A	5139
mir4100	hg38_ncbiRefSeq_NM_001244683.2	NM_001244683	170	-21.1	2 19	4012 4032	17	0.7647	0.9412	PDE3A	5139
mir4100	hg38_ncbiRefSeq_XM_017019269.3	XM_017019269	169	-27.98	2 20	6107 6126	18	0.8333	0.8889	ITPR2	3709
mir4100	hg38_ncbiRefSeq_XR_007063344.1	XR_007063344	176	-28.12	2 19	589 608	17	0.9412	0.9412	LINC03056	124902951
mir4100	hg38_ncbiRefSeq_NM_000217.3	NM_000217	170	-20.05	2 19	5309 5329	17	0.7647	0.9412	KCNA1	3736
mir4100	hg38_ncbiRefSeq_NR_123717.2	NR_123717	176	-32.32	2 19	123 142	17	0.9412	0.9412	VAMP1	6843
mir4100	hg38_ncbiRefSeq_NM_001319242.1	NM_001319242	176	-25.68	2 18	1260 1281	17	0.9412	0.9412	CLEC12B	387837
mir4100	hg38_ncbiRefSeq_XM_047428833.1	XM_047428833	176	-25.68	2 18	1267 1288	17	0.9412	0.9412	CLEC12B	387837
mir4100	hg38_ncbiRefSeq_NM_205852.3	NM_205852	176	-25.68	2 18	1260 1281	17	0.9412	0.9412	CLEC12B	387837
mir4100	hg38_ncbiRefSeq_XM_017020620.3	XM_017020620	170	-20.03	2 19	8545 8565	17	0.7059	1	PCDH9	5101
mir4100	hg38_ncbiRefSeq_XR_007063686.1	XR_007063686	174	-28.01	2 20	19461 19482	19	0.8421	0.8947	ENOX1	55068
mir4100	hg38_ncbiRefSeq_XM_047430221.1	XM_047430221	174	-27.32	2 19	1843 1863	17	0.7647	1	MCF2L	23263
mir4100	hg38_ncbiRefSeq_XM_047430220.1	XM_047430220	174	-27.32	2 19	1843 1863	17	0.7647	1	MCF2L	23263
mir4100	hg38_ncbiRefSeq_XM_011537482.2	XM_011537482	174	-27.32	2 19	1843 1863	17	0.7647	1	MCF2L	23263
mir4100	hg38_ncbiRefSeq_XM_011537483.3	XM_011537483	174	-27.32	2 19	1843 1863	17	0.7647	1	MCF2L	23263
mir4100	hg38_ncbiRefSeq_XM_047430222.1	XM_047430222	174	-27.32	2 19	1843 1863	17	0.7647	1	MCF2L	23263
mir4100	hg38_ncbiRefSeq_XM_017020495.2	XM_017020495	174	-27.32	2 19	1843 1863	17	0.7647	1	MCF2L	23263
mir4100	hg38_ncbiRefSeq_XM_017020493.2	XM_017020493	174	-27.32	2 19	1843 1863	17	0.7647	1	MCF2L	23263
mir4100	hg38_ncbiRefSeq_XM_011537486.3	XM_011537486	174	-27.32	2 19	1843 1863	17	0.7647	1	MCF2L	23263
mir4100	hg38_ncbiRefSeq_NM_001112732.3	NM_001112732	174	-27.32	2 19	1843 1863	17	0.7647	1	MCF2L	23263
mir4100	hg38_ncbiRefSeq_XM_047430223.1	XM_047430223	174	-27.32	2 19	1843 1863	17	0.7647	1	MCF2L	23263
mir4100	hg38_ncbiRefSeq_XM_011537485.2	XM_011537485	174	-27.32	2 19	1843 1863	17	0.7647	1	MCF2L	23263
mir4100	hg38_ncbiRefSeq_XM_011537488.2	XM_011537488	174	-27.32	2 19	1843 1863	17	0.7647	1	MCF2L	23263
mir4100	hg38_ncbiRefSeq_NM_001366644.2	NM_001366644	174	-27.32	2 19	1843 1863	17	0.7647	1	MCF2L	23263
mir4100	hg38_ncbiRefSeq_XM_011537490.2	XM_011537490	174	-27.32	2 19	1843 1863	17	0.7647	1	MCF2L	23263
mir4100	hg38_ncbiRefSeq_NM_001320816.2	NM_001320816	174	-27.32	2 19	1843 1863	17	0.7647	1	MCF2L	23263
mir4100	hg38_ncbiRefSeq_XM_011537484.2	XM_011537484	174	-27.32	2 19	1843 1863	17	0.7647	1	MCF2L	23263
mir4100	hg38_ncbiRefSeq_NM_000621.5	NM_000621	174	-20.99	2 19	124 144	17	0.8235	0.9412	HTR2A	3356
mir4100	hg38_ncbiRefSeq_NM_001165947.5	NM_001165947	174	-20.99	2 19	124 144	17	0.8235	0.9412	HTR2A	3356
mir4100	hg38_ncbiRefSeq_NM_001378924.1	NM_001378924	174	-20.99	2 19	124 144	17	0.8235	0.9412	HTR2A	3356
mir4100	hg38_ncbiRefSeq_XR_001749882.2	XR_001749882	168	-26.11	2 20	2475 2495	19	0.8421	0.8947	LOC105370221	105370221
mir4100	hg38_ncbiRefSeq_XR_941991.3	XR_941991	168	-26.11	2 20	2475 2495	19	0.8421	0.8947	LOC105370221	105370221
mir4100	hg38_ncbiRefSeq_XM_017020494.2	XM_017020494	174	-27.32	2 19	1843 1863	17	0.7647	1	MCF2L	23263
mir4100	hg38_ncbiRefSeq_XM_047430224.1	XM_047430224	174	-27.32	2 19	1843 1863	17	0.7647	1	MCF2L	23263
mir4100	hg38_ncbiRefSeq_NM_024979.4	NM_024979	174	-27.32	2 19	1843 1863	17	0.7647	1	MCF2L	23263
mir4100	hg38_ncbiRefSeq_NM_001320815.2	NM_001320815	174	-27.32	2 19	1843 1863	17	0.7647	1	MCF2L	23263
mir4100	hg38_ncbiRefSeq_XM_011537487.2	XM_011537487	174	-27.32	2 19	1843 1863	17	0.7647	1	MCF2L	23263
mir4100	hg38_ncbiRefSeq_XM_047430225.1	XM_047430225	174	-27.32	2 19	1843 1863	17	0.7647	1	MCF2L	23263
mir4100	hg38_ncbiRefSeq_NM_001366646.2	NM_001366646	174	-27.32	2 19	1843 1863	17	0.7647	1	MCF2L	23263
mir4100	hg38_ncbiRefSeq_NM_001366645.2	NM_001366645	174	-27.32	2 19	1843 1863	17	0.7647	1	MCF2L	23263
mir4100	hg38_ncbiRefSeq_XM_011537491.2	XM_011537491	174	-27.32	2 19	1843 1863	17	0.7647	1	MCF2L	23263
mir4100	hg38_ncbiRefSeq_NM_001321818.2	NM_001321818	169	-24.03	2 18	109 129	16	0.75	1	RAD51B	5890
mir4100	hg38_ncbiRefSeq_XM_024449575.2	XM_024449575	170	-22.72	2 20	169 190	19	0.7895	0.8947	LRRC9	341883
mir4100	hg38_ncbiRefSeq_XR_002957595.1	XR_002957595	170	-21.41	2 19	846 866	17	0.8235	0.8824	LOC112268130	112268130
mir4100	hg38_ncbiRefSeq_NM_001394532.1	NM_001394532	172	-25.29	2 19	2783 2802	17	0.8824	0.9412	THSD4	79875
mir4100	hg38_ncbiRefSeq_NM_024817.3	NM_024817	172	-25.29	2 19	2783 2802	17	0.8824	0.9412	THSD4	79875
mir4100	hg38_ncbiRefSeq_XM_047433080.1	XM_047433080	172	-25.29	2 19	2783 2802	17	0.8824	0.9412	THSD4	79875
mir4100	hg38_ncbiRefSeq_XM_017022582.3	XM_017022582	172	-25.29	2 19	2783 2802	17	0.8824	0.9412	THSD4	79875
mir4100	hg38_ncbiRefSeq_XM_017022585.2	XM_017022585	172	-25.29	2 19	2783 2802	17	0.8824	0.9412	THSD4	79875
mir4100	hg38_ncbiRefSeq_NM_001323031.2	NM_001323031	178	-28.52	2 20	1791 1812	19	0.8421	0.9474	SV2B	9899
mir4100	hg38_ncbiRefSeq_NM_001167580.3	NM_001167580	178	-28.52	2 20	1791 1812	19	0.8421	0.9474	SV2B	9899
mir4100	hg38_ncbiRefSeq_NM_001323033.3	NM_001323033	178	-28.52	2 20	1791 1812	19	0.8421	0.9474	SV2B	9899
mir4100	hg38_ncbiRefSeq_NM_001323034.3	NM_001323034	178	-28.52	2 20	1791 1812	19	0.8421	0.9474	SV2B	9899
mir4100	hg38_ncbiRefSeq_NM_001323032.3	NM_001323032	178	-28.52	2 20	1791 1812	19	0.8421	0.9474	SV2B	9899
mir4100	hg38_ncbiRefSeq_NM_014848.7	NM_014848	178	-28.52	2 20	1791 1812	19	0.8421	0.9474	SV2B	9899
mir4100	hg38_ncbiRefSeq_NM_001323036.3	NM_001323036	178	-28.52	2 20	1791 1812	19	0.8421	0.9474	SV2B	9899
mir4100	hg38_ncbiRefSeq_NM_001323038.3	NM_001323038	178	-28.52	2 20	1791 1812	19	0.8421	0.9474	SV2B	9899
mir4100	hg38_ncbiRefSeq_NM_001323037.3	NM_001323037	178	-28.52	2 20	1791 1812	19	0.8421	0.9474	SV2B	9899
mir4100	hg38_ncbiRefSeq_NM_001323039.3	NM_001323039	178	-28.52	2 20	1791 1812	19	0.8421	0.9474	SV2B	9899
mir4100	hg38_ncbiRefSeq_NM_001323040.3	NM_001323040	178	-28.52	2 20	1791 1812	19	0.8421	0.9474	SV2B	9899
mir4100	hg38_ncbiRefSeq_XM_047433392.1	XM_047433392	178	-28.52	2 20	1791 1812	19	0.8421	0.9474	SV2B	9899
mir4100	hg38_ncbiRefSeq_XM_017022761.2	XM_017022761	178	-28.52	2 20	1791 1812	19	0.8421	0.9474	SV2B	9899
mir4100	hg38_ncbiRefSeq_XM_017022762.2	XM_017022762	178	-28.52	2 20	1791 1812	19	0.8421	0.9474	SV2B	9899
mir4100	hg38_ncbiRefSeq_XM_005254998.4	XM_005254998	178	-28.52	2 20	1791 1812	19	0.8421	0.9474	SV2B	9899
mir4100	hg38_ncbiRefSeq_NM_001199877.2	NM_001199877	178	-26.98	2 20	673 695	20	0.85	0.9	SERF2	10169
mir4100	hg38_ncbiRefSeq_XM_024449863.2	XM_024449863	169	-23.27	2 20	1800 1822	20	0.85	0.85	FAM227B	196951
mir4100	hg38_ncbiRefSeq_XM_011522044.3	XM_011522044	172	-25.29	2 19	2783 2802	17	0.8824	0.9412	THSD4	79875
mir4100	hg38_ncbiRefSeq_XM_017022586.2	XM_017022586	172	-25.29	2 19	2783 2802	17	0.8824	0.9412	THSD4	79875
mir4100	hg38_ncbiRefSeq_NM_001286429.2	NM_001286429	172	-25.29	2 19	2783 2802	17	0.8824	0.9412	THSD4	79875
mir4100	hg38_ncbiRefSeq_XM_017022584.2	XM_017022584	172	-25.29	2 19	2783 2802	17	0.8824	0.9412	THSD4	79875
mir4100	hg38_ncbiRefSeq_XM_011522043.4	XM_011522043	172	-25.29	2 19	2783 2802	17	0.8824	0.9412	THSD4	79875
mir4100	hg38_ncbiRefSeq_NM_018958.3	NM_018958	169	-30.58	2 20	164 183	18	0.8333	0.8889	NPAP1	23742
mir4100	hg38_ncbiRefSeq_NM_001199876.1	NM_001199876	178	-26.98	2 20	474 496	20	0.85	0.9	SERF2	10169
mir4100	hg38_ncbiRefSeq_NM_001199875.1	NM_001199875	178	-26.98	2 20	474 496	20	0.85	0.9	SERF2	10169
mir4100	hg38_ncbiRefSeq_NM_001018108.4	NM_001018108	178	-26.98	2 20	673 695	20	0.85	0.9	SERF2	10169
mir4100	hg38_ncbiRefSeq_NM_001199878.2	NM_001199878	178	-26.98	2 20	673 695	20	0.85	0.9	SERF2	10169
mir4100	hg38_ncbiRefSeq_XR_001751622.3	XR_001751622	173	-24.43	2 19	446 467	18	0.8889	0.8889	DNAJA4-DT	105370911
mir4100	hg38_ncbiRefSeq_XR_001751620.3	XR_001751620	173	-24.43	2 19	330 351	18	0.8889	0.8889	DNAJA4-DT	105370911
mir4100	hg38_ncbiRefSeq_XR_001751621.1	XR_001751621	173	-24.43	2 19	313 334	18	0.8889	0.8889	DNAJA4-DT	105370911
mir4100	hg38_ncbiRefSeq_XM_047433427.1	XM_047433427	169	-21.57	2 19	6219 6240	18	0.7778	0.9444	LOC124903566	124903566
mir4100	hg38_ncbiRefSeq_XM_047433426.1	XM_047433426	169	-21.57	2 19	6219 6240	18	0.7778	0.9444	LOC124903566	124903566
mir4100	hg38_ncbiRefSeq_XM_047434393.1	XM_047434393	175	-23.5	2 20	1106 1126	18	0.8333	0.8889	MRTFB	57496
mir4100	hg38_ncbiRefSeq_XM_047434402.1	XM_047434402	175	-23.5	2 20	1106 1126	18	0.8333	0.8889	MRTFB	57496
mir4100	hg38_ncbiRefSeq_XM_017023501.3	XM_017023501	175	-23.5	2 20	1106 1126	18	0.8333	0.8889	MRTFB	57496
mir4100	hg38_ncbiRefSeq_XM_047434392.1	XM_047434392	175	-23.5	2 20	1106 1126	18	0.8333	0.8889	MRTFB	57496
mir4100	hg38_ncbiRefSeq_XM_047434405.1	XM_047434405	175	-23.5	2 20	1106 1126	18	0.8333	0.8889	MRTFB	57496
mir4100	hg38_ncbiRefSeq_NM_014048.4	NM_014048	175	-23.5	2 20	1106 1126	18	0.8333	0.8889	MRTFB	57496
mir4100	hg38_ncbiRefSeq_XM_047434398.1	XM_047434398	175	-23.5	2 20	1106 1126	18	0.8333	0.8889	MRTFB	57496
mir4100	hg38_ncbiRefSeq_XM_006720914.3	XM_006720914	175	-23.5	2 20	1106 1126	18	0.8333	0.8889	MRTFB	57496
mir4100	hg38_ncbiRefSeq_XM_005255452.4	XM_005255452	175	-23.5	2 20	1106 1126	18	0.8333	0.8889	MRTFB	57496
mir4100	hg38_ncbiRefSeq_XM_047434399.1	XM_047434399	175	-23.5	2 20	1106 1126	18	0.8333	0.8889	MRTFB	57496
mir4100	hg38_ncbiRefSeq_XM_047434390.1	XM_047434390	175	-23.5	2 20	1106 1126	18	0.8333	0.8889	MRTFB	57496
mir4100	hg38_ncbiRefSeq_XM_047434391.1	XM_047434391	175	-23.5	2 20	1106 1126	18	0.8333	0.8889	MRTFB	57496
mir4100	hg38_ncbiRefSeq_NM_001308142.2	NM_001308142	175	-23.5	2 20	1106 1126	18	0.8333	0.8889	MRTFB	57496
mir4100	hg38_ncbiRefSeq_NM_001365412.2	NM_001365412	175	-23.5	2 20	1106 1126	18	0.8333	0.8889	MRTFB	57496
mir4100	hg38_ncbiRefSeq_XM_047434403.1	XM_047434403	175	-23.5	2 20	1106 1126	18	0.8333	0.8889	MRTFB	57496
mir4100	hg38_ncbiRefSeq_XM_047434400.1	XM_047434400	175	-23.5	2 20	1106 1126	18	0.8333	0.8889	MRTFB	57496
mir4100	hg38_ncbiRefSeq_XM_011522568.3	XM_011522568	175	-23.5	2 20	1106 1126	18	0.8333	0.8889	MRTFB	57496
mir4100	hg38_ncbiRefSeq_XM_006720909.5	XM_006720909	175	-23.5	2 20	1106 1126	18	0.8333	0.8889	MRTFB	57496
mir4100	hg38_ncbiRefSeq_XM_047434401.1	XM_047434401	175	-23.5	2 20	1106 1126	18	0.8333	0.8889	MRTFB	57496
mir4100	hg38_ncbiRefSeq_XM_047434396.1	XM_047434396	175	-23.5	2 20	1106 1126	18	0.8333	0.8889	MRTFB	57496
mir4100	hg38_ncbiRefSeq_XM_017023502.1	XM_017023502	175	-23.5	2 20	1106 1126	18	0.8333	0.8889	MRTFB	57496
mir4100	hg38_ncbiRefSeq_XM_047434395.1	XM_047434395	175	-23.5	2 20	1106 1126	18	0.8333	0.8889	MRTFB	57496
mir4100	hg38_ncbiRefSeq_XM_047434394.1	XM_047434394	175	-23.5	2 20	1106 1126	18	0.8333	0.8889	MRTFB	57496
mir4100	hg38_ncbiRefSeq_XM_047434397.1	XM_047434397	175	-23.5	2 20	1106 1126	18	0.8333	0.8889	MRTFB	57496
mir4100	hg38_ncbiRefSeq_XM_017023503.3	XM_017023503	175	-23.5	2 20	1106 1126	18	0.8333	0.8889	MRTFB	57496
mir4100	hg38_ncbiRefSeq_NM_022166.4	NM_022166	174	-25.61	2 19	6422 6442	17	0.8235	0.9412	XYLT1	64131
mir4100	hg38_ncbiRefSeq_XM_047434458.1	XM_047434458	174	-25.61	2 19	6422 6442	17	0.8235	0.9412	XYLT1	64131
mir4100	hg38_ncbiRefSeq_NM_001365414.2	NM_001365414	175	-23.5	2 20	1106 1126	18	0.8333	0.8889	MRTFB	57496
mir4100	hg38_ncbiRefSeq_NM_001365413.2	NM_001365413	175	-23.5	2 20	1106 1126	18	0.8333	0.8889	MRTFB	57496
mir4100	hg38_ncbiRefSeq_NM_001365411.2	NM_001365411	175	-23.5	2 20	1106 1126	18	0.8333	0.8889	MRTFB	57496
mir4100	hg38_ncbiRefSeq_XM_047434404.1	XM_047434404	175	-23.5	2 20	1106 1126	18	0.8333	0.8889	MRTFB	57496
mir4100	hg38_ncbiRefSeq_XM_017023504.2	XM_017023504	175	-23.5	2 20	1106 1126	18	0.8333	0.8889	MRTFB	57496
mir4100	hg38_ncbiRefSeq_XM_011522569.3	XM_011522569	175	-23.5	2 20	1106 1126	18	0.8333	0.8889	MRTFB	57496
mir4100	hg38_ncbiRefSeq_XM_006721124.4	XM_006721124	170	-25.97	2 20	125 146	19	0.7895	0.8947	CETP	1071
mir4100	hg38_ncbiRefSeq_XR_007065174.1	XR_007065174	170	-23.11	2 20	1984 2005	19	0.7895	0.8947	LOC124903752	124903752
mir4100	hg38_ncbiRefSeq_XM_005256564.5	XM_005256564	170	-20.21	2 19	2306 2326	17	0.7647	0.9412	MPRIP	23164
mir4100	hg38_ncbiRefSeq_XM_047435686.1	XM_047435686	170	-20.21	2 19	2306 2326	17	0.7647	0.9412	MPRIP	23164
mir4100	hg38_ncbiRefSeq_NM_015134.4	NM_015134	170	-20.21	2 19	2306 2326	17	0.7647	0.9412	MPRIP	23164
mir4100	hg38_ncbiRefSeq_NM_201274.4	NM_201274	170	-20.21	2 19	2408 2428	17	0.7647	0.9412	MPRIP	23164
mir4100	hg38_ncbiRefSeq_XM_047435683.1	XM_047435683	170	-20.21	2 19	2306 2326	17	0.7647	0.9412	MPRIP	23164
mir4100	hg38_ncbiRefSeq_XM_005256563.5	XM_005256563	170	-20.21	2 19	2306 2326	17	0.7647	0.9412	MPRIP	23164
mir4100	hg38_ncbiRefSeq_XM_047435684.1	XM_047435684	170	-20.21	2 19	2306 2326	17	0.7647	0.9412	MPRIP	23164
mir4100	hg38_ncbiRefSeq_XM_011523763.3	XM_011523763	170	-20.21	2 19	2306 2326	17	0.7647	0.9412	MPRIP	23164
mir4100	hg38_ncbiRefSeq_XM_047435685.1	XM_047435685	170	-20.21	2 19	2306 2326	17	0.7647	0.9412	MPRIP	23164
mir4100	hg38_ncbiRefSeq_XM_011523766.3	XM_011523766	170	-20.21	2 19	2306 2326	17	0.7647	0.9412	MPRIP	23164
mir4100	hg38_ncbiRefSeq_XM_011523764.3	XM_011523764	170	-20.21	2 19	2306 2326	17	0.7647	0.9412	MPRIP	23164
mir4100	hg38_ncbiRefSeq_NM_001364716.4	NM_001364716	170	-20.21	2 19	2306 2326	17	0.7647	0.9412	MPRIP	23164
mir4100	hg38_ncbiRefSeq_XM_047436055.1	XM_047436055	170	-26.48	2 19	118 138	17	0.8235	0.8824	NA	NA
mir4100	hg38_ncbiRefSeq_NM_001346768.2	NM_001346768	170	-26.48	2 19	118 138	17	0.8235	0.8824	MYO18A	399687
mir4100	hg38_ncbiRefSeq_XM_047436051.1	XM_047436051	170	-26.48	2 19	118 138	17	0.8235	0.8824	NA	NA
mir4100	hg38_ncbiRefSeq_XM_047436052.1	XM_047436052	170	-26.48	2 19	118 138	17	0.8235	0.8824	NA	NA
mir4100	hg38_ncbiRefSeq_XM_047436053.1	XM_047436053	170	-26.48	2 19	118 138	17	0.8235	0.8824	NA	NA
mir4100	hg38_ncbiRefSeq_XM_047436046.1	XM_047436046	170	-26.48	2 19	118 138	17	0.8235	0.8824	NA	NA
mir4100	hg38_ncbiRefSeq_NM_001346767.2	NM_001346767	170	-26.48	2 19	118 138	17	0.8235	0.8824	MYO18A	399687
mir4100	hg38_ncbiRefSeq_XM_047436047.1	XM_047436047	170	-26.48	2 19	118 138	17	0.8235	0.8824	NA	NA
mir4100	hg38_ncbiRefSeq_XM_047436045.1	XM_047436045	170	-26.48	2 19	118 138	17	0.8235	0.8824	NA	NA
mir4100	hg38_ncbiRefSeq_XM_047436040.1	XM_047436040	170	-26.48	2 19	118 138	17	0.8235	0.8824	NA	NA
mir4100	hg38_ncbiRefSeq_NM_001346765.2	NM_001346765	170	-26.48	2 19	118 138	17	0.8235	0.8824	MYO18A	399687
mir4100	hg38_ncbiRefSeq_NM_001346766.2	NM_001346766	170	-26.48	2 19	118 138	17	0.8235	0.8824	MYO18A	399687
mir4100	hg38_ncbiRefSeq_XM_047436041.1	XM_047436041	170	-26.48	2 19	118 138	17	0.8235	0.8824	NA	NA
mir4100	hg38_ncbiRefSeq_XM_047436043.1	XM_047436043	170	-26.48	2 19	118 138	17	0.8235	0.8824	NA	NA
mir4100	hg38_ncbiRefSeq_XM_047436042.1	XM_047436042	170	-26.48	2 19	118 138	17	0.8235	0.8824	NA	NA
mir4100	hg38_ncbiRefSeq_NM_078471.4	NM_078471	170	-26.48	2 19	118 138	17	0.8235	0.8824	MYO18A	399687
mir4100	hg38_ncbiRefSeq_NM_203318.2	NM_203318	170	-26.48	2 19	118 138	17	0.8235	0.8824	MYO18A	399687
mir4100	hg38_ncbiRefSeq_XM_047436044.1	XM_047436044	170	-26.48	2 19	118 138	17	0.8235	0.8824	NA	NA
mir4100	hg38_ncbiRefSeq_XM_047436048.1	XM_047436048	170	-26.48	2 19	118 138	17	0.8235	0.8824	NA	NA
mir4100	hg38_ncbiRefSeq_XM_047436951.1	XM_047436951	168	-21.92	2 19	7026 7045	17	0.8235	0.9412	FBXL20	84961
mir4100	hg38_ncbiRefSeq_NM_032875.3	NM_032875	168	-21.92	2 19	7026 7045	17	0.8235	0.9412	FBXL20	84961
mir4100	hg38_ncbiRefSeq_NM_001184906.2	NM_001184906	168	-21.92	2 19	7026 7045	17	0.8235	0.9412	FBXL20	84961
mir4100	hg38_ncbiRefSeq_NM_001370208.1	NM_001370208	168	-21.92	2 19	7026 7045	17	0.8235	0.9412	FBXL20	84961
mir4100	hg38_ncbiRefSeq_NM_001370209.1	NM_001370209	168	-21.92	2 19	7026 7045	17	0.8235	0.9412	FBXL20	84961
mir4100	hg38_ncbiRefSeq_XM_047436952.1	XM_047436952	168	-21.92	2 19	7026 7045	17	0.8235	0.9412	FBXL20	84961
mir4100	hg38_ncbiRefSeq_NM_014906.5	NM_014906	170	-21.48	2 19	1810 1830	17	0.8235	0.8824	PPM1E	22843
mir4100	hg38_ncbiRefSeq_XM_047435630.1	XM_047435630	170	-21.48	2 19	1810 1830	17	0.8235	0.8824	PPM1E	22843
mir4100	hg38_ncbiRefSeq_XM_024450657.2	XM_024450657	170	-21.48	2 19	1810 1830	17	0.8235	0.8824	PPM1E	22843
mir4100	hg38_ncbiRefSeq_NM_018128.5	NM_018128	173	-24.94	2 19	677 698	18	0.8889	0.8889	TSR1	55720
mir4100	hg38_ncbiRefSeq_NR_147088.2	NR_147088	174	-22.99	2 19	1506 1526	17	0.8235	0.9412	KIAA0753	9851
mir4100	hg38_ncbiRefSeq_NR_147087.2	NR_147087	174	-22.99	2 19	1399 1419	17	0.8235	0.9412	KIAA0753	9851
mir4100	hg38_ncbiRefSeq_NR_147086.2	NR_147086	174	-22.99	2 19	1062 1082	17	0.8235	0.9412	KIAA0753	9851
mir4100	hg38_ncbiRefSeq_NM_001386776.1	NM_001386776	173	-25.49	2 20	168 190	20	0.85	0.9	DTNA	1837
mir4100	hg38_ncbiRefSeq_NM_001392.5	NM_001392	173	-25.49	2 20	168 190	20	0.85	0.9	DTNA	1837
mir4100	hg38_ncbiRefSeq_XM_047437339.1	XM_047437339	173	-25.49	2 20	168 190	20	0.85	0.9	DTNA	1837
mir4100	hg38_ncbiRefSeq_NM_001128175.2	NM_001128175	173	-25.49	2 20	168 190	20	0.85	0.9	DTNA	1837
mir4100	hg38_ncbiRefSeq_XM_047437338.1	XM_047437338	173	-25.49	2 20	168 190	20	0.85	0.9	DTNA	1837
mir4100	hg38_ncbiRefSeq_NM_001386777.1	NM_001386777	173	-25.49	2 20	168 190	20	0.85	0.9	DTNA	1837
mir4100	hg38_ncbiRefSeq_NM_001386775.1	NM_001386775	173	-25.49	2 20	168 190	20	0.85	0.9	DTNA	1837
mir4100	hg38_ncbiRefSeq_XR_007066352.1	XR_007066352	168	-24.95	2 17	2722 2742	15	0.8667	0.9333	SLC14A2-AS1	101927980
mir4100	hg38_ncbiRefSeq_NM_006943.4	NM_006943	170	-23.78	2 19	2839 2859	17	0.8235	0.8824	SOX12	6666
mir4100	hg38_ncbiRefSeq_NM_144628.4	NM_144628	171	-24.05	2 18	2300 2319	16	0.9375	0.9375	TBC1D20	128637
mir4100	hg38_ncbiRefSeq_XR_007067462.1	XR_007067462	170	-20.42	2 19	1636 1656	17	0.7647	0.9412	DZANK1	55184
mir4100	hg38_ncbiRefSeq_NR_160273.1	NR_160273	170	-20.42	2 19	718 738	17	0.7647	0.9412	DZANK1	55184
mir4100	hg38_ncbiRefSeq_NR_160274.1	NR_160274	170	-20.42	2 19	718 738	17	0.7647	0.9412	DZANK1	55184
mir4100	hg38_ncbiRefSeq_XR_937394.3	XR_937394	168	-23.56	2 18	2468 2489	17	0.8824	0.8824	LOC105372577	105372577
mir4100	hg38_ncbiRefSeq_XR_937393.3	XR_937393	168	-23.56	2 18	2443 2464	17	0.8824	0.8824	LOC105372577	105372577
mir4100	hg38_ncbiRefSeq_XR_937391.3	XR_937391	168	-23.56	2 18	2408 2429	17	0.8824	0.8824	LOC105372577	105372577
mir4100	hg38_ncbiRefSeq_XR_001754558.2	XR_001754558	168	-23.56	2 18	2452 2473	17	0.8824	0.8824	LOC105372577	105372577
mir4100	hg38_ncbiRefSeq_XR_937396.3	XR_937396	168	-23.56	2 18	1745 1766	17	0.8824	0.8824	LOC105372577	105372577
mir4100	hg38_ncbiRefSeq_XR_937392.3	XR_937392	168	-23.56	2 18	1685 1706	17	0.8824	0.8824	LOC105372577	105372577
mir4100	hg38_ncbiRefSeq_XR_937398.3	XR_937398	168	-23.56	2 18	1220 1241	17	0.8824	0.8824	LOC105372577	105372577
mir4100	hg38_ncbiRefSeq_XR_937395.2	XR_937395	168	-23.56	2 18	1747 1768	17	0.8824	0.8824	LOC105372577	105372577
mir4100	hg38_ncbiRefSeq_NM_006933.7	NM_006933	169	-19.87	2 18	4740 4760	16	0.8125	0.9375	SLC5A3	6526
mir4100	hg38_ncbiRefSeq_XR_001755577.2	XR_001755577	174	-28.16	2 19	1153 1173	17	0.8824	0.8824	LOC105373053	105373053
mir4100	hg38_ncbiRefSeq_XR_007068121.1	XR_007068121	174	-28.16	2 19	1150 1170	17	0.8824	0.8824	LOC105373053	105373053
mir4100	hg38_ncbiRefSeq_NM_001270483.1	NM_001270483	178	-26.96	2 20	114 135	19	0.8947	0.8947	TST	7263
mir4100	hg38_ncbiRefSeq_NM_003312.6	NM_003312	178	-26.96	2 20	114 135	19	0.8947	0.8947	TST	7263
mir4100	hg38_ncbiRefSeq_XM_047441614.1	XM_047441614	168	-22.58	2 19	1715 1734	17	0.8824	0.8824	GTPBP1	9567
mir4100	hg38_ncbiRefSeq_XM_011530537.3	XM_011530537	168	-22.58	2 19	1715 1734	17	0.8824	0.8824	GTPBP1	9567
mir4100	hg38_ncbiRefSeq_NM_001018050.4	NM_001018050	175	-22.83	2 20	3385 3405	18	0.8333	0.8889	POLR3H	171568
mir4100	hg38_ncbiRefSeq_NM_001018052.4	NM_001018052	175	-22.83	2 20	3385 3405	18	0.8333	0.8889	POLR3H	171568
mir4100	hg38_ncbiRefSeq_NM_138338.5	NM_138338	175	-22.83	2 20	3385 3405	18	0.8333	0.8889	POLR3H	171568
mir4100	hg38_ncbiRefSeq_NM_001282885.2	NM_001282885	175	-22.83	2 20	3385 3405	18	0.8333	0.8889	POLR3H	171568
mir4100	hg38_ncbiRefSeq_NM_001282884.2	NM_001282884	175	-22.83	2 20	3385 3405	18	0.8333	0.8889	POLR3H	171568
mir4100	hg38_ncbiRefSeq_NR_172558.1	NR_172558	169	-22.98	2 19	1764 1786	19	0.8421	0.8421	BTNL10P	100129094
mir4100	hg38_ncbiRefSeq_XR_951640.3	XR_951640	169	-19.4	2 18	238 258	16	0.875	0.875	LOC105373980	105373980
mir4100	hg38_ncbiRefSeq_XR_952263.3	XR_952263	169	-19.4	2 18	238 258	16	0.875	0.875	LOC105373980	105373980
mir4100	hg38_ncbiRefSeq_NM_001349380.2	NM_001349380	174	-23.52	2 20	1795 1816	19	0.7895	0.9474	ZDHHC3	51304
mir4100	hg38_ncbiRefSeq_NM_001330761.2	NM_001330761	174	-23.52	2 20	1795 1816	19	0.7895	0.9474	ZDHHC3	51304
mir4100	hg38_ncbiRefSeq_NM_001349379.2	NM_001349379	174	-23.52	2 20	1795 1816	19	0.7895	0.9474	ZDHHC3	51304
mir4100	hg38_ncbiRefSeq_NM_016598.3	NM_016598	174	-23.52	2 20	1795 1816	19	0.7895	0.9474	ZDHHC3	51304
mir4100	hg38_ncbiRefSeq_NM_001349381.2	NM_001349381	174	-23.52	2 20	1795 1816	19	0.7895	0.9474	ZDHHC3	51304
mir4100	hg38_ncbiRefSeq_NM_001135179.2	NM_001135179	174	-23.52	2 20	1795 1816	19	0.7895	0.9474	ZDHHC3	51304
mir4100	hg38_ncbiRefSeq_NR_146162.2	NR_146162	174	-23.52	2 20	1795 1816	19	0.7895	0.9474	ZDHHC3	51304
mir4100	hg38_ncbiRefSeq_NR_146161.2	NR_146161	174	-23.52	2 20	1795 1816	19	0.7895	0.9474	ZDHHC3	51304
mir4100	hg38_ncbiRefSeq_XR_002959160.1	XR_002959160	177	-32.88	2 20	316 335	18	0.8889	0.9444	LOC105379231	105379231
mir4100	hg38_ncbiRefSeq_XR_002959161.1	XR_002959161	177	-32.88	2 20	213 232	18	0.8889	0.9444	LOC105379231	105379231
mir4100	hg38_ncbiRefSeq_NR_134636.3	NR_134636	168	-20.71	2 18	3510 3531	17	0.8824	0.8824	NUP160	23279
mir4100	hg38_ncbiRefSeq_NM_022166.4	NM_022166	174	-25.61	2 19	6422 6442	17	0.8235	0.9412	XYLT1	64131
mir4098	hg38_ncbiRefSeq_NM_001395317.1	NM_001395317	172	-27.3	2 19	1927 1950	19	0.8947	0.8947	PDE4DIP	9659
mir4098	hg38_ncbiRefSeq_NM_001395321.1	NM_001395321	172	-27.3	2 19	1927 1950	19	0.8947	0.8947	PDE4DIP	9659
mir4098	hg38_ncbiRefSeq_NM_001395320.1	NM_001395320	172	-27.3	2 19	1927 1950	19	0.8947	0.8947	PDE4DIP	9659
mir4098	hg38_ncbiRefSeq_NM_001252512.2	NM_001252512	170	-22.86	2 20	4666 4688	19	0.7895	0.8947	SOAT1	6646
mir4098	hg38_ncbiRefSeq_NM_001252511.2	NM_001252511	170	-22.86	2 20	4666 4688	19	0.7895	0.8947	SOAT1	6646
mir4098	hg38_ncbiRefSeq_NM_003101.6	NM_003101	170	-22.86	2 20	4666 4688	19	0.7895	0.8947	SOAT1	6646
mir4098	hg38_ncbiRefSeq_XM_011509911.2	XM_011509911	170	-22.86	2 20	4666 4688	19	0.7895	0.8947	SOAT1	6646
mir4098	hg38_ncbiRefSeq_XM_006710640.5	XM_006710640	170	-22.11	2 20	4742 4765	20	0.8	0.85	TRABD2B	388630
mir4098	hg38_ncbiRefSeq_XM_017001260.3	XM_017001260	170	-22.11	2 20	4742 4765	20	0.8	0.85	TRABD2B	388630
mir4098	hg38_ncbiRefSeq_NM_001194986.2	NM_001194986	170	-22.11	2 20	4742 4765	20	0.8	0.85	TRABD2B	388630
mir4098	hg38_ncbiRefSeq_XM_017001261.3	XM_017001261	170	-22.11	2 20	4615 4638	20	0.8	0.85	TRABD2B	388630
mir4098	hg38_ncbiRefSeq_XM_017001262.3	XM_017001262	170	-22.11	2 20	29 52	20	0.8	0.85	TRABD2B	388630
mir4098	hg38_ncbiRefSeq_XM_024446933.2	XM_024446933	170	-22.11	2 20	4742 4765	20	0.8	0.85	TRABD2B	388630
mir4098	hg38_ncbiRefSeq_XM_024446935.2	XM_024446935	170	-22.11	2 20	4742 4765	20	0.8	0.85	TRABD2B	388630
mir4098	hg38_ncbiRefSeq_XM_011541428.3	XM_011541428	170	-22.19	2 20	170 192	19	0.7895	0.8947	KCND3	3752
mir4098	hg38_ncbiRefSeq_XM_047421554.1	XM_047421554	170	-22.17	2 19	535 556	17	0.8235	0.8824	DDR2	4921
mir4098	hg38_ncbiRefSeq_NM_001354983.2	NM_001354983	170	-22.17	2 19	535 556	17	0.8235	0.8824	DDR2	4921
mir4098	hg38_ncbiRefSeq_NM_001354982.2	NM_001354982	170	-22.17	2 19	535 556	17	0.8235	0.8824	DDR2	4921
mir4098	hg38_ncbiRefSeq_XM_011509587.3	XM_011509587	170	-22.17	2 19	535 556	17	0.8235	0.8824	DDR2	4921
mir4098	hg38_ncbiRefSeq_XM_047421565.1	XM_047421565	170	-22.17	2 19	535 556	17	0.8235	0.8824	DDR2	4921
mir4098	hg38_ncbiRefSeq_NM_006182.4	NM_006182	170	-22.17	2 19	535 556	17	0.8235	0.8824	DDR2	4921
mir4098	hg38_ncbiRefSeq_NM_001014796.3	NM_001014796	170	-22.17	2 19	535 556	17	0.8235	0.8824	DDR2	4921
mir4098	hg38_ncbiRefSeq_XR_001737892.2	XR_001737892	171	-21.93	2 20	1484 1505	18	0.7778	0.8889	LOC107984915	107984915
mir4098	hg38_ncbiRefSeq_XR_007065453.1	XR_007065453	171	-21.93	2 20	1360 1381	18	0.7778	0.8889	LOC107984915	107984915
mir4098	hg38_ncbiRefSeq_XM_006710585.4	XM_006710585	168	-24.17	2 21	8221 8242	19	0.7895	0.7895	RIMKLA	284716
mir4098	hg38_ncbiRefSeq_NM_173642.4	NM_173642	168	-24.17	2 21	7824 7845	19	0.7895	0.7895	RIMKLA	284716
mir4098	hg38_ncbiRefSeq_XM_047418484.1	XM_047418484	168	-24.17	2 21	7824 7845	19	0.7895	0.7895	RIMKLA	284716
mir4098	hg38_ncbiRefSeq_XM_017001263.3	XM_017001263	170	-22.11	2 20	4742 4765	20	0.8	0.85	TRABD2B	388630
mir4098	hg38_ncbiRefSeq_XM_047420060.1	XM_047420060	170	-22.11	2 20	4742 4765	20	0.8	0.85	TRABD2B	388630
mir4098	hg38_ncbiRefSeq_XR_007066545.1	XR_007066545	171	-21.21	2 20	8897 8918	18	0.7222	0.9444	LOC112268272	112268272
mir4098	hg38_ncbiRefSeq_NM_001395324.1	NM_001395324	172	-27.3	2 19	1927 1950	19	0.8947	0.8947	PDE4DIP	9659
mir4098	hg38_ncbiRefSeq_NM_001395323.1	NM_001395323	172	-27.3	2 19	1927 1950	19	0.8947	0.8947	PDE4DIP	9659
mir4098	hg38_ncbiRefSeq_NM_001395315.1	NM_001395315	172	-27.3	2 19	1927 1950	19	0.8947	0.8947	PDE4DIP	9659
mir4098	hg38_ncbiRefSeq_XM_047428828.1	XM_047428828	170	-22.86	2 20	4666 4688	19	0.7895	0.8947	SOAT1	6646
mir4098	hg38_ncbiRefSeq_XM_047428831.1	XM_047428831	170	-22.86	2 20	4666 4688	19	0.7895	0.8947	SOAT1	6646
mir4098	hg38_ncbiRefSeq_XR_939816.3	XR_939816	168	-22.36	2 19	408 432	20	0.85	0.85	NA	NA
mir4098	hg38_ncbiRefSeq_NM_001368095.1	NM_001368095	170	-27.26	2 20	1805 1827	19	0.7895	0.8947	TGOLN2	10618
mir4098	hg38_ncbiRefSeq_NM_001368096.1	NM_001368096	170	-27.26	2 20	1767 1789	19	0.7895	0.8947	TGOLN2	10618
mir4098	hg38_ncbiRefSeq_NM_006464.4	NM_006464	170	-27.26	2 20	1798 1820	19	0.7895	0.8947	TGOLN2	10618
mir4098	hg38_ncbiRefSeq_NM_001206844.2	NM_001206844	170	-27.26	2 20	1798 1820	19	0.7895	0.8947	TGOLN2	10618
mir4098	hg38_ncbiRefSeq_XM_005246277.4	XM_005246277	171	-22.98	2 21	1790 1812	20	0.8	0.85	COL4A3	1285
mir4098	hg38_ncbiRefSeq_NM_000091.5	NM_000091	171	-22.98	2 21	1790 1812	20	0.8	0.85	COL4A3	1285
mir4098	hg38_ncbiRefSeq_XR_922690.4	XR_922690	171	-25.67	2 20	3557 3578	18	0.8333	0.8333	LOC105373346	105373346
mir4098	hg38_ncbiRefSeq_XR_922695.4	XR_922695	171	-25.67	2 20	3499 3520	18	0.8333	0.8333	LOC105373346	105373346
mir4098	hg38_ncbiRefSeq_XR_002959464.2	XR_002959464	171	-25.67	2 20	3393 3414	18	0.8333	0.8333	LOC105373346	105373346
mir4098	hg38_ncbiRefSeq_XR_002959462.2	XR_002959462	171	-25.67	2 20	3327 3348	18	0.8333	0.8333	LOC105373346	105373346
mir4098	hg38_ncbiRefSeq_XR_922694.4	XR_922694	171	-25.67	2 20	3279 3300	18	0.8333	0.8333	LOC105373346	105373346
mir4098	hg38_ncbiRefSeq_XR_002959465.2	XR_002959465	171	-25.67	2 20	3221 3242	18	0.8333	0.8333	LOC105373346	105373346
mir4098	hg38_ncbiRefSeq_XR_922699.4	XR_922699	171	-25.67	2 20	3078 3099	18	0.8333	0.8333	LOC105373346	105373346
mir4098	hg38_ncbiRefSeq_XR_002959472.2	XR_002959472	171	-25.67	2 20	3020 3041	18	0.8333	0.8333	LOC105373346	105373346
mir4098	hg38_ncbiRefSeq_XR_922691.4	XR_922691	171	-25.67	2 20	3546 3567	18	0.8333	0.8333	LOC105373346	105373346
mir4098	hg38_ncbiRefSeq_XR_002959461.2	XR_002959461	171	-25.67	2 20	3285 3306	18	0.8333	0.8333	LOC105373346	105373346
mir4098	hg38_ncbiRefSeq_XR_002959474.2	XR_002959474	171	-25.67	2 20	3026 3047	18	0.8333	0.8333	LOC105373346	105373346
[truncated: 118,747 more rows]

## Sheet: RNAhybrid_targets
miRNA	miRNA_length	Target	Target_length	mfe.kcal.mol.	p.value	SYMBOL	ENTREZID
mir4103	18	hg38_ncbiRefSeq_XM_017002429.3	271	-26	0.020954	CAPZB	832
mir4103	18	hg38_ncbiRefSeq_NM_001313932.2	271	-26	0.020954	CAPZB	832
mir4103	18	hg38_ncbiRefSeq_XM_011540636.4	70	-21	0.038774	SLC44A3	126969
mir4103	18	hg38_ncbiRefSeq_XM_011534122.3	111	-22.7	0.03076	ZNF385D	79750
mir4103	18	hg38_ncbiRefSeq_XM_047447312.1	152	-23.8	0.027708	NPRL2	10641
mir4103	18	hg38_ncbiRefSeq_XM_047447314.1	152	-23.8	0.027708	NPRL2	10641
mir4103	18	hg38_ncbiRefSeq_XR_007095919.1	383	-25.7	0.046083	LOC124909383	124909383
mir4103	18	hg38_ncbiRefSeq_XM_011512590.3	104	-22.6	0.028841	PLXND1	23129
mir4103	18	hg38_ncbiRefSeq_XM_011531946.3	234	-25.8	0.01796	CCSER1	401145
mir4103	18	hg38_ncbiRefSeq_XM_011531947.2	107	-24.7	0.007279	CCSER1	401145
mir4103	18	hg38_ncbiRefSeq_XM_047449722.1	86	-21.8	0.033864	AGA	175
mir4103	18	hg38_ncbiRefSeq_XR_007058410.1	775	-28	0.040313	LOC105377578	105377578
mir4103	18	hg38_ncbiRefSeq_NR_031572.1	92	-22.2	0.029493	MIR449C	100313923
mir4103	18	hg38_ncbiRefSeq_XM_011515186.3	872	-30.9	0.010327	BRAT1	221927
mir4103	18	hg38_ncbiRefSeq_XM_017011836.3	872	-30.9	0.010327	BRAT1	221927
mir4103	18	hg38_ncbiRefSeq_XM_047420032.1	872	-30.9	0.010327	BRAT1	221927
mir4103	18	hg38_ncbiRefSeq_XM_047420033.1	872	-30.9	0.010327	BRAT1	221927
mir4103	18	hg38_ncbiRefSeq_XM_005249817.5	137	-22.6	0.049525	MYL7	58498
mir4103	18	hg38_ncbiRefSeq_XM_017012478.2	137	-22.6	0.049525	MYL7	58498
mir4103	18	hg38_ncbiRefSeq_NM_001363434.1	515	-26.5	0.047678	LRRC61	65999
mir4103	18	hg38_ncbiRefSeq_NM_001363433.1	515	-26.5	0.047678	LRRC61	65999
mir4103	18	hg38_ncbiRefSeq_NM_023942.3	515	-26.5	0.047678	LRRC61	65999
mir4103	18	hg38_ncbiRefSeq_NM_001142928.2	515	-26.5	0.047678	LRRC61	65999
mir4103	18	hg38_ncbiRefSeq_XM_011517167.3	131	-26.2	0.004152	GSDMC	56169
mir4103	18	hg38_ncbiRefSeq_XM_011517168.3	111	-26.2	0.002832	GSDMC	56169
mir4103	18	hg38_ncbiRefSeq_XM_047426042.1	171	-24.1	0.028685	BMS1	9790
mir4103	18	hg38_ncbiRefSeq_NM_001026.5	71	-21.9	0.020943	RPS24	6229
mir4103	18	hg38_ncbiRefSeq_NM_033022.4	102	-21.9	0.044635	RPS24	6229
mir4103	18	hg38_ncbiRefSeq_NM_001142282.2	102	-21.9	0.044635	RPS24	6229
mir4103	18	hg38_ncbiRefSeq_NM_001004753.2	42	-21.1	0.011158	OR51F2	119694
mir4103	18	hg38_ncbiRefSeq_XM_011545087.3	479	-26.3	0.047405	PC	5091
mir4103	18	hg38_ncbiRefSeq_XM_006718579.4	479	-26.3	0.047405	PC	5091
mir4103	18	hg38_ncbiRefSeq_XM_047427058.1	479	-26.3	0.047405	PC	5091
mir4103	18	hg38_ncbiRefSeq_XM_005274032.5	479	-26.3	0.047405	PC	5091
mir4103	18	hg38_ncbiRefSeq_XM_005274031.5	479	-26.3	0.047405	PC	5091
mir4103	18	hg38_ncbiRefSeq_XM_011545086.3	479	-26.3	0.047405	PC	5091
mir4103	18	hg38_ncbiRefSeq_XM_017017872.3	479	-26.3	0.047405	PC	5091
mir4103	18	hg38_ncbiRefSeq_NM_022172.3	479	-26.3	0.047405	PC	5091
mir4103	18	hg38_ncbiRefSeq_XM_017017868.2	479	-26.3	0.047405	PC	5091
mir4103	18	hg38_ncbiRefSeq_XM_017017870.2	479	-26.3	0.047405	PC	5091
mir4103	18	hg38_ncbiRefSeq_XM_017017869.2	479	-26.3	0.047405	PC	5091
mir4103	18	hg38_ncbiRefSeq_XM_017017871.2	479	-26.3	0.047405	PC	5091
mir4103	18	hg38_ncbiRefSeq_NM_001040716.2	479	-26.3	0.047405	PC	5091
mir4103	18	hg38_ncbiRefSeq_NM_000920.4	479	-26.3	0.047405	PC	5091
mir4103	18	hg38_ncbiRefSeq_XM_006718578.4	479	-26.3	0.047405	PC	5091
mir4103	18	hg38_ncbiRefSeq_NR_033791.1	434	-26.3	0.040286	DOC2GP	390213
mir4103	18	hg38_ncbiRefSeq_XM_017020234.2	139	-24	0.020355	CD27	939
mir4103	18	hg38_ncbiRefSeq_XM_047429900.1	139	-24	0.020355	CD27	939
mir4103	18	hg38_ncbiRefSeq_XM_047429355.1	31	-21.2	0.004649	SUDS3	64426
mir4103	18	hg38_ncbiRefSeq_XM_047432498.1	84	-22.3	0.022705	LOXL1	4016
mir4103	18	hg38_ncbiRefSeq_NM_001003938.4	56	-20.1	0.046399	HBM	3042
mir4103	18	hg38_ncbiRefSeq_NM_033643.3	254	-24.6	0.043534	RPL36	25873
mir4103	18	hg38_ncbiRefSeq_NM_015414.4	254	-24.6	0.043534	RPL36	25873
mir4103	18	hg38_ncbiRefSeq_XM_047438835.1	298	-26.5	0.018479	LIPE	3991
mir4103	18	hg38_ncbiRefSeq_XM_017026810.2	298	-26.5	0.018479	NA	NA
mir4103	18	hg38_ncbiRefSeq_XM_005258940.4	298	-26.5	0.018479	NA	NA
mir4103	18	hg38_ncbiRefSeq_XM_005258939.4	298	-26.5	0.018479	LIPE	3991
mir4103	18	hg38_ncbiRefSeq_XM_047438836.1	298	-26.5	0.018479	LIPE	3991
mir4103	18	hg38_ncbiRefSeq_XM_006723218.4	298	-26.5	0.018479	LIPE	3991
mir4103	18	hg38_ncbiRefSeq_XM_005258938.6	298	-26.5	0.018479	NA	NA
mir4103	18	hg38_ncbiRefSeq_XM_024451514.2	298	-26.5	0.018479	NA	NA
mir4103	18	hg38_ncbiRefSeq_NM_005357.4	298	-26.5	0.018479	LIPE	3991
mir4103	18	hg38_ncbiRefSeq_XM_005258937.4	298	-26.5	0.018479	LIPE	3991
mir4103	18	hg38_ncbiRefSeq_NM_020706.2	399	-27.4	0.018487	SCAF4	57466
mir4103	18	hg38_ncbiRefSeq_NM_001145445.1	399	-27.4	0.018487	SCAF4	57466
mir4103	18	hg38_ncbiRefSeq_XM_006724035.4	399	-27.4	0.018487	SCAF4	57466
mir4103	18	hg38_ncbiRefSeq_XM_006724036.4	399	-27.4	0.018487	SCAF4	57466
mir4103	18	hg38_ncbiRefSeq_XM_005261017.4	399	-27.4	0.018487	SCAF4	57466
mir4103	18	hg38_ncbiRefSeq_XM_017028417.2	399	-27.4	0.018487	SCAF4	57466
mir4103	18	hg38_ncbiRefSeq_XM_047440931.1	399	-27.4	0.018487	SCAF4	57466
mir4103	18	hg38_ncbiRefSeq_XM_047440932.1	399	-27.4	0.018487	SCAF4	57466
mir4103	18	hg38_ncbiRefSeq_NM_001145444.1	399	-27.4	0.018487	SCAF4	57466
mir4102	21	hg38_ncbiRefSeq_XM_047416828.1	137	-24.7	0.022162	PRELID2	153768
mir4102	21	hg38_ncbiRefSeq_XM_047416832.1	169	-24.7	0.033053	PRELID2	153768
mir4102	21	hg38_ncbiRefSeq_NR_107007.1	132	-23.9	0.034185	MIR7853	102466866
mir4102	21	hg38_ncbiRefSeq_NR_162115.1	47	-22.8	0.007838	MIR10524	113218491
mir4102	21	hg38_ncbiRefSeq_NM_152898.2	80	-22	0.04443	FERD3L	222894
mir4102	21	hg38_ncbiRefSeq_NR_031711.1	71	-26.3	0.001776	MIR1322	100302166
mir4102	21	hg38_ncbiRefSeq_NR_030328.1	97	-27.6	0.001578	MIR598	693183
mir4102	21	hg38_ncbiRefSeq_XM_047421756.1	98	-23.7	0.021599	POTEA	340441
mir4102	21	hg38_ncbiRefSeq_NM_001161532.2	456	-28.1	0.026548	CSF2RA	1438
mir4102	21	hg38_ncbiRefSeq_NM_001379168.1	560	-28.1	0.037169	CSF2RA	1438
mir4102	21	hg38_ncbiRefSeq_NM_001379156.1	456	-28.1	0.026548	CSF2RA	1438
mir4102	21	hg38_ncbiRefSeq_NM_001379153.1	456	-28.1	0.026548	CSF2RA	1438
mir4102	21	hg38_ncbiRefSeq_NM_001379158.1	456	-28.1	0.026548	CSF2RA	1438
mir4102	21	hg38_ncbiRefSeq_NM_001379166.1	456	-28.1	0.026548	CSF2RA	1438
mir4102	21	hg38_ncbiRefSeq_NM_001379160.1	456	-28.1	0.026548	CSF2RA	1438
mir4102	21	hg38_ncbiRefSeq_NM_172247.3	560	-28.1	0.037169	CSF2RA	1438
mir4102	21	hg38_ncbiRefSeq_NM_172245.4	456	-28.1	0.026548	CSF2RA	1438
mir4102	21	hg38_ncbiRefSeq_NM_001161530.2	456	-28.1	0.026548	CSF2RA	1438
mir4102	21	hg38_ncbiRefSeq_NM_001161529.2	456	-28.1	0.026548	CSF2RA	1438
mir4102	21	hg38_ncbiRefSeq_NM_172249.4	560	-28.1	0.037169	CSF2RA	1438
mir4102	21	hg38_ncbiRefSeq_NM_001379169.1	560	-28.1	0.037169	CSF2RA	1438
mir4102	21	hg38_ncbiRefSeq_NM_006140.6	456	-28.1	0.026548	CSF2RA	1438
mir4102	21	hg38_ncbiRefSeq_NM_001379154.1	456	-28.1	0.026548	CSF2RA	1438
mir4102	21	hg38_ncbiRefSeq_NM_001379167.1	560	-28.1	0.037169	CSF2RA	1438
mir4102	21	hg38_ncbiRefSeq_NM_001365744.3	203	-26.4	0.016587	PABIR3	159091
mir4102	21	hg38_ncbiRefSeq_NM_001388446.1	203	-26.4	0.016587	PABIR3	159091
mir4102	21	hg38_ncbiRefSeq_XM_047441880.1	203	-26.4	0.016587	PABIR3	159091
mir4102	21	hg38_ncbiRefSeq_NM_001365747.2	203	-26.4	0.016587	PABIR3	159091
mir4102	21	hg38_ncbiRefSeq_XM_047441881.1	203	-26.4	0.016587	PABIR3	159091
mir4102	21	hg38_ncbiRefSeq_NM_001161532.2	456	-28.1	0.026548	CSF2RA	1438
mir4102	21	hg38_ncbiRefSeq_NM_001379168.1	560	-28.1	0.037169	CSF2RA	1438
mir4102	21	hg38_ncbiRefSeq_NM_001379156.1	456	-28.1	0.026548	CSF2RA	1438
mir4102	21	hg38_ncbiRefSeq_NM_001379153.1	456	-28.1	0.026548	CSF2RA	1438
mir4102	21	hg38_ncbiRefSeq_NM_001379158.1	456	-28.1	0.026548	CSF2RA	1438
mir4102	21	hg38_ncbiRefSeq_NM_001379166.1	456	-28.1	0.026548	CSF2RA	1438
mir4102	21	hg38_ncbiRefSeq_NM_001379160.1	456	-28.1	0.026548	CSF2RA	1438
mir4102	21	hg38_ncbiRefSeq_NM_172247.3	560	-28.1	0.037169	CSF2RA	1438
mir4102	21	hg38_ncbiRefSeq_NM_172245.4	456	-28.1	0.026548	CSF2RA	1438
mir4102	21	hg38_ncbiRefSeq_NM_001161530.2	456	-28.1	0.026548	CSF2RA	1438
mir4102	21	hg38_ncbiRefSeq_NM_001161529.2	456	-28.1	0.026548	CSF2RA	1438
mir4102	21	hg38_ncbiRefSeq_NM_172249.4	560	-28.1	0.037169	CSF2RA	1438
mir4102	21	hg38_ncbiRefSeq_NM_001379169.1	560	-28.1	0.037169	CSF2RA	1438
mir4102	21	hg38_ncbiRefSeq_NM_006140.6	456	-28.1	0.026548	CSF2RA	1438
mir4102	21	hg38_ncbiRefSeq_NM_001379154.1	456	-28.1	0.026548	CSF2RA	1438
mir4102	21	hg38_ncbiRefSeq_NM_001379167.1	560	-28.1	0.037169	CSF2RA	1438
mir4102	21	hg38_ncbiRefSeq_XR_001756087.3	505	-27.6	0.041172	LOC107987353	107987353
mir4102	21	hg38_ncbiRefSeq_NM_022451.11	951	-29.1	0.049946	NOC3L	64318
mir4102	21	hg38_ncbiRefSeq_NR_030533.1	73	-27.4	0.000888	MIR675	100033819
mir4102	21	hg38_ncbiRefSeq_XM_017017362.2	84	-27.8	0.000966	MS4A2	2206
mir4102	21	hg38_ncbiRefSeq_NR_039854.1	71	-22	0.034904	MIR4705	100616239
mir4102	21	hg38_ncbiRefSeq_XR_931993.3	436	-27.1	0.042602	LOC105370732	105370732
mir4102	21	hg38_ncbiRefSeq_NM_001165994.2	134	-23.4	0.048136	GDPD1	284161
mir4102	21	hg38_ncbiRefSeq_NM_001436.4	80	-22.1	0.04155	FBL	2091
mir4102	21	hg38_ncbiRefSeq_XM_005258651.3	80	-22.1	0.04155	FBL	2091
mir4102	21	hg38_ncbiRefSeq_XM_011526623.3	80	-22.1	0.04155	FBL	2091
mir4102	21	hg38_ncbiRefSeq_XM_047439477.1	29	-20.6	0.012622	ACSBG2	81616
mir4102	21	hg38_ncbiRefSeq_XM_017027332.3	29	-20.6	0.012622	ACSBG2	81616
mir4102	21	hg38_ncbiRefSeq_XM_047439478.1	29	-20.6	0.012622	ACSBG2	81616
mir4102	21	hg38_ncbiRefSeq_XM_011528329.2	29	-20.6	0.012622	ACSBG2	81616
mir4102	21	hg38_ncbiRefSeq_NR_030533.1	73	-27.4	0.000888	MIR675	100033819
mir4102	21	hg38_ncbiRefSeq_XR_007069218.1	395	-27.1	0.036224	LOC105370732	105370732
mir4102	21	hg38_ncbiRefSeq_NM_001436.4	80	-22.1	0.04155	FBL	2091
mir4101	23	hg38_ncbiRefSeq_NM_001166292.2	844	-32.9	0.021386	PTCH2	8643
mir4101	23	hg38_ncbiRefSeq_XM_024451190.2	539	-30.1	0.040171	CDK11B	984
mir4101	23	hg38_ncbiRefSeq_XM_047435367.1	539	-30.1	0.040171	CDK11B	984
mir4101	23	hg38_ncbiRefSeq_XM_011542494.4	539	-30.1	0.040171	CDK11B	984
mir4101	23	hg38_ncbiRefSeq_XM_017002928.3	539	-30.1	0.040171	CDK11B	984
mir4101	23	hg38_ncbiRefSeq_XM_047435355.1	539	-30.1	0.040171	CDK11B	984
mir4101	23	hg38_ncbiRefSeq_XM_047435360.1	539	-30.1	0.040171	CDK11B	984
mir4101	23	hg38_ncbiRefSeq_XM_047435362.1	539	-30.1	0.040171	CDK11B	984
mir4101	23	hg38_ncbiRefSeq_XM_011542491.3	539	-30.1	0.040171	CDK11B	984
mir4101	23	hg38_ncbiRefSeq_XM_047435328.1	539	-30.1	0.040171	CDK11B	984
mir4101	23	hg38_ncbiRefSeq_XM_011542492.3	539	-30.1	0.040171	CDK11B	984
mir4101	23	hg38_ncbiRefSeq_XM_047435330.1	539	-30.1	0.040171	CDK11B	984
mir4101	23	hg38_ncbiRefSeq_XM_047435361.1	539	-30.1	0.040171	CDK11B	984
mir4101	23	hg38_ncbiRefSeq_NM_033489.3	539	-30.1	0.040171	CDK11B	984
mir4101	23	hg38_ncbiRefSeq_XM_011542490.4	539	-30.1	0.040171	CDK11B	984
mir4101	23	hg38_ncbiRefSeq_XM_017002925.3	539	-30.1	0.040171	CDK11B	984
mir4101	23	hg38_ncbiRefSeq_NM_001787.3	539	-30.1	0.040171	CDK11B	984
mir4101	23	hg38_ncbiRefSeq_NM_033486.3	539	-30.1	0.040171	CDK11B	984
mir4101	23	hg38_ncbiRefSeq_NM_033490.3	539	-30.1	0.040171	CDK11B	984
mir4101	23	hg38_ncbiRefSeq_NM_033487.3	539	-30.1	0.040171	CDK11B	984
mir4101	23	hg38_ncbiRefSeq_XM_011542493.4	539	-30.1	0.040171	CDK11B	984
mir4101	23	hg38_ncbiRefSeq_XM_017002926.3	539	-30.1	0.040171	CDK11B	984
mir4101	23	hg38_ncbiRefSeq_XM_006711065.5	539	-30.1	0.040171	CDK11B	984
mir4101	23	hg38_ncbiRefSeq_NM_001291345.2	539	-30.1	0.040171	CDK11B	984
mir4101	23	hg38_ncbiRefSeq_NM_021103.4	248	-30.2	0.010285	TMSB10	9168
mir4101	23	hg38_ncbiRefSeq_XM_011533414.3	99	-32	0.000519	NEK10	152110
mir4101	23	hg38_ncbiRefSeq_XM_011534207.4	71	-24.8	0.01951	LIMD1	8994
mir4101	23	hg38_ncbiRefSeq_XM_047447419.1	188	-31.9	0.00237	CLCN2	1181
mir4101	23	hg38_ncbiRefSeq_NR_108031.1	467	-29.9	0.035418	LINC01962	102577426
mir4101	23	hg38_ncbiRefSeq_NM_015921.3	208	-28.3	0.020627	CUTA	51596
mir4101	23	hg38_ncbiRefSeq_NM_001014838.2	208	-28.3	0.020627	CUTA	51596
mir4101	23	hg38_ncbiRefSeq_NM_001014837.2	208	-28.3	0.020627	CUTA	51596
mir4101	23	hg38_ncbiRefSeq_NM_001014840.2	208	-28.3	0.020627	CUTA	51596
mir4101	23	hg38_ncbiRefSeq_NM_001014433.3	208	-28.3	0.020627	CUTA	51596
mir4101	23	hg38_ncbiRefSeq_XM_047418606.1	87	-24.2	0.042019	MTO1	25821
mir4101	23	hg38_ncbiRefSeq_XM_017011683.3	63	-23.9	0.026687	STAG3	10734
mir4101	23	hg38_ncbiRefSeq_NM_001317918.1	271	-29.1	0.02155	FAM91A1	157769
mir4101	23	hg38_ncbiRefSeq_NM_183241.3	171	-27	0.029446	PAXX	286257
mir4101	23	hg38_ncbiRefSeq_NM_001013579.3	369	-28.5	0.048803	AWAT1	158833
mir4101	23	hg38_ncbiRefSeq_NM_001363545.2	279	-29.3	0.020422	PFKFB3	5209
mir4101	23	hg38_ncbiRefSeq_XM_047424688.1	471	-30.7	0.024259	FUT11	170384
mir4101	23	hg38_ncbiRefSeq_NM_014067.4	160	-27	0.026107	MACROD1	28992
mir4101	23	hg38_ncbiRefSeq_NM_001033952.3	298	-29.6	0.019596	CALCA	796
mir4101	23	hg38_ncbiRefSeq_NM_001378949.1	298	-29.6	0.019596	CALCA	796
mir4101	23	hg38_ncbiRefSeq_NM_001741.3	298	-29.6	0.019596	CALCA	796
mir4101	23	hg38_ncbiRefSeq_NM_001357734.3	1204	-33.3	0.030331	EIF2S3B	255308
mir4101	23	hg38_ncbiRefSeq_XM_047428682.1	91	-28.5	0.003477	B4GALNT1	2583
mir4101	23	hg38_ncbiRefSeq_XM_006720968.4	122	-28.3	0.007363	CACNA1H	8912
mir4101	23	hg38_ncbiRefSeq_XM_006720967.4	122	-28.3	0.007363	CACNA1H	8912
mir4101	23	hg38_ncbiRefSeq_NM_001524.1	94	-27.7	0.006043	HCRT	3060
mir4101	23	hg38_ncbiRefSeq_XM_047436423.1	67	-23.6	0.036424	PSMC5	5705
mir4101	23	hg38_ncbiRefSeq_XR_007066225.1	735	-30.7	0.04815	SLC66A2	80148
mir4101	23	hg38_ncbiRefSeq_XR_936242.3	532	-30.4	0.034075	LOC105372240	105372240
mir4101	23	hg38_ncbiRefSeq_XM_047440635.1	402	-29.5	0.03399	LOC101929937	101929937
mir4101	23	hg38_ncbiRefSeq_NM_015921.3	208	-28.3	0.020627	CUTA	51596
mir4101	23	hg38_ncbiRefSeq_NM_001014838.2	208	-28.3	0.020627	CUTA	51596
mir4101	23	hg38_ncbiRefSeq_NM_001014837.2	208	-28.3	0.020627	CUTA	51596
mir4101	23	hg38_ncbiRefSeq_NM_001014840.2	208	-28.3	0.020627	CUTA	51596
mir4101	23	hg38_ncbiRefSeq_NM_001014433.3	208	-28.3	0.020627	CUTA	51596
mir4101	23	hg38_ncbiRefSeq_NM_000295.5	1702	-34.5	0.029391	SERPINA1	5265
mir4101	23	hg38_ncbiRefSeq_NM_001127701.2	1702	-34.5	0.029391	SERPINA1	5265
mir4101	23	hg38_ncbiRefSeq_NM_001127702.2	1702	-34.5	0.029391	SERPINA1	5265
mir4101	23	hg38_ncbiRefSeq_NM_001127700.2	1702	-34.5	0.029391	SERPINA1	5265
mir4101	23	hg38_ncbiRefSeq_NM_001002236.3	1702	-34.5	0.029391	SERPINA1	5265
mir4101	23	hg38_ncbiRefSeq_NM_001127705.2	1702	-34.5	0.029391	SERPINA1	5265
mir4101	23	hg38_ncbiRefSeq_NM_001127703.2	1702	-34.5	0.029391	SERPINA1	5265
mir4101	23	hg38_ncbiRefSeq_NM_001127704.2	1702	-34.5	0.029391	SERPINA1	5265
mir4101	23	hg38_ncbiRefSeq_NM_001127706.2	1702	-34.5	0.029391	SERPINA1	5265
mir4101	23	hg38_ncbiRefSeq_NM_001127707.2	1702	-34.5	0.029391	SERPINA1	5265
mir4101	23	hg38_ncbiRefSeq_NM_001002235.3	1702	-34.5	0.029391	SERPINA1	5265
mir4099	21	hg38_ncbiRefSeq_NM_001779.3	279	-29.3	0.010703	CD58	965
mir4099	21	hg38_ncbiRefSeq_NM_013330.5	254	-28	0.018512	NME7	29922
mir4099	21	hg38_ncbiRefSeq_NM_197972.3	254	-28	0.018512	NME7	29922
mir4099	21	hg38_ncbiRefSeq_XM_011541479.3	64	-23.3	0.021169	PRAMEF11	440560
mir4099	21	hg38_ncbiRefSeq_XM_017001269.2	67	-23	0.028409	PRAMEF8	391002
mir4099	21	hg38_ncbiRefSeq_NM_001012276.3	67	-23	0.028409	PRAMEF8	391002
mir4099	21	hg38_ncbiRefSeq_XM_011541150.1	249	-26.2	0.048398	PADI4	23569
mir4099	21	hg38_ncbiRefSeq_XM_011541151.2	249	-26.2	0.048398	PADI4	23569
mir4099	21	hg38_ncbiRefSeq_NM_012387.3	249	-26.2	0.048398	PADI4	23569
mir4099	21	hg38_ncbiRefSeq_XM_011541152.1	249	-26.2	0.048398	PADI4	23569
mir4099	21	hg38_ncbiRefSeq_XM_047416610.1	249	-26.2	0.048398	PADI4	23569
mir4099	21	hg38_ncbiRefSeq_XM_005245832.4	17	-21.6	0.002561	ZNF683	257101
mir4099	21	hg38_ncbiRefSeq_XM_011541198.3	17	-21.6	0.002561	ZNF683	257101
mir4099	21	hg38_ncbiRefSeq_XM_017000956.2	17	-21.6	0.002561	ZNF683	257101
mir4099	21	hg38_ncbiRefSeq_NM_001114759.3	17	-21.6	0.002561	ZNF683	257101
mir4099	21	hg38_ncbiRefSeq_XM_005245830.4	17	-21.6	0.002561	ZNF683	257101
mir4099	21	hg38_ncbiRefSeq_NM_001307925.1	17	-21.6	0.002561	ZNF683	257101
mir4099	21	hg38_ncbiRefSeq_NM_173574.3	17	-21.6	0.002561	ZNF683	257101
mir4099	21	hg38_ncbiRefSeq_XM_006710555.4	17	-21.6	0.002561	ZNF683	257101
mir4099	21	hg38_ncbiRefSeq_XM_017000954.3	17	-21.6	0.002561	ZNF683	257101
mir4099	21	hg38_ncbiRefSeq_XM_017000957.3	17	-21.6	0.002561	ZNF683	257101
mir4099	21	hg38_ncbiRefSeq_XM_047417136.1	17	-21.6	0.002561	ZNF683	257101
mir4099	21	hg38_ncbiRefSeq_XM_005245828.4	17	-21.6	0.002561	ZNF683	257101
mir4099	21	hg38_ncbiRefSeq_NR_039616.1	77	-26.5	0.003914	MIR4420	100616164
mir4099	21	hg38_ncbiRefSeq_NM_001010985.3	257	-28.9	0.011461	MYBPHL	343263
mir4099	21	hg38_ncbiRefSeq_NM_001265613.2	257	-28.9	0.011461	MYBPHL	343263
mir4099	21	hg38_ncbiRefSeq_NM_001395415.1	575	-29.7	0.03019	SMIM42	117981789
mir4099	21	hg38_ncbiRefSeq_NR_146473.1	666	-30.5	0.025545	LINC01682	101927504
mir4099	21	hg38_ncbiRefSeq_NR_146474.1	387	-30.5	0.010176	LINC01682	101927504
mir4099	21	hg38_ncbiRefSeq_NR_146475.1	338	-30.5	0.00794	LINC01682	101927504
mir4099	21	hg38_ncbiRefSeq_NR_037480.1	94	-23.7	0.035893	MIR3916	100500849
mir4099	21	hg38_ncbiRefSeq_NM_032604.4	68	-23.3	0.024074	ABHD1	84696
mir4099	21	hg38_ncbiRefSeq_NM_001009570.3	144	-25.9	0.021461	CCT7	10574
mir4099	21	hg38_ncbiRefSeq_NM_001166284.2	144	-25.9	0.021461	CCT7	10574
mir4099	21	hg38_ncbiRefSeq_NM_006429.4	144	-25.9	0.021461	CCT7	10574
mir4099	21	hg38_ncbiRefSeq_NM_001166285.2	144	-25.9	0.021461	CCT7	10574
mir4099	21	hg38_ncbiRefSeq_XM_047443451.1	227	-26.1	0.043717	ANKAR	150709
mir4099	21	hg38_ncbiRefSeq_XM_011510682.3	227	-26.1	0.043717	ANKAR	150709
mir4099	21	hg38_ncbiRefSeq_XM_011510677.3	193	-26.1	0.032895	ANKAR	150709
mir4099	21	hg38_ncbiRefSeq_NM_144717.4	862	-30.7	0.034557	IL20RB	53833
mir4099	21	hg38_ncbiRefSeq_XM_011512911.3	862	-30.7	0.034557	IL20RB	53833
mir4099	21	hg38_ncbiRefSeq_XM_011512910.4	862	-30.7	0.034557	IL20RB	53833
mir4099	21	hg38_ncbiRefSeq_XM_017006632.1	862	-30.7	0.034557	IL20RB	53833
mir4099	21	hg38_ncbiRefSeq_XM_006713665.5	862	-30.7	0.034557	IL20RB	53833
mir4099	21	hg38_ncbiRefSeq_XM_047449431.1	176	-25.1	0.049468	LOC124909483	124909483
mir4099	21	hg38_ncbiRefSeq_XM_047447398.1	1118	-31	0.043989	CISH	1154
mir4099	21	hg38_ncbiRefSeq_NM_013324.7	1118	-31	0.043989	CISH	1154
mir4099	21	hg38_ncbiRefSeq_NM_145071.4	1118	-31	0.043989	CISH	1154
mir4099	21	hg38_ncbiRefSeq_NR_106885.1	59	-22.3	0.03461	MIR6827	102466744
mir4099	21	hg38_ncbiRefSeq_XM_047416069.1	75	-23.5	0.025919	TRAPPC11	60684
mir4099	21	hg38_ncbiRefSeq_XM_017009719.3	452	-33.7	0.002502	ZFP62	643836
mir4099	21	hg38_ncbiRefSeq_NM_001377941.1	1181	-33.7	0.013389	ZFP62	643836
mir4099	21	hg38_ncbiRefSeq_NM_001377942.1	1181	-33.7	0.013389	ZFP62	643836
mir4099	21	hg38_ncbiRefSeq_NM_001377943.1	1181	-33.7	0.013389	ZFP62	643836
mir4099	21	hg38_ncbiRefSeq_XM_047417503.1	452	-33.7	0.002502	ZFP62	643836
mir4099	21	hg38_ncbiRefSeq_XM_047417500.1	1181	-33.7	0.013389	ZFP62	643836
mir4099	21	hg38_ncbiRefSeq_XM_047417499.1	1181	-33.7	0.013389	ZFP62	643836
mir4099	21	hg38_ncbiRefSeq_NM_001377939.1	1181	-33.7	0.013389	ZFP62	643836
mir4099	21	hg38_ncbiRefSeq_NM_001377940.1	1181	-33.7	0.013389	ZFP62	643836
mir4099	21	hg38_ncbiRefSeq_NM_152283.5	1181	-33.7	0.013389	ZFP62	643836
mir4099	21	hg38_ncbiRefSeq_NM_001377945.1	452	-33.7	0.002502	ZFP62	643836
mir4099	21	hg38_ncbiRefSeq_NM_001172638.2	1181	-33.7	0.013389	ZFP62	643836
mir4099	21	hg38_ncbiRefSeq_NM_001377944.1	452	-33.7	0.002502	ZFP62	643836
mir4099	21	hg38_ncbiRefSeq_XM_047418087.1	128	-26.6	0.011158	FARS2	10667
mir4099	21	hg38_ncbiRefSeq_XM_006714966.4	128	-26.6	0.011158	FARS2	10667
mir4099	21	hg38_ncbiRefSeq_NM_006877.4	363	-30.2	0.01064	GMPR	2766
mir4099	21	hg38_ncbiRefSeq_NM_001291982.2	290	-28.3	0.019905	PTPRK	5796
mir4099	21	hg38_ncbiRefSeq_NM_001291983.2	290	-28.3	0.019905	PTPRK	5796
mir4099	21	hg38_ncbiRefSeq_NM_004381.5	475	-29.7	0.022104	ATF6B	1388
mir4099	21	hg38_ncbiRefSeq_NM_001136153.2	475	-29.7	0.022104	ATF6B	1388
mir4099	21	hg38_ncbiRefSeq_NR_106933.1	63	-26.8	0.001978	MIR6873	102466754
mir4099	21	hg38_ncbiRefSeq_XM_047418680.1	156	-26.7	0.015596	OSTM1	28962
mir4099	21	hg38_ncbiRefSeq_NM_003206.4	455	-29.6	0.021663	TCF21	6943
mir4099	21	hg38_ncbiRefSeq_XR_007060445.1	257	-26.3	0.048312	LOC124901704	124901704
mir4099	21	hg38_ncbiRefSeq_XM_011516152.3	85	-26.7	0.004322	WDR86	349136
mir4099	21	hg38_ncbiRefSeq_NM_001393997.1	789	-30.6	0.031698	CCAR2	57805
mir4099	21	hg38_ncbiRefSeq_XM_011518491.4	104	-25.5	0.014318	WHRN	25861
mir4099	21	hg38_ncbiRefSeq_XR_007061471.1	1471	-35.5	0.008158	LOC124902149	124902149
mir4099	21	hg38_ncbiRefSeq_NM_018946.4	22	-23.7	0.001037	NANS	54187
mir4099	21	hg38_ncbiRefSeq_XM_011518787.3	22	-23.7	0.001037	NANS	54187
mir4099	21	hg38_ncbiRefSeq_XM_047423476.1	22	-23.7	0.001037	NANS	54187
mir4099	21	hg38_ncbiRefSeq_XM_011518788.3	22	-23.7	0.001037	NANS	54187
mir4099	21	hg38_ncbiRefSeq_XM_011518816.3	151	-25.3	0.03346	NA	NA
mir4099	21	hg38_ncbiRefSeq_NM_001142534.1	429	-29.7	0.01861	SH2D3C	10044
mir4099	21	hg38_ncbiRefSeq_NM_001142533.1	429	-29.7	0.01861	SH2D3C	10044
mir4099	21	hg38_ncbiRefSeq_NM_001142532.1	429	-29.7	0.01861	SH2D3C	10044
mir4099	21	hg38_ncbiRefSeq_NM_001142531.1	429	-29.7	0.01861	SH2D3C	10044
mir4099	21	hg38_ncbiRefSeq_NM_001252334.2	429	-29.7	0.01861	SH2D3C	10044
mir4099	21	hg38_ncbiRefSeq_NM_005489.4	429	-29.7	0.01861	SH2D3C	10044
mir4099	21	hg38_ncbiRefSeq_NM_170600.3	429	-29.7	0.01861	SH2D3C	10044
mir4099	21	hg38_ncbiRefSeq_XM_011545469.2	475	-28.6	0.038966	DMD	1756
mir4099	21	hg38_ncbiRefSeq_XM_047441889.1	475	-28.6	0.038966	DMD	1756
mir4099	21	hg38_ncbiRefSeq_NM_001323075.3	175	-27.2	0.014536	LOC101059915	101059915
mir4099	21	hg38_ncbiRefSeq_XM_005274648.2	500	-28.3	0.049223	GAB3	139716
mir4099	21	hg38_ncbiRefSeq_XM_011531105.2	491	-28.3	0.047853	GAB3	139716
mir4099	21	hg38_ncbiRefSeq_NM_012305.4	1615	-32.6	0.035607	AP2A2	161
mir4099	21	hg38_ncbiRefSeq_NM_001242837.2	1615	-32.6	0.035607	AP2A2	161
mir4099	21	hg38_ncbiRefSeq_XM_047426479.1	1615	-32.6	0.035607	AP2A2	161
mir4099	21	hg38_ncbiRefSeq_XM_047426480.1	1615	-32.6	0.035607	AP2A2	161
mir4099	21	hg38_ncbiRefSeq_XM_011519929.2	1615	-32.6	0.035607	AP2A2	161
mir4099	21	hg38_ncbiRefSeq_XM_047426482.1	1615	-32.6	0.035607	AP2A2	161
mir4099	21	hg38_ncbiRefSeq_XM_047426485.1	1615	-32.6	0.035607	AP2A2	161
mir4099	21	hg38_ncbiRefSeq_XM_047426484.1	1615	-32.6	0.035607	AP2A2	161
mir4099	21	hg38_ncbiRefSeq_XM_047426481.1	1615	-32.6	0.035607	AP2A2	161
mir4099	21	hg38_ncbiRefSeq_NM_000518.5	134	-31.1	0.000803	HBB	3043
mir4099	21	hg38_ncbiRefSeq_NR_123717.2	965	-30.9	0.037181	VAMP1	6843
mir4099	21	hg38_ncbiRefSeq_NM_001178097.3	1396	-35.6	0.00716	PLEKHG7	440107
mir4099	21	hg38_ncbiRefSeq_NR_162094.1	93	-26.9	0.004667	MIR9902-1	113218484
mir4099	21	hg38_ncbiRefSeq_NR_162150.1	93	-26.9	0.004667	MIR9902-2	113218511
mir4099	21	hg38_ncbiRefSeq_NR_170270.1	827	-30.2	0.041339	LINC01077	107080621
mir4099	21	hg38_ncbiRefSeq_XM_011536796.3	1302	-33.1	0.020633	CCDC88C	440193
mir4099	21	hg38_ncbiRefSeq_NM_001080414.4	1302	-33.1	0.020633	CCDC88C	440193
mir4099	21	hg38_ncbiRefSeq_NM_001005466.2	74	-26.2	0.004339	OR10G2	26534
mir4099	21	hg38_ncbiRefSeq_NR_039726.1	92	-24.1	0.026782	MIR4504	100616261
mir4099	21	hg38_ncbiRefSeq_XM_024449575.2	247	-27.8	0.019671	LRRC9	341883
mir4099	21	hg38_ncbiRefSeq_XM_047431418.1	1302	-33.1	0.020633	CCDC88C	440193
mir4099	21	hg38_ncbiRefSeq_XR_944248.2	338	-27.2	0.046761	LOC105370688	105370688
mir4099	21	hg38_ncbiRefSeq_XR_001751460.2	373	-34.4	0.001176	LOC107984766	107984766
mir4099	21	hg38_ncbiRefSeq_XM_047433404.1	70	-23	0.031098	LOC124903452	124903452
mir4099	21	hg38_ncbiRefSeq_XM_035861124.1	70	-23	0.031098	LOC100653133	100653133
mir4099	21	hg38_ncbiRefSeq_XM_017022875.2	114	-24.8	0.026504	PRSS21	10942
mir4099	21	hg38_ncbiRefSeq_NM_144956.3	114	-24.8	0.026504	PRSS21	10942
mir4099	21	hg38_ncbiRefSeq_NM_144957.3	114	-24.8	0.026504	PRSS21	10942
mir4099	21	hg38_ncbiRefSeq_NM_006799.4	114	-24.8	0.026504	PRSS21	10942
mir4099	21	hg38_ncbiRefSeq_NM_001288971.2	285	-29.6	0.009439	ACSF2	80221
mir4099	21	hg38_ncbiRefSeq_NM_001288970.2	285	-29.6	0.009439	ACSF2	80221
mir4099	21	hg38_ncbiRefSeq_NM_001288972.2	285	-29.6	0.009439	ACSF2	80221
mir4099	21	hg38_ncbiRefSeq_NM_001288969.2	285	-29.6	0.009439	ACSF2	80221
mir4099	21	hg38_ncbiRefSeq_XM_011525294.3	285	-29.6	0.009439	ACSF2	80221
mir4099	21	hg38_ncbiRefSeq_NM_025149.6	285	-29.6	0.009439	ACSF2	80221
mir4099	21	hg38_ncbiRefSeq_NM_001288968.2	285	-29.6	0.009439	ACSF2	80221
mir4099	21	hg38_ncbiRefSeq_XM_005257106.4	295	-30.8	0.005205	MARCHF10	162333
mir4099	21	hg38_ncbiRefSeq_XM_005257097.3	295	-30.8	0.005205	MARCHF10	162333
mir4099	21	hg38_ncbiRefSeq_XM_011524437.3	389	-30.8	0.008755	MARCHF10	162333
mir4099	21	hg38_ncbiRefSeq_XM_005257096.3	295	-30.8	0.005205	MARCHF10	162333
mir4099	21	hg38_ncbiRefSeq_NM_001100875.3	389	-30.8	0.008755	MARCHF10	162333
mir4099	21	hg38_ncbiRefSeq_XM_011524436.2	295	-30.8	0.005205	MARCHF10	162333
mir4099	21	hg38_ncbiRefSeq_NM_001288779.2	389	-30.8	0.008755	MARCHF10	162333
mir4099	21	hg38_ncbiRefSeq_XM_005257095.4	295	-30.8	0.005205	MARCHF10	162333
mir4099	21	hg38_ncbiRefSeq_XM_011524435.3	295	-30.8	0.005205	MARCHF10	162333
mir4099	21	hg38_ncbiRefSeq_XM_005257098.4	295	-30.8	0.005205	MARCHF10	162333
mir4099	21	hg38_ncbiRefSeq_NM_152598.4	389	-30.8	0.008755	MARCHF10	162333
mir4099	21	hg38_ncbiRefSeq_XM_005257100.4	295	-30.8	0.005205	MARCHF10	162333
mir4099	21	hg38_ncbiRefSeq_XM_005257102.4	295	-30.8	0.005205	MARCHF10	162333
mir4099	21	hg38_ncbiRefSeq_NR_036149.1	75	-23.7	0.022776	MIR3184	100423003
mir4099	21	hg38_ncbiRefSeq_NM_153490.3	275	-27.7	0.025181	KRT13	3860
mir4099	21	hg38_ncbiRefSeq_NM_002274.4	363	-27.7	0.040321	KRT13	3860
mir4099	21	hg38_ncbiRefSeq_NM_001303436.1	231	-27.1	0.025786	HEXIM2	124790
mir4099	21	hg38_ncbiRefSeq_XM_006721687.5	231	-27.1	0.025786	HEXIM2	124790
mir4099	21	hg38_ncbiRefSeq_NM_144608.2	231	-27.1	0.025786	HEXIM2	124790
mir4099	21	hg38_ncbiRefSeq_XM_047435324.1	231	-27.1	0.025786	HEXIM2	124790
mir4099	21	hg38_ncbiRefSeq_XM_047435323.1	231	-27.1	0.025786	HEXIM2	124790
mir4099	21	hg38_ncbiRefSeq_NM_001303438.1	231	-27.1	0.025786	HEXIM2	124790
mir4099	21	hg38_ncbiRefSeq_NM_001303437.1	231	-27.1	0.025786	HEXIM2	124790
mir4099	21	hg38_ncbiRefSeq_XM_011524307.4	231	-27.1	0.025786	HEXIM2	124790
mir4099	21	hg38_ncbiRefSeq_XM_011524308.4	231	-27.1	0.025786	HEXIM2	124790
mir4099	21	hg38_ncbiRefSeq_NM_001303439.1	231	-27.1	0.025786	HEXIM2	124790
mir4099	21	hg38_ncbiRefSeq_NM_001303442.2	226	-27.1	0.024794	HEXIM2	124790
mir4099	21	hg38_ncbiRefSeq_NM_001303444.2	226	-27.1	0.024794	HEXIM2	124790
mir4099	21	hg38_ncbiRefSeq_NM_001303443.2	226	-27.1	0.024794	HEXIM2	124790
mir4099	21	hg38_ncbiRefSeq_NM_001303440.2	226	-27.1	0.024794	HEXIM2	124790
mir4099	21	hg38_ncbiRefSeq_NM_001303441.2	226	-27.1	0.024794	HEXIM2	124790
mir4099	21	hg38_ncbiRefSeq_NM_001386776.1	253	-29.7	0.007114	DTNA	1837
mir4099	21	hg38_ncbiRefSeq_NM_001392.5	253	-29.7	0.007114	DTNA	1837
mir4099	21	hg38_ncbiRefSeq_XM_047437339.1	253	-29.7	0.007114	DTNA	1837
mir4099	21	hg38_ncbiRefSeq_NM_001128175.2	253	-29.7	0.007114	DTNA	1837
mir4099	21	hg38_ncbiRefSeq_XM_047437338.1	253	-29.7	0.007114	DTNA	1837
mir4099	21	hg38_ncbiRefSeq_NM_001386777.1	253	-29.7	0.007114	DTNA	1837
mir4099	21	hg38_ncbiRefSeq_NM_001386775.1	253	-29.7	0.007114	DTNA	1837
mir4099	21	hg38_ncbiRefSeq_XM_011527635.2	123	-24.9	0.028884	ABCA7	10347
mir4099	21	hg38_ncbiRefSeq_NM_175871.4	153	-25.2	0.036349	SWSAP1	126074
mir4099	21	hg38_ncbiRefSeq_XM_047438246.1	660	-30.2	0.029239	CAPN12	147968
mir4099	21	hg38_ncbiRefSeq_XM_047438238.1	660	-30.2	0.029239	CAPN12	147968
mir4099	21	hg38_ncbiRefSeq_NM_144691.4	660	-30.2	0.029239	CAPN12	147968
mir4099	21	hg38_ncbiRefSeq_XM_017026358.3	660	-30.2	0.029239	CAPN12	147968
mir4099	21	hg38_ncbiRefSeq_XM_017026360.3	660	-30.2	0.029239	CAPN12	147968
mir4099	21	hg38_ncbiRefSeq_XM_047438239.1	660	-30.2	0.029239	CAPN12	147968
mir4099	21	hg38_ncbiRefSeq_XM_047438237.1	660	-30.2	0.029239	CAPN12	147968
mir4099	21	hg38_ncbiRefSeq_XM_006723323.4	87	-26.2	0.006276	LIN7B	64130
mir4099	21	hg38_ncbiRefSeq_NM_001308419.2	87	-26.2	0.006276	LIN7B	64130
mir4099	21	hg38_ncbiRefSeq_NM_022165.3	87	-26.2	0.006276	LIN7B	64130
mir4099	21	hg38_ncbiRefSeq_NM_015585.4	288	-27.1	0.037838	CFAP61	26074
mir4099	21	hg38_ncbiRefSeq_NR_039913.1	78	-31	0.000216	MIR4756	100616225
mir4099	21	hg38_ncbiRefSeq_XM_011530155.3	18	-21.9	0.002381	RSPH14	27156
mir4099	21	hg38_ncbiRefSeq_XM_047441334.1	47	-21.9	0.027926	RSPH14	27156
mir4099	21	hg38_ncbiRefSeq_XM_011530154.3	18	-21.9	0.002381	RSPH14	27156
mir4099	21	hg38_ncbiRefSeq_XM_011530151.3	18	-21.9	0.002381	RSPH14	27156
mir4099	21	hg38_ncbiRefSeq_XM_011530152.3	18	-21.9	0.002381	RSPH14	27156
mir4099	21	hg38_ncbiRefSeq_XM_011530149.3	47	-21.9	0.027926	RSPH14	27156
mir4099	21	hg38_ncbiRefSeq_XM_011530150.2	18	-21.9	0.002381	RSPH14	27156
mir4099	21	hg38_ncbiRefSeq_NM_014433.3	47	-21.9	0.027926	RSPH14	27156
mir4099	21	hg38_ncbiRefSeq_XM_017028774.2	18	-21.9	0.002381	RSPH14	27156
mir4099	21	hg38_ncbiRefSeq_NM_001270483.1	168	-27.9	0.008907	TST	7263
mir4099	21	hg38_ncbiRefSeq_NM_003312.6	162	-27.9	0.008277	TST	7263
mir4099	21	hg38_ncbiRefSeq_NM_001012276.3	67	-23	0.028409	PRAMEF8	391002
mir4099	21	hg38_ncbiRefSeq_NM_012387.3	249	-26.2	0.048398	PADI4	23569
mir4099	21	hg38_ncbiRefSeq_NM_001012276.3	67	-23	0.028409	PRAMEF8	391002
mir4099	21	hg38_ncbiRefSeq_NM_001012276.3	67	-23	0.028409	PRAMEF8	391002
mir4099	21	hg38_ncbiRefSeq_NM_004381.5	475	-29.7	0.022104	ATF6B	1388
mir4099	21	hg38_ncbiRefSeq_NM_001136153.2	475	-29.7	0.022104	ATF6B	1388
mir4099	21	hg38_ncbiRefSeq_NR_106933.1	63	-26.8	0.001978	MIR6873	102466754
mir4099	21	hg38_ncbiRefSeq_NM_004381.5	475	-29.7	0.022104	ATF6B	1388
mir4099	21	hg38_ncbiRefSeq_NM_001136153.2	475	-29.7	0.022104	ATF6B	1388
mir4099	21	hg38_ncbiRefSeq_NR_106933.1	63	-26.8	0.001978	MIR6873	102466754
mir4099	21	hg38_ncbiRefSeq_NM_004381.5	475	-29.7	0.022104	ATF6B	1388
mir4099	21	hg38_ncbiRefSeq_NM_001136153.2	475	-29.7	0.022104	ATF6B	1388
mir4099	21	hg38_ncbiRefSeq_NR_106933.1	63	-26.8	0.001978	MIR6873	102466754
mir4099	21	hg38_ncbiRefSeq_NR_106933.1	63	-26.8	0.001978	MIR6873	102466754
mir4099	21	hg38_ncbiRefSeq_NM_001291982.2	290	-28.3	0.019905	PTPRK	5796
mir4099	21	hg38_ncbiRefSeq_NM_001291983.2	290	-28.3	0.019905	PTPRK	5796
mir4099	21	hg38_ncbiRefSeq_NM_182683.2	425	-30.8	0.010269	UPK3B	105375355
mir4099	21	hg38_ncbiRefSeq_NM_182684.2	472	-30.8	0.012355	UPK3B	105375355
mir4099	21	hg38_ncbiRefSeq_NM_030570.3	425	-30.8	0.010269	UPK3B	105375355
mir4099	21	hg38_ncbiRefSeq_XR_002959160.1	429	-32.7	0.003834	LOC105379231	105379231
mir4099	21	hg38_ncbiRefSeq_XR_002959161.1	326	-32.7	0.002241	LOC105379231	105379231
mir4099	21	hg38_ncbiRefSeq_NM_012305.4	1615	-32.6	0.035607	AP2A2	161
mir4099	21	hg38_ncbiRefSeq_NM_001242837.2	1615	-32.6	0.035607	AP2A2	161
mir4099	21	hg38_ncbiRefSeq_NM_012305.4	1615	-32.6	0.035607	AP2A2	161
mir4099	21	hg38_ncbiRefSeq_NM_001242837.2	1615	-32.6	0.035607	AP2A2	161
mir4099	21	hg38_ncbiRefSeq_XM_035861201.1	70	-23	0.031098	LOC100653133	100653133
mir4099	21	hg38_ncbiRefSeq_NM_144957.3	114	-24.8	0.026504	PRSS21	10942
mir4099	21	hg38_ncbiRefSeq_NM_144956.3	114	-24.8	0.026504	PRSS21	10942
mir4099	21	hg38_ncbiRefSeq_NM_006799.4	114	-24.8	0.026504	PRSS21	10942
mir4099	21	hg38_ncbiRefSeq_NM_144691.4	660	-30.2	0.029239	CAPN12	147968
mir4100	21	hg38_ncbiRefSeq_NM_001779.3	279	-28.7	0.014904	CD58	965
mir4100	21	hg38_ncbiRefSeq_NM_013330.5	254	-26.8	0.035988	NME7	29922
mir4100	21	hg38_ncbiRefSeq_NM_197972.3	254	-26.8	0.035988	NME7	29922
mir4100	21	hg38_ncbiRefSeq_XM_011541479.3	64	-23.3	0.021169	PRAMEF11	440560
mir4100	21	hg38_ncbiRefSeq_XM_017001269.2	67	-23.1	0.026607	PRAMEF8	391002
mir4100	21	hg38_ncbiRefSeq_NM_001012276.3	67	-23.1	0.026607	PRAMEF8	391002
mir4100	21	hg38_ncbiRefSeq_XM_005245832.4	17	-21.7	0.00236	ZNF683	257101
mir4100	21	hg38_ncbiRefSeq_XM_011541198.3	17	-21.7	0.00236	ZNF683	257101
mir4100	21	hg38_ncbiRefSeq_XM_017000956.2	17	-21.7	0.00236	ZNF683	257101
mir4100	21	hg38_ncbiRefSeq_NM_001114759.3	17	-21.7	0.00236	ZNF683	257101
mir4100	21	hg38_ncbiRefSeq_XM_005245830.4	17	-21.7	0.00236	ZNF683	257101
mir4100	21	hg38_ncbiRefSeq_NM_001307925.1	17	-21.7	0.00236	ZNF683	257101
mir4100	21	hg38_ncbiRefSeq_NM_173574.3	17	-21.7	0.00236	ZNF683	257101
mir4100	21	hg38_ncbiRefSeq_XM_006710555.4	17	-21.7	0.00236	ZNF683	257101
mir4100	21	hg38_ncbiRefSeq_XM_017000954.3	17	-21.7	0.00236	ZNF683	257101
mir4100	21	hg38_ncbiRefSeq_XM_017000957.3	17	-21.7	0.00236	ZNF683	257101
mir4100	21	hg38_ncbiRefSeq_XM_047417136.1	17	-21.7	0.00236	ZNF683	257101
mir4100	21	hg38_ncbiRefSeq_XM_005245828.4	17	-21.7	0.00236	ZNF683	257101
mir4100	21	hg38_ncbiRefSeq_NM_001010985.3	257	-26.7	0.038798	MYBPHL	343263
mir4100	21	hg38_ncbiRefSeq_NM_001265613.2	257	-26.7	0.038798	MYBPHL	343263
mir4100	21	hg38_ncbiRefSeq_NM_001258002.2	97	-24.1	0.029749	CHIA	27159
mir4100	21	hg38_ncbiRefSeq_NM_021797.4	97	-24.1	0.029749	CHIA	27159
mir4100	21	hg38_ncbiRefSeq_NM_001258003.2	97	-24.1	0.029749	CHIA	27159
mir4100	21	hg38_ncbiRefSeq_NM_001040623.3	97	-24.1	0.029749	CHIA	27159
mir4100	21	hg38_ncbiRefSeq_NM_001258005.2	97	-24.1	0.029749	CHIA	27159
mir4100	21	hg38_ncbiRefSeq_NM_001258001.2	97	-24.1	0.029749	CHIA	27159
mir4100	21	hg38_ncbiRefSeq_NM_001258004.2	97	-24.1	0.029749	CHIA	27159
mir4100	21	hg38_ncbiRefSeq_NM_201653.4	97	-24.1	0.029749	CHIA	27159
mir4100	21	hg38_ncbiRefSeq_XM_017001047.1	97	-24.1	0.029749	CHIA	27159
mir4100	21	hg38_ncbiRefSeq_NR_146474.1	387	-28.3	0.032652	LINC01682	101927504
mir4100	21	hg38_ncbiRefSeq_NR_146475.1	338	-28.3	0.026	LINC01682	101927504
mir4100	21	hg38_ncbiRefSeq_NM_001009570.3	144	-25.9	0.021461	CCT7	10574
mir4100	21	hg38_ncbiRefSeq_NM_001166284.2	144	-25.9	0.021461	CCT7	10574
mir4100	21	hg38_ncbiRefSeq_NM_006429.4	144	-25.9	0.021461	CCT7	10574
mir4100	21	hg38_ncbiRefSeq_NM_001166285.2	144	-25.9	0.021461	CCT7	10574
mir4100	21	hg38_ncbiRefSeq_XM_047443451.1	227	-26.2	0.041351	ANKAR	150709
mir4100	21	hg38_ncbiRefSeq_XM_011510682.3	227	-26.2	0.041351	ANKAR	150709
mir4100	21	hg38_ncbiRefSeq_XM_011510677.3	193	-26.2	0.031071	ANKAR	150709
mir4100	21	hg38_ncbiRefSeq_NM_144717.4	862	-31	0.029891	IL20RB	53833
mir4100	21	hg38_ncbiRefSeq_XM_011512911.3	862	-31	0.029891	IL20RB	53833
mir4100	21	hg38_ncbiRefSeq_XM_011512910.4	862	-31	0.029891	IL20RB	53833
mir4100	21	hg38_ncbiRefSeq_XM_017006632.1	862	-31	0.029891	IL20RB	53833
mir4100	21	hg38_ncbiRefSeq_XM_006713665.5	862	-31	0.029891	IL20RB	53833
mir4100	21	hg38_ncbiRefSeq_NR_106885.1	59	-22.3	0.03461	MIR6827	102466744
mir4100	21	hg38_ncbiRefSeq_XM_017008692.2	83	-24.9	0.013022	SLC10A7	84068
mir4100	21	hg38_ncbiRefSeq_XM_047450071.1	103	-24.7	0.023078	PDLIM3	27295
mir4100	21	hg38_ncbiRefSeq_NM_001040172.2	103	-24.7	0.023078	HTR4	3360
mir4100	21	hg38_ncbiRefSeq_XM_047418087.1	128	-27	0.008752	FARS2	10667
mir4100	21	hg38_ncbiRefSeq_XM_006714966.4	128	-27	0.008752	FARS2	10667
mir4100	21	hg38_ncbiRefSeq_NM_006877.4	363	-29	0.020217	GMPR	2766
mir4100	21	hg38_ncbiRefSeq_NM_003513.3	84	-24.1	0.022271	H2AC4	8335
mir4100	21	hg38_ncbiRefSeq_XR_007059969.1	101	-23.7	0.041219	LOC124901538	124901538
mir4100	21	hg38_ncbiRefSeq_XM_047418680.1	156	-25.5	0.031599	OSTM1	28962
mir4100	21	hg38_ncbiRefSeq_NR_002960.1	132	-24.7	0.03721	SNORA20	677806
mir4100	21	hg38_ncbiRefSeq_XM_011516152.3	85	-26.8	0.004054	WDR86	349136
mir4100	21	hg38_ncbiRefSeq_NM_015135.3	197	-26.6	0.025663	NUP205	23165
mir4100	21	hg38_ncbiRefSeq_NM_001329434.2	197	-26.6	0.025663	NUP205	23165
mir4100	21	hg38_ncbiRefSeq_XM_011517161.3	51	-21.8	0.035653	GSDMC	56169
mir4100	21	hg38_ncbiRefSeq_XM_011518491.4	104	-27.9	0.0032	WHRN	25861
mir4100	21	hg38_ncbiRefSeq_XM_011518816.3	151	-25.3	0.03346	NA	NA
mir4100	21	hg38_ncbiRefSeq_XM_047441926.1	1405	-33.7	0.017516	FHL1	2273
mir4100	21	hg38_ncbiRefSeq_NM_001159703.2	1400	-33.7	0.017421	FHL1	2273
mir4100	21	hg38_ncbiRefSeq_NM_001449.5	1329	-33.7	0.016089	FHL1	2273
mir4100	21	hg38_ncbiRefSeq_NM_001159702.3	1400	-33.7	0.017421	FHL1	2273
mir4100	21	hg38_ncbiRefSeq_NM_001369329.1	1329	-33.7	0.016089	FHL1	2273
mir4100	21	hg38_ncbiRefSeq_NM_001369326.1	1400	-33.7	0.017421	FHL1	2273
mir4100	21	hg38_ncbiRefSeq_NM_001369327.2	1400	-33.7	0.017421	FHL1	2273
mir4100	21	hg38_ncbiRefSeq_XM_047441927.1	1334	-33.7	0.016182	FHL1	2273
mir4100	21	hg38_ncbiRefSeq_NM_001369330.1	1329	-33.7	0.016089	FHL1	2273
mir4100	21	hg38_ncbiRefSeq_XM_024452354.2	1405	-33.7	0.017516	FHL1	2273
mir4100	21	hg38_ncbiRefSeq_NM_001159700.2	1329	-33.7	0.016089	FHL1	2273
mir4100	21	hg38_ncbiRefSeq_XM_047441925.1	1405	-33.7	0.017516	FHL1	2273
mir4100	21	hg38_ncbiRefSeq_NM_001159704.1	1334	-33.7	0.016182	FHL1	2273
mir4100	21	hg38_ncbiRefSeq_NM_001369328.1	1400	-33.7	0.017421	FHL1	2273
mir4100	21	hg38_ncbiRefSeq_NM_001167819.1	1334	-33.7	0.016182	FHL1	2273
mir4100	21	hg38_ncbiRefSeq_NM_001323075.3	175	-26.9	0.017309	LOC101059915	101059915
mir4100	21	hg38_ncbiRefSeq_NM_001159701.2	1329	-33.7	0.016089	FHL1	2273
mir4100	21	hg38_ncbiRefSeq_NM_001330659.2	1400	-33.7	0.017421	FHL1	2273
mir4100	21	hg38_ncbiRefSeq_NM_001159699.2	1329	-33.7	0.016089	FHL1	2273
mir4100	21	hg38_ncbiRefSeq_XM_006724743.3	1405	-33.7	0.017516	FHL1	2273
mir4100	21	hg38_ncbiRefSeq_NM_001369331.1	1329	-33.7	0.016089	FHL1	2273
mir4100	21	hg38_ncbiRefSeq_XM_006724746.4	1405	-33.7	0.017516	FHL1	2273
mir4100	21	hg38_ncbiRefSeq_XM_005274648.2	500	-28.3	0.049223	GAB3	139716
mir4100	21	hg38_ncbiRefSeq_XM_011531105.2	491	-28.3	0.047853	GAB3	139716
mir4100	21	hg38_ncbiRefSeq_NM_000518.5	134	-31.1	0.000803	HBB	3043
mir4100	21	hg38_ncbiRefSeq_XR_007063228.1	996	-31.1	0.03543	LOC102724146	102724146
mir4100	21	hg38_ncbiRefSeq_NM_001178097.3	1396	-35.6	0.00716	PLEKHG7	440107
mir4100	21	hg38_ncbiRefSeq_NR_031589.1	91	-24	0.027903	MIR1178	100302274
mir4100	21	hg38_ncbiRefSeq_XM_047429218.1	84	-23	0.044732	DHX37	57647
mir4100	21	hg38_ncbiRefSeq_NM_001321818.2	152	-26.6	0.015729	RAD51B	5890
mir4100	21	hg38_ncbiRefSeq_XM_011536796.3	1302	-35.7	0.006099	CCDC88C	440193
mir4100	21	hg38_ncbiRefSeq_NM_001080414.4	1302	-35.7	0.006099	CCDC88C	440193
mir4100	21	hg38_ncbiRefSeq_NM_001005466.2	74	-26.2	0.004339	OR10G2	26534
mir4100	21	hg38_ncbiRefSeq_XM_024449575.2	247	-27.9	0.018604	LRRC9	341883
mir4100	21	hg38_ncbiRefSeq_XM_047431418.1	1302	-35.7	0.006099	CCDC88C	440193
mir4100	21	hg38_ncbiRefSeq_XM_047433404.1	70	-23	0.031098	LOC124903452	124903452
mir4100	21	hg38_ncbiRefSeq_XM_035861124.1	70	-23	0.031098	LOC100653133	100653133
mir4100	21	hg38_ncbiRefSeq_XM_017022875.2	114	-24.8	0.026504	PRSS21	10942
mir4100	21	hg38_ncbiRefSeq_NM_144956.3	114	-24.8	0.026504	PRSS21	10942
mir4100	21	hg38_ncbiRefSeq_NM_144957.3	114	-24.8	0.026504	PRSS21	10942
mir4100	21	hg38_ncbiRefSeq_NM_006799.4	114	-24.8	0.026504	PRSS21	10942
mir4100	21	hg38_ncbiRefSeq_XM_017025280.3	17	-22.8	0.000959	KSR1	8844
mir4100	21	hg38_ncbiRefSeq_XM_005257106.4	295	-29.6	0.010067	MARCHF10	162333
mir4100	21	hg38_ncbiRefSeq_XM_005257097.3	295	-29.6	0.010067	MARCHF10	162333
mir4100	21	hg38_ncbiRefSeq_XM_011524437.3	389	-29.6	0.016568	MARCHF10	162333
mir4100	21	hg38_ncbiRefSeq_XM_005257096.3	295	-29.6	0.010067	MARCHF10	162333
mir4100	21	hg38_ncbiRefSeq_NM_001100875.3	389	-29.6	0.016568	MARCHF10	162333
mir4100	21	hg38_ncbiRefSeq_XM_011524436.2	295	-29.6	0.010067	MARCHF10	162333
mir4100	21	hg38_ncbiRefSeq_NM_001288779.2	389	-29.6	0.016568	MARCHF10	162333
mir4100	21	hg38_ncbiRefSeq_XM_005257095.4	295	-29.6	0.010067	MARCHF10	162333
mir4100	21	hg38_ncbiRefSeq_XM_011524435.3	295	-29.6	0.010067	MARCHF10	162333
mir4100	21	hg38_ncbiRefSeq_XM_005257098.4	295	-29.6	0.010067	MARCHF10	162333
mir4100	21	hg38_ncbiRefSeq_NM_152598.4	389	-29.6	0.016568	MARCHF10	162333
mir4100	21	hg38_ncbiRefSeq_XM_005257100.4	295	-29.6	0.010067	MARCHF10	162333
mir4100	21	hg38_ncbiRefSeq_XM_005257102.4	295	-29.6	0.010067	MARCHF10	162333
mir4100	21	hg38_ncbiRefSeq_XR_007065581.1	469	-28.1	0.049333	LOC124903898	124903898
mir4100	21	hg38_ncbiRefSeq_NM_153490.3	275	-28.9	0.012998	KRT13	3860
mir4100	21	hg38_ncbiRefSeq_NM_002274.4	363	-28.9	0.021324	KRT13	3860
mir4100	21	hg38_ncbiRefSeq_NM_001131019.3	464	-28.2	0.046092	GFAP	2670
mir4100	21	hg38_ncbiRefSeq_NM_001303436.1	231	-27.2	0.024381	HEXIM2	124790
mir4100	21	hg38_ncbiRefSeq_XM_006721687.5	231	-27.2	0.024381	HEXIM2	124790
mir4100	21	hg38_ncbiRefSeq_NM_144608.2	231	-27.2	0.024381	HEXIM2	124790
mir4100	21	hg38_ncbiRefSeq_XM_047435324.1	231	-27.2	0.024381	HEXIM2	124790
mir4100	21	hg38_ncbiRefSeq_XM_047435323.1	231	-27.2	0.024381	HEXIM2	124790
mir4100	21	hg38_ncbiRefSeq_NM_001303438.1	231	-27.2	0.024381	HEXIM2	124790
mir4100	21	hg38_ncbiRefSeq_NM_001303437.1	231	-27.2	0.024381	HEXIM2	124790
mir4100	21	hg38_ncbiRefSeq_XM_011524307.4	231	-27.2	0.024381	HEXIM2	124790
mir4100	21	hg38_ncbiRefSeq_XM_011524308.4	231	-27.2	0.024381	HEXIM2	124790
mir4100	21	hg38_ncbiRefSeq_NM_001303439.1	231	-27.2	0.024381	HEXIM2	124790
mir4100	21	hg38_ncbiRefSeq_NM_001303442.2	226	-27.2	0.023438	HEXIM2	124790
mir4100	21	hg38_ncbiRefSeq_NM_001303444.2	226	-27.2	0.023438	HEXIM2	124790
mir4100	21	hg38_ncbiRefSeq_NM_001303443.2	226	-27.2	0.023438	HEXIM2	124790
mir4100	21	hg38_ncbiRefSeq_NM_001303440.2	226	-27.2	0.023438	HEXIM2	124790
mir4100	21	hg38_ncbiRefSeq_NM_001303441.2	226	-27.2	0.023438	HEXIM2	124790
mir4100	21	hg38_ncbiRefSeq_NM_001386776.1	253	-29.8	0.006727	DTNA	1837
mir4100	21	hg38_ncbiRefSeq_NM_001392.5	253	-29.8	0.006727	DTNA	1837
mir4100	21	hg38_ncbiRefSeq_XM_047437339.1	253	-29.8	0.006727	DTNA	1837
mir4100	21	hg38_ncbiRefSeq_NM_001128175.2	253	-29.8	0.006727	DTNA	1837
mir4100	21	hg38_ncbiRefSeq_XM_047437338.1	253	-29.8	0.006727	DTNA	1837
mir4100	21	hg38_ncbiRefSeq_NM_001386777.1	253	-29.8	0.006727	DTNA	1837
mir4100	21	hg38_ncbiRefSeq_NM_001386775.1	253	-29.8	0.006727	DTNA	1837
mir4100	21	hg38_ncbiRefSeq_XM_006723323.4	87	-28.1	0.001859	LIN7B	64130
mir4100	21	hg38_ncbiRefSeq_NM_001308419.2	87	-28.1	0.001859	LIN7B	64130
mir4100	21	hg38_ncbiRefSeq_NM_022165.3	87	-28.1	0.001859	LIN7B	64130
mir4100	21	hg38_ncbiRefSeq_NM_001324240.2	761	-30.2	0.036461	ITPA	3704
mir4100	21	hg38_ncbiRefSeq_XM_011530155.3	18	-20.7	0.006296	RSPH14	27156
mir4100	21	hg38_ncbiRefSeq_XM_011530154.3	18	-20.7	0.006296	RSPH14	27156
mir4100	21	hg38_ncbiRefSeq_XM_011530151.3	18	-20.7	0.006296	RSPH14	27156
mir4100	21	hg38_ncbiRefSeq_XM_011530152.3	18	-20.7	0.006296	RSPH14	27156
mir4100	21	hg38_ncbiRefSeq_XM_011530150.2	18	-20.7	0.006296	RSPH14	27156
mir4100	21	hg38_ncbiRefSeq_XM_017028774.2	18	-20.7	0.006296	RSPH14	27156
mir4100	21	hg38_ncbiRefSeq_XM_011530102.4	92	-24.1	0.026782	TBC1D22A	25771
mir4100	21	hg38_ncbiRefSeq_XM_047441307.1	85	-24.1	0.022818	TBC1D22A	25771
mir4100	21	hg38_ncbiRefSeq_XM_011530100.4	91	-24.1	0.026202	TBC1D22A	25771
mir4100	21	hg38_ncbiRefSeq_NM_001012276.3	67	-23.1	0.026607	PRAMEF8	391002
mir4100	21	hg38_ncbiRefSeq_NM_001012276.3	67	-23.1	0.026607	PRAMEF8	391002
mir4100	21	hg38_ncbiRefSeq_NM_001012276.3	67	-23.1	0.026607	PRAMEF8	391002
mir4100	21	hg38_ncbiRefSeq_XR_002959160.1	429	-34.3	0.001646	LOC105379231	105379231
mir4100	21	hg38_ncbiRefSeq_XR_002959161.1	326	-34.3	0.000937	LOC105379231	105379231
mir4100	21	hg38_ncbiRefSeq_XM_035861201.1	70	-23	0.031098	LOC100653133	100653133
mir4100	21	hg38_ncbiRefSeq_NM_144957.3	114	-24.8	0.026504	PRSS21	10942
mir4100	21	hg38_ncbiRefSeq_NM_144956.3	114	-24.8	0.026504	PRSS21	10942
mir4100	21	hg38_ncbiRefSeq_NM_006799.4	114	-24.8	0.026504	PRSS21	10942
mir4098	22	hg38_ncbiRefSeq_XM_017001145.2	663	-30.3	0.031742	ARMH1	339541
mir4098	22	hg38_ncbiRefSeq_NM_001779.3	279	-27.4	0.034695	CD58	965
mir4098	22	hg38_ncbiRefSeq_XM_047444646.1	92	-26.2	0.008338	TDRD10	126668
mir4098	22	hg38_ncbiRefSeq_XM_011541479.3	64	-23.3	0.024642	PRAMEF11	440560
mir4098	22	hg38_ncbiRefSeq_XM_017001269.2	67	-23.2	0.028925	PRAMEF8	391002
mir4098	22	hg38_ncbiRefSeq_NM_001012276.3	67	-23.2	0.028925	PRAMEF8	391002
mir4098	22	hg38_ncbiRefSeq_XM_005245832.4	17	-21.8	0.002668	ZNF683	257101
mir4098	22	hg38_ncbiRefSeq_XM_011541198.3	17	-21.8	0.002668	ZNF683	257101
mir4098	22	hg38_ncbiRefSeq_XM_017000956.2	17	-21.8	0.002668	ZNF683	257101
mir4098	22	hg38_ncbiRefSeq_NM_001114759.3	17	-21.8	0.002668	ZNF683	257101
mir4098	22	hg38_ncbiRefSeq_XM_005245830.4	17	-21.8	0.002668	ZNF683	257101
mir4098	22	hg38_ncbiRefSeq_NM_001307925.1	17	-21.8	0.002668	ZNF683	257101
mir4098	22	hg38_ncbiRefSeq_NM_173574.3	17	-21.8	0.002668	ZNF683	257101
mir4098	22	hg38_ncbiRefSeq_XM_006710555.4	17	-21.8	0.002668	ZNF683	257101
mir4098	22	hg38_ncbiRefSeq_XM_017000954.3	17	-21.8	0.002668	ZNF683	257101
mir4098	22	hg38_ncbiRefSeq_XM_017000957.3	17	-21.8	0.002668	ZNF683	257101
mir4098	22	hg38_ncbiRefSeq_XM_047417136.1	17	-21.8	0.002668	ZNF683	257101
mir4098	22	hg38_ncbiRefSeq_XM_005245828.4	17	-21.8	0.002668	ZNF683	257101
mir4098	22	hg38_ncbiRefSeq_NR_029679.1	102	-24.3	0.033426	MIR137	406928
mir4098	22	hg38_ncbiRefSeq_NM_001010985.3	257	-26.7	0.044123	MYBPHL	343263
mir4098	22	hg38_ncbiRefSeq_NM_001265613.2	257	-26.7	0.044123	MYBPHL	343263
mir4098	22	hg38_ncbiRefSeq_NR_146474.1	387	-28.4	0.035202	LINC01682	101927504
mir4098	22	hg38_ncbiRefSeq_NR_146475.1	338	-28.4	0.028113	LINC01682	101927504
mir4098	22	hg38_ncbiRefSeq_NM_001009570.3	144	-25.9	0.024731	CCT7	10574
mir4098	22	hg38_ncbiRefSeq_NM_001166284.2	144	-25.9	0.024731	CCT7	10574
mir4098	22	hg38_ncbiRefSeq_NM_006429.4	144	-25.9	0.024731	CCT7	10574
mir4098	22	hg38_ncbiRefSeq_NM_001166285.2	144	-25.9	0.024731	CCT7	10574
mir4098	22	hg38_ncbiRefSeq_XM_047443451.1	227	-30.1	0.005347	ANKAR	150709
mir4098	22	hg38_ncbiRefSeq_XM_011510682.3	227	-30.1	0.005347	ANKAR	150709
mir4098	22	hg38_ncbiRefSeq_XM_011510677.3	193	-30.1	0.00385	ANKAR	150709
mir4098	22	hg38_ncbiRefSeq_NR_106885.1	59	-22.3	0.040065	MIR6827	102466744
mir4098	22	hg38_ncbiRefSeq_XM_017008692.2	83	-24.9	0.015197	SLC10A7	84068
mir4098	22	hg38_ncbiRefSeq_XR_007059154.1	137	-25.5	0.028495	LOC124901195	124901195
mir4098	22	hg38_ncbiRefSeq_XM_047418087.1	128	-26.6	0.012975	FARS2	10667
mir4098	22	hg38_ncbiRefSeq_XM_006714966.4	128	-26.6	0.012975	FARS2	10667
mir4098	22	hg38_ncbiRefSeq_NM_006877.4	363	-29	0.023102	GMPR	2766
mir4098	22	hg38_ncbiRefSeq_NM_001291982.2	290	-28.2	0.024064	PTPRK	5796
mir4098	22	hg38_ncbiRefSeq_NM_001291983.2	290	-28.2	0.024064	PTPRK	5796
mir4098	22	hg38_ncbiRefSeq_NM_003513.3	84	-26.4	0.006019	H2AC4	8335
mir4098	22	hg38_ncbiRefSeq_XM_047418680.1	156	-25.5	0.036207	OSTM1	28962
mir4098	22	hg38_ncbiRefSeq_XM_011516152.3	85	-26.9	0.004499	WDR86	349136
mir4098	22	hg38_ncbiRefSeq_NM_015135.3	197	-25.7	0.048751	NUP205	23165
mir4098	22	hg38_ncbiRefSeq_NM_001329434.2	197	-25.7	0.048751	NUP205	23165
mir4098	22	hg38_ncbiRefSeq_XM_005251678.6	532	-30.2	0.023499	NA	NA
mir4098	22	hg38_ncbiRefSeq_XM_047422666.1	532	-30.2	0.023499	NA	NA
mir4098	22	hg38_ncbiRefSeq_NM_007001.3	532	-30.2	0.023499	SLC35D2	11046
mir4098	22	hg38_ncbiRefSeq_XM_005251674.2	575	-30.2	0.026644	NA	NA
mir4098	22	hg38_ncbiRefSeq_XM_005251673.2	575	-30.2	0.026644	NA	NA
mir4098	22	hg38_ncbiRefSeq_XM_005251676.2	615	-30.2	0.029648	NA	NA
mir4098	22	hg38_ncbiRefSeq_NM_001286990.2	532	-30.2	0.023499	SLC35D2	11046
mir4098	22	hg38_ncbiRefSeq_XM_005251675.3	532	-30.2	0.023499	NA	NA
mir4098	22	hg38_ncbiRefSeq_XM_047422665.1	575	-30.2	0.026644	NA	NA
mir4098	22	hg38_ncbiRefSeq_XM_006716939.3	532	-30.2	0.023499	NA	NA
mir4098	22	hg38_ncbiRefSeq_XM_011518816.3	151	-25.3	0.038324	NA	NA
mir4098	22	hg38_ncbiRefSeq_XM_047441926.1	1405	-36	0.006873	FHL1	2273
mir4098	22	hg38_ncbiRefSeq_NM_001159703.2	1400	-36	0.006833	FHL1	2273
mir4098	22	hg38_ncbiRefSeq_NM_001449.5	1329	-36	0.006281	FHL1	2273
mir4098	22	hg38_ncbiRefSeq_NM_001159702.3	1400	-36	0.006833	FHL1	2273
mir4098	22	hg38_ncbiRefSeq_NM_001369329.1	1329	-36	0.006281	FHL1	2273
mir4098	22	hg38_ncbiRefSeq_NM_001369326.1	1400	-36	0.006833	FHL1	2273
mir4098	22	hg38_ncbiRefSeq_NM_001369327.2	1400	-36	0.006833	FHL1	2273
mir4098	22	hg38_ncbiRefSeq_XM_047441927.1	1334	-36	0.00632	FHL1	2273
mir4098	22	hg38_ncbiRefSeq_NM_001369330.1	1329	-36	0.006281	FHL1	2273
mir4098	22	hg38_ncbiRefSeq_XM_024452354.2	1405	-36	0.006873	FHL1	2273
mir4098	22	hg38_ncbiRefSeq_NM_001159700.2	1329	-36	0.006281	FHL1	2273
mir4098	22	hg38_ncbiRefSeq_XM_047441925.1	1405	-36	0.006873	FHL1	2273
mir4098	22	hg38_ncbiRefSeq_NM_001159704.1	1334	-36	0.00632	FHL1	2273
mir4098	22	hg38_ncbiRefSeq_NM_001369328.1	1400	-36	0.006833	FHL1	2273
mir4098	22	hg38_ncbiRefSeq_NM_001167819.1	1334	-36	0.00632	FHL1	2273
mir4098	22	hg38_ncbiRefSeq_NM_001323075.3	175	-28.7	0.007062	LOC101059915	101059915
mir4098	22	hg38_ncbiRefSeq_NM_001159701.2	1329	-36	0.006281	FHL1	2273
mir4098	22	hg38_ncbiRefSeq_NM_001330659.2	1400	-36	0.006833	FHL1	2273
mir4098	22	hg38_ncbiRefSeq_NM_001159699.2	1329	-36	0.006281	FHL1	2273
mir4098	22	hg38_ncbiRefSeq_XM_006724743.3	1405	-36	0.006873	FHL1	2273
mir4098	22	hg38_ncbiRefSeq_NM_001369331.1	1329	-36	0.006281	FHL1	2273
mir4098	22	hg38_ncbiRefSeq_XM_006724746.4	1405	-36	0.006873	FHL1	2273
mir4098	22	hg38_ncbiRefSeq_XR_007063228.1	996	-31.2	0.038077	LOC102724146	102724146
mir4098	22	hg38_ncbiRefSeq_NM_001178097.3	1396	-35.6	0.008184	PLEKHG7	440107
mir4098	22	hg38_ncbiRefSeq_NR_031589.1	91	-24	0.032218	MIR1178	100302274
mir4098	22	hg38_ncbiRefSeq_NM_001321818.2	152	-25	0.046129	RAD51B	5890
mir4098	22	hg38_ncbiRefSeq_XM_011536796.3	1302	-33.8	0.016886	CCDC88C	440193
mir4098	22	hg38_ncbiRefSeq_NM_001080414.4	1302	-33.8	0.016886	CCDC88C	440193
mir4098	22	hg38_ncbiRefSeq_NM_001005466.2	74	-26.2	0.005138	OR10G2	26534
mir4098	22	hg38_ncbiRefSeq_XM_024449575.2	247	-28	0.02021	LRRC9	341883
mir4098	22	hg38_ncbiRefSeq_XM_047431418.1	1302	-33.8	0.016886	CCDC88C	440193
mir4098	22	hg38_ncbiRefSeq_XM_047433404.1	70	-23	0.035972	LOC124903452	124903452
mir4098	22	hg38_ncbiRefSeq_XM_035861124.1	70	-23	0.035972	LOC100653133	100653133
mir4098	22	hg38_ncbiRefSeq_XM_017022875.2	114	-24.8	0.030542	PRSS21	10942
mir4098	22	hg38_ncbiRefSeq_NM_144956.3	114	-24.8	0.030542	PRSS21	10942
mir4098	22	hg38_ncbiRefSeq_NM_144957.3	114	-24.8	0.030542	PRSS21	10942
mir4098	22	hg38_ncbiRefSeq_NM_006799.4	114	-24.8	0.030542	PRSS21	10942
mir4098	22	hg38_ncbiRefSeq_XM_017025280.3	17	-22.8	0.001189	KSR1	8844
mir4098	22	hg38_ncbiRefSeq_XM_005257106.4	295	-29.6	0.011616	MARCHF10	162333
mir4098	22	hg38_ncbiRefSeq_XM_005257097.3	295	-29.6	0.011616	MARCHF10	162333
mir4098	22	hg38_ncbiRefSeq_XM_011524437.3	389	-29.6	0.018964	MARCHF10	162333
mir4098	22	hg38_ncbiRefSeq_XM_005257096.3	295	-29.6	0.011616	MARCHF10	162333
mir4098	22	hg38_ncbiRefSeq_NM_001100875.3	389	-29.6	0.018964	MARCHF10	162333
mir4098	22	hg38_ncbiRefSeq_XM_011524436.2	295	-29.6	0.011616	MARCHF10	162333
mir4098	22	hg38_ncbiRefSeq_NM_001288779.2	389	-29.6	0.018964	MARCHF10	162333
mir4098	22	hg38_ncbiRefSeq_XM_005257095.4	295	-29.6	0.011616	MARCHF10	162333
mir4098	22	hg38_ncbiRefSeq_XM_011524435.3	295	-29.6	0.011616	MARCHF10	162333
mir4098	22	hg38_ncbiRefSeq_XM_005257098.4	295	-29.6	0.011616	MARCHF10	162333
mir4098	22	hg38_ncbiRefSeq_NM_152598.4	389	-29.6	0.018964	MARCHF10	162333
mir4098	22	hg38_ncbiRefSeq_XM_005257100.4	295	-29.6	0.011616	MARCHF10	162333
mir4098	22	hg38_ncbiRefSeq_XM_005257102.4	295	-29.6	0.011616	MARCHF10	162333
mir4098	22	hg38_ncbiRefSeq_NM_153490.3	275	-26.8	0.046793	KRT13	3860
mir4098	22	hg38_ncbiRefSeq_NM_001131019.3	464	-28.3	0.049474	GFAP	2670
mir4098	22	hg38_ncbiRefSeq_NM_001386776.1	253	-27.3	0.030977	DTNA	1837
mir4098	22	hg38_ncbiRefSeq_NM_001392.5	253	-27.3	0.030977	DTNA	1837
mir4098	22	hg38_ncbiRefSeq_XM_047437339.1	253	-27.3	0.030977	DTNA	1837
mir4098	22	hg38_ncbiRefSeq_NM_001128175.2	253	-27.3	0.030977	DTNA	1837
mir4098	22	hg38_ncbiRefSeq_XM_047437338.1	253	-27.3	0.030977	DTNA	1837
mir4098	22	hg38_ncbiRefSeq_NM_001386777.1	253	-27.3	0.030977	DTNA	1837
mir4098	22	hg38_ncbiRefSeq_NM_001386775.1	253	-27.3	0.030977	DTNA	1837
mir4098	22	hg38_ncbiRefSeq_NM_001031848.2	384	-28.7	0.029722	SERPINB8	5271
mir4098	22	hg38_ncbiRefSeq_XM_006723323.4	87	-26.8	0.005052	LIN7B	64130
mir4098	22	hg38_ncbiRefSeq_NM_001308419.2	87	-26.8	0.005052	LIN7B	64130
mir4098	22	hg38_ncbiRefSeq_NM_022165.3	87	-26.8	0.005052	LIN7B	64130
mir4098	22	hg38_ncbiRefSeq_XM_047440608.1	107	-23.9	0.046647	TTI1	9675
mir4098	22	hg38_ncbiRefSeq_NM_001324240.2	761	-31.5	0.021886	ITPA	3704
mir4098	22	hg38_ncbiRefSeq_XM_011529726.3	72	-22.9	0.040565	TRAPPC10	7109
mir4098	22	hg38_ncbiRefSeq_XM_011530155.3	18	-20.7	0.007609	RSPH14	27156
mir4098	22	hg38_ncbiRefSeq_XM_011530154.3	18	-20.7	0.007609	RSPH14	27156
mir4098	22	hg38_ncbiRefSeq_XM_011530151.3	18	-20.7	0.007609	RSPH14	27156
mir4098	22	hg38_ncbiRefSeq_XM_011530152.3	18	-20.7	0.007609	RSPH14	27156
mir4098	22	hg38_ncbiRefSeq_XM_011530150.2	18	-20.7	0.007609	RSPH14	27156
mir4098	22	hg38_ncbiRefSeq_XM_017028774.2	18	-20.7	0.007609	RSPH14	27156
mir4098	22	hg38_ncbiRefSeq_NM_001012276.3	67	-23.2	0.028925	PRAMEF8	391002
mir4098	22	hg38_ncbiRefSeq_NM_001012276.3	67	-23.2	0.028925	PRAMEF8	391002
mir4098	22	hg38_ncbiRefSeq_NM_001012276.3	67	-23.2	0.028925	PRAMEF8	391002
mir4098	22	hg38_ncbiRefSeq_NM_001291982.2	290	-28.2	0.024064	PTPRK	5796
mir4098	22	hg38_ncbiRefSeq_NM_001291983.2	290	-28.2	0.024064	PTPRK	5796
mir4098	22	hg38_ncbiRefSeq_XR_002959160.1	429	-35.7	0.000927	LOC105379231	105379231
mir4098	22	hg38_ncbiRefSeq_XR_002959161.1	326	-35.7	0.00052	LOC105379231	105379231
mir4098	22	hg38_ncbiRefSeq_XM_035861201.1	70	-23	0.035972	LOC100653133	100653133
mir4098	22	hg38_ncbiRefSeq_NM_144957.3	114	-24.8	0.030542	PRSS21	10942
mir4098	22	hg38_ncbiRefSeq_NM_144956.3	114	-24.8	0.030542	PRSS21	10942
mir4098	22	hg38_ncbiRefSeq_NM_006799.4	114	-24.8	0.030542	PRSS21	10942
mir4097	21	hg38_ncbiRefSeq_NM_001779.3	279	-27.2	0.028286	CD58	965
mir4097	21	hg38_ncbiRefSeq_NM_013330.5	254	-27.3	0.022648	NME7	29922
mir4097	21	hg38_ncbiRefSeq_NM_197972.3	254	-27.3	0.022648	NME7	29922
mir4097	21	hg38_ncbiRefSeq_XM_011541479.3	64	-23.3	0.017474	PRAMEF11	440560
mir4097	21	hg38_ncbiRefSeq_XM_017001269.2	67	-23	0.023585	PRAMEF8	391002
mir4097	21	hg38_ncbiRefSeq_NM_001012276.3	67	-23	0.023585	PRAMEF8	391002
mir4097	21	hg38_ncbiRefSeq_XM_005245832.4	17	-21.6	0.002035	ZNF683	257101
mir4097	21	hg38_ncbiRefSeq_XM_011541198.3	17	-21.6	0.002035	ZNF683	257101
mir4097	21	hg38_ncbiRefSeq_XM_017000956.2	17	-21.6	0.002035	ZNF683	257101
mir4097	21	hg38_ncbiRefSeq_NM_001114759.3	17	-21.6	0.002035	ZNF683	257101
mir4097	21	hg38_ncbiRefSeq_XM_005245830.4	17	-21.6	0.002035	ZNF683	257101
mir4097	21	hg38_ncbiRefSeq_NM_001307925.1	17	-21.6	0.002035	ZNF683	257101
mir4097	21	hg38_ncbiRefSeq_NM_173574.3	17	-21.6	0.002035	ZNF683	257101
mir4097	21	hg38_ncbiRefSeq_XM_006710555.4	17	-21.6	0.002035	ZNF683	257101
mir4097	21	hg38_ncbiRefSeq_XM_017000954.3	17	-21.6	0.002035	ZNF683	257101
mir4097	21	hg38_ncbiRefSeq_XM_017000957.3	17	-21.6	0.002035	ZNF683	257101
mir4097	21	hg38_ncbiRefSeq_XM_047417136.1	17	-21.6	0.002035	ZNF683	257101
mir4097	21	hg38_ncbiRefSeq_XM_005245828.4	17	-21.6	0.002035	ZNF683	257101
mir4097	21	hg38_ncbiRefSeq_NR_039616.1	77	-25.7	0.00532	MIR4420	100616164
mir4097	21	hg38_ncbiRefSeq_NM_001010985.3	257	-26.7	0.032413	MYBPHL	343263
mir4097	21	hg38_ncbiRefSeq_NM_001265613.2	257	-26.7	0.032413	MYBPHL	343263
mir4097	21	hg38_ncbiRefSeq_NR_121645.1	141	-24.2	0.047467	RNVU1-8	101447996
mir4097	21	hg38_ncbiRefSeq_NM_001395415.1	575	-29.7	0.025094	SMIM42	117981789
mir4097	21	hg38_ncbiRefSeq_NR_146474.1	387	-28.3	0.027183	LINC01682	101927504
mir4097	21	hg38_ncbiRefSeq_NR_146475.1	338	-28.3	0.021547	LINC01682	101927504
mir4097	21	hg38_ncbiRefSeq_NR_037480.1	94	-23	0.046649	MIR3916	100500849
mir4097	21	hg38_ncbiRefSeq_NM_032604.4	68	-23.3	0.019921	ABHD1	84696
mir4097	21	hg38_ncbiRefSeq_NM_001009570.3	144	-25.9	0.017719	CCT7	10574
mir4097	21	hg38_ncbiRefSeq_NM_001166284.2	144	-25.9	0.017719	CCT7	10574
mir4097	21	hg38_ncbiRefSeq_NM_006429.4	144	-25.9	0.017719	CCT7	10574
mir4097	21	hg38_ncbiRefSeq_NM_001166285.2	144	-25.9	0.017719	CCT7	10574
mir4097	21	hg38_ncbiRefSeq_XM_047443451.1	227	-26.1	0.036614	ANKAR	150709
mir4097	21	hg38_ncbiRefSeq_XM_011510682.3	227	-26.1	0.036614	ANKAR	150709
mir4097	21	hg38_ncbiRefSeq_XM_011510677.3	193	-26.1	0.027389	ANKAR	150709
mir4097	21	hg38_ncbiRefSeq_NR_106867.1	116	-23.6	0.047733	MIR6809	102465485
mir4097	21	hg38_ncbiRefSeq_NM_144717.4	862	-29.9	0.042658	IL20RB	53833
mir4097	21	hg38_ncbiRefSeq_XM_011512911.3	862	-29.9	0.042658	IL20RB	53833
mir4097	21	hg38_ncbiRefSeq_XM_011512910.4	862	-29.9	0.042658	IL20RB	53833
mir4097	21	hg38_ncbiRefSeq_XM_017006632.1	862	-29.9	0.042658	IL20RB	53833
mir4097	21	hg38_ncbiRefSeq_XM_006713665.5	862	-29.9	0.042658	IL20RB	53833
mir4097	21	hg38_ncbiRefSeq_NR_106885.1	59	-22.3	0.028847	MIR6827	102466744
mir4097	21	hg38_ncbiRefSeq_NM_001303268.2	170	-24.8	0.046539	POLR2B	5431
mir4097	21	hg38_ncbiRefSeq_NM_000938.3	170	-24.8	0.046539	POLR2B	5431
mir4097	21	hg38_ncbiRefSeq_NM_001303269.2	170	-24.8	0.046539	POLR2B	5431
mir4097	21	hg38_ncbiRefSeq_XR_007058362.1	388	-28.7	0.02202	LOC124900810	124900810
mir4097	21	hg38_ncbiRefSeq_XM_047417491.1	92	-23	0.044764	TMEM232	642987
mir4097	21	hg38_ncbiRefSeq_XM_017009719.3	452	-33.4	0.002333	ZFP62	643836
mir4097	21	hg38_ncbiRefSeq_NM_001377941.1	1181	-33.4	0.01266	ZFP62	643836
mir4097	21	hg38_ncbiRefSeq_NM_001377942.1	1181	-33.4	0.01266	ZFP62	643836
mir4097	21	hg38_ncbiRefSeq_NM_001377943.1	1181	-33.4	0.01266	ZFP62	643836
mir4097	21	hg38_ncbiRefSeq_XM_047417503.1	452	-33.4	0.002333	ZFP62	643836
mir4097	21	hg38_ncbiRefSeq_XM_047417500.1	1181	-33.4	0.01266	ZFP62	643836
mir4097	21	hg38_ncbiRefSeq_XM_047417499.1	1181	-33.4	0.01266	ZFP62	643836
mir4097	21	hg38_ncbiRefSeq_NM_001377939.1	1181	-33.4	0.01266	ZFP62	643836
mir4097	21	hg38_ncbiRefSeq_NM_001377940.1	1181	-33.4	0.01266	ZFP62	643836
mir4097	21	hg38_ncbiRefSeq_NM_152283.5	1181	-33.4	0.01266	ZFP62	643836
mir4097	21	hg38_ncbiRefSeq_NM_001377945.1	452	-33.4	0.002333	ZFP62	643836
mir4097	21	hg38_ncbiRefSeq_NM_001172638.2	1181	-33.4	0.01266	ZFP62	643836
mir4097	21	hg38_ncbiRefSeq_NM_001377944.1	452	-33.4	0.002333	ZFP62	643836
mir4097	21	hg38_ncbiRefSeq_XM_047418087.1	128	-26.7	0.008555	FARS2	10667
mir4097	21	hg38_ncbiRefSeq_XM_006714966.4	128	-26.7	0.008555	FARS2	10667
mir4097	21	hg38_ncbiRefSeq_NM_006877.4	363	-29.3	0.014162	GMPR	2766
mir4097	21	hg38_ncbiRefSeq_NR_106933.1	63	-26.8	0.001564	MIR6873	102466754
mir4097	21	hg38_ncbiRefSeq_XM_047418680.1	156	-25.8	0.02197	OSTM1	28962
mir4097	21	hg38_ncbiRefSeq_NM_003206.4	455	-30.9	0.008967	TCF21	6943
mir4097	21	hg38_ncbiRefSeq_XR_007060445.1	257	-26.3	0.040548	LOC124901704	124901704
mir4097	21	hg38_ncbiRefSeq_XM_011516152.3	85	-26.7	0.003466	WDR86	349136
mir4097	21	hg38_ncbiRefSeq_NM_001284350.2	182	-25	0.046723	SUN3	256979
mir4097	21	hg38_ncbiRefSeq_NM_001030019.2	182	-25	0.046723	SUN3	256979
mir4097	21	hg38_ncbiRefSeq_NM_152782.4	182	-25	0.046723	SUN3	256979
mir4097	21	hg38_ncbiRefSeq_XM_017011930.2	182	-25	0.046723	SUN3	256979
mir4097	21	hg38_ncbiRefSeq_NM_001393997.1	789	-29.8	0.039224	CCAR2	57805
mir4097	21	hg38_ncbiRefSeq_XM_011518491.4	104	-25.6	0.011011	WHRN	25861
mir4097	21	hg38_ncbiRefSeq_XR_007061471.1	1471	-33.4	0.017804	LOC124902149	124902149
mir4097	21	hg38_ncbiRefSeq_NM_018946.4	22	-21.5	0.004692	NANS	54187
mir4097	21	hg38_ncbiRefSeq_XM_011518787.3	22	-21.5	0.004692	NANS	54187
mir4097	21	hg38_ncbiRefSeq_XM_047423476.1	22	-21.5	0.004692	NANS	54187
mir4097	21	hg38_ncbiRefSeq_XM_011518788.3	22	-21.5	0.004692	NANS	54187
mir4097	21	hg38_ncbiRefSeq_XM_011518816.3	151	-26.7	0.011995	NA	NA
mir4097	21	hg38_ncbiRefSeq_NM_001142534.1	429	-29.7	0.015324	SH2D3C	10044
mir4097	21	hg38_ncbiRefSeq_NM_001142533.1	429	-29.7	0.015324	SH2D3C	10044
mir4097	21	hg38_ncbiRefSeq_NM_001142532.1	429	-29.7	0.015324	SH2D3C	10044
mir4097	21	hg38_ncbiRefSeq_NM_001142531.1	429	-29.7	0.015324	SH2D3C	10044
mir4097	21	hg38_ncbiRefSeq_NM_001252334.2	429	-29.7	0.015324	SH2D3C	10044
mir4097	21	hg38_ncbiRefSeq_NM_005489.4	429	-29.7	0.015324	SH2D3C	10044
mir4097	21	hg38_ncbiRefSeq_NM_170600.3	429	-29.7	0.015324	SH2D3C	10044
mir4097	21	hg38_ncbiRefSeq_NM_001323075.3	175	-26.9	0.014233	LOC101059915	101059915
mir4097	21	hg38_ncbiRefSeq_XM_005274648.2	500	-28.4	0.039241	GAB3	139716
mir4097	21	hg38_ncbiRefSeq_XM_011531105.2	491	-28.4	0.03812	GAB3	139716
mir4097	21	hg38_ncbiRefSeq_NM_001324313.2	66	-22.1	0.041628	SLC25A16	8034
mir4097	21	hg38_ncbiRefSeq_NM_198597.3	1066	-30.5	0.043646	SEC24C	9632
mir4097	21	hg38_ncbiRefSeq_XM_011540380.4	1066	-30.5	0.043646	SEC24C	9632
mir4097	21	hg38_ncbiRefSeq_NM_004922.4	1066	-30.5	0.043646	SEC24C	9632
mir4097	21	hg38_ncbiRefSeq_XM_011540381.4	1066	-30.5	0.043646	SEC24C	9632
mir4097	21	hg38_ncbiRefSeq_XM_047426034.1	1066	-30.5	0.043646	SEC24C	9632
mir4097	21	hg38_ncbiRefSeq_XM_047426031.1	1066	-30.5	0.043646	SEC24C	9632
mir4097	21	hg38_ncbiRefSeq_XM_047426033.1	1066	-30.5	0.043646	SEC24C	9632
mir4097	21	hg38_ncbiRefSeq_XM_047426032.1	1066	-30.5	0.043646	SEC24C	9632
mir4097	21	hg38_ncbiRefSeq_XM_047426035.1	1066	-30.5	0.043646	SEC24C	9632
mir4097	21	hg38_ncbiRefSeq_NM_012305.4	1615	-31.8	0.042949	AP2A2	161
mir4097	21	hg38_ncbiRefSeq_NM_001242837.2	1615	-31.8	0.042949	AP2A2	161
mir4097	21	hg38_ncbiRefSeq_XM_047426479.1	1615	-31.8	0.042949	AP2A2	161
mir4097	21	hg38_ncbiRefSeq_XM_047426480.1	1615	-31.8	0.042949	AP2A2	161
mir4097	21	hg38_ncbiRefSeq_XM_011519929.2	1615	-31.8	0.042949	AP2A2	161
mir4097	21	hg38_ncbiRefSeq_XM_047426482.1	1615	-31.8	0.042949	AP2A2	161
mir4097	21	hg38_ncbiRefSeq_XM_047426485.1	1615	-31.8	0.042949	AP2A2	161
mir4097	21	hg38_ncbiRefSeq_XM_047426484.1	1615	-31.8	0.042949	AP2A2	161
mir4097	21	hg38_ncbiRefSeq_XM_047426481.1	1615	-31.8	0.042949	AP2A2	161
mir4097	21	hg38_ncbiRefSeq_NM_000518.5	134	-31.1	0.000626	HBB	3043
mir4097	21	hg38_ncbiRefSeq_NM_003357.5	104	-23.4	0.044009	SCGB1A1	7356
mir4097	21	hg38_ncbiRefSeq_NM_001002035.2	148	-24.3	0.048803	DEFB108B	245911
mir4097	21	hg38_ncbiRefSeq_XM_047429660.1	91	-24.3	0.019101	METTL25	84190
mir4097	21	hg38_ncbiRefSeq_NR_123717.2	965	-30.9	0.031035	VAMP1	6843
mir4097	21	hg38_ncbiRefSeq_NM_001178097.3	1396	-35.6	0.005793	PLEKHG7	440107
mir4097	21	hg38_ncbiRefSeq_NR_106957.1	80	-22.5	0.046986	MIR7107	102465665
mir4097	21	hg38_ncbiRefSeq_NR_162094.1	93	-26.4	0.005174	MIR9902-1	113218484
mir4097	21	hg38_ncbiRefSeq_NR_162150.1	93	-26.4	0.005174	MIR9902-2	113218511
mir4097	21	hg38_ncbiRefSeq_NR_170269.1	1608	-31.5	0.048992	LINC01077	107080621
mir4097	21	hg38_ncbiRefSeq_NR_170270.1	827	-31.5	0.018157	LINC01077	107080621
mir4097	21	hg38_ncbiRefSeq_NR_126391.1	316	-26.7	0.046022	LINC01054	104355150
mir4097	21	hg38_ncbiRefSeq_XM_011536796.3	1302	-33.1	0.017023	CCDC88C	440193
mir4097	21	hg38_ncbiRefSeq_NM_001080414.4	1302	-33.1	0.017023	CCDC88C	440193
mir4097	21	hg38_ncbiRefSeq_NM_001005466.2	74	-26.3	0.003255	OR10G2	26534
mir4097	21	hg38_ncbiRefSeq_NR_039726.1	92	-23.9	0.025241	MIR4504	100616261
mir4097	21	hg38_ncbiRefSeq_XM_024449575.2	247	-27.9	0.015318	LRRC9	341883
mir4097	21	hg38_ncbiRefSeq_XM_047431418.1	1302	-33.1	0.017023	CCDC88C	440193
mir4097	21	hg38_ncbiRefSeq_XR_944248.2	338	-27.3	0.03715	LOC105370688	105370688
mir4097	21	hg38_ncbiRefSeq_XR_001751460.2	373	-32.4	0.002747	LOC107984766	107984766
mir4097	21	hg38_ncbiRefSeq_XM_047433404.1	70	-23	0.025864	LOC124903452	124903452
mir4097	21	hg38_ncbiRefSeq_XM_035861124.1	70	-23	0.025864	LOC100653133	100653133
mir4097	21	hg38_ncbiRefSeq_XR_007065207.1	600	-28.8	0.042549	LINC02911	388276
mir4097	21	hg38_ncbiRefSeq_XR_004837539.2	532	-28.8	0.035217	LINC02911	388276
mir4097	21	hg38_ncbiRefSeq_XR_007065211.1	602	-28.8	0.042769	LINC02911	388276
mir4097	21	hg38_ncbiRefSeq_XR_007065212.1	644	-28.8	0.047434	LINC02911	388276
mir4097	21	hg38_ncbiRefSeq_XM_017022875.2	114	-24.8	0.021973	PRSS21	10942
mir4097	21	hg38_ncbiRefSeq_NM_144956.3	114	-24.8	0.021973	PRSS21	10942
mir4097	21	hg38_ncbiRefSeq_NM_144957.3	114	-24.8	0.021973	PRSS21	10942
mir4097	21	hg38_ncbiRefSeq_NM_006799.4	114	-24.8	0.021973	PRSS21	10942
mir4097	21	hg38_ncbiRefSeq_XR_007065050.1	811	-29.4	0.049773	LOC124903677	124903677
mir4097	21	hg38_ncbiRefSeq_NM_001288971.2	285	-29.6	0.007675	ACSF2	80221
mir4097	21	hg38_ncbiRefSeq_NM_001288970.2	285	-29.6	0.007675	ACSF2	80221
mir4097	21	hg38_ncbiRefSeq_NM_001288972.2	285	-29.6	0.007675	ACSF2	80221
mir4097	21	hg38_ncbiRefSeq_NM_001288969.2	285	-29.6	0.007675	ACSF2	80221
mir4097	21	hg38_ncbiRefSeq_XM_011525294.3	285	-29.6	0.007675	ACSF2	80221
mir4097	21	hg38_ncbiRefSeq_NM_025149.6	285	-29.6	0.007675	ACSF2	80221
mir4097	21	hg38_ncbiRefSeq_NM_001288968.2	285	-29.6	0.007675	ACSF2	80221
mir4097	21	hg38_ncbiRefSeq_XM_005257106.4	295	-29.5	0.008666	MARCHF10	162333
mir4097	21	hg38_ncbiRefSeq_XM_005257097.3	295	-29.5	0.008666	MARCHF10	162333
mir4097	21	hg38_ncbiRefSeq_XM_011524437.3	389	-29.5	0.014368	MARCHF10	162333
mir4097	21	hg38_ncbiRefSeq_XM_005257096.3	295	-29.5	0.008666	MARCHF10	162333
mir4097	21	hg38_ncbiRefSeq_NM_001100875.3	389	-29.5	0.014368	MARCHF10	162333
mir4097	21	hg38_ncbiRefSeq_XM_011524436.2	295	-29.5	0.008666	MARCHF10	162333
mir4097	21	hg38_ncbiRefSeq_NM_001288779.2	389	-29.5	0.014368	MARCHF10	162333
mir4097	21	hg38_ncbiRefSeq_XM_005257095.4	295	-29.5	0.008666	MARCHF10	162333
mir4097	21	hg38_ncbiRefSeq_XM_011524435.3	295	-29.5	0.008666	MARCHF10	162333
mir4097	21	hg38_ncbiRefSeq_XM_005257098.4	295	-29.5	0.008666	MARCHF10	162333
mir4097	21	hg38_ncbiRefSeq_NM_152598.4	389	-29.5	0.014368	MARCHF10	162333
mir4097	21	hg38_ncbiRefSeq_XM_005257100.4	295	-29.5	0.008666	MARCHF10	162333
mir4097	21	hg38_ncbiRefSeq_XM_005257102.4	295	-29.5	0.008666	MARCHF10	162333
mir4097	21	hg38_ncbiRefSeq_XM_011523966.2	72	-22.1	0.049531	NT5M	56953
mir4097	21	hg38_ncbiRefSeq_NM_153490.3	275	-26.8	0.034465	KRT13	3860
mir4097	21	hg38_ncbiRefSeq_NM_001303436.1	231	-27.1	0.021367	HEXIM2	124790
mir4097	21	hg38_ncbiRefSeq_XM_006721687.5	231	-27.1	0.021367	HEXIM2	124790
mir4097	21	hg38_ncbiRefSeq_NM_144608.2	231	-27.1	0.021367	HEXIM2	124790
mir4097	21	hg38_ncbiRefSeq_XM_047435324.1	231	-27.1	0.021367	HEXIM2	124790
mir4097	21	hg38_ncbiRefSeq_XM_047435323.1	231	-27.1	0.021367	HEXIM2	124790
mir4097	21	hg38_ncbiRefSeq_NM_001303438.1	231	-27.1	0.021367	HEXIM2	124790
mir4097	21	hg38_ncbiRefSeq_NM_001303437.1	231	-27.1	0.021367	HEXIM2	124790
mir4097	21	hg38_ncbiRefSeq_XM_011524307.4	231	-27.1	0.021367	HEXIM2	124790
mir4097	21	hg38_ncbiRefSeq_XM_011524308.4	231	-27.1	0.021367	HEXIM2	124790
mir4097	21	hg38_ncbiRefSeq_NM_001303439.1	231	-27.1	0.021367	HEXIM2	124790
mir4097	21	hg38_ncbiRefSeq_NM_001303442.2	226	-27.1	0.020528	HEXIM2	124790
mir4097	21	hg38_ncbiRefSeq_NM_001303444.2	226	-27.1	0.020528	HEXIM2	124790
mir4097	21	hg38_ncbiRefSeq_NM_001303443.2	226	-27.1	0.020528	HEXIM2	124790
mir4097	21	hg38_ncbiRefSeq_NM_001303440.2	226	-27.1	0.020528	HEXIM2	124790
mir4097	21	hg38_ncbiRefSeq_NM_001303441.2	226	-27.1	0.020528	HEXIM2	124790
mir4097	21	hg38_ncbiRefSeq_NM_001386776.1	253	-29.7	0.005755	DTNA	1837
mir4097	21	hg38_ncbiRefSeq_NM_001392.5	253	-29.7	0.005755	DTNA	1837
mir4097	21	hg38_ncbiRefSeq_XM_047437339.1	253	-29.7	0.005755	DTNA	1837
mir4097	21	hg38_ncbiRefSeq_NM_001128175.2	253	-29.7	0.005755	DTNA	1837
mir4097	21	hg38_ncbiRefSeq_XM_047437338.1	253	-29.7	0.005755	DTNA	1837
mir4097	21	hg38_ncbiRefSeq_NM_001386777.1	253	-29.7	0.005755	DTNA	1837
mir4097	21	hg38_ncbiRefSeq_NM_001386775.1	253	-29.7	0.005755	DTNA	1837
mir4097	21	hg38_ncbiRefSeq_NM_003755.5	100	-23.1	0.049273	EIF3G	8666
mir4097	21	hg38_ncbiRefSeq_XM_006723323.4	87	-26.2	0.005066	LIN7B	64130
mir4097	21	hg38_ncbiRefSeq_NM_001308419.2	87	-26.2	0.005066	LIN7B	64130
mir4097	21	hg38_ncbiRefSeq_NM_022165.3	87	-26.2	0.005066	LIN7B	64130
mir4097	21	hg38_ncbiRefSeq_XM_047440538.1	135	-24.8	0.0305	ITCH	83737
mir4097	21	hg38_ncbiRefSeq_NR_039913.1	78	-31	0.000164	MIR4756	100616225
mir4097	21	hg38_ncbiRefSeq_XM_011530155.3	18	-21.2	0.003366	RSPH14	27156
mir4097	21	hg38_ncbiRefSeq_XM_047441334.1	47	-21.2	0.037834	RSPH14	27156
mir4097	21	hg38_ncbiRefSeq_XM_011530154.3	18	-21.2	0.003366	RSPH14	27156
mir4097	21	hg38_ncbiRefSeq_XM_011530151.3	18	-21.2	0.003366	RSPH14	27156
mir4097	21	hg38_ncbiRefSeq_XM_011530152.3	18	-21.2	0.003366	RSPH14	27156
mir4097	21	hg38_ncbiRefSeq_XM_011530149.3	47	-21.2	0.037834	RSPH14	27156
mir4097	21	hg38_ncbiRefSeq_XM_011530150.2	18	-21.2	0.003366	RSPH14	27156
mir4097	21	hg38_ncbiRefSeq_NM_014433.3	47	-21.2	0.037834	RSPH14	27156
mir4097	21	hg38_ncbiRefSeq_XM_017028774.2	18	-21.2	0.003366	RSPH14	27156
mir4097	21	hg38_ncbiRefSeq_NM_001270483.1	168	-27.7	0.008153	TST	7263
mir4097	21	hg38_ncbiRefSeq_NM_003312.6	162	-27.7	0.007571	TST	7263
mir4097	21	hg38_ncbiRefSeq_NM_001012276.3	67	-23	0.023585	PRAMEF8	391002
mir4097	21	hg38_ncbiRefSeq_NM_001012276.3	67	-23	0.023585	PRAMEF8	391002
mir4097	21	hg38_ncbiRefSeq_NM_001012276.3	67	-23	0.023585	PRAMEF8	391002
mir4097	21	hg38_ncbiRefSeq_NR_106933.1	63	-26.8	0.001564	MIR6873	102466754
mir4097	21	hg38_ncbiRefSeq_NR_106933.1	63	-26.8	0.001564	MIR6873	102466754
mir4097	21	hg38_ncbiRefSeq_NR_106933.1	63	-26.8	0.001564	MIR6873	102466754
mir4097	21	hg38_ncbiRefSeq_NR_106933.1	63	-26.8	0.001564	MIR6873	102466754
mir4097	21	hg38_ncbiRefSeq_NM_182683.2	425	-30.9	0.007926	UPK3B	105375355
mir4097	21	hg38_ncbiRefSeq_NM_182684.2	472	-30.9	0.009574	UPK3B	105375355
mir4097	21	hg38_ncbiRefSeq_NM_030570.3	425	-30.9	0.007926	UPK3B	105375355
mir4097	21	hg38_ncbiRefSeq_XR_002959160.1	429	-32.6	0.003237	LOC105379231	105379231
mir4097	21	hg38_ncbiRefSeq_XR_002959161.1	326	-32.6	0.001877	LOC105379231	105379231
mir4097	21	hg38_ncbiRefSeq_NM_012305.4	1615	-31.8	0.042949	AP2A2	161
mir4097	21	hg38_ncbiRefSeq_NM_001242837.2	1615	-31.8	0.042949	AP2A2	161
mir4097	21	hg38_ncbiRefSeq_NM_012305.4	1615	-31.8	0.042949	AP2A2	161
mir4097	21	hg38_ncbiRefSeq_NM_001242837.2	1615	-31.8	0.042949	AP2A2	161
mir4097	21	hg38_ncbiRefSeq_XM_035861201.1	70	-23	0.025864	LOC100653133	100653133
mir4097	21	hg38_ncbiRefSeq_NM_144957.3	114	-24.8	0.021973	PRSS21	10942
mir4097	21	hg38_ncbiRefSeq_NM_144956.3	114	-24.8	0.021973	PRSS21	10942
mir4097	21	hg38_ncbiRefSeq_NM_006799.4	114	-24.8	0.021973	PRSS21	10942
mir4096	20	hg38_ncbiRefSeq_NM_001779.3	279	-26.7	0.034344	CD58	965
mir4096	20	hg38_ncbiRefSeq_XM_011541479.3	64	-23.3	0.015698	PRAMEF11	440560
mir4096	20	hg38_ncbiRefSeq_XM_017001269.2	67	-23.1	0.019867	PRAMEF8	391002
mir4096	20	hg38_ncbiRefSeq_NM_001012276.3	67	-23.1	0.019867	PRAMEF8	391002
mir4096	20	hg38_ncbiRefSeq_XM_005245832.4	17	-21.7	0.001609	ZNF683	257101
mir4096	20	hg38_ncbiRefSeq_XM_011541198.3	17	-21.7	0.001609	ZNF683	257101
mir4096	20	hg38_ncbiRefSeq_XM_017000956.2	17	-21.7	0.001609	ZNF683	257101
mir4096	20	hg38_ncbiRefSeq_NM_001114759.3	17	-21.7	0.001609	ZNF683	257101
mir4096	20	hg38_ncbiRefSeq_XM_005245830.4	17	-21.7	0.001609	ZNF683	257101
mir4096	20	hg38_ncbiRefSeq_NM_001307925.1	17	-21.7	0.001609	ZNF683	257101
mir4096	20	hg38_ncbiRefSeq_NM_173574.3	17	-21.7	0.001609	ZNF683	257101
mir4096	20	hg38_ncbiRefSeq_XM_006710555.4	17	-21.7	0.001609	ZNF683	257101
mir4096	20	hg38_ncbiRefSeq_XM_017000954.3	17	-21.7	0.001609	ZNF683	257101
mir4096	20	hg38_ncbiRefSeq_XM_017000957.3	17	-21.7	0.001609	ZNF683	257101
mir4096	20	hg38_ncbiRefSeq_XM_047417136.1	17	-21.7	0.001609	ZNF683	257101
mir4096	20	hg38_ncbiRefSeq_XM_005245828.4	17	-21.7	0.001609	ZNF683	257101
mir4096	20	hg38_ncbiRefSeq_NR_029679.1	102	-23	0.04966	MIR137	406928
mir4096	20	hg38_ncbiRefSeq_NM_001258002.2	97	-24.1	0.022396	CHIA	27159
mir4096	20	hg38_ncbiRefSeq_NM_021797.4	97	-24.1	0.022396	CHIA	27159
mir4096	20	hg38_ncbiRefSeq_NM_001258003.2	97	-24.1	0.022396	CHIA	27159
mir4096	20	hg38_ncbiRefSeq_NM_001040623.3	97	-24.1	0.022396	CHIA	27159
mir4096	20	hg38_ncbiRefSeq_NM_001258005.2	97	-24.1	0.022396	CHIA	27159
mir4096	20	hg38_ncbiRefSeq_NM_001258001.2	97	-24.1	0.022396	CHIA	27159
mir4096	20	hg38_ncbiRefSeq_NM_001258004.2	97	-24.1	0.022396	CHIA	27159
mir4096	20	hg38_ncbiRefSeq_NM_201653.4	97	-24.1	0.022396	CHIA	27159
mir4096	20	hg38_ncbiRefSeq_XM_017001047.1	97	-24.1	0.022396	CHIA	27159
mir4096	20	hg38_ncbiRefSeq_NR_121645.1	141	-24.2	0.043423	RNVU1-8	101447996
mir4096	20	hg38_ncbiRefSeq_NM_033438.4	169	-24.6	0.047486	SLAMF9	89886
mir4096	20	hg38_ncbiRefSeq_NM_001146172.2	169	-24.6	0.047486	SLAMF9	89886
mir4096	20	hg38_ncbiRefSeq_XM_017002756.2	169	-24.6	0.047486	SLAMF9	89886
mir4096	20	hg38_ncbiRefSeq_NM_001009570.3	144	-25.9	0.016094	CCT7	10574
mir4096	20	hg38_ncbiRefSeq_NM_001166284.2	144	-25.9	0.016094	CCT7	10574
mir4096	20	hg38_ncbiRefSeq_NM_006429.4	144	-25.9	0.016094	CCT7	10574
mir4096	20	hg38_ncbiRefSeq_NM_001166285.2	144	-25.9	0.016094	CCT7	10574
mir4096	20	hg38_ncbiRefSeq_XM_047443451.1	227	-26.2	0.031729	ANKAR	150709
mir4096	20	hg38_ncbiRefSeq_XM_011510682.3	227	-26.2	0.031729	ANKAR	150709
mir4096	20	hg38_ncbiRefSeq_XM_011510677.3	193	-26.2	0.023612	ANKAR	150709
mir4096	20	hg38_ncbiRefSeq_NM_152387.4	1142	-30.3	0.049433	KCTD18	130535
mir4096	20	hg38_ncbiRefSeq_NM_001321550.2	1142	-30.3	0.049433	KCTD18	130535
mir4096	20	hg38_ncbiRefSeq_NM_001321547.2	1142	-30.3	0.049433	KCTD18	130535
mir4096	20	hg38_ncbiRefSeq_NM_001321548.2	1142	-30.3	0.049433	KCTD18	130535
mir4096	20	hg38_ncbiRefSeq_XM_047448399.1	745	-29.4	0.040709	QRICH1	54870
mir4096	20	hg38_ncbiRefSeq_NM_001320581.2	745	-29.4	0.040709	QRICH1	54870
mir4096	20	hg38_ncbiRefSeq_NM_001320582.2	745	-29.4	0.040709	QRICH1	54870
mir4096	20	hg38_ncbiRefSeq_NM_001320580.2	745	-29.4	0.040709	QRICH1	54870
mir4096	20	hg38_ncbiRefSeq_NM_001320583.2	745	-29.4	0.040709	QRICH1	54870
mir4096	20	hg38_ncbiRefSeq_XM_011533863.1	745	-29.4	0.040709	QRICH1	54870
mir4096	20	hg38_ncbiRefSeq_NM_017730.4	745	-29.4	0.040709	QRICH1	54870
mir4096	20	hg38_ncbiRefSeq_NM_198880.3	745	-29.4	0.040709	QRICH1	54870
mir4096	20	hg38_ncbiRefSeq_NM_001320585.1	745	-29.4	0.040709	QRICH1	54870
mir4096	20	hg38_ncbiRefSeq_NM_001320584.1	745	-29.4	0.040709	QRICH1	54870
mir4096	20	hg38_ncbiRefSeq_NM_022135.4	420	-27.3	0.048916	POPDC2	64091
mir4096	20	hg38_ncbiRefSeq_XM_047448704.1	420	-27.3	0.048916	POPDC2	64091
mir4096	20	hg38_ncbiRefSeq_NR_106885.1	59	-22.3	0.025988	MIR6827	102466744
mir4096	20	hg38_ncbiRefSeq_XM_017008692.2	83	-24.9	0.00957	SLC10A7	84068
mir4096	20	hg38_ncbiRefSeq_XM_047450071.1	103	-24.7	0.017268	PDLIM3	27295
mir4096	20	hg38_ncbiRefSeq_XM_047417491.1	92	-23	0.040723	TMEM232	642987
mir4096	20	hg38_ncbiRefSeq_NM_001040172.2	103	-24.2	0.023729	HTR4	3360
mir4096	20	hg38_ncbiRefSeq_XR_007059154.1	137	-24	0.046477	LOC124901195	124901195
mir4096	20	hg38_ncbiRefSeq_XM_047418087.1	128	-26.5	0.008743	FARS2	10667
mir4096	20	hg38_ncbiRefSeq_XM_006714966.4	128	-26.5	0.008743	FARS2	10667
mir4096	20	hg38_ncbiRefSeq_NM_006877.4	363	-27.8	0.029418	GMPR	2766
mir4096	20	hg38_ncbiRefSeq_NM_003513.3	84	-23.6	0.023017	H2AC4	8335
mir4096	20	hg38_ncbiRefSeq_XR_007059969.1	101	-23.7	0.031335	LOC124901538	124901538
mir4096	20	hg38_ncbiRefSeq_NR_002960.1	132	-24.7	0.028297	SNORA20	677806
mir4096	20	hg38_ncbiRefSeq_XM_011516152.3	85	-26.8	0.002894	WDR86	349136
mir4096	20	hg38_ncbiRefSeq_XM_011517161.3	51	-21.3	0.037864	GSDMC	56169
mir4096	20	hg38_ncbiRefSeq_XM_011518491.4	104	-27.4	0.003139	WHRN	25861
mir4096	20	hg38_ncbiRefSeq_XM_011518816.3	151	-24.8	0.034342	NA	NA
mir4096	20	hg38_ncbiRefSeq_XM_047441926.1	1405	-33.2	0.016931	FHL1	2273
mir4096	20	hg38_ncbiRefSeq_NM_001159703.2	1400	-33.2	0.016839	FHL1	2273
mir4096	20	hg38_ncbiRefSeq_NM_001449.5	1329	-33.2	0.015536	FHL1	2273
mir4096	20	hg38_ncbiRefSeq_NM_001159702.3	1400	-33.2	0.016839	FHL1	2273
mir4096	20	hg38_ncbiRefSeq_NM_001369329.1	1329	-33.2	0.015536	FHL1	2273
mir4096	20	hg38_ncbiRefSeq_NM_001369326.1	1400	-33.2	0.016839	FHL1	2273
mir4096	20	hg38_ncbiRefSeq_NM_001369327.2	1400	-33.2	0.016839	FHL1	2273
mir4096	20	hg38_ncbiRefSeq_XM_047441927.1	1334	-33.2	0.015627	FHL1	2273
mir4096	20	hg38_ncbiRefSeq_NM_001369330.1	1329	-33.2	0.015536	FHL1	2273
mir4096	20	hg38_ncbiRefSeq_XM_024452354.2	1405	-33.2	0.016931	FHL1	2273
mir4096	20	hg38_ncbiRefSeq_NM_001159700.2	1329	-33.2	0.015536	FHL1	2273
mir4096	20	hg38_ncbiRefSeq_XM_047441925.1	1405	-33.2	0.016931	FHL1	2273
mir4096	20	hg38_ncbiRefSeq_NM_001159704.1	1334	-33.2	0.015627	FHL1	2273
mir4096	20	hg38_ncbiRefSeq_NM_001369328.1	1400	-33.2	0.016839	FHL1	2273
mir4096	20	hg38_ncbiRefSeq_NM_001167819.1	1334	-33.2	0.015627	FHL1	2273
mir4096	20	hg38_ncbiRefSeq_NM_001323075.3	175	-26.9	0.012939	LOC101059915	101059915
mir4096	20	hg38_ncbiRefSeq_NM_001159701.2	1329	-33.2	0.015536	FHL1	2273
mir4096	20	hg38_ncbiRefSeq_NM_001330659.2	1400	-33.2	0.016839	FHL1	2273
mir4096	20	hg38_ncbiRefSeq_NM_001159699.2	1329	-33.2	0.015536	FHL1	2273
mir4096	20	hg38_ncbiRefSeq_XM_006724743.3	1405	-33.2	0.016931	FHL1	2273
mir4096	20	hg38_ncbiRefSeq_NM_001369331.1	1329	-33.2	0.015536	FHL1	2273
mir4096	20	hg38_ncbiRefSeq_XM_006724746.4	1405	-33.2	0.016931	FHL1	2273
mir4096	20	hg38_ncbiRefSeq_XM_005274648.2	500	-27.8	0.0496	GAB3	139716
mir4096	20	hg38_ncbiRefSeq_XM_011531105.2	491	-27.8	0.048206	GAB3	139716
mir4096	20	hg38_ncbiRefSeq_NM_000518.5	134	-31.1	0.000556	HBB	3043
mir4096	20	hg38_ncbiRefSeq_NM_003357.5	104	-23.4	0.040091	SCGB1A1	7356
mir4096	20	hg38_ncbiRefSeq_XR_007063228.1	996	-30.6	0.034992	LOC102724146	102724146
mir4096	20	hg38_ncbiRefSeq_NM_001178097.3	1396	-35.6	0.005344	PLEKHG7	440107
mir4096	20	hg38_ncbiRefSeq_NR_031589.1	91	-23.5	0.028922	MIR1178	100302274
mir4096	20	hg38_ncbiRefSeq_XM_047429218.1	84	-22.5	0.046986	DHX37	57647
mir4096	20	hg38_ncbiRefSeq_NM_001321818.2	152	-26.5	0.012442	RAD51B	5890
mir4096	20	hg38_ncbiRefSeq_XM_011536796.3	1302	-35.7	0.004533	CCDC88C	440193
mir4096	20	hg38_ncbiRefSeq_NM_001080414.4	1302	-35.7	0.004533	CCDC88C	440193
mir4096	20	hg38_ncbiRefSeq_NM_001005466.2	74	-25.7	0.004329	OR10G2	26534
mir4096	20	hg38_ncbiRefSeq_XM_024449575.2	247	-27.4	0.018612	LRRC9	341883
mir4096	20	hg38_ncbiRefSeq_XM_047431418.1	1302	-35.7	0.004533	CCDC88C	440193
mir4096	20	hg38_ncbiRefSeq_NR_039860.1	56	-21.5	0.040202	MIR4710	100616300
mir4096	20	hg38_ncbiRefSeq_XM_047433404.1	70	-23	0.023337	LOC124903452	124903452
mir4096	20	hg38_ncbiRefSeq_XM_035861124.1	70	-23	0.023337	LOC100653133	100653133
mir4096	20	hg38_ncbiRefSeq_XM_017022875.2	114	-24.8	0.019931	PRSS21	10942
mir4096	20	hg38_ncbiRefSeq_NM_144956.3	114	-24.8	0.019931	PRSS21	10942
mir4096	20	hg38_ncbiRefSeq_NM_144957.3	114	-24.8	0.019931	PRSS21	10942
mir4096	20	hg38_ncbiRefSeq_NM_006799.4	114	-24.8	0.019931	PRSS21	10942
mir4096	20	hg38_ncbiRefSeq_NM_001311311.2	280	-26.1	0.048243	VKORC1	79001
mir4096	20	hg38_ncbiRefSeq_NM_024006.6	280	-26.1	0.048243	VKORC1	79001
mir4096	20	hg38_ncbiRefSeq_XM_017025280.3	17	-22.8	0.000639	KSR1	8844
mir4096	20	hg38_ncbiRefSeq_XM_005257106.4	295	-27.3	0.027082	MARCHF10	162333
mir4096	20	hg38_ncbiRefSeq_XM_005257097.3	295	-27.3	0.027082	MARCHF10	162333
mir4096	20	hg38_ncbiRefSeq_XM_011524437.3	389	-27.3	0.043221	MARCHF10	162333
mir4096	20	hg38_ncbiRefSeq_XM_005257096.3	295	-27.3	0.027082	MARCHF10	162333
mir4096	20	hg38_ncbiRefSeq_NM_001100875.3	389	-27.3	0.043221	MARCHF10	162333
mir4096	20	hg38_ncbiRefSeq_XM_011524436.2	295	-27.3	0.027082	MARCHF10	162333
mir4096	20	hg38_ncbiRefSeq_NM_001288779.2	389	-27.3	0.043221	MARCHF10	162333
mir4096	20	hg38_ncbiRefSeq_XM_005257095.4	295	-27.3	0.027082	MARCHF10	162333
mir4096	20	hg38_ncbiRefSeq_XM_011524435.3	295	-27.3	0.027082	MARCHF10	162333
mir4096	20	hg38_ncbiRefSeq_XM_005257098.4	295	-27.3	0.027082	MARCHF10	162333
mir4096	20	hg38_ncbiRefSeq_NM_152598.4	389	-27.3	0.043221	MARCHF10	162333
mir4096	20	hg38_ncbiRefSeq_XM_005257100.4	295	-27.3	0.027082	MARCHF10	162333
mir4096	20	hg38_ncbiRefSeq_XM_005257102.4	295	-27.3	0.027082	MARCHF10	162333
mir4096	20	hg38_ncbiRefSeq_XR_007065581.1	469	-27.6	0.049776	LOC124903898	124903898
mir4096	20	hg38_ncbiRefSeq_XM_011523966.2	72	-22	0.048016	NT5M	56953
mir4096	20	hg38_ncbiRefSeq_NM_153490.3	275	-26.9	0.029947	KRT13	3860
mir4096	20	hg38_ncbiRefSeq_NM_002274.4	363	-26.9	0.047858	KRT13	3860
mir4096	20	hg38_ncbiRefSeq_NM_001131019.3	464	-27.7	0.046445	GFAP	2670
mir4096	20	hg38_ncbiRefSeq_NM_001303436.1	231	-27.2	0.018444	HEXIM2	124790
mir4096	20	hg38_ncbiRefSeq_XM_006721687.5	231	-27.2	0.018444	HEXIM2	124790
mir4096	20	hg38_ncbiRefSeq_NM_144608.2	231	-27.2	0.018444	HEXIM2	124790
mir4096	20	hg38_ncbiRefSeq_XM_047435324.1	231	-27.2	0.018444	HEXIM2	124790
mir4096	20	hg38_ncbiRefSeq_XM_047435323.1	231	-27.2	0.018444	HEXIM2	124790
mir4096	20	hg38_ncbiRefSeq_NM_001303438.1	231	-27.2	0.018444	HEXIM2	124790
mir4096	20	hg38_ncbiRefSeq_NM_001303437.1	231	-27.2	0.018444	HEXIM2	124790
mir4096	20	hg38_ncbiRefSeq_XM_011524307.4	231	-27.2	0.018444	HEXIM2	124790
mir4096	20	hg38_ncbiRefSeq_XM_011524308.4	231	-27.2	0.018444	HEXIM2	124790
mir4096	20	hg38_ncbiRefSeq_NM_001303439.1	231	-27.2	0.018444	HEXIM2	124790
mir4096	20	hg38_ncbiRefSeq_NM_001303442.2	226	-27.2	0.017708	HEXIM2	124790
mir4096	20	hg38_ncbiRefSeq_NM_001303444.2	226	-27.2	0.017708	HEXIM2	124790
mir4096	20	hg38_ncbiRefSeq_NM_001303443.2	226	-27.2	0.017708	HEXIM2	124790
mir4096	20	hg38_ncbiRefSeq_NM_001303440.2	226	-27.2	0.017708	HEXIM2	124790
mir4096	20	hg38_ncbiRefSeq_NM_001303441.2	226	-27.2	0.017708	HEXIM2	124790
mir4096	20	hg38_ncbiRefSeq_NM_001386776.1	253	-29.8	0.004933	DTNA	1837
mir4096	20	hg38_ncbiRefSeq_NM_001392.5	253	-29.8	0.004933	DTNA	1837
mir4096	20	hg38_ncbiRefSeq_XM_047437339.1	253	-29.8	0.004933	DTNA	1837
mir4096	20	hg38_ncbiRefSeq_NM_001128175.2	253	-29.8	0.004933	DTNA	1837
mir4096	20	hg38_ncbiRefSeq_XM_047437338.1	253	-29.8	0.004933	DTNA	1837
mir4096	20	hg38_ncbiRefSeq_NM_001386777.1	253	-29.8	0.004933	DTNA	1837
mir4096	20	hg38_ncbiRefSeq_NM_001386775.1	253	-29.8	0.004933	DTNA	1837
mir4096	20	hg38_ncbiRefSeq_XM_006723323.4	87	-28.1	0.001303	LIN7B	64130
mir4096	20	hg38_ncbiRefSeq_NM_001308419.2	87	-28.1	0.001303	LIN7B	64130
mir4096	20	hg38_ncbiRefSeq_NM_022165.3	87	-28.1	0.001303	LIN7B	64130
mir4096	20	hg38_ncbiRefSeq_NM_001324240.2	761	-30.2	0.028186	ITPA	3704
mir4096	20	hg38_ncbiRefSeq_NM_001012276.3	67	-23.1	0.019867	PRAMEF8	391002
mir4096	20	hg38_ncbiRefSeq_NM_001012276.3	67	-23.1	0.019867	PRAMEF8	391002
mir4096	20	hg38_ncbiRefSeq_NM_001012276.3	67	-23.1	0.019867	PRAMEF8	391002
mir4096	20	hg38_ncbiRefSeq_XR_002959160.1	429	-34.3	0.001175	LOC105379231	105379231
mir4096	20	hg38_ncbiRefSeq_XR_002959161.1	326	-34.3	0.000658	LOC105379231	105379231
mir4096	20	hg38_ncbiRefSeq_XM_035861201.1	70	-23	0.023337	LOC100653133	100653133
mir4096	20	hg38_ncbiRefSeq_NM_144957.3	114	-24.8	0.019931	PRSS21	10942
mir4096	20	hg38_ncbiRefSeq_NM_144956.3	114	-24.8	0.019931	PRSS21	10942
mir4096	20	hg38_ncbiRefSeq_NM_006799.4	114	-24.8	0.019931	PRSS21	10942
mir4094	21	hg38_ncbiRefSeq_NM_001161504.2	1415	-35.4	0.009744	ALDH4A1	8659
mir4094	21	hg38_ncbiRefSeq_NM_003748.4	1415	-35.4	0.009744	ALDH4A1	8659
mir4094	21	hg38_ncbiRefSeq_NM_170726.3	402	-35.4	0.001013	ALDH4A1	8659
mir4094	21	hg38_ncbiRefSeq_NM_001319218.2	1415	-35.4	0.009744	ALDH4A1	8659
mir4094	21	hg38_ncbiRefSeq_NM_001371720.1	311	-28.6	0.022863	MUC1	4582
mir4094	21	hg38_ncbiRefSeq_NM_001204287.2	311	-28.6	0.022863	MUC1	4582
mir4094	21	hg38_ncbiRefSeq_NM_001204297.2	311	-28.6	0.022863	MUC1	4582
mir4094	21	hg38_ncbiRefSeq_NM_001018016.3	311	-28.6	0.022863	MUC1	4582
mir4094	21	hg38_ncbiRefSeq_NM_001204288.2	414	-28.6	0.036936	MUC1	4582
mir4094	21	hg38_ncbiRefSeq_NM_001044392.3	311	-28.6	0.022863	MUC1	4582
mir4094	21	hg38_ncbiRefSeq_NM_001204296.2	311	-28.6	0.022863	MUC1	4582
mir4094	21	hg38_ncbiRefSeq_NM_001204289.2	311	-28.6	0.022863	MUC1	4582
mir4094	21	hg38_ncbiRefSeq_NM_001204285.2	311	-28.6	0.022863	MUC1	4582
mir4094	21	hg38_ncbiRefSeq_NM_002456.6	311	-28.6	0.022863	MUC1	4582
mir4094	21	hg38_ncbiRefSeq_NM_001204293.2	414	-28.6	0.036936	MUC1	4582
mir4094	21	hg38_ncbiRefSeq_NM_001018017.3	311	-28.6	0.022863	MUC1	4582
mir4094	21	hg38_ncbiRefSeq_NM_001044391.3	311	-28.6	0.022863	MUC1	4582
mir4094	21	hg38_ncbiRefSeq_NM_001044390.3	311	-28.6	0.022863	MUC1	4582
mir4094	21	hg38_ncbiRefSeq_NM_001044393.3	414	-28.6	0.036936	MUC1	4582
mir4094	21	hg38_ncbiRefSeq_NM_001204294.2	311	-28.6	0.022863	MUC1	4582
mir4094	21	hg38_ncbiRefSeq_NM_001204290.2	311	-28.6	0.022863	MUC1	4582
mir4094	21	hg38_ncbiRefSeq_NM_001204286.1	311	-28.6	0.022863	MUC1	4582
mir4094	21	hg38_ncbiRefSeq_NM_001204295.1	311	-28.6	0.022863	MUC1	4582
mir4094	21	hg38_ncbiRefSeq_NM_001204292.1	311	-28.6	0.022863	MUC1	4582
mir4094	21	hg38_ncbiRefSeq_NM_001204291.1	311	-28.6	0.022863	MUC1	4582
mir4094	21	hg38_ncbiRefSeq_XM_047417417.1	77	-24.9	0.013357	DNM3	26052
mir4094	21	hg38_ncbiRefSeq_XM_047417399.1	77	-24.9	0.013357	DNM3	26052
mir4094	21	hg38_ncbiRefSeq_NM_198447.2	295	-28.9	0.017741	GOLT1A	127845
mir4094	21	hg38_ncbiRefSeq_XM_017000314.2	143	-28.9	0.004321	GOLT1A	127845
mir4094	21	hg38_ncbiRefSeq_NR_106784.1	61	-24.7	0.009085	MIR6726	102465434
mir4094	21	hg38_ncbiRefSeq_XM_047433095.1	88	-24.3	0.02573	AKR7A2	8574
mir4094	21	hg38_ncbiRefSeq_NM_014663.3	1148	-31.7	0.038962	KDM4A	9682
mir4094	21	hg38_ncbiRefSeq_NR_145816.1	100	-25.4	0.016883	SNORD145	109623472
mir4094	21	hg38_ncbiRefSeq_NR_133633.2	783	-30.2	0.044925	IFT25	51668
mir4094	21	hg38_ncbiRefSeq_NR_167993.1	680	-30.2	0.036306	IFT25	51668
mir4094	21	hg38_ncbiRefSeq_NR_167994.1	648	-30.2	0.033701	IFT25	51668
mir4094	21	hg38_ncbiRefSeq_NR_167995.1	677	-30.2	0.036061	IFT25	51668
mir4094	21	hg38_ncbiRefSeq_NR_133632.2	509	-30.2	0.02291	IFT25	51668
mir4094	21	hg38_ncbiRefSeq_XM_047431617.1	873	-30.4	0.047957	GPR61	83873
mir4094	21	hg38_ncbiRefSeq_NM_001378596.1	737	-30	0.045177	ADAMTSL4	54507
mir4094	21	hg38_ncbiRefSeq_NM_019032.6	737	-30	0.045177	ADAMTSL4	54507
mir4094	21	hg38_ncbiRefSeq_NM_001288607.2	737	-30	0.045177	ADAMTSL4	54507
mir4094	21	hg38_ncbiRefSeq_XM_047422832.1	741	-30	0.045543	ADAMTSL4	54507
mir4094	21	hg38_ncbiRefSeq_XM_011509648.4	741	-30	0.045543	ADAMTSL4	54507
mir4094	21	hg38_ncbiRefSeq_NM_001288608.2	741	-30	0.045543	ADAMTSL4	54507
mir4094	21	hg38_ncbiRefSeq_XM_047422819.1	741	-30	0.045543	ADAMTSL4	54507
mir4094	21	hg38_ncbiRefSeq_XM_047422823.1	741	-30	0.045543	ADAMTSL4	54507
mir4094	21	hg38_ncbiRefSeq_XM_047422824.1	741	-30	0.045543	ADAMTSL4	54507
mir4094	21	hg38_ncbiRefSeq_XM_017001506.3	741	-30	0.045543	ADAMTSL4	54507
mir4094	21	hg38_ncbiRefSeq_XM_047422830.1	741	-30	0.045543	ADAMTSL4	54507
mir4094	21	hg38_ncbiRefSeq_XM_047422820.1	741	-30	0.045543	ADAMTSL4	54507
mir4094	21	hg38_ncbiRefSeq_XM_011509649.4	467	-28.6	0.04475	ADAMTSL4	54507
mir4094	21	hg38_ncbiRefSeq_XM_047422841.1	456	-28.6	0.043102	ADAMTSL4	54507
mir4094	21	hg38_ncbiRefSeq_XM_011509650.4	467	-28.6	0.04475	ADAMTSL4	54507
mir4094	21	hg38_ncbiRefSeq_XM_047422842.1	467	-28.6	0.04475	ADAMTSL4	54507
mir4094	21	hg38_ncbiRefSeq_XM_011509644.4	737	-30	0.045177	ADAMTSL4	54507
mir4094	21	hg38_ncbiRefSeq_XM_011509651.3	741	-30	0.045543	ADAMTSL4	54507
mir4094	21	hg38_ncbiRefSeq_XM_011509652.3	741	-30	0.045543	ADAMTSL4	54507
mir4094	21	hg38_ncbiRefSeq_NM_178435.4	276	-28.3	0.021792	LCE3E	353145
mir4094	21	hg38_ncbiRefSeq_NM_032563.2	277	-29.6	0.010832	LCE3D	84648
mir4094	21	hg38_ncbiRefSeq_NM_001127320.3	352	-32.5	0.00359	UBAP2L	9898
mir4094	21	hg38_ncbiRefSeq_XM_005245673.5	352	-32.5	0.00359	UBAP2L	9898
mir4094	21	hg38_ncbiRefSeq_NM_001287815.1	353	-32.5	0.00361	UBAP2L	9898
mir4094	21	hg38_ncbiRefSeq_NM_001375629.1	352	-32.5	0.00359	UBAP2L	9898
mir4094	21	hg38_ncbiRefSeq_NM_001375630.1	352	-32.5	0.00359	UBAP2L	9898
mir4094	21	hg38_ncbiRefSeq_XM_047435898.1	352	-32.5	0.00359	UBAP2L	9898
mir4094	21	hg38_ncbiRefSeq_NM_001375631.1	352	-32.5	0.00359	UBAP2L	9898
mir4094	21	hg38_ncbiRefSeq_XM_047435905.1	352	-32.5	0.00359	UBAP2L	9898
mir4094	21	hg38_ncbiRefSeq_XM_047417982.1	91	-24.1	0.031135	USP21	27005
mir4094	21	hg38_ncbiRefSeq_NR_125989.1	423	-29	0.031154	LINC01655	101929771
mir4094	21	hg38_ncbiRefSeq_XR_001738569.2	1107	-32.9	0.021156	LOC105373271	105373271
mir4094	21	hg38_ncbiRefSeq_XM_047444857.1	92	-25.2	0.016096	SRBD1	55133
mir4094	21	hg38_ncbiRefSeq_NM_001039550.2	898	-32.7	0.016789	DNAJB2	3300
mir4094	21	hg38_ncbiRefSeq_NR_039627.1	73	-24.7	0.013532	MIR4429	100616469
mir4094	21	hg38_ncbiRefSeq_XM_047445774.1	362	-31.7	0.005788	ZAP70	7535
mir4094	21	hg38_ncbiRefSeq_NM_001079.4	362	-31.7	0.005788	ZAP70	7535
mir4094	21	hg38_ncbiRefSeq_NM_001378594.1	362	-31.7	0.005788	ZAP70	7535
mir4094	21	hg38_ncbiRefSeq_NM_207519.2	362	-31.7	0.005788	ZAP70	7535
mir4094	21	hg38_ncbiRefSeq_NM_144706.4	835	-33.6	0.009683	C2orf15	150590
mir4094	21	hg38_ncbiRefSeq_NM_001317992.2	835	-33.6	0.009683	C2orf15	150590
mir4094	21	hg38_ncbiRefSeq_XM_011512277.3	84	-23.5	0.038595	TEX51	101929926
mir4094	21	hg38_ncbiRefSeq_NR_039945.1	77	-27	0.003488	MIR4784	100616378
mir4094	21	hg38_ncbiRefSeq_NM_017886.4	330	-33.3	0.002062	ULK4	54986
mir4094	21	hg38_ncbiRefSeq_NM_001322501.2	330	-33.3	0.002062	ULK4	54986
mir4094	21	hg38_ncbiRefSeq_XM_024453612.2	330	-33.3	0.002062	ULK4	54986
mir4094	21	hg38_ncbiRefSeq_XM_047448417.1	330	-33.3	0.002062	ULK4	54986
mir4094	21	hg38_ncbiRefSeq_NR_046677.1	558	-29.5	0.037699	SYNPR-AS1	100874016
mir4094	21	hg38_ncbiRefSeq_XM_024453753.2	259	-31.8	0.00285	ZBBX	79740
mir4094	21	hg38_ncbiRefSeq_XM_005265525.3	321	-28.8	0.021714	HYAL2	8692
mir4094	21	hg38_ncbiRefSeq_NM_033158.5	321	-28.8	0.021714	HYAL2	8692
mir4094	21	hg38_ncbiRefSeq_XM_005265524.3	321	-28.8	0.021714	HYAL2	8692
mir4094	21	hg38_ncbiRefSeq_NM_003773.5	321	-28.8	0.021714	HYAL2	8692
mir4094	21	hg38_ncbiRefSeq_NM_182628.3	152	-26.5	0.019992	CFAP100	348807
mir4094	21	hg38_ncbiRefSeq_XM_011534637.3	54	-28.3	0.000607	RANBP17	64901
mir4094	21	hg38_ncbiRefSeq_XM_017010018.2	83	-23.1	0.04834	COL23A1	91522
mir4094	21	hg38_ncbiRefSeq_XR_948438.3	474	-29.6	0.027625	LOC105379021	105379021
mir4094	21	hg38_ncbiRefSeq_XR_001742423.2	664	-29.6	0.046866	LOC107986355	107986355
mir4094	21	hg38_ncbiRefSeq_XM_011543486.4	1912	-32.9	0.046469	ERAP1	51752
mir4094	21	hg38_ncbiRefSeq_XM_047417701.1	190	-25.8	0.044788	CCNJL	79616
mir4094	21	hg38_ncbiRefSeq_XM_047417703.1	190	-25.8	0.044788	NA	NA
mir4094	21	hg38_ncbiRefSeq_XR_925922.3	1948	-35.6	0.01452	LINC02117	105374728
mir4094	21	hg38_ncbiRefSeq_XR_925923.3	594	-35.6	0.001974	LINC02117	105374728
mir4094	21	hg38_ncbiRefSeq_XR_001742419.2	566	-29.6	0.036682	LOC105379623	105379623
mir4094	21	hg38_ncbiRefSeq_XR_001742424.2	670	-29.6	0.047504	LOC107986355	107986355
mir4094	21	hg38_ncbiRefSeq_XR_001742425.2	576	-29.6	0.037698	LOC107986355	107986355
mir4094	21	hg38_ncbiRefSeq_NR_031754.1	93	-23.6	0.044163	MIR2277	100313887
mir4094	21	hg38_ncbiRefSeq_NM_001040458.3	1912	-32.9	0.046469	ERAP1	51752
mir4094	21	hg38_ncbiRefSeq_NM_001198541.3	1912	-32.9	0.046469	ERAP1	51752
mir4094	21	hg38_ncbiRefSeq_NM_032028.4	1183	-31.5	0.044593	TSSK1B	83942
mir4094	21	hg38_ncbiRefSeq_XM_047417675.1	118	-24.4	0.042657	TCOF1	6949
mir4094	21	hg38_ncbiRefSeq_XM_047417674.1	118	-24.4	0.042657	TCOF1	6949
mir4094	21	hg38_ncbiRefSeq_XM_047417673.1	118	-24.4	0.042657	TCOF1	6949
mir4094	21	hg38_ncbiRefSeq_XM_047417672.1	118	-24.4	0.042657	TCOF1	6949
mir4094	21	hg38_ncbiRefSeq_NR_036239.1	62	-26	0.004002	MIR4281	100422962
mir4094	21	hg38_ncbiRefSeq_NR_031598.1	69	-24.6	0.012768	MIR1229	100302156
mir4094	21	hg38_ncbiRefSeq_NM_052967.2	69	-25.5	0.007125	MAS1L	116511
mir4094	21	hg38_ncbiRefSeq_XM_047418210.1	228	-26.5	0.041651	SDHAF4	135154
mir4094	21	hg38_ncbiRefSeq_NR_174951.1	803	-30.6	0.038539	CALHM6-AS1	116435295
mir4094	21	hg38_ncbiRefSeq_XR_007060187.1	701	-33.1	0.009212	LOC124901572	124901572
mir4094	21	hg38_ncbiRefSeq_NR_039800.1	75	-28.2	0.001515	MIR4656	100616465
mir4094	21	hg38_ncbiRefSeq_NM_001394781.1	996	-31.4	0.036388	GRID2IP	392862
mir4094	21	hg38_ncbiRefSeq_XM_047420365.1	996	-31.4	0.036388	GRID2IP	392862
mir4094	21	hg38_ncbiRefSeq_NM_001388403.1	996	-31.4	0.036388	GRID2IP	392862
mir4094	21	hg38_ncbiRefSeq_NM_001145118.2	996	-31.4	0.036388	GRID2IP	392862
mir4094	21	hg38_ncbiRefSeq_XM_047420890.1	41	-23.8	0.006535	CCM2	83605
mir4094	21	hg38_ncbiRefSeq_XR_007060513.1	387	-29.3	0.023005	LOC105375489	105375489
mir4094	21	hg38_ncbiRefSeq_XM_047422361.1	86	-24.1	0.027829	FAM86B1	85002
mir4094	21	hg38_ncbiRefSeq_XM_011544685.2	560	-29	0.048552	FGF17	8822
mir4094	21	hg38_ncbiRefSeq_XM_011544683.2	560	-29	0.048552	FGF17	8822
mir4094	21	hg38_ncbiRefSeq_XM_011544684.2	560	-29	0.048552	FGF17	8822
mir4094	21	hg38_ncbiRefSeq_NM_001304478.1	560	-29	0.048552	FGF17	8822
mir4094	21	hg38_ncbiRefSeq_NM_003867.4	560	-29	0.048552	FGF17	8822
mir4094	21	hg38_ncbiRefSeq_XM_005273675.2	560	-29	0.048552	FGF17	8822
mir4094	21	hg38_ncbiRefSeq_XR_001745708.1	297	-27.7	0.034149	LOC107986885	107986885
mir4094	21	hg38_ncbiRefSeq_XR_007060908.1	440	-28.3	0.047429	LOC105375820	105375820
mir4094	21	hg38_ncbiRefSeq_NR_002734.2	706	-30.8	0.028736	PTTG3P	26255
mir4094	21	hg38_ncbiRefSeq_XR_929032.3	769	-30.4	0.03974	LOC105375892	105375892
mir4094	21	hg38_ncbiRefSeq_NR_125829.1	650	-30.9	0.024018	LOC102724804	102724804
mir4094	21	hg38_ncbiRefSeq_NR_125828.1	718	-30.9	0.028102	LOC102724804	102724804
mir4094	21	hg38_ncbiRefSeq_NM_015201.5	119	-25.1	0.028566	BOP1	23246
mir4094	21	hg38_ncbiRefSeq_NR_030635.1	82	-23.4	0.039183	MIR939	100126351
mir4094	21	hg38_ncbiRefSeq_XM_047422445.1	143	-25.6	0.030096	NA	NA
mir4094	21	hg38_ncbiRefSeq_XM_047422446.1	143	-25.6	0.030096	NA	NA
mir4094	21	hg38_ncbiRefSeq_XM_047422437.1	143	-25.6	0.030096	NA	NA
mir4094	21	hg38_ncbiRefSeq_NM_004260.4	143	-25.6	0.030096	RECQL4	9401
mir4094	21	hg38_ncbiRefSeq_XM_047422440.1	143	-25.6	0.030096	RECQL4	9401
mir4094	21	hg38_ncbiRefSeq_XM_011517384.4	143	-25.6	0.030096	NA	NA
mir4094	21	hg38_ncbiRefSeq_XM_047422438.1	143	-25.6	0.030096	RECQL4	9401
mir4094	21	hg38_ncbiRefSeq_XM_047422439.1	143	-25.6	0.030096	NA	NA
mir4094	21	hg38_ncbiRefSeq_XM_047422442.1	143	-25.6	0.030096	NA	NA
mir4094	21	hg38_ncbiRefSeq_XM_047422441.1	49	-22.6	0.022608	RECQL4	9401
mir4094	21	hg38_ncbiRefSeq_XM_047422831.1	76	-28.2	0.001566	TTC39B	158219
mir4094	21	hg38_ncbiRefSeq_XM_047422711.1	189	-33.9	0.000441	KIF12	113220
mir4094	21	hg38_ncbiRefSeq_NM_138424.2	223	-33.9	0.000644	KIF12	113220
mir4094	21	hg38_ncbiRefSeq_XM_006716947.3	189	-33.9	0.000441	KIF12	113220
mir4094	21	hg38_ncbiRefSeq_XM_047422709.1	189	-33.9	0.000441	KIF12	113220
mir4094	21	hg38_ncbiRefSeq_XM_047422710.1	223	-33.9	0.000644	KIF12	113220
mir4094	21	hg38_ncbiRefSeq_XM_005251683.6	189	-33.9	0.000441	KIF12	113220
mir4094	21	hg38_ncbiRefSeq_NM_001388308.1	223	-33.9	0.000644	KIF12	113220
mir4094	21	hg38_ncbiRefSeq_NR_039690.1	86	-28	0.002394	MIR4478	100616312
mir4094	21	hg38_ncbiRefSeq_NM_007209.4	35	-20.9	0.034668	RPL35	11224
mir4094	21	hg38_ncbiRefSeq_XM_047423901.1	115	-29.8	0.00155	PTGES2	80142
mir4094	21	hg38_ncbiRefSeq_NR_029619.1	110	-24.4	0.037403	MIR199B	406978
mir4094	21	hg38_ncbiRefSeq_XM_017014597.3	1824	-37.7	0.005143	NSMF	26012
mir4094	21	hg38_ncbiRefSeq_XM_011518497.3	1824	-37.7	0.005143	NSMF	26012
mir4094	21	hg38_ncbiRefSeq_NM_001130969.3	1824	-37.7	0.005143	NSMF	26012
mir4094	21	hg38_ncbiRefSeq_NM_001178064.2	1824	-37.7	0.005143	NSMF	26012
mir4094	21	hg38_ncbiRefSeq_NM_001130970.2	1824	-37.7	0.005143	NSMF	26012
mir4094	21	hg38_ncbiRefSeq_XM_011518496.4	1824	-37.7	0.005143	NSMF	26012
mir4094	21	hg38_ncbiRefSeq_NM_015537.5	1824	-37.7	0.005143	NSMF	26012
mir4094	21	hg38_ncbiRefSeq_XM_005266061.6	1824	-37.7	0.005143	NSMF	26012
mir4094	21	hg38_ncbiRefSeq_NM_001130971.2	1824	-37.7	0.005143	NSMF	26012
mir4094	21	hg38_ncbiRefSeq_XM_005266062.6	1824	-37.7	0.005143	NSMF	26012
mir4094	21	hg38_ncbiRefSeq_XM_017029360.2	1343	-33.8	0.018716	IQSEC2	23096
mir4094	21	hg38_ncbiRefSeq_XM_006724580.4	1343	-33.8	0.018716	IQSEC2	23096
mir4094	21	hg38_ncbiRefSeq_XM_011530773.3	1343	-33.8	0.018716	IQSEC2	23096
mir4094	21	hg38_ncbiRefSeq_XM_006724579.4	1343	-33.8	0.018716	IQSEC2	23096
mir4094	21	hg38_ncbiRefSeq_NM_001111125.3	1343	-33.8	0.018716	IQSEC2	23096
mir4094	21	hg38_ncbiRefSeq_NM_000054.7	438	-28.9	0.034702	AVPR2	554
mir4094	21	hg38_ncbiRefSeq_XM_005277913.6	196	-28	0.013731	SLC10A3	8273
mir4094	21	hg38_ncbiRefSeq_XM_006724847.4	196	-28	0.013731	SLC10A3	8273
mir4094	21	hg38_ncbiRefSeq_XM_006724848.4	196	-28	0.013731	SLC10A3	8273
mir4094	21	hg38_ncbiRefSeq_XM_011531200.4	196	-28	0.013731	SLC10A3	8273
mir4094	21	hg38_ncbiRefSeq_XM_047442558.1	196	-28	0.013731	SLC10A3	8273
mir4094	21	hg38_ncbiRefSeq_NM_019848.5	196	-28	0.013731	SLC10A3	8273
mir4094	21	hg38_ncbiRefSeq_XM_047442557.1	196	-28	0.013731	SLC10A3	8273
mir4094	21	hg38_ncbiRefSeq_XM_047442559.1	196	-28	0.013731	SLC10A3	8273
mir4094	21	hg38_ncbiRefSeq_NM_001142392.3	196	-28	0.013731	SLC10A3	8273
mir4094	21	hg38_ncbiRefSeq_NM_001142391.3	196	-28	0.013731	SLC10A3	8273
mir4094	21	hg38_ncbiRefSeq_XM_011531201.3	196	-28	0.013731	SLC10A3	8273
mir4094	21	hg38_ncbiRefSeq_XM_017015845.2	450	-29	0.034448	TBATA	219793
mir4094	21	hg38_ncbiRefSeq_NM_001256617.2	1131	-32.7	0.02399	TUBGCP2	10844
mir4094	21	hg38_ncbiRefSeq_NM_006659.4	1131	-32.7	0.02399	TUBGCP2	10844
mir4094	21	hg38_ncbiRefSeq_NM_001256618.2	1131	-32.7	0.02399	TUBGCP2	10844
mir4094	21	hg38_ncbiRefSeq_NR_031566.1	92	-27.7	0.003382	MIR1296	100302150
mir4094	21	hg38_ncbiRefSeq_NR_160745.1	564	-29.1	0.04672	NDST2	8509
mir4094	21	hg38_ncbiRefSeq_NR_028491.3	1469	-35.2	0.011321	TMEM41B	440026
mir4094	21	hg38_ncbiRefSeq_XM_011542843.3	34	-21.6	0.01973	ATM	472
mir4094	21	hg38_ncbiRefSeq_NM_001286136.2	225	-31.2	0.00298	CIMAP1A	113746
mir4094	21	hg38_ncbiRefSeq_NM_053280.5	225	-31.2	0.00298	CIMAP1A	113746
mir4094	21	hg38_ncbiRefSeq_NM_001302489.2	814	-33.7	0.008843	ACP2	53
mir4094	21	hg38_ncbiRefSeq_NM_001357016.2	781	-33.7	0.008248	ACP2	53
mir4094	21	hg38_ncbiRefSeq_NM_001610.4	814	-33.7	0.008843	ACP2	53
mir4094	21	hg38_ncbiRefSeq_NM_001302492.2	814	-33.7	0.008843	ACP2	53
mir4094	21	hg38_ncbiRefSeq_NM_001302491.2	814	-33.7	0.008843	ACP2	53
mir4094	21	hg38_ncbiRefSeq_NM_001302490.2	814	-33.7	0.008843	ACP2	53
mir4094	21	hg38_ncbiRefSeq_NM_001004471.2	34	-25.1	0.001593	OR10Q1	219960
mir4094	21	hg38_ncbiRefSeq_XM_011545332.2	245	-27.7	0.024463	ATG16L2	89849
mir4094	21	hg38_ncbiRefSeq_XM_006718732.3	245	-27.7	0.024463	ATG16L2	89849
mir4094	21	hg38_ncbiRefSeq_NM_033388.2	245	-27.7	0.024463	ATG16L2	89849
mir4094	21	hg38_ncbiRefSeq_NM_001318766.2	245	-27.7	0.024463	ATG16L2	89849
mir4094	21	hg38_ncbiRefSeq_XM_011545334.2	245	-27.7	0.024463	ATG16L2	89849
mir4094	21	hg38_ncbiRefSeq_XM_011545333.2	245	-27.7	0.024463	ATG16L2	89849
mir4094	21	hg38_ncbiRefSeq_XM_047427842.1	245	-27.7	0.024463	ATG16L2	89849
mir4094	21	hg38_ncbiRefSeq_XR_007062451.1	1046	-31.6	0.035627	FAM76B	143684
mir4094	21	hg38_ncbiRefSeq_XM_017018336.2	127	-24.8	0.038584	NHERF4	79849
mir4094	21	hg38_ncbiRefSeq_NR_106814.1	63	-22.5	0.041055	MIR6756	102465453
mir4094	21	hg38_ncbiRefSeq_NR_162117.1	54	-23.4	0.016372	MIR10526	113218492
mir4094	21	hg38_ncbiRefSeq_NM_016615.5	326	-29.3	0.017099	SLC6A13	6540
mir4094	21	hg38_ncbiRefSeq_NM_001190997.3	326	-29.3	0.017099	SLC6A13	6540
mir4094	21	hg38_ncbiRefSeq_XM_017019842.2	326	-29.3	0.017099	SLC6A13	6540
mir4094	21	hg38_ncbiRefSeq_XM_006719008.4	326	-29.3	0.017099	SLC6A13	6540
mir4094	21	hg38_ncbiRefSeq_XM_017019845.2	326	-29.3	0.017099	SLC6A13	6540
mir4094	21	hg38_ncbiRefSeq_XM_047429420.1	326	-29.3	0.017099	SLC6A13	6540
mir4094	21	hg38_ncbiRefSeq_NM_000924.4	1397	-38.1	0.00276	PDE1B	5153
mir4094	21	hg38_ncbiRefSeq_NM_001288768.2	1397	-38.1	0.00276	PDE1B	5153
mir4094	21	hg38_ncbiRefSeq_XM_047428970.1	1397	-38.1	0.00276	PDE1B	5153
mir4094	21	hg38_ncbiRefSeq_NM_001288769.2	1397	-38.1	0.00276	PDE1B	5153
mir4094	21	hg38_ncbiRefSeq_NM_001315535.2	1397	-38.1	0.00276	PDE1B	5153
mir4094	21	hg38_ncbiRefSeq_NM_001315534.2	1397	-38.1	0.00276	PDE1B	5153
mir4094	21	hg38_ncbiRefSeq_NM_001165975.3	1397	-38.1	0.00276	PDE1B	5153
mir4094	21	hg38_ncbiRefSeq_XM_017019433.2	1397	-38.1	0.00276	PDE1B	5153
mir4094	21	hg38_ncbiRefSeq_XM_017019432.2	1397	-38.1	0.00276	PDE1B	5153
mir4094	21	hg38_ncbiRefSeq_NR_038263.1	574	-31	0.01868	SOCS2-AS1	144481
mir4094	21	hg38_ncbiRefSeq_NR_036189.1	66	-24.2	0.015022	MIR4303	100422924
mir4094	21	hg38_ncbiRefSeq_NR_131986.1	549	-31.5	0.013493	C12orf75-AS1	105369954
mir4094	21	hg38_ncbiRefSeq_NM_001164373.2	548	-29.5	0.036646	GPN3	51184
mir4094	21	hg38_ncbiRefSeq_NM_016301.4	548	-29.5	0.036646	GPN3	51184
mir4094	21	hg38_ncbiRefSeq_XM_017019394.2	548	-29.5	0.036646	GPN3	51184
mir4094	21	hg38_ncbiRefSeq_XM_047428933.1	548	-29.5	0.036646	GPN3	51184
mir4094	21	hg38_ncbiRefSeq_XM_047428935.1	548	-29.5	0.036646	GPN3	51184
mir4094	21	hg38_ncbiRefSeq_XM_047428934.1	548	-29.5	0.036646	GPN3	51184
mir4094	21	hg38_ncbiRefSeq_XM_047428936.1	548	-29.5	0.036646	GPN3	51184
mir4094	21	hg38_ncbiRefSeq_NM_001164372.2	548	-29.5	0.036646	GPN3	51184
mir4094	21	hg38_ncbiRefSeq_NM_032656.4	976	-31.4	0.035312	DHX37	57647
mir4094	21	hg38_ncbiRefSeq_NR_132422.1	1008	-30.9	0.046753	PCCA-DT	105370333
mir4094	21	hg38_ncbiRefSeq_XM_024449617.2	50	-22.3	0.028916	CCDC196	440184
mir4094	21	hg38_ncbiRefSeq_XM_047431415.1	50	-22.3	0.028916	CCDC196	440184
mir4094	21	hg38_ncbiRefSeq_XM_011537296.3	60	-23.3	0.02202	PAPLN	89932
mir4094	21	hg38_ncbiRefSeq_XR_944173.3	957	-31.2	0.037673	LOC105370639	105370639
mir4094	21	hg38_ncbiRefSeq_XM_047431287.1	1789	-36	0.010686	CEP170B	283638
mir4094	21	hg38_ncbiRefSeq_NM_015005.3	1789	-36	0.010686	CEP170B	283638
mir4094	21	hg38_ncbiRefSeq_NM_001112726.3	1789	-36	0.010686	CEP170B	283638
mir4094	21	hg38_ncbiRefSeq_XM_005267550.5	1789	-36	0.010686	CEP170B	283638
mir4094	21	hg38_ncbiRefSeq_XM_011536665.3	1789	-36	0.010686	CEP170B	283638
mir4094	21	hg38_ncbiRefSeq_XM_011536666.3	1789	-36	0.010686	CEP170B	283638
mir4094	21	hg38_ncbiRefSeq_XM_047431286.1	1789	-36	0.010686	CEP170B	283638
mir4094	21	hg38_ncbiRefSeq_XM_017021228.2	1789	-36	0.010686	CEP170B	283638
mir4094	21	hg38_ncbiRefSeq_XM_017021227.2	1789	-36	0.010686	CEP170B	283638
mir4094	21	hg38_ncbiRefSeq_XM_011536667.3	1789	-36	0.010686	CEP170B	283638
mir4094	21	hg38_ncbiRefSeq_NR_130468.1	60	-27.2	0.001669	MIR4539	100616374
mir4094	21	hg38_ncbiRefSeq_NR_039730.1	52	-26.6	0.001732	MIR4507	100616135
mir4094	21	hg38_ncbiRefSeq_NR_130467.1	78	-28.2	0.001668	MIR4538	100616276
mir4094	21	hg38_ncbiRefSeq_NR_130466.1	70	-25.4	0.007854	MIR4537	100616422
mir4094	21	hg38_ncbiRefSeq_NR_039731.1	70	-24.5	0.014054	MIR4508	100616275
mir4094	21	hg38_ncbiRefSeq_NR_039865.1	79	-23.8	0.028309	MIR4715	100616474
mir4094	21	hg38_ncbiRefSeq_XM_017022684.3	94	-26.4	0.007985	ZFYVE19	84936
mir4094	21	hg38_ncbiRefSeq_NM_005090.4	283	-27.4	0.036946	JMJD7-PLA2G4B	8681
mir4094	21	hg38_ncbiRefSeq_NM_001114633.2	283	-27.4	0.036946	PLA2G4B	100137049
mir4094	21	hg38_ncbiRefSeq_XR_007064681.1	720	-30.1	0.041572	LOC124903508	124903508
mir4094	21	hg38_ncbiRefSeq_NM_007364.4	626	-31.8	0.014479	TMED3	23423
mir4094	21	hg38_ncbiRefSeq_XM_047432384.1	123	-24.8	0.036353	VPS33B	26276
mir4094	21	hg38_ncbiRefSeq_XM_047434195.1	1631	-37.2	0.005383	CHMP1A	5119
mir4094	21	hg38_ncbiRefSeq_NM_002768.5	1631	-37.2	0.005383	CHMP1A	5119
mir4094	21	hg38_ncbiRefSeq_NM_001083314.4	1479	-37.2	0.00459	CHMP1A	5119
mir4094	21	hg38_ncbiRefSeq_NM_005861.4	312	-27.6	0.03911	STUB1	10273
mir4094	21	hg38_ncbiRefSeq_NM_001293197.2	312	-27.6	0.03911	STUB1	10273
mir4094	21	hg38_ncbiRefSeq_NM_001328608.2	53	-23.4	0.015704	PTX4	390667
mir4094	21	hg38_ncbiRefSeq_NM_001089.3	793	-30.3	0.043647	ABCA3	21
mir4094	21	hg38_ncbiRefSeq_NM_001270452.2	349	-27.9	0.040186	PRSS21	10942
mir4094	21	hg38_ncbiRefSeq_XM_047433517.1	349	-27.9	0.040186	PRSS21	10942
mir4094	21	hg38_ncbiRefSeq_XM_017022878.2	349	-27.9	0.040186	PRSS21	10942
mir4094	21	hg38_ncbiRefSeq_NM_145252.3	117	-27.7	0.005764	ZG16B	124220
mir4094	21	hg38_ncbiRefSeq_NM_001304563.2	592	-29.3	0.045594	INO80E	283899
mir4094	21	hg38_ncbiRefSeq_NM_152901.4	212	-26.7	0.032871	PYDC1	260434
mir4094	21	hg38_ncbiRefSeq_NR_106830.1	64	-23.7	0.019465	MIR6772	102465463
mir4094	21	hg38_ncbiRefSeq_XM_047433694.1	65	-23.8	0.018854	AGRP	181
mir4094	21	hg38_ncbiRefSeq_NM_001138.2	65	-23.8	0.018854	AGRP	181
mir4094	21	hg38_ncbiRefSeq_XM_006721288.5	619	-29.7	0.040116	GFOD2	81577
mir4094	21	hg38_ncbiRefSeq_XM_047434724.1	619	-29.7	0.040116	GFOD2	81577
mir4094	21	hg38_ncbiRefSeq_XM_047434723.1	619	-29.7	0.040116	GFOD2	81577
mir4094	21	hg38_ncbiRefSeq_NM_030819.4	619	-29.7	0.040116	GFOD2	81577
mir4094	21	hg38_ncbiRefSeq_XM_011524916.4	365	-29.1	0.02312	SDK2	54549
mir4094	21	hg38_ncbiRefSeq_NM_001081955.3	296	-28.4	0.023348	RGS9	8787
mir4094	21	hg38_ncbiRefSeq_NM_003835.4	296	-28.4	0.023348	RGS9	8787
mir4094	21	hg38_ncbiRefSeq_XM_047437105.1	134	-25.1	0.035727	PGS1	9489
mir4094	21	hg38_ncbiRefSeq_XM_011525489.3	134	-25.1	0.035727	PGS1	9489
mir4094	21	hg38_ncbiRefSeq_NM_001164405.2	544	-31.2	0.015452	BHLHA9	727857
mir4094	21	hg38_ncbiRefSeq_NM_001143775.2	594	-31.5	0.015403	CTDNEP1	23399
mir4094	21	hg38_ncbiRefSeq_NM_015343.5	594	-31.5	0.015403	CTDNEP1	23399
mir4094	21	hg38_ncbiRefSeq_XR_001752811.1	337	-32.1	0.004083	LOC105371570	105371570
mir4094	21	hg38_ncbiRefSeq_XM_047436054.1	105	-25.9	0.013732	NA	NA
mir4094	21	hg38_ncbiRefSeq_NR_039887.1	70	-22.7	0.044589	MIR4734	100616203
mir4094	21	hg38_ncbiRefSeq_XM_047436102.1	107	-27.4	0.005705	MPP3	4356
mir4094	21	hg38_ncbiRefSeq_XM_047436098.1	99	-27.4	0.004809	MPP3	4356
mir4094	21	hg38_ncbiRefSeq_XM_005257557.4	533	-29.6	0.033368	SCPEP1	59342
mir4094	21	hg38_ncbiRefSeq_NM_021626.3	533	-29.6	0.033368	SCPEP1	59342
mir4094	21	hg38_ncbiRefSeq_XR_002958126.2	799	-30.2	0.046291	NA	NA
mir4094	21	hg38_ncbiRefSeq_NM_001330457.2	668	-29.5	0.049637	CD300A	11314
mir4094	21	hg38_ncbiRefSeq_NM_001256841.2	668	-29.5	0.049637	CD300A	11314
mir4094	21	hg38_ncbiRefSeq_NM_007261.4	668	-29.5	0.049637	CD300A	11314
mir4094	21	hg38_ncbiRefSeq_XM_047436912.1	94	-25.1	0.017902	QRICH2	84074
mir4094	21	hg38_ncbiRefSeq_XM_047437252.1	504	-30.4	0.02037	NA	NA
mir4094	21	hg38_ncbiRefSeq_XM_017024446.2	319	-32.4	0.003123	GCGR	2642
mir4094	21	hg38_ncbiRefSeq_NM_000160.5	319	-32.4	0.003123	GCGR	2642
mir4094	21	hg38_ncbiRefSeq_XM_006722277.2	319	-32.4	0.003123	GCGR	2642
mir4094	21	hg38_ncbiRefSeq_XM_011523539.2	319	-32.4	0.003123	GCGR	2642
mir4094	21	hg38_ncbiRefSeq_XM_047437529.1	1594	-35.5	0.011209	MBP	4155
mir4094	21	hg38_ncbiRefSeq_XM_047437530.1	1594	-35.5	0.011209	MBP	4155
mir4094	21	hg38_ncbiRefSeq_NM_001025101.2	1594	-35.5	0.011209	MBP	4155
mir4094	21	hg38_ncbiRefSeq_XM_047437532.1	1594	-35.5	0.011209	MBP	4155
mir4094	21	hg38_ncbiRefSeq_XM_047437533.1	1594	-35.5	0.011209	MBP	4155
mir4094	21	hg38_ncbiRefSeq_XR_935187.1	200	-25.9	0.046295	LOC105372010	105372010
mir4094	21	hg38_ncbiRefSeq_NR_029675.1	88	-24.2	0.027381	MIR133A1	406922
mir4094	21	hg38_ncbiRefSeq_XR_935472.3	439	-28.9	0.03483	LOC105372120	105372120
mir4094	21	hg38_ncbiRefSeq_NM_001025081.2	1594	-35.5	0.011209	MBP	4155
mir4094	21	hg38_ncbiRefSeq_NM_002385.3	1594	-35.5	0.011209	MBP	4155
mir4094	21	hg38_ncbiRefSeq_NM_001025090.2	1594	-35.5	0.011209	MBP	4155
mir4094	21	hg38_ncbiRefSeq_NM_001025092.2	1594	-35.5	0.011209	MBP	4155
mir4094	21	hg38_ncbiRefSeq_XM_017026111.1	1149	-33.4	0.017743	LOC107985149	107985149
mir4094	21	hg38_ncbiRefSeq_XM_011527848.2	148	-32.3	0.000627	PIP5K1C	23396
mir4094	21	hg38_ncbiRefSeq_XM_011527849.2	148	-32.3	0.000627	PIP5K1C	23396
mir4094	21	hg38_ncbiRefSeq_NM_001031696.4	312	-27.7	0.037095	PLD3	23646
mir4094	21	hg38_ncbiRefSeq_NM_012268.4	312	-27.7	0.037095	PLD3	23646
mir4094	21	hg38_ncbiRefSeq_NM_001291311.2	312	-27.7	0.037095	PLD3	23646
mir4094	21	hg38_ncbiRefSeq_NM_001258328.4	622	-31	0.021299	ARHGAP45	23526
mir4094	21	hg38_ncbiRefSeq_XM_047438545.1	622	-31	0.021299	ARHGAP45	23526
mir4094	21	hg38_ncbiRefSeq_XM_047438548.1	622	-31	0.021299	ARHGAP45	23526
mir4094	21	hg38_ncbiRefSeq_XM_047438546.1	622	-31	0.021299	ARHGAP45	23526
mir4094	21	hg38_ncbiRefSeq_XM_047438547.1	622	-31	0.021299	ARHGAP45	23526
mir4094	21	hg38_ncbiRefSeq_NM_012292.5	622	-31	0.021299	ARHGAP45	23526
mir4094	21	hg38_ncbiRefSeq_NM_001321232.2	622	-31	0.021299	ARHGAP45	23526
mir4094	21	hg38_ncbiRefSeq_XM_011527858.1	622	-31	0.021299	ARHGAP45	23526
mir4094	21	hg38_ncbiRefSeq_NM_001282335.3	622	-31	0.021299	ARHGAP45	23526
mir4094	21	hg38_ncbiRefSeq_XM_047438549.1	622	-31	0.021299	ARHGAP45	23526
mir4094	21	hg38_ncbiRefSeq_NM_001282334.2	622	-31	0.021299	ARHGAP45	23526
mir4094	21	hg38_ncbiRefSeq_NM_002034.2	775	-32.5	0.014591	FUT5	2527
mir4094	21	hg38_ncbiRefSeq_NR_037505.1	102	-25.6	0.015549	MIR3940	100500888
mir4094	21	hg38_ncbiRefSeq_NM_006702.5	202	-28.8	0.009257	PNPLA6	10908
mir4094	21	hg38_ncbiRefSeq_NM_001166112.2	202	-28.8	0.009257	PNPLA6	10908
mir4094	21	hg38_ncbiRefSeq_NM_001166111.2	202	-28.8	0.009257	PNPLA6	10908
mir4094	21	hg38_ncbiRefSeq_NM_001166113.1	205	-28.8	0.009527	PNPLA6	10908
mir4094	21	hg38_ncbiRefSeq_NM_001166114.2	202	-28.8	0.009257	PNPLA6	10908
mir4094	21	hg38_ncbiRefSeq_NM_178525.5	51	-22.2	0.032259	ACTL9	284382
mir4094	21	hg38_ncbiRefSeq_XM_006722804.4	202	-26.1	0.042149	DOCK6	57572
mir4094	21	hg38_ncbiRefSeq_XM_011528150.2	202	-26.1	0.042149	DOCK6	57572
mir4094	21	hg38_ncbiRefSeq_XM_011528151.2	202	-26.1	0.042149	DOCK6	57572
mir4094	21	hg38_ncbiRefSeq_XM_011528152.2	202	-26.1	0.042149	DOCK6	57572
mir4094	21	hg38_ncbiRefSeq_XM_005260000.3	202	-26.1	0.042149	DOCK6	57572
mir4094	21	hg38_ncbiRefSeq_NM_001367830.1	202	-26.1	0.042149	DOCK6	57572
mir4094	21	hg38_ncbiRefSeq_XM_047439124.1	202	-26.1	0.042149	DOCK6	57572
mir4094	21	hg38_ncbiRefSeq_NM_020812.4	202	-26.1	0.042149	DOCK6	57572
mir4094	21	hg38_ncbiRefSeq_XM_017027157.2	85	-24.1	0.027183	ZSWIM4	65249
mir4094	21	hg38_ncbiRefSeq_NR_029497.1	73	-25.2	0.009813	MIR24-2	407013
mir4094	21	hg38_ncbiRefSeq_NM_138352.3	566	-31.2	0.016512	SAMD1	90378
mir4094	21	hg38_ncbiRefSeq_XM_017026815.2	27	-22	0.008349	CYP4F3	4051
mir4094	21	hg38_ncbiRefSeq_XM_011528351.4	179	-28.7	0.007719	USHBP1	83878
mir4094	21	hg38_ncbiRefSeq_NM_001396036.1	96	-25.6	0.01372	CIST1	729966
mir4094	21	hg38_ncbiRefSeq_NM_001100419.2	157	-31.3	0.001294	REX1BD	55049
mir4094	21	hg38_ncbiRefSeq_NM_001100418.2	157	-31.3	0.001294	REX1BD	55049
mir4094	21	hg38_ncbiRefSeq_XM_047439026.1	157	-31.3	0.001294	REX1BD	55049
mir4094	21	hg38_ncbiRefSeq_XM_011528084.4	314	-27.9	0.033725	DDX49	54555
mir4094	21	hg38_ncbiRefSeq_NM_019070.5	314	-27.9	0.033725	DDX49	54555
mir4094	21	hg38_ncbiRefSeq_NM_001145724.1	242	-34.6	0.000524	HOMER3	9454
mir4094	21	hg38_ncbiRefSeq_NM_001145721.1	242	-34.6	0.000524	HOMER3	9454
mir4094	21	hg38_ncbiRefSeq_NR_027297.1	1981	-34.6	0.023151	HOMER3	9454
mir4094	21	hg38_ncbiRefSeq_NM_001145722.2	240	-34.6	0.000514	HOMER3	9454
mir4094	21	hg38_ncbiRefSeq_XM_047439733.1	240	-34.6	0.000514	HOMER3	9454
mir4094	21	hg38_ncbiRefSeq_NM_004838.4	240	-34.6	0.000514	HOMER3	9454
mir4094	21	hg38_ncbiRefSeq_NM_024509.2	1605	-34	0.022285	LRFN3	79414
mir4094	21	hg38_ncbiRefSeq_XM_047438242.1	124	-25.4	0.025851	CAPN12	147968
mir4094	21	hg38_ncbiRefSeq_XM_047438245.1	69	-25.4	0.007602	CAPN12	147968
mir4094	21	hg38_ncbiRefSeq_XM_047438241.1	101	-25.4	0.017229	CAPN12	147968
mir4094	21	hg38_ncbiRefSeq_NM_080732.4	570	-31	0.018466	EGLN2	112398
mir4094	21	hg38_ncbiRefSeq_NM_053046.4	570	-31	0.018466	EGLN2	112398
mir4094	21	hg38_ncbiRefSeq_NM_199285.3	74	-25.7	0.007334	PRR19	284338
mir4094	21	hg38_ncbiRefSeq_XM_006723154.4	74	-25.7	0.007334	PRR19	284338
mir4094	21	hg38_ncbiRefSeq_XM_011526790.3	74	-25.7	0.007334	PRR19	284338
mir4094	21	hg38_ncbiRefSeq_XM_011526787.2	74	-25.7	0.007334	PRR19	284338
mir4094	21	hg38_ncbiRefSeq_XM_005258779.5	74	-25.7	0.007334	PRR19	284338
mir4094	21	hg38_ncbiRefSeq_XM_011526788.2	74	-25.7	0.007334	PRR19	284338
mir4094	21	hg38_ncbiRefSeq_XM_011526789.3	74	-25.7	0.007334	PRR19	284338
mir4094	21	hg38_ncbiRefSeq_XM_011527351.3	84	-24.3	0.023418	RSPH6A	81492
mir4094	21	hg38_ncbiRefSeq_XM_005258969.5	234	-27.1	0.031352	HSD17B14	51171
mir4094	21	hg38_ncbiRefSeq_XM_047439444.1	54	-22.2	0.036389	TBC1D17	79735
mir4094	21	hg38_ncbiRefSeq_XM_047438605.1	86	-24.7	0.019128	SIGLEC7	27036
mir4094	21	hg38_ncbiRefSeq_XM_047440379.1	148	-26.4	0.020137	PCED1A	64773
mir4094	21	hg38_ncbiRefSeq_XM_047440381.1	148	-26.4	0.020137	PCED1A	64773
mir4094	21	hg38_ncbiRefSeq_XM_047440380.1	148	-26.4	0.020137	PCED1A	64773
mir4094	21	hg38_ncbiRefSeq_NM_022760.6	148	-26.4	0.020137	PCED1A	64773
mir4094	21	hg38_ncbiRefSeq_XM_005260806.5	148	-26.4	0.020137	PCED1A	64773
mir4094	21	hg38_ncbiRefSeq_XM_005260805.4	148	-26.4	0.020137	PCED1A	64773
mir4094	21	hg38_ncbiRefSeq_XM_005260804.3	148	-26.4	0.020137	PCED1A	64773
mir4094	21	hg38_ncbiRefSeq_NM_001271168.2	148	-26.4	0.020137	PCED1A	64773
mir4094	21	hg38_ncbiRefSeq_NM_130852.3	234	-26.5	0.04354	BPIFA1	51297
mir4094	21	hg38_ncbiRefSeq_XR_007067631.1	343	-28.9	0.023092	LOC124904923	124904923
mir4094	21	hg38_ncbiRefSeq_XR_007067632.1	335	-28.9	0.022173	LOC124904923	124904923
mir4094	21	hg38_ncbiRefSeq_NM_022161.4	245	-28.2	0.018593	BIRC7	79444
mir4094	21	hg38_ncbiRefSeq_NM_139317.3	245	-28.2	0.018593	BIRC7	79444
mir4094	21	hg38_ncbiRefSeq_XM_047440495.1	245	-28.2	0.018593	BIRC7	79444
mir4094	21	hg38_ncbiRefSeq_XM_047440834.1	103	-25.2	0.020261	UBASH3A	53347
mir4094	21	hg38_ncbiRefSeq_NM_001204240.2	385	-28	0.04473	TBC1D10A	83874
mir4094	21	hg38_ncbiRefSeq_NM_031937.3	385	-28	0.04473	TBC1D10A	83874
mir4094	21	hg38_ncbiRefSeq_NR_106717.1	79	-23.4	0.036409	MIR6069	102464824
mir4094	21	hg38_ncbiRefSeq_NR_106877.1	61	-22.1	0.049824	MIR6819	102465491
mir4094	21	hg38_ncbiRefSeq_NM_001353438.2	222	-26.1	0.049548	SHISA8	440829
mir4094	21	hg38_ncbiRefSeq_NM_001353439.2	222	-26.1	0.049548	SHISA8	440829
mir4094	21	hg38_ncbiRefSeq_XM_006724256.5	222	-26.1	0.049548	SHISA8	440829
mir4094	21	hg38_ncbiRefSeq_NM_001207020.3	222	-26.1	0.049548	SHISA8	440829
mir4094	21	hg38_ncbiRefSeq_NM_001035003.2	27	-22.7	0.004955	KCNIP4	80333
mir4094	21	hg38_ncbiRefSeq_XR_007068715.1	538	-29.6	0.033866	LOC107986355	107986355
mir4094	21	hg38_ncbiRefSeq_XR_007068714.1	602	-29.6	0.040367	LOC107986355	107986355
mir4094	21	hg38_ncbiRefSeq_XR_952284.3	489	-29.6	0.029061	LOC105379623	105379623
mir4094	21	hg38_ncbiRefSeq_NR_031598.1	69	-24.6	0.012768	MIR1229	100302156
mir4094	21	hg38_ncbiRefSeq_NM_052967.2	69	-25.5	0.007125	MAS1L	116511
mir4094	21	hg38_ncbiRefSeq_NM_052967.2	69	-25.5	0.007125	MAS1L	116511
mir4094	21	hg38_ncbiRefSeq_NM_052967.2	69	-25.5	0.007125	MAS1L	116511
mir4094	21	hg38_ncbiRefSeq_NM_052967.2	69	-25.5	0.007125	MAS1L	116511
mir4094	21	hg38_ncbiRefSeq_NM_052967.2	69	-25.5	0.007125	MAS1L	116511
mir4094	21	hg38_ncbiRefSeq_NM_052967.2	69	-25.5	0.007125	MAS1L	116511
mir4094	21	hg38_ncbiRefSeq_NM_052967.2	69	-25.5	0.007125	MAS1L	116511
mir4094	21	hg38_ncbiRefSeq_NR_030635.1	82	-23.4	0.039183	MIR939	100126351
mir4094	21	hg38_ncbiRefSeq_XR_007069107.1	134	-29.4	0.002789	LOC124900259	124900259
mir4094	21	hg38_ncbiRefSeq_NR_130468.1	60	-27.2	0.001669	MIR4539	100616374
mir4094	21	hg38_ncbiRefSeq_NR_039730.1	52	-26.6	0.001732	MIR4507	100616135
mir4094	21	hg38_ncbiRefSeq_NR_130467.1	78	-28.2	0.001668	MIR4538	100616276
mir4094	21	hg38_ncbiRefSeq_NR_130466.1	70	-25.4	0.007854	MIR4537	100616422
mir4094	21	hg38_ncbiRefSeq_NR_039731.1	70	-24.5	0.014054	MIR4508	100616275
mir4094	21	hg38_ncbiRefSeq_NM_001270452.2	349	-27.9	0.040186	PRSS21	10942
mir4094	21	hg38_ncbiRefSeq_NM_145252.3	117	-27.7	0.005764	ZG16B	124220
mir4094	21	hg38_ncbiRefSeq_NR_039887.1	70	-22.7	0.044589	MIR4734	100616203
mir4094	21	hg38_ncbiRefSeq_XR_002959078.1	337	-32.1	0.004083	LOC105371570	105371570
mir4094	21	hg38_ncbiRefSeq_NM_000160.5	319	-32.4	0.003123	GCGR	2642
mir4094	21	hg38_ncbiRefSeq_NR_029497.1	73	-25.2	0.009813	MIR24-2	407013
mir4094	21	hg38_ncbiRefSeq_NM_138352.3	566	-31.2	0.016512	SAMD1	90378
mir4095	22	hg38_ncbiRefSeq_XM_011509483.4	84	-22.5	0.033295	KCNT2	343450
mir4095	22	hg38_ncbiRefSeq_NR_073553.3	1260	-30.1	0.042651	RAB13	5872
mir4095	22	hg38_ncbiRefSeq_XR_007061196.1	63	-23.5	0.008942	LOC124902076	124902076
mir4095	22	hg38_ncbiRefSeq_XM_047423389.1	40	-20.3	0.032817	CCDC187	399693
mir4095	22	hg38_ncbiRefSeq_NM_001278198.2	47	-21	0.027994	CDK5RAP3	80279
mir4095	22	hg38_ncbiRefSeq_NM_001310124.2	423	-26.9	0.04238	MEIOSIN	388553
mir4095	22	hg38_ncbiRefSeq_XM_011527574.3	423	-26.9	0.04238	MEIOSIN	388553
mir4095	22	hg38_ncbiRefSeq_XM_011527571.3	423	-26.9	0.04238	MEIOSIN	388553
mir4095	22	hg38_ncbiRefSeq_XM_011527573.4	423	-26.9	0.04238	MEIOSIN	388553
mir4093	21	hg38_ncbiRefSeq_NM_001319211.2	81	-22.6	0.043274	CDC14A	8556
mir4093	21	hg38_ncbiRefSeq_NM_001319212.2	81	-22.6	0.043274	CDC14A	8556
mir4093	21	hg38_ncbiRefSeq_NM_033312.3	81	-22.6	0.043274	CDC14A	8556
mir4093	21	hg38_ncbiRefSeq_NM_175055.3	48	-21.2	0.037915	H2BC26	128312
mir4093	21	hg38_ncbiRefSeq_XM_047446729.1	75	-23.4	0.021921	MIB2	142678
mir4093	21	hg38_ncbiRefSeq_XM_047446677.1	75	-23.4	0.021921	MIB2	142678
mir4093	21	hg38_ncbiRefSeq_XM_047446727.1	75	-23.4	0.021921	MIB2	142678
mir4093	21	hg38_ncbiRefSeq_XM_047446726.1	75	-23.4	0.021921	MIB2	142678
mir4093	21	hg38_ncbiRefSeq_XM_047446668.1	75	-23.4	0.021921	MIB2	142678
mir4093	21	hg38_ncbiRefSeq_XM_047446594.1	75	-23.4	0.021921	MIB2	142678
mir4093	21	hg38_ncbiRefSeq_XM_047446746.1	75	-23.4	0.021921	MIB2	142678
mir4093	21	hg38_ncbiRefSeq_XM_047446743.1	75	-23.4	0.021921	MIB2	142678
mir4093	21	hg38_ncbiRefSeq_XM_047446741.1	75	-23.4	0.021921	MIB2	142678
mir4093	21	hg38_ncbiRefSeq_XM_047446745.1	75	-23.4	0.021921	MIB2	142678
mir4093	21	hg38_ncbiRefSeq_NM_001170687.4	75	-23.4	0.021921	MIB2	142678
mir4093	21	hg38_ncbiRefSeq_XM_047446738.1	75	-23.4	0.021921	MIB2	142678
mir4093	21	hg38_ncbiRefSeq_XM_047446742.1	75	-23.4	0.021921	MIB2	142678
mir4093	21	hg38_ncbiRefSeq_XM_047446736.1	75	-23.4	0.021921	MIB2	142678
mir4093	21	hg38_ncbiRefSeq_NM_001170688.2	75	-23.4	0.021921	MIB2	142678
mir4093	21	hg38_ncbiRefSeq_XM_006710372.2	75	-23.4	0.021921	MIB2	142678
mir4093	21	hg38_ncbiRefSeq_NM_001170686.4	75	-23.4	0.021921	MIB2	142678
mir4093	21	hg38_ncbiRefSeq_XM_047446735.1	75	-23.4	0.021921	MIB2	142678
mir4093	21	hg38_ncbiRefSeq_XM_047446744.1	75	-23.4	0.021921	MIB2	142678
mir4093	21	hg38_ncbiRefSeq_NM_080875.5	75	-23.4	0.021921	MIB2	142678
mir4093	21	hg38_ncbiRefSeq_XM_047446737.1	75	-23.4	0.021921	MIB2	142678
mir4093	21	hg38_ncbiRefSeq_XM_047446731.1	75	-23.4	0.021921	MIB2	142678
mir4093	21	hg38_ncbiRefSeq_XM_047446672.1	75	-23.4	0.021921	MIB2	142678
mir4093	21	hg38_ncbiRefSeq_XM_047446728.1	75	-23.4	0.021921	MIB2	142678
mir4093	21	hg38_ncbiRefSeq_XM_011540742.4	75	-23.4	0.021921	MIB2	142678
mir4093	21	hg38_ncbiRefSeq_XM_011540741.4	75	-23.4	0.021921	MIB2	142678
mir4093	21	hg38_ncbiRefSeq_XM_011540737.4	75	-23.4	0.021921	MIB2	142678
mir4093	21	hg38_ncbiRefSeq_XM_047446747.1	75	-23.4	0.021921	MIB2	142678
mir4093	21	hg38_ncbiRefSeq_NM_031280.4	70	-23.7	0.015491	MRPS15	64960
mir4093	21	hg38_ncbiRefSeq_NM_001372105.2	46	-21.2	0.034593	H3-7	440686
mir4093	21	hg38_ncbiRefSeq_NM_001123375.3	46	-21.2	0.034593	H3C13	653604
mir4093	21	hg38_ncbiRefSeq_NM_001256608.2	324	-26.8	0.043549	GLMP	112770
mir4093	21	hg38_ncbiRefSeq_XM_047442998.1	324	-26.8	0.043549	GLMP	112770
mir4093	21	hg38_ncbiRefSeq_XM_047421932.1	106	-24.2	0.02648	METTL25B	51093
mir4093	21	hg38_ncbiRefSeq_XM_005245053.6	763	-29.2	0.04812	NCSTN	23385
mir4093	21	hg38_ncbiRefSeq_XR_001738485.2	872	-29.9	0.041597	LINC01705	107985307
mir4093	21	hg38_ncbiRefSeq_XR_001737826.2	394	-28.2	0.028277	LOC105373108	105373108
mir4093	21	hg38_ncbiRefSeq_NM_033445.3	61	-23.7	0.011413	H2AC25	92815
mir4093	21	hg38_ncbiRefSeq_XM_047443648.1	168	-25	0.038829	VWA3B	200403
mir4093	21	hg38_ncbiRefSeq_XM_024452730.2	172	-29.7	0.002453	FAHD2B	151313
mir4093	21	hg38_ncbiRefSeq_NM_001320848.2	172	-29.7	0.002453	FAHD2B	151313
mir4093	21	hg38_ncbiRefSeq_NM_199336.3	172	-29.7	0.002453	FAHD2B	151313
mir4093	21	hg38_ncbiRefSeq_XM_047444892.1	81	-26.8	0.002745	USP40	55230
mir4093	21	hg38_ncbiRefSeq_NM_024923.4	1446	-33.4	0.016554	NUP210	23225
mir4093	21	hg38_ncbiRefSeq_NM_001130964.2	277	-29.4	0.007736	PLCD1	5333
mir4093	21	hg38_ncbiRefSeq_NM_006225.4	277	-29.4	0.007736	PLCD1	5333
mir4093	21	hg38_ncbiRefSeq_NM_001318871.2	83	-23.3	0.028854	PRRT3	285368
mir4093	21	hg38_ncbiRefSeq_XM_047447796.1	1446	-33.4	0.016554	NUP210	23225
mir4093	21	hg38_ncbiRefSeq_XM_047447795.1	1446	-33.4	0.016554	NUP210	23225
mir4093	21	hg38_ncbiRefSeq_XM_047447797.1	1446	-33.4	0.016554	NUP210	23225
mir4093	21	hg38_ncbiRefSeq_NM_001311179.2	1327	-31.4	0.037485	SLMAP	7871
mir4093	21	hg38_ncbiRefSeq_XM_047448720.1	135	-24.7	0.031018	NA	NA
mir4093	21	hg38_ncbiRefSeq_NM_001136152.1	135	-24.7	0.031018	ALG1L2	644974
mir4093	21	hg38_ncbiRefSeq_NM_198313.3	302	-30.4	0.005206	HTR3E	285242
mir4093	21	hg38_ncbiRefSeq_NM_001256613.2	302	-30.4	0.005206	HTR3E	285242
mir4093	21	hg38_ncbiRefSeq_NM_198314.2	302	-30.4	0.005206	HTR3E	285242
mir4093	21	hg38_ncbiRefSeq_NM_001256614.1	302	-30.4	0.005206	HTR3E	285242
mir4093	21	hg38_ncbiRefSeq_NM_182589.2	302	-30.4	0.005206	HTR3E	285242
mir4093	21	hg38_ncbiRefSeq_XR_007096224.1	297	-26.5	0.044416	LOC105374295	105374295
mir4093	21	hg38_ncbiRefSeq_XM_047416540.1	1026	-31.3	0.026829	LOC124900172	124900172
mir4093	21	hg38_ncbiRefSeq_NR_146092.1	396	-29.4	0.014927	MIR302CHG	109864269
mir4093	21	hg38_ncbiRefSeq_NR_029857.1	73	-25.8	0.004172	MIR302B	442894
mir4093	21	hg38_ncbiRefSeq_NM_012118.4	465	-28.8	0.027078	NOCT	25819
mir4093	21	hg38_ncbiRefSeq_XM_047416069.1	75	-23	0.028544	TRAPPC11	60684
mir4093	21	hg38_ncbiRefSeq_XM_011514015.2	140	-25.6	0.019214	NIPBL	25836
mir4093	21	hg38_ncbiRefSeq_XM_047417741.1	84	-24.2	0.016456	MCTP1	79772
mir4093	21	hg38_ncbiRefSeq_XM_047417742.1	84	-24.2	0.016456	MCTP1	79772
mir4093	21	hg38_ncbiRefSeq_XM_011537557.2	110	-26.8	0.005522	PPARGC1B	133522
mir4093	21	hg38_ncbiRefSeq_XM_047417047.1	103	-23.8	0.032203	ICE1	23379
mir4093	21	hg38_ncbiRefSeq_XM_047418783.1	696	-29	0.046295	MAP3K4	4216
mir4093	21	hg38_ncbiRefSeq_NM_170610.3	53	-21.2	0.046708	H2BC1	255626
mir4093	21	hg38_ncbiRefSeq_NM_021062.3	50	-21.2	0.041352	H2BC3	3018
mir4093	21	hg38_ncbiRefSeq_NM_003531.3	48	-21.2	0.037915	H3C3	8352
mir4093	21	hg38_ncbiRefSeq_NM_005319.4	47	-21.2	0.03624	H1-2	3006
mir4093	21	hg38_ncbiRefSeq_NM_003523.3	54	-21.2	0.048544	H2BC6	8344
mir4093	21	hg38_ncbiRefSeq_NM_001376937.1	56	-22.1	0.028297	H3C4	8351
mir4093	21	hg38_ncbiRefSeq_NM_003530.4	56	-22.1	0.028297	H3C4	8351
mir4093	21	hg38_ncbiRefSeq_NM_021018.3	53	-21.2	0.046708	H3C7	8968
mir4093	21	hg38_ncbiRefSeq_NM_003524.3	44	-21.2	0.03139	H2BC9	8345
mir4093	21	hg38_ncbiRefSeq_XM_047418119.1	377	-27.5	0.038286	BTN3A2	11118
mir4093	21	hg38_ncbiRefSeq_XM_047418114.1	377	-27.5	0.038286	BTN3A2	11118
mir4093	21	hg38_ncbiRefSeq_XM_047418113.1	377	-27.5	0.038286	BTN3A2	11118
mir4093	21	hg38_ncbiRefSeq_XM_047418116.1	377	-27.5	0.038286	BTN3A2	11118
mir4093	21	hg38_ncbiRefSeq_XM_005248832.5	377	-27.5	0.038286	BTN3A2	11118
mir4093	21	hg38_ncbiRefSeq_XM_005248827.5	377	-27.5	0.038286	BTN3A2	11118
mir4093	21	hg38_ncbiRefSeq_XM_006714980.5	377	-27.5	0.038286	BTN3A2	11118
mir4093	21	hg38_ncbiRefSeq_XM_047418117.1	377	-27.5	0.038286	BTN3A2	11118
mir4093	21	hg38_ncbiRefSeq_XM_047418115.1	377	-27.5	0.038286	BTN3A2	11118
mir4093	21	hg38_ncbiRefSeq_XM_047418112.1	377	-27.5	0.038286	BTN3A2	11118
mir4093	21	hg38_ncbiRefSeq_XM_047418118.1	377	-27.5	0.038286	BTN3A2	11118
mir4093	21	hg38_ncbiRefSeq_NM_080596.3	47	-20.8	0.047924	H2AC12	85235
mir4093	21	hg38_ncbiRefSeq_NM_003519.4	47	-21.2	0.03624	H2BC13	8340
mir4093	21	hg38_ncbiRefSeq_NM_003536.3	52	-21.2	0.044896	H3C10	8357
mir4093	21	hg38_ncbiRefSeq_NM_021066.3	52	-21.2	0.044896	H2AC14	8331
mir4093	21	hg38_ncbiRefSeq_NM_003511.3	51	-21.1	0.046188	H2AC16	8332
mir4093	21	hg38_ncbiRefSeq_NM_003527.4	48	-21.2	0.037915	H2BC17	8348
mir4093	21	hg38_ncbiRefSeq_NM_001145659.1	243	-27.3	0.019969	CTAGE9	643854
mir4093	21	hg38_ncbiRefSeq_XM_017012288.2	378	-27.9	0.031002	ZC3HC1	51530
mir4093	21	hg38_ncbiRefSeq_XM_011516290.3	378	-27.9	0.031002	ZC3HC1	51530
mir4093	21	hg38_ncbiRefSeq_XM_011516288.4	378	-27.9	0.031002	ZC3HC1	51530
mir4093	21	hg38_ncbiRefSeq_XM_047420453.1	378	-27.9	0.031002	ZC3HC1	51530
mir4093	21	hg38_ncbiRefSeq_NM_001363701.1	378	-27.9	0.031002	ZC3HC1	51530
mir4093	21	hg38_ncbiRefSeq_XM_005250403.4	378	-27.9	0.031002	ZC3HC1	51530
mir4093	21	hg38_ncbiRefSeq_XM_047420454.1	378	-27.9	0.031002	ZC3HC1	51530
mir4093	21	hg38_ncbiRefSeq_NM_001282191.1	378	-27.9	0.031002	ZC3HC1	51530
mir4093	21	hg38_ncbiRefSeq_NM_001282190.2	372	-27.9	0.03018	ZC3HC1	51530
mir4093	21	hg38_ncbiRefSeq_NM_016478.5	372	-27.9	0.03018	ZC3HC1	51530
mir4093	21	hg38_ncbiRefSeq_NR_024153.2	1264	-32.3	0.02275	LINC-PINT	378805
mir4093	21	hg38_ncbiRefSeq_XM_006715730.1	223	-26.2	0.032092	AGMO	392636
mir4093	21	hg38_ncbiRefSeq_NM_003386.3	65	-22.3	0.033824	ZAN	7455
mir4093	21	hg38_ncbiRefSeq_NM_173059.3	65	-22.3	0.033824	ZAN	7455
mir4093	21	hg38_ncbiRefSeq_XM_011516555.2	56	-22.3	0.024665	NA	NA
mir4093	21	hg38_ncbiRefSeq_XM_047420933.1	99	-23.3	0.040878	CTTNBP2	83992
mir4093	21	hg38_ncbiRefSeq_XM_047421018.1	309	-27.3	0.030556	PLXNA4	91584
mir4093	21	hg38_ncbiRefSeq_NR_039802.1	65	-21.8	0.047233	MIR4658	100616439
mir4093	21	hg38_ncbiRefSeq_NM_001004323.3	132	-26.6	0.009233	SPACDR	402573
mir4093	21	hg38_ncbiRefSeq_NM_001395846.1	132	-26.6	0.009233	TSC22D4-C7ORF61	122198330
mir4093	21	hg38_ncbiRefSeq_NM_001206855.3	437	-29.4	0.017723	TFR2	7036
mir4093	21	hg38_ncbiRefSeq_NM_003227.4	437	-29.4	0.017723	TFR2	7036
mir4093	21	hg38_ncbiRefSeq_NM_002769.5	52	-22.1	0.024093	PRSS1	5644
mir4093	21	hg38_ncbiRefSeq_NM_001008747.2	236	-27.3	0.018929	CTAGE15	441294
mir4093	21	hg38_ncbiRefSeq_NM_178561.5	236	-27.3	0.018929	CTAGE6	340307
mir4093	21	hg38_ncbiRefSeq_NM_198495.3	243	-27.3	0.019969	CTAGE4	100128553
mir4093	21	hg38_ncbiRefSeq_NM_001278507.2	243	-27.3	0.019969	CTAGE8	100142659
mir4093	21	hg38_ncbiRefSeq_XM_047422296.1	645	-30.7	0.017313	TRAPPC9	83696
mir4093	21	hg38_ncbiRefSeq_XM_047422297.1	645	-30.7	0.017313	TRAPPC9	83696
mir4093	21	hg38_ncbiRefSeq_XM_011517328.3	645	-30.7	0.017313	TRAPPC9	83696
mir4093	21	hg38_ncbiRefSeq_XM_047422294.1	645	-30.7	0.017313	TRAPPC9	83696
mir4093	21	hg38_ncbiRefSeq_NR_073407.1	285	-27.5	0.02375	DEFA8P	449491
mir4093	21	hg38_ncbiRefSeq_NR_036249.1	78	-23.3	0.025408	MIR4287	100422828
mir4093	21	hg38_ncbiRefSeq_XR_007061505.1	1132	-30.7	0.041496	LOC100132004	100132004
mir4093	21	hg38_ncbiRefSeq_XR_001746457.2	1230	-30.7	0.046778	LOC100132004	100132004
mir4093	21	hg38_ncbiRefSeq_XR_001746458.1	824	-30.7	0.025682	LOC100132004	100132004
mir4093	21	hg38_ncbiRefSeq_XM_047423983.1	92	-24	0.022628	AOPEP	84909
mir4093	21	hg38_ncbiRefSeq_NM_001309426.2	298	-30.6	0.004533	SPATA31F3	100129969
mir4093	21	hg38_ncbiRefSeq_NM_001375894.1	298	-30.6	0.004533	SPATA31F3	100129969
mir4093	21	hg38_ncbiRefSeq_NM_001309427.2	298	-30.6	0.004533	SPATA31F3	100129969
mir4093	21	hg38_ncbiRefSeq_NR_164743.1	1023	-30.6	0.037517	SPATA31F3	100129969
mir4093	21	hg38_ncbiRefSeq_NM_001318121.1	1528	-32.1	0.033096	AK1	203
mir4093	21	hg38_ncbiRefSeq_NM_001318122.2	1522	-32.1	0.032908	AK1	203
mir4093	21	hg38_ncbiRefSeq_NM_000476.3	1522	-32.1	0.032908	AK1	203
mir4093	21	hg38_ncbiRefSeq_NM_001522.3	95	-26.7	0.004245	GUCY2F	2986
mir4093	21	hg38_ncbiRefSeq_XM_047442607.1	50	-22.9	0.012606	AP1S2	8905
mir4093	21	hg38_ncbiRefSeq_NM_001166221.2	144	-24.2	0.047292	UTP14A	10813
mir4093	21	hg38_ncbiRefSeq_NM_006649.4	144	-24.2	0.047292	UTP14A	10813
mir4093	21	hg38_ncbiRefSeq_XM_047441790.1	144	-24.2	0.047292	UTP14A	10813
mir4093	21	hg38_ncbiRefSeq_XM_047441791.1	144	-24.2	0.047292	UTP14A	10813
mir4093	21	hg38_ncbiRefSeq_NM_001204527.2	66	-23.4	0.016671	SSR4	6748
mir4093	21	hg38_ncbiRefSeq_XM_047442389.1	79	-23.4	0.024429	SSR4	6748
mir4093	21	hg38_ncbiRefSeq_XM_047442390.1	79	-23.4	0.024429	SSR4	6748
mir4093	21	hg38_ncbiRefSeq_NM_001204526.1	79	-23.4	0.024429	SSR4	6748
mir4093	21	hg38_ncbiRefSeq_NM_006280.3	66	-23.4	0.016671	SSR4	6748
mir4093	21	hg38_ncbiRefSeq_NM_001195627.2	509	-28.2	0.042915	MLLT10	8028
mir4093	21	hg38_ncbiRefSeq_XM_005273714.3	46	-24.4	0.003554	TAF6L	10629
mir4093	21	hg38_ncbiRefSeq_NM_006473.4	46	-24.4	0.003554	TAF6L	10629
mir4093	21	hg38_ncbiRefSeq_XM_017017100.3	46	-24.4	0.003554	TAF6L	10629
mir4093	21	hg38_ncbiRefSeq_NM_001909.5	748	-30.9	0.019921	CTSD	1509
mir4093	21	hg38_ncbiRefSeq_XM_047427124.1	270	-26.2	0.044687	CYB5R2	51700
mir4093	21	hg38_ncbiRefSeq_NM_016229.5	270	-26.2	0.044687	CYB5R2	51700
mir4093	21	hg38_ncbiRefSeq_XM_024448580.2	270	-26.2	0.044687	CYB5R2	51700
mir4093	21	hg38_ncbiRefSeq_XM_006718251.4	270	-26.2	0.044687	CYB5R2	51700
mir4093	21	hg38_ncbiRefSeq_NM_001302826.2	270	-26.2	0.044687	CYB5R2	51700
mir4093	21	hg38_ncbiRefSeq_XM_011520184.3	270	-26.2	0.044687	CYB5R2	51700
mir4093	21	hg38_ncbiRefSeq_XM_047426328.1	181	-27.7	0.009012	HPS5	11234
mir4093	21	hg38_ncbiRefSeq_XM_047426329.1	181	-27.7	0.009012	HPS5	11234
mir4093	21	hg38_ncbiRefSeq_XR_001748477.2	785	-30.8	0.022632	LOC107984418	107984418
mir4093	21	hg38_ncbiRefSeq_NR_107054.1	78	-27.7	0.001379	MIR8087	102465881
mir4093	21	hg38_ncbiRefSeq_XM_024448398.2	22	-21.1	0.006132	CYB561A3	220002
mir4093	21	hg38_ncbiRefSeq_NM_003357.5	104	-23.3	0.044911	SCGB1A1	7356
mir4093	21	hg38_ncbiRefSeq_XM_047427414.1	904	-30.2	0.037899	KLC2	64837
mir4093	21	hg38_ncbiRefSeq_NM_001134775.2	904	-30.2	0.037899	KLC2	64837
mir4093	21	hg38_ncbiRefSeq_XM_047427416.1	672	-30.2	0.023899	KLC2	64837
mir4093	21	hg38_ncbiRefSeq_NM_001134776.2	904	-30.2	0.037899	KLC2	64837
mir4093	21	hg38_ncbiRefSeq_XM_047427415.1	672	-30.2	0.023899	KLC2	64837
mir4093	21	hg38_ncbiRefSeq_XM_005274183.2	904	-30.2	0.037899	KLC2	64837
mir4093	21	hg38_ncbiRefSeq_NM_001134774.2	904	-30.2	0.037899	KLC2	64837
mir4093	21	hg38_ncbiRefSeq_XM_005274184.1	672	-30.2	0.023899	KLC2	64837
mir4093	21	hg38_ncbiRefSeq_NM_001318734.2	904	-30.2	0.037899	KLC2	64837
mir4093	21	hg38_ncbiRefSeq_XM_024448657.1	672	-30.2	0.023899	KLC2	64837
mir4093	21	hg38_ncbiRefSeq_NM_022822.3	904	-30.2	0.037899	KLC2	64837
mir4093	21	hg38_ncbiRefSeq_NM_001198846.2	422	-28.2	0.031706	RBM14-RBM4	100526737
mir4093	21	hg38_ncbiRefSeq_NM_001198845.2	450	-28.2	0.035228	RBM14-RBM4	100526737
mir4093	21	hg38_ncbiRefSeq_NM_001198843.2	422	-28.2	0.031706	RBM4	5936
mir4093	21	hg38_ncbiRefSeq_NM_002896.4	450	-28.2	0.035228	RBM4	5936
mir4093	21	hg38_ncbiRefSeq_XR_002957268.2	554	-28.8	0.035973	LOC105369531	105369531
mir4093	21	hg38_ncbiRefSeq_XM_047429466.1	88	-23.1	0.036909	SOX5	6660
mir4093	21	hg38_ncbiRefSeq_XM_047428753.1	94	-26.1	0.006109	HCFC2	29915
mir4093	21	hg38_ncbiRefSeq_XR_945011.4	823	-29.7	0.042089	LINC02448	105369792
mir4093	21	hg38_ncbiRefSeq_XM_047429496.1	134	-25.7	0.016577	NR2C1	7181
mir4093	21	hg38_ncbiRefSeq_XM_006719639.3	505	-28.6	0.034415	COQ5	84274
mir4093	21	hg38_ncbiRefSeq_NM_032314.4	505	-28.6	0.034415	COQ5	84274
mir4093	21	hg38_ncbiRefSeq_NM_001166269.2	297	-29.4	0.008833	HAUS4	54930
mir4093	21	hg38_ncbiRefSeq_NM_017815.3	297	-29.4	0.008833	HAUS4	54930
mir4093	21	hg38_ncbiRefSeq_NM_001166270.2	297	-29.4	0.008833	HAUS4	54930
mir4093	21	hg38_ncbiRefSeq_XM_011521829.3	629	-30.6	0.017483	ATP10A	57194
mir4093	21	hg38_ncbiRefSeq_XM_047432892.1	629	-30.6	0.017483	ATP10A	57194
mir4093	21	hg38_ncbiRefSeq_XM_017022437.2	629	-30.6	0.017483	ATP10A	57194
mir4093	21	hg38_ncbiRefSeq_XM_047432890.1	629	-30.6	0.017483	ATP10A	57194
mir4093	21	hg38_ncbiRefSeq_XM_047432891.1	629	-30.6	0.017483	ATP10A	57194
mir4093	21	hg38_ncbiRefSeq_NM_024490.4	629	-30.6	0.017483	ATP10A	57194
mir4093	21	hg38_ncbiRefSeq_XM_011521826.3	629	-30.6	0.017483	ATP10A	57194
mir4093	21	hg38_ncbiRefSeq_XM_005268261.5	629	-30.6	0.017483	ATP10A	57194
mir4093	21	hg38_ncbiRefSeq_XM_011521161.2	309	-26.9	0.03809	CIB2	10518
mir4093	21	hg38_ncbiRefSeq_XM_005254126.4	309	-26.9	0.03809	CIB2	10518
mir4093	21	hg38_ncbiRefSeq_NM_001278512.2	279	-28.4	0.01379	AP3B2	8120
mir4093	21	hg38_ncbiRefSeq_NM_004644.5	279	-28.4	0.01379	AP3B2	8120
mir4093	21	hg38_ncbiRefSeq_NM_001278511.2	279	-28.4	0.01379	AP3B2	8120
mir4093	21	hg38_ncbiRefSeq_NM_152336.4	212	-26.7	0.021956	AGBL1	123624
mir4093	21	hg38_ncbiRefSeq_NM_001321137.1	299	-27.8	0.021868	PSTPIP1	9051
mir4093	21	hg38_ncbiRefSeq_XM_047433275.1	299	-27.8	0.021868	NA	NA
mir4093	21	hg38_ncbiRefSeq_NM_003978.5	299	-27.8	0.021868	PSTPIP1	9051
mir4093	21	hg38_ncbiRefSeq_NM_001321135.2	299	-27.8	0.021868	PSTPIP1	9051
mir4093	21	hg38_ncbiRefSeq_XM_011522163.3	299	-27.8	0.021868	PSTPIP1	9051
mir4093	21	hg38_ncbiRefSeq_XM_011522168.4	299	-27.8	0.021868	PSTPIP1	9051
mir4093	21	hg38_ncbiRefSeq_NM_001321136.2	299	-27.8	0.021868	PSTPIP1	9051
mir4093	21	hg38_ncbiRefSeq_XM_011522165.3	299	-27.8	0.021868	PSTPIP1	9051
mir4093	21	hg38_ncbiRefSeq_XM_047433278.1	299	-27.8	0.021868	PSTPIP1	9051
mir4093	21	hg38_ncbiRefSeq_XM_006720737.4	299	-27.8	0.021868	PSTPIP1	9051
mir4093	21	hg38_ncbiRefSeq_NM_001348441.2	279	-28.4	0.01379	AP3B2	8120
mir4093	21	hg38_ncbiRefSeq_XM_011522697.3	24	-21.3	0.006631	PLA2G10	8399
mir4093	21	hg38_ncbiRefSeq_XM_011545712.3	230	-25.8	0.042558	ERN2	10595
mir4093	21	hg38_ncbiRefSeq_XM_017023107.2	159	-26.5	0.014291	ASPHD1	253982
mir4093	21	hg38_ncbiRefSeq_NM_181718.4	159	-26.5	0.014291	ASPHD1	253982
mir4093	21	hg38_ncbiRefSeq_XM_047434512.1	103	-23.8	0.032203	SLC6A2	6530
mir4093	21	hg38_ncbiRefSeq_XM_047434063.1	98	-23.5	0.035321	CLEC18A	348174
mir4093	21	hg38_ncbiRefSeq_XM_047433991.1	98	-23.5	0.035321	CLEC18C	283971
mir4093	21	hg38_ncbiRefSeq_XM_011523449.4	1899	-33.9	0.019736	MARVELD3	91862
mir4093	21	hg38_ncbiRefSeq_XM_047434177.1	100	-23.5	0.036737	CLEC18B	497190
mir4093	21	hg38_ncbiRefSeq_XM_047434650.1	106	-24.9	0.017018	KLHL36	79786
mir4093	21	hg38_ncbiRefSeq_NR_031731.1	80	-23.6	0.021995	MIR1910	100302261
mir4093	21	hg38_ncbiRefSeq_XM_047435676.1	47	-21.1	0.038868	ZZEF1	23140
mir4093	21	hg38_ncbiRefSeq_XM_047437265.1	209	-27.2	0.015992	LOC124904106	124904106
mir4093	21	hg38_ncbiRefSeq_NM_001321216.2	189	-32.7	0.000506	B9D1	27077
mir4093	21	hg38_ncbiRefSeq_XM_047435755.1	189	-32.7	0.000506	B9D1	27077
mir4093	21	hg38_ncbiRefSeq_XM_005256610.3	199	-32.7	0.000571	B9D1	27077
mir4093	21	hg38_ncbiRefSeq_XM_011524491.4	1136	-30.7	0.04171	LYRM9	201229
mir4093	21	hg38_ncbiRefSeq_XM_024450636.2	1115	-30.7	0.04059	LYRM9	201229
mir4093	21	hg38_ncbiRefSeq_XM_047435562.1	1115	-30.7	0.04059	LYRM9	201229
mir4093	21	hg38_ncbiRefSeq_XM_047435563.1	1115	-30.7	0.04059	LYRM9	201229
mir4093	21	hg38_ncbiRefSeq_NM_001076680.3	1115	-30.7	0.04059	LYRM9	201229
mir4093	21	hg38_ncbiRefSeq_NM_001379366.1	259	-26.5	0.035192	KRT10	3858
mir4093	21	hg38_ncbiRefSeq_NM_001258400.2	319	-30.1	0.00684	FAM187A	100528020
mir4093	21	hg38_ncbiRefSeq_XM_047435708.1	137	-24.7	0.031892	MMD	23531
mir4093	21	hg38_ncbiRefSeq_NM_001160102.2	524	-29	0.029656	LPO	4025
mir4093	21	hg38_ncbiRefSeq_XM_011524808.3	524	-29	0.029656	LPO	4025
mir4093	21	hg38_ncbiRefSeq_NM_006151.3	524	-29	0.029656	LPO	4025
mir4093	21	hg38_ncbiRefSeq_XM_011524810.3	524	-29	0.029656	LPO	4025
mir4093	21	hg38_ncbiRefSeq_NR_029675.1	88	-23.9	0.022036	MIR133A1	406922
mir4093	21	hg38_ncbiRefSeq_XM_006722651.4	89	-22.9	0.042892	ZNF563	147837
mir4093	21	hg38_ncbiRefSeq_XM_017026430.2	680	-30.5	0.020911	LGI4	163175
mir4093	21	hg38_ncbiRefSeq_XM_047438343.1	680	-30.5	0.020911	LGI4	163175
mir4093	21	hg38_ncbiRefSeq_XM_017026429.1	680	-30.5	0.020911	LGI4	163175
mir4093	21	hg38_ncbiRefSeq_XM_017026428.1	680	-30.5	0.020911	LGI4	163175
mir4093	21	hg38_ncbiRefSeq_NM_139284.3	680	-30.5	0.020911	LGI4	163175
mir4093	21	hg38_ncbiRefSeq_NM_001194.4	685	-29.5	0.035129	HCN2	610
mir4093	21	hg38_ncbiRefSeq_XR_936293.3	1041	-30.5	0.040404	LOC105372261	105372261
mir4093	21	hg38_ncbiRefSeq_NR_106853.1	68	-23.8	0.013595	MIR6795	102465476
mir4093	21	hg38_ncbiRefSeq_XM_011527048.4	40	-21	0.029297	QPCTL	54814
mir4093	21	hg38_ncbiRefSeq_NM_015710.5	53	-21.3	0.043613	NOP53	29997
mir4093	21	hg38_ncbiRefSeq_XM_017027131.3	563	-28.8	0.036903	LIN7B	64130
mir4093	21	hg38_ncbiRefSeq_XR_007067521.1	224	-26.8	0.022924	LOC105372521	105372521
mir4093	21	hg38_ncbiRefSeq_NM_213631.3	199	-25.7	0.03495	MROH8	140699
mir4093	21	hg38_ncbiRefSeq_NM_213632.3	199	-25.7	0.03495	MROH8	140699
mir4093	21	hg38_ncbiRefSeq_XM_011528974.2	73	-25.9	0.003902	DHX35	60625
mir4093	21	hg38_ncbiRefSeq_NM_003008.3	212	-26.8	0.02072	SEMG2	6407
mir4093	21	hg38_ncbiRefSeq_NM_001164435.1	58	-22.7	0.020232	KRTAP21-3	100288323
mir4093	21	hg38_ncbiRefSeq_NM_033445.3	61	-23.7	0.011413	H2AC25	92815
mir4093	21	hg38_ncbiRefSeq_NM_175055.3	48	-21.2	0.037915	H2BC26	128312
mir4093	21	hg38_ncbiRefSeq_XR_952682.1	850	-29.7	0.044173	LOC105375005	105375005
mir4093	21	hg38_ncbiRefSeq_XR_952873.1	850	-29.7	0.044173	LOC105375005	105375005
mir4093	21	hg38_ncbiRefSeq_XR_953095.1	808	-29.7	0.040939	LOC105375005	105375005
mir4093	21	hg38_ncbiRefSeq_NM_002769.5	52	-22.1	0.024093	PRSS1	5644
mir4093	21	hg38_ncbiRefSeq_NM_001008747.2	236	-27.3	0.018929	CTAGE15	441294
mir4093	21	hg38_ncbiRefSeq_NM_178561.5	236	-27.3	0.018929	CTAGE6	340307
mir4093	21	hg38_ncbiRefSeq_NM_198495.3	243	-27.3	0.019969	CTAGE4	100128553
mir4093	21	hg38_ncbiRefSeq_NM_001278507.2	243	-27.3	0.019969	CTAGE8	100142659
mir4093	21	hg38_ncbiRefSeq_NR_073407.1	285	-27.5	0.02375	DEFA8P	449491
mir4093	21	hg38_ncbiRefSeq_XR_002959175.1	319	-27.4	0.03054	LOC105379216	105379216
mir4093	21	hg38_ncbiRefSeq_XR_007069106.1	319	-27.4	0.03054	LOC105377801	105377801
mir4090	20	hg38_ncbiRefSeq_NM_015013.4	325	-30.1	0.010641	KDM1A	23028
mir4090	20	hg38_ncbiRefSeq_NM_001363654.2	325	-30.1	0.010641	KDM1A	23028
mir4090	20	hg38_ncbiRefSeq_XM_005245786.3	325	-30.1	0.010641	KDM1A	23028
mir4090	20	hg38_ncbiRefSeq_XM_006710474.4	325	-30.1	0.010641	NA	NA
mir4090	20	hg38_ncbiRefSeq_NM_001009999.3	325	-30.1	0.010641	KDM1A	23028
mir4090	20	hg38_ncbiRefSeq_NM_024848.3	130	-26.9	0.01102	MORN1	79906
mir4090	20	hg38_ncbiRefSeq_XM_047426158.1	149	-26.9	0.014489	KIF17	57576
mir4090	20	hg38_ncbiRefSeq_XM_047426151.1	249	-26.9	0.037323	KIF17	57576
mir4090	20	hg38_ncbiRefSeq_XM_047426156.1	249	-26.9	0.037323	KIF17	57576
mir4090	20	hg38_ncbiRefSeq_XM_047426157.1	249	-26.9	0.037323	KIF17	57576
mir4090	20	hg38_ncbiRefSeq_XM_047426146.1	149	-26.9	0.014489	KIF17	57576
mir4090	20	hg38_ncbiRefSeq_XM_047426152.1	149	-26.9	0.014489	KIF17	57576
mir4090	20	hg38_ncbiRefSeq_XM_047426147.1	149	-26.9	0.014489	KIF17	57576
mir4090	20	hg38_ncbiRefSeq_XM_017001145.2	663	-29.4	0.049842	ARMH1	339541
mir4090	20	hg38_ncbiRefSeq_XM_017001147.2	1394	-34.1	0.016766	ARMH1	339541
mir4090	20	hg38_ncbiRefSeq_NM_001441.3	270	-27.5	0.030993	FAAH	2166
mir4090	20	hg38_ncbiRefSeq_NM_001353655.3	281	-28.8	0.016445	CDCP2	200008
mir4090	20	hg38_ncbiRefSeq_XM_047416525.1	97	-24.1	0.033449	USP24	23358
mir4090	20	hg38_ncbiRefSeq_NM_001198688.1	64	-25.1	0.007312	LEPR	3953
mir4090	20	hg38_ncbiRefSeq_XM_011509350.4	639	-29.4	0.047145	FMO5	2330
mir4090	20	hg38_ncbiRefSeq_XM_017000801.3	639	-29.4	0.047145	FMO5	2330
mir4090	20	hg38_ncbiRefSeq_NM_001461.4	639	-29.4	0.047145	FMO5	2330
mir4090	20	hg38_ncbiRefSeq_XM_011509351.4	639	-29.4	0.047145	FMO5	2330
mir4090	20	hg38_ncbiRefSeq_XM_005272946.6	639	-29.4	0.047145	FMO5	2330
mir4090	20	hg38_ncbiRefSeq_XM_047416250.1	639	-29.4	0.047145	FMO5	2330
mir4090	20	hg38_ncbiRefSeq_XM_005272948.6	639	-29.4	0.047145	FMO5	2330
mir4090	20	hg38_ncbiRefSeq_XM_017000802.3	639	-29.4	0.047145	FMO5	2330
mir4090	20	hg38_ncbiRefSeq_XM_005272947.6	639	-29.4	0.047145	FMO5	2330
mir4090	20	hg38_ncbiRefSeq_NM_182499.4	437	-29	0.031647	TDRD10	126668
mir4090	20	hg38_ncbiRefSeq_XM_011509157.3	437	-29	0.031647	TDRD10	126668
mir4090	20	hg38_ncbiRefSeq_XM_011509155.3	437	-29	0.031647	TDRD10	126668
mir4090	20	hg38_ncbiRefSeq_XM_011509153.3	481	-29	0.036956	TDRD10	126668
mir4090	20	hg38_ncbiRefSeq_NM_052843.4	495	-30.5	0.018102	OBSCN	84033
mir4090	20	hg38_ncbiRefSeq_XM_047419226.1	89	-24	0.030023	KLHL17	339451
mir4090	20	hg38_ncbiRefSeq_XM_047431795.1	83	-23.6	0.033529	PLEKHN1	84069
mir4090	20	hg38_ncbiRefSeq_NM_004195.3	336	-27.5	0.044774	TNFRSF18	8784
mir4090	20	hg38_ncbiRefSeq_NM_148902.2	336	-27.5	0.044774	TNFRSF18	8784
mir4090	20	hg38_ncbiRefSeq_XR_007063145.1	1048	-31.2	0.041754	TNFRSF4	7293
mir4090	20	hg38_ncbiRefSeq_NR_106784.1	61	-24.1	0.012672	MIR6726	102465434
mir4090	20	hg38_ncbiRefSeq_NM_017971.4	174	-28.3	0.008737	MRPL20	55052
mir4090	20	hg38_ncbiRefSeq_NM_001375659.1	814	-31.6	0.023583	ANKRD65	441869
mir4090	20	hg38_ncbiRefSeq_NM_001375660.1	1122	-31.6	0.038316	ANKRD65	441869
mir4090	20	hg38_ncbiRefSeq_XM_006710647.4	680	-31.6	0.017685	ANKRD65	441869
mir4090	20	hg38_ncbiRefSeq_XM_005244752.5	680	-31.6	0.017685	ANKRD65	441869
mir4090	20	hg38_ncbiRefSeq_NM_001145210.3	680	-31.6	0.017685	ANKRD65	441869
mir4090	20	hg38_ncbiRefSeq_NM_001243535.2	814	-31.6	0.023583	ANKRD65	441869
mir4090	20	hg38_ncbiRefSeq_NM_001243536.2	1122	-31.6	0.038316	ANKRD65	441869
mir4090	20	hg38_ncbiRefSeq_XM_017003066.2	399	-29.2	0.024541	LOC107985729	107985729
mir4090	20	hg38_ncbiRefSeq_XM_047433422.1	295	-31.4	0.004394	TNFRSF14	8764
mir4090	20	hg38_ncbiRefSeq_XM_047433421.1	295	-31.4	0.004394	TNFRSF14	8764
mir4090	20	hg38_ncbiRefSeq_NM_152492.3	122	-27	0.009102	CCDC27	148870
mir4090	20	hg38_ncbiRefSeq_XM_047418875.1	88	-28.1	0.002231	ZBTB48	3104
mir4090	20	hg38_ncbiRefSeq_XM_017001111.3	88	-28.1	0.002231	ZBTB48	3104
mir4090	20	hg38_ncbiRefSeq_NR_106786.1	89	-26.6	0.005892	MIR6728	102465436
mir4090	20	hg38_ncbiRefSeq_XM_006710417.4	1794	-32.8	0.043358	TMEM201	199953
mir4090	20	hg38_ncbiRefSeq_XM_017000550.2	1678	-32.8	0.039518	TMEM201	199953
mir4090	20	hg38_ncbiRefSeq_NM_001130924.3	1794	-32.8	0.043358	TMEM201	199953
mir4090	20	hg38_ncbiRefSeq_XM_017000549.2	1678	-32.8	0.039518	TMEM201	199953
mir4090	20	hg38_ncbiRefSeq_XM_017000552.3	1678	-32.8	0.039518	TMEM201	199953
mir4090	20	hg38_ncbiRefSeq_XM_017000551.3	1678	-32.8	0.039518	TMEM201	199953
mir4090	20	hg38_ncbiRefSeq_NM_001257139.2	392	-28.4	0.03607	CLCNKA	1187
mir4090	20	hg38_ncbiRefSeq_NM_001042704.2	392	-28.4	0.03607	CLCNKA	1187
mir4090	20	hg38_ncbiRefSeq_NM_004070.4	392	-28.4	0.03607	CLCNKA	1187
mir4090	20	hg38_ncbiRefSeq_NM_000085.5	392	-28.4	0.03607	CLCNKB	1188
mir4090	20	hg38_ncbiRefSeq_NM_001165945.2	410	-28.4	0.038806	CLCNKB	1188
mir4090	20	hg38_ncbiRefSeq_XM_047426160.1	149	-26.9	0.014489	KIF17	57576
mir4090	20	hg38_ncbiRefSeq_NR_037869.1	1887	-32.8	0.046466	GPR199P	653160
mir4090	20	hg38_ncbiRefSeq_NM_001956.5	634	-31.1	0.020189	EDN2	1907
mir4090	20	hg38_ncbiRefSeq_NM_001302269.2	634	-31.1	0.020189	EDN2	1907
mir4090	20	hg38_ncbiRefSeq_XM_017000512.2	634	-31.1	0.020189	EDN2	1907
mir4090	20	hg38_ncbiRefSeq_XM_011540805.3	26	-21.2	0.012749	BTBD19	149478
mir4090	20	hg38_ncbiRefSeq_XM_047430487.1	944	-31.9	0.025716	HECTD3	79654
mir4090	20	hg38_ncbiRefSeq_NM_024602.6	944	-31.9	0.025716	HECTD3	79654
mir4090	20	hg38_ncbiRefSeq_XM_011540460.4	189	-25.7	0.044889	TSPAN1	10103
mir4090	20	hg38_ncbiRefSeq_XM_047420946.1	189	-25.7	0.044889	TSPAN1	10103
mir4090	20	hg38_ncbiRefSeq_XM_047420887.1	189	-25.7	0.044889	TSPAN1	10103
mir4090	20	hg38_ncbiRefSeq_XM_047420982.1	189	-25.7	0.044889	TSPAN1	10103
mir4090	20	hg38_ncbiRefSeq_XM_047420922.1	189	-25.7	0.044889	TSPAN1	10103
mir4090	20	hg38_ncbiRefSeq_XM_047421003.1	189	-25.7	0.044889	TSPAN1	10103
mir4090	20	hg38_ncbiRefSeq_XR_002957013.2	705	-35	0.00352	ECHDC2	55268
mir4090	20	hg38_ncbiRefSeq_XM_047432129.1	59	-22.3	0.038569	EFCAB7	84455
mir4090	20	hg38_ncbiRefSeq_XR_007064007.1	1621	-33.8	0.02406	ANKRD13C	81573
mir4090	20	hg38_ncbiRefSeq_XR_001737669.2	365	-28.1	0.037488	LOC105378795	105378795
mir4090	20	hg38_ncbiRefSeq_NM_006492.3	863	-35.5	0.003955	ALX3	257
mir4090	20	hg38_ncbiRefSeq_NM_001025197.1	226	-26.1	0.048942	CHI3L2	1117
mir4090	20	hg38_ncbiRefSeq_NM_004000.3	226	-26.1	0.048942	CHI3L2	1117
mir4090	20	hg38_ncbiRefSeq_NM_001025199.2	226	-26.1	0.048942	CHI3L2	1117
mir4090	20	hg38_ncbiRefSeq_NR_160944.2	495	-29.2	0.034976	H2BP1	337875
mir4090	20	hg38_ncbiRefSeq_XM_017000560.2	89	-24.3	0.024911	NUDT17	200035
mir4090	20	hg38_ncbiRefSeq_NR_036461.1	582	-29.2	0.045089	H2BC20P	337873
mir4090	20	hg38_ncbiRefSeq_NM_001271087.2	340	-28.7	0.024283	VPS72	6944
mir4090	20	hg38_ncbiRefSeq_NM_005997.3	340	-28.7	0.024283	VPS72	6944
mir4090	20	hg38_ncbiRefSeq_XM_017002205.2	340	-28.7	0.024283	VPS72	6944
mir4090	20	hg38_ncbiRefSeq_NM_001024679.3	196	-32	0.001344	KPLCE	100129271
mir4090	20	hg38_ncbiRefSeq_NM_001097589.2	326	-28.7	0.022581	SPRR3	6707
mir4090	20	hg38_ncbiRefSeq_NM_005416.3	326	-28.7	0.022581	SPRR3	6707
mir4090	20	hg38_ncbiRefSeq_XM_005245218.3	578	-29.9	0.031545	NPR1	4881
mir4090	20	hg38_ncbiRefSeq_NM_000906.4	578	-29.9	0.031545	NPR1	4881
mir4090	20	hg38_ncbiRefSeq_XM_017000372.2	294	-26.9	0.049352	CREB3L4	148327
mir4090	20	hg38_ncbiRefSeq_XM_024453344.2	294	-26.9	0.049352	CREB3L4	148327
mir4090	20	hg38_ncbiRefSeq_XM_047446827.1	294	-26.9	0.049352	CREB3L4	148327
mir4090	20	hg38_ncbiRefSeq_XM_024453343.2	294	-26.9	0.049352	CREB3L4	148327
mir4090	20	hg38_ncbiRefSeq_NM_001255980.2	294	-26.9	0.049352	CREB3L4	148327
mir4090	20	hg38_ncbiRefSeq_NM_001255978.2	294	-26.9	0.049352	CREB3L4	148327
mir4090	20	hg38_ncbiRefSeq_XM_006711172.3	294	-26.9	0.049352	CREB3L4	148327
mir4090	20	hg38_ncbiRefSeq_NM_130898.4	294	-26.9	0.049352	CREB3L4	148327
mir4090	20	hg38_ncbiRefSeq_NM_001255981.2	294	-26.9	0.049352	CREB3L4	148327
mir4090	20	hg38_ncbiRefSeq_NM_001255979.2	294	-26.9	0.049352	CREB3L4	148327
mir4090	20	hg38_ncbiRefSeq_XM_024453346.2	294	-26.9	0.049352	CREB3L4	148327
mir4090	20	hg38_ncbiRefSeq_XM_047444641.1	437	-29	0.031647	TDRD10	126668
[truncated: 110,470 more rows]

## Sheet: Miranda_RNAhybrid_targets
Miranda_targets	RNAhybrid_targets	Miranda_targets|RNAhybrid_targets
[truncated: 8,018 more rows]
