# Supplementary material for: Characterization and functional analysis of miRNAs in Salvia miltiorrhiza-isolated exosome-like nanoparticles for gastric cancer treatment
Source: PLoS One. 2026 Jul 16;21(7):e0353354. doi: 10.1371/journal.pone.0353354 (PMC13375030; doi:10.1371/journal.pone.0353354)
Supplement: S5 Table — (CSV) [file pone.0353354.s006.csv]

category	subcategory	ID	Description	GeneRatio	BgRatio	pvalue	p.adjust	qvalue	geneID	Count
Organismal Systems	Circulatory system	hsa04270	Vascular smooth muscle contraction	31/1121	134/8842	0.000546251	0.183540484	0.178825471	PRKCE/CALCA/KCNMA1/ADORA2B/ADCY1/KCNMB4/ADCY3/ADRA1A/ARAF/PPP1R12B/CACNA1D/GUCY1A1/PLA2G5/NPPA/CALM3/PLA2G4D/PRKCG/PLA2G3/BRAF/PLA2G2A/CALD1/MYH14/ADRA1B/ARHGEF11/PLCB2/PTGIR/PRKACA/PLA2G4E/ADORA2A/ARHGEF1/NPR1	31
Metabolism	Lipid metabolism	hsa00564	Glycerophospholipid metabolism	24/1121	100/8842	0.001298743	0.218188881	0.212583778	DGKB/PLA2G15/PNPLA7/PLD1/CDIPT/PLPP1/GPAT2/PLB1/PLD4/PLA2G5/PGS1/LPCAT4/MBOAT1/PLA1A/ACHE/PLA2G4D/PLA2G3/DGKE/PLA2G2A/DGKD/LPIN3/PLD3/PLA2G4E/PTDSS2	24
Metabolism	Lipid metabolism	hsa00565	Ether lipid metabolism	14/1121	50/8842	0.002882734	0.246631647	0.240295871	GDPD3/PLD1/PLPP1/PLB1/PLD4/PLA2G5/PLA2G7/GDPD1/LPCAT4/PLA2G4D/PLA2G3/PLA2G2A/PLD3/PLA2G4E	14
Environmental Information Processing	Signal transduction	hsa04340	Hedgehog signaling pathway	15/1121	56/8842	0.003320976	0.246631647	0.240295871	GRK3/CSNK1G1/HHATL/IQCE/SCUBE2/CSNK1D/PTCH2/EVC2/BCL2/BOC/PRKACA/KIF3A/GAS1/CSNK1G2/MOSMO	15
Metabolism	Carbohydrate metabolism	hsa00562	Inositol phosphate metabolism	18/1121	73/8842	0.003670114	0.246631647	0.240295871	INPP4B/INPP4A/TPI1/INPP5B/CDIPT/PIKFYVE/PIP5K1A/ITPKC/FIG4/PIP4K2C/PIK3CB/MINPP1/PIP5K1C/PLCH2/PLCD3/PLCE1/PLCB2/PI4KA	18
Metabolism	Glycan biosynthesis and metabolism	hsa00563	Glycosylphosphatidylinositol (GPI)-anchor biosynthesis	8/1121	26/8842	0.012419652	0.597009983	0.581673261	PIGG/GPLD1/MPPE1/PIGZ/PIGN/PIGL/PIGO/DPM2	8
Cellular Processes	Cell growth and death	hsa04114	Oocyte meiosis	27/1121	139/8842	0.014766955	0.597009983	0.581673261	CDC27/STAG3/ADCY1/ADCY3/ANAPC4/CAMK2D/FBXO43/ANAPC7/AR/CALM3/CDC16/CAMK2B/MAPK14/CDC20/PRKACA/SPDYE5/SPDYE1/SPDYE21/SPDYE16/SPDYE18/SPDYE6/SPDYE2/SPDYE2B/SMC1B/PLK1/CPEB3/PPP2R5C	27
Cellular Processes	Transport and catabolism	hsa04144	Endocytosis	44/1121	252/8842	0.016030732	0.597009983	0.581673261	VPS37C/PRKCZ/PML/EPS15L1/RBSN/VPS37A/CAPZA1/CHMP1A/SPART/STAMBP/PLD1/WASHC4/GRK3/FGFR2/CBLB/RAB11FIP3/AP2A2/DNM3/PDGFRA/ZFYVE27/VPS37B/PIP5K1A/ACTR3C/EHD2/ARAP2/MVB12B/IQSEC2/ARAP3/PIP5K1C/LDLRAP1/EGFR/WASHC2C/WASHC2A/ZFYVE16/ARAP1/ARPC2/IL2RG/AGAP4/RABEP1/ASAP3/AGAP3/GRK4/SNX12/HLA-E	44
Organismal Systems	Endocrine system	hsa04914	Progesterone-mediated oocyte maturation	22/1121	111/8842	0.020966915	0.597009983	0.581673261	CDC27/ADCY1/ADCY3/ARAF/ANAPC4/ANAPC7/PIK3CB/FZR1/BRAF/CDC16/MAPK14/PRKACA/SPDYE5/SPDYE1/SPDYE21/SPDYE16/SPDYE18/SPDYE6/SPDYE2/SPDYE2B/PLK1/CPEB3	22
Cellular Processes	Cellular community - eukaryotes	hsa04510	Focal adhesion	36/1121	203/8842	0.022088616	0.597009983	0.581673261	COL4A3/PTK2/PAK1/ITGB7/COL6A6/VAV3/FLT1/PPP1R12B/COL4A4/PDGFRA/ELK1/LAMC3/ARHGAP35/PIP5K1A/LAMB4/PAK6/COL6A2/FN1/PIK3CB/HGF/PDPK1/RAPGEF1/BCL2/PRKCG/ITGB5/BRAF/DOCK1/PIP5K1C/COL6A3/LAMC2/EGFR/COL6A1/PDGFA/ACTB/COL1A2/ITGA10	36
Organismal Systems	Sensory system	hsa04750	Inflammatory mediator regulation of TRP channels	20/1121	99/8842	0.022187629	0.597009983	0.581673261	PRKCE/TRPV2/IL1RAP/ADCY1/KNG1/ADCY3/CAMK2D/CALM3/PIK3CB/PTGER4/PLA2G4D/PRKCG/TRPM8/CAMK2B/MAPK14/ASIC1/PLCB2/PRKACA/PLA2G4E/CYP2J2	20
Metabolism	Carbohydrate metabolism	hsa00051	Fructose and mannose metabolism	9/1121	34/8842	0.022529469	0.597009983	0.581673261	PFKM/GMDS/TPI1/GMPPB/ENOSF1/TKFC/FBP1/AKR1B10/PFKFB1	9
Environmental Information Processing	Signaling molecules and interaction	hsa04512	ECM-receptor interaction	18/1121	89/8842	0.02870861	0.597009983	0.581673261	COL4A3/CD47/ITGB7/COL6A6/FREM1/COL4A4/LAMC3/LAMB4/COL6A2/FN1/ITGB5/COL6A3/LAMC2/COL6A1/HSPG2/CD44/COL1A2/ITGA10	18
Metabolism	Lipid metabolism	hsa00591	Linoleic acid metabolism	8/1121	30/8842	0.029452205	0.597009983	0.581673261	ALOX15/PLB1/PLA2G5/PLA2G4D/PLA2G3/PLA2G2A/PLA2G4E/CYP2J2	8
Metabolism	Nucleotide metabolism	hsa00230	Purine metabolism	24/1121	128/8842	0.030554743	0.597009983	0.581673261	XDH/GMPR/AK9/ITPA/PDE4D/ENTPD1/PDE5A/ENTPD5/ADCY1/HDDC3/ADCY3/NME6/ADCY10/GUCY1A1/PAICS/ENTPD3/FHIT/NUDT16/AK8/NT5DC4/PDE6D/AMPD2/GUCY2D/NPR1	24
Human Diseases	Infectious disease: parasitic	hsa05146	Amoebiasis	20/1121	103/8842	0.032777339	0.597009983	0.581673261	COL4A3/PTK2/ADCY1/MUC2/COL4A4/SERPINB6/LAMC3/LAMB4/COL3A1/FN1/PIK3CB/PRKCG/LAMC2/IL1R2/PLCB2/PRKACA/RAB7B/COL1A2/CD14/GNA15	20
Cellular Processes	Transport and catabolism	hsa04148	Efferocytosis	28/1121	156/8842	0.034842227	0.597009983	0.581673261	PTK2/MFGE8/PLA2G15/CD47/DNMT3A/XKR6/CAMK2D/CX3CR1/ALOX15/SIRPB1/PTPN11/TGFBRAP1/ATP11C/ATP8A2/PTGER4/ITGB5/DOCK1/ATP11A/CAMK2B/LRP1/MAPK14/CEBPB/MAPKAPK2/STAB2/XKR9/RAB7B/RAB17/TIMD4	28
Genetic Information Processing	Chromosome	hsa03082	ATP-dependent chromatin remodeling	22/1121	117/8842	0.036179956	0.597009983	0.581673261	ACTR8/MACROH2A2/RUVBL1/ACTL6B/BCL7C/INO80E/UCHL5/BAZ2A/EPC1/MBD3/C17orf49/PBRM1/BRD9/ING3/BCL7B/CHD4/MCRS1/MACROH2A1/ACTB/ARID1A/VPS72/BAZ2B	22
Environmental Information Processing	Signal transduction	hsa04014	Ras signaling pathway	40/1121	238/8842	0.036404714	0.597009983	0.581673261	PAK1/GNG13/ABL2/FLT1/RGL2/PLD1/FGFR2/RALGAPB/ZAP70/PDGFRA/EXOC2/RALGAPA2/ELK1/PTPN11/PLA2G5/PAK6/GRIN1/CALM3/PIK3CB/HGF/PLA1A/KSR2/RASGRP1/PLA2G4D/PRKCG/PLA2G3/EPHA2/PLA2G2A/IKBKG/GNGT2/EGFR/KSR1/EFNA2/PDGFA/PLCE1/RALGDS/PRKACA/PLA2G4E/RASAL1/CHUK	40
Human Diseases	Cancer: overview	hsa05205	Proteoglycans in cancer	35/1121	204/8842	0.036921215	0.597009983	0.581673261	PTK2/PAK1/VAV3/WNT10A/ARAF/PPP1R12B/RDX/ESR1/CAMK2D/ELK1/PTPN11/PLAUR/WNT10B/FN1/PIK3CB/HGF/PDPK1/WNT5B/HCLS1/PRKCG/ITGB5/BRAF/EGFR/CAMK2B/MAPK14/HOXD10/HSPG2/PLCE1/CDKN1A/PRKACA/CD44/ACTB/WNT1/COL1A2/ARHGEF1	35
Environmental Information Processing	Signal transduction	hsa04070	Phosphatidylinositol signaling system	19/1121	98/8842	0.037313124	0.597009983	0.581673261	INPP4B/INPP4A/DGKB/INPP5B/CDIPT/PIKFYVE/PIP5K1A/ITPKC/CALM3/PIP4K2C/PIK3CB/PRKCG/DGKE/PIP5K1C/DGKD/PLCD3/PLCE1/PLCB2/PI4KA	19
Organismal Systems	Immune system	hsa04611	Platelet activation	23/1121	125/8842	0.040831808	0.598295213	0.582925474	PRKCZ/ADCY1/FCER1G/ADCY3/SYK/VAMP8/ARHGAP35/GUCY1A1/COL3A1/PIK3CB/FGA/RASGRP1/PLA2G4D/MAPK14/STIM1/PLCB2/PTGIR/PRKACA/PLA2G4E/ACTB/PRKG2/COL1A2/ARHGEF1	23
Human Diseases	Cancer: specific types	hsa05222	Small cell lung cancer	18/1121	93/8842	0.042513795	0.598295213	0.582925474	COL4A3/PTK2/CASP9/COL4A4/LAMC3/LAMB4/E2F3/FN1/PIK3CB/BCL2/LAMC2/FHIT/IKBKG/TRAF3/MAX/APAF1/CDKN1A/CHUK	18
Metabolism	Metabolism of other amino acids	hsa00430	Taurine and hypotaurine metabolism	5/1121	16/8842	0.042735372	0.598295213	0.582925474	FMO3/GGT5/GGT7/FMO1/GGT6	5
Genetic Information Processing	Transcription	hsa03022	Basal transcription factors	10/1121	44/8842	0.045192565	0.607388074	0.591784746	TAF8/TAF4/ERCC2/GTF2F1/CCNH/TAF11/TAF5L/GTF2E1/TAF1L/GTF2B	10
NA	NA	hsa04820	Cytoskeleton in muscle cells	38/1121	232/8842	0.056574758	0.731119954	0.71233805	DIAPH2/LDB3/JUP/DTNA/COL4A3/XIRP1/CAPZA1/ITGB7/COL6A6/SNTB2/COL4A4/DMD/SPTBN4/COL6A2/MYBPC1/COL3A1/FN1/COL11A2/TPM1/ITGB5/MYH7B/COL6A3/ENO2/FLNC/COL24A1/LMOD1/FMNL3/PKP2/MYH14/COL6A1/DIAPH3/HSPG2/FHL1/CSRP1/AMPD2/ACTB/COL1A2/ITGA10	38
Genetic Information Processing	Replication and repair	hsa03440	Homologous recombination	9/1121	41/8842	0.06748642	0.787045335	0.766826752	RAD51B/SSBP1/POLD3/BABAM2/BARD1/ATM/ABRAXAS1/RAD52/BRIP1	9
Organismal Systems	Digestive system	hsa04974	Protein digestion and absorption	19/1121	105/8842	0.067848676	0.787045335	0.766826752	COL4A3/COL6A6/SLC8A3/SLC36A1/SLC36A3/COL4A4/COL6A2/COL3A1/COL11A2/CPA1/SLC7A8/COL6A3/COL28A1/COL24A1/COL7A1/COL6A1/FXYD2/COL23A1/COL1A2	19
Organismal Systems	Nervous system	hsa04721	Synaptic vesicle cycle	15/1121	79/8842	0.069384272	0.787045335	0.766826752	SNAP25/STX1A/SLC1A6/SLC6A9/SLC6A13/AP2A2/DNM3/SLC1A7/SLC6A2/STX3/CPLX1/ATP6V1G2/SLC6A12/ATP6V1B1/NAPA	15
Environmental Information Processing	Signal transduction	hsa04012	ErbB signaling pathway	16/1121	86/8842	0.072385199	0.787045335	0.766826752	PTK2/PAK1/ABL2/NRG1/ARAF/CBLB/CAMK2D/ELK1/PAK6/PIK3CB/PRKCG/BRAF/EGFR/CAMK2B/STAT5A/CDKN1A	16
Cellular Processes	Cell motility	hsa04810	Regulation of actin cytoskeleton	37/1121	230/8842	0.073523207	0.787045335	0.766826752	DIAPH2/PTK2/PAK1/ITGB7/VAV3/KNG1/ARAF/FGFR2/PPP1R12B/RDX/PIKFYVE/PDGFRA/ARHGAP35/PIP5K1A/PAK6/ACTR3C/IQGAP3/LIMK1/PIP4K2C/LPAR5/FN1/PIK3CB/ITGB5/BRAF/DOCK1/CXCL12/PIP5K1C/EGFR/ARPC2/MYH14/PDGFA/DIAPH3/SSH3/ACTB/ARHGEF1/PFN1/ITGA10	37
Organismal Systems	Endocrine system	hsa04912	GnRH signaling pathway	17/1121	93/8842	0.074956699	0.787045335	0.766826752	ADCY1/ADCY3/PLD1/CAMK2D/CACNA1D/ELK1/MMP14/CALM3/PLA2G4D/MAP3K1/EGFR/CAMK2B/MAPK14/PLCB2/PRKACA/PLA2G4E/MAPK7	17
Genetic Information Processing	Replication and repair	hsa03030	DNA replication	8/1121	36/8842	0.077361542	0.787681159	0.767446242	RFC3/POLA1/SSBP1/POLD3/PRIM2/DNA2/LIG1/MCM3	8
Cellular Processes	Cell motility	hsa04814	Motor proteins	32/1121	197/8842	0.082101861	0.811359571	0.790516374	KLC2/MYO3A/CAPZA1/KIF6/KIF21B/KIF14/MYO1F/KIF9/DNAH5/DNAH12/DNAH8/KIF27/DNAI3/DYNLT5/KIF12/MYO19/DNAH7/MYO1C/TPM1/DNAH14/MYH7B/KIF17/DCTN1/MYH14/KIF18B/TUBB8/DYNLT2/DNALI1/DNAI4/TUBB3/KIF3A/ACTB	32
Cellular Processes	Cell growth and death	hsa04110	Cell cycle	26/1121	158/8842	0.096505836	0.822677088	0.801543153	DDX11/CDC27/DBF4B/RBL1/PDS5A/BUB3/ORC5/ANAPC4/CDC14B/ATR/ANAPC7/E2F3/CHEK1/FZR1/ATM/CDC16/CCNH/NIPBL/CDC20/CDKN1A/CHEK2/SMC1B/PLK1/CDC14A/PPP2R5C/MCM3	26
Organismal Systems	Immune system	hsa04623	Cytosolic DNA-sensing pathway	15/1121	83/8842	0.097592681	0.822677088	0.801543153	MEFV/POLR3H/ZBP1/SAMHD1/PCBP1/MLKL/POLR2F/IKBKG/ZDHHC11B/POLR3B/POLR1C/IRF3/ZDHHC11/AIM2/CHUK	15
Metabolism	Metabolism of cofactors and vitamins	hsa00670	One carbon pool by folate	5/1121	20/8842	0.099383939	0.822677088	0.801543153	MTHFD1L/MTHFD2L/MTFMT/ALDH1L2/FTCD	5
Metabolism	Lipid metabolism	hsa00592	alpha-Linolenic acid metabolism	6/1121	26/8842	0.102110479	0.822677088	0.801543153	PLB1/PLA2G5/PLA2G4D/PLA2G3/PLA2G2A/PLA2G4E	6
Cellular Processes	Transport and catabolism	hsa04142	Lysosome	22/1121	132/8842	0.10725442	0.822677088	0.801543153	ABCB9/SUMF1/CTSE/HGSNAT/PLA2G15/AP3B2/SLC11A1/ARSB/SGSH/AP1S2/DMXL2/GNPTG/AP3M1/AP3D1/ARSG/CTSK/NPC1/MFSD8/AGA/AP1G2/AP4E1/HYAL3	22
Environmental Information Processing	Membrane transport	hsa02010	ABC transporters	9/1121	45/8842	0.108614239	0.822677088	0.801543153	ABCB9/ABCC6/ABCG1/ABCB4/ABCA13/ABCC3/ABCC11/ABCA9/ABCC5	9
Organismal Systems	Immune system	hsa04666	Fc gamma R-mediated phagocytosis	17/1121	98/8842	0.109591252	0.822677088	0.801543153	PRKCE/PAK1/VAV3/PLD1/PLPP1/SYK/PIP5K1A/ACTR3C/LIMK1/PIK3CB/PLA2G4D/PRKCG/DOCK1/PIP5K1C/ARPC2/ASAP3/PLA2G4E	17
Human Diseases	Cancer: specific types	hsa05215	Prostate cancer	17/1121	98/8842	0.109591252	0.822677088	0.801543153	CASP9/ARAF/FGFR2/ERG/PDGFRA/AR/E2F3/PIK3CB/PDPK1/BCL2/BRAF/IKBKG/EGFR/PDGFA/IL1R2/CDKN1A/CHUK	17
Metabolism	Metabolism of cofactors and vitamins	hsa00730	Thiamine metabolism	4/1121	15/8842	0.112027821	0.822677088	0.801543153	ALPI/TPK1/AK8/THTPA	4
Metabolism	Global and overview maps	hsa01232	Nucleotide metabolism	15/1121	85/8842	0.114024698	0.822677088	0.801543153	XDH/GMPR/AK9/ITPA/ENTPD1/ENTPD5/NME6/CTPS2/TK1/DTYMK/ENTPD3/NUDT16/AK8/NT5DC4/AMPD2	15
Organismal Systems	Endocrine system	hsa04921	Oxytocin signaling pathway	25/1121	154/8842	0.114194432	0.822677088	0.801543153	ADCY1/ADCY3/PPP1R12B/MAP2K5/CAMK2D/CACNA1D/ELK1/CACNA2D4/GUCY1A1/NPPA/CALM3/PLA2G4D/PRKCG/EGFR/CAMK2B/CACNB4/PLCB2/CAMK1G/CDKN1A/PRKACA/PLA2G4E/ACTB/MAPK7/CAMKK2/NPR1	25
Metabolism	Lipid metabolism	hsa00561	Glycerolipid metabolism	12/1121	65/8842	0.114335145	0.822677088	0.801543153	MOGAT2/LIPG/GLYCTK/DGKB/PLPP1/GPAT2/MBOAT1/TKFC/DGKE/DGKD/LPIN3/AKR1B10	12
Genetic Information Processing	Folding, sorting and degradation	hsa04130	SNARE interactions in vesicular transport	7/1121	33/8842	0.115911059	0.822677088	0.801543153	GOSR2/VAMP1/STX1A/VAMP8/STX18/STX3/STX5	7
Human Diseases	Cancer: overview	hsa05231	Choline metabolism in cancer	17/1121	99/8842	0.117525298	0.822677088	0.801543153	DGKB/PLD1/PLPP1/PDGFRA/PIP5K1A/PIK3CB/PDPK1/PLA2G4D/PRKCG/DGKE/PIP5K1C/EGFR/DGKD/PDGFA/RALGDS/PLA2G4E/RHEB	17
Organismal Systems	Excretory system	hsa04961	Endocrine and other factor-regulated calcium reabsorption	10/1121	53/8842	0.126867941	0.827606154	0.806345595	SLC8A3/ESR1/AP2A2/DNM3/ATP2B3/PRKCG/KL/PLCB2/FXYD2/PRKACA	10
Environmental Information Processing	Signal transduction	hsa04072	Phospholipase D signaling pathway	24/1121	149/8842	0.127618093	0.827606154	0.806345595	DGKB/LPAR6/ADCY1/FCER1G/ADCY3/PLD1/PLPP1/SYK/DNM3/PDGFRA/PIP5K1A/PTPN11/LPAR5/PIK3CB/PLA2G4D/DGKE/PIP5K1C/EGFR/DGKD/PDGFA/PLCB2/RALGDS/PLA2G4E/RHEB	24
Human Diseases	Cancer: specific types	hsa05223	Non-small cell lung cancer	13/1121	73/8842	0.127692152	0.827606154	0.806345595	CASP9/ARAF/JAK3/E2F3/PIK3CB/HGF/PDPK1/PRKCG/BRAF/FHIT/EGFR/STAT5A/CDKN1A	13
Human Diseases	Drug resistance: antineoplastic	hsa01521	EGFR tyrosine kinase inhibitor resistance	14/1121	80/8842	0.13013679	0.827606154	0.806345595	BCL2L11/NRG1/ARAF/FGFR2/IL6R/PDGFRA/PIK3CB/HGF/BCL2/PRKCG/BRAF/EIF4E2/EGFR/PDGFA	14
Genetic Information Processing	Translation	hsa03013	Nucleocytoplasmic transport	18/1121	108/8842	0.135069139	0.827606154	0.806345595	NUP85/NXF1/ACIN1/XPO6/RANBP17/NUP210/THOC2/IPO4/XPOT/NUP155/NCBP2L/RANBP2/NUP37/RANGAP1/XPO5/DDX19A/NUP214/ALYREF	18
Organismal Systems	Nervous system	hsa04720	Long-term potentiation	12/1121	67/8842	0.135220898	0.827606154	0.806345595	ADCY1/ARAF/CAMK2D/GRIN1/CALM3/PRKCG/BRAF/CAMK2B/PLCB2/PRKACA/GRIN2C/PPP1R1A	12
Organismal Systems	Endocrine system	hsa04928	Parathyroid hormone synthesis, secretion and action	19/1121	115/8842	0.135471245	0.827606154	0.806345595	PDE4D/MEF2D/ADCY1/ADCY3/PLD1/ARAF/MMP14/NR4A2/BCL2/PRKCG/BRAF/KL/EGFR/ARHGEF11/PLCB2/CDKN1A/PRKACA/WNK3/ARHGEF1	19
Metabolism	Lipid metabolism	hsa00590	Arachidonic acid metabolism	11/1121	61/8842	0.143260193	0.859561156	0.837479698	ALOXE3/ALOX15/PLB1/HPGD/PLA2G5/PLA2G4D/PLA2G3/PLA2G2A/GGT5/PLA2G4E/CYP2J2	11
Human Diseases	Cancer: specific types	hsa05221	Acute myeloid leukemia	12/1121	68/8842	0.146393712	0.86295241	0.840783833	JUP/PML/ARAF/RUNX1/RUNX1T1/PIK3CB/PIM1/BRAF/IKBKG/STAT5A/CD14/CHUK	12
Environmental Information Processing	Signal transduction	hsa04020	Calcium signaling pathway	38/1121	254/8842	0.155325043	0.865089333	0.84286586	MST1R/ADORA2B/P2RX6/SLC8A3/ADCY1/FLT1/ADCY3/ADRA1A/FGFR2/CAMK2D/PDGFRA/CACNA1D/ATP2B3/CACNA1E/GRIN1/ITPKC/CALM3/MCOLN3/HGF/HRH2/PRKCG/HTR4/MCOLN2/CASQ1/EGFR/CAMK2B/ADRA1B/PDGFA/PLCD3/STIM1/PLCE1/PLCB2/CAMK1G/PRKACA/NTRK3/ADORA2A/GRIN2C/GNA15	38
Metabolism	Glycan biosynthesis and metabolism	hsa00515	Mannose type O-glycan biosynthesis	5/1121	23/8842	0.15793767	0.865089333	0.84286586	POMT2/MGAT5B/RXYLT1/ST3GAL3/LARGE1	5
Genetic Information Processing	Replication and repair	hsa03430	Mismatch repair	5/1121	23/8842	0.15793767	0.865089333	0.84286586	RFC3/SSBP1/POLD3/LIG1/MLH3	5
Human Diseases	Cancer: specific types	hsa05214	Glioma	13/1121	76/8842	0.159854627	0.865089333	0.84286586	ARAF/CAMK2D/PDGFRA/E2F3/CALM3/PIK3CB/PRKCG/BRAF/EGFR/CAMK2B/PDGFA/CAMK1G/CDKN1A	13
Organismal Systems	Environmental adaptation	hsa04713	Circadian entrainment	16/1121	97/8842	0.162124031	0.865089333	0.84286586	GNG13/ADCY1/ADCY3/ADCY10/CAMK2D/CACNA1D/GUCY1A1/GRIN1/CALM3/PRKCG/GNGT2/CAMK2B/PLCB2/PRKACA/GRIN2C/PRKG2	16
Environmental Information Processing	Signal transduction	hsa04630	JAK-STAT signaling pathway	26/1121	168/8842	0.16220425	0.865089333	0.84286586	LEPR/GFAP/JAK3/IL6R/IL5RA/PDGFRA/STAT6/SOCS2/IL13RA1/PTPN11/PIK3CB/IL9R/PIM1/BCL2/EGFR/IL2RG/PDGFA/STAT5A/CTF1/CDKN1A/FHL1/IL22/CSH2/CSF2RB/CRLF2/IL11RA	26
Metabolism	Amino acid metabolism	hsa00310	Lysine degradation	11/1121	63/8842	0.168136781	0.8827181	0.860041758	KMT5A/SETD7/PRDM6/NSD2/PRDM2/SETD2/TMLHE/HYKK/CAMKMT/PRDM7/PHYKPL	11
Organismal Systems	Endocrine system	hsa04925	Aldosterone synthesis and secretion	16/1121	98/8842	0.17237433	0.891042688	0.868152494	PRKCE/ADCY1/ADCY3/CAMK2D/CACNA1D/ATP2B3/NPPA/NR4A2/CALM3/DAGLA/PRKCG/CAMK2B/PLCB2/CAMK1G/PRKACA/NPR1	16
Human Diseases	Drug resistance: antineoplastic	hsa01522	Endocrine resistance	16/1121	99/8842	0.182947637	0.919921944	0.896289864	PTK2/ADCY1/CARM1/NOTCH2/ADCY3/ARAF/ESR1/E2F3/PIK3CB/BCL2/BRAF/EGFR/MAPK14/CDKN1A/PRKACA/ESR2	16
Cellular Processes	Cellular community - eukaryotes	hsa04540	Gap junction	15/1121	92/8842	0.183436816	0.919921944	0.896289864	ADCY1/ADCY3/MAP2K5/PDGFRA/GUCY1A1/CSNK1D/PRKCG/EGFR/PDGFA/TUBB8/PLCB2/PRKACA/TUBB3/MAPK7/PRKG2	15
Genetic Information Processing	Replication and repair	hsa03410	Base excision repair	8/1121	44/8842	0.187111095	0.924548942	0.900797998	RFC3/NEIL1/POLD3/LIG3/LIG1/HMGB1/OGG1/POLG2	8
Organismal Systems	Endocrine system	hsa04911	Insulin secretion	14/1121	86/8842	0.195435411	0.951685477	0.927237417	SNAP25/KCNMA1/STX1A/ADCY1/KCNMB4/ADCY3/PDX1/CAMK2D/CACNA1D/PRKCG/CAMK2B/PLCB2/FXYD2/PRKACA	14
Environmental Information Processing	Signal transduction	hsa04071	Sphingolipid signaling pathway	19/1121	122/8842	0.199942139	0.954756684	0.930229726	PRKCE/SGMS1/PRKCZ/FCER1G/KNG1/PLD1/CERS4/ACER2/ADORA3/CERS5/PIK3CB/PDPK1/BCL2/ACER1/PRKCG/MAPK14/PLCB2/CERS1/PPP2R5C	19
Organismal Systems	Nervous system	hsa04724	Glutamatergic synapse	18/1121	115/8842	0.20174918	0.954756684	0.930229726	GNG13/GRIK5/SLC1A6/ADCY1/ADCY3/PLD1/GRK3/SLC1A7/DLG4/CACNA1D/GRIN1/PLA2G4D/PRKCG/GNGT2/PLCB2/PRKACA/PLA2G4E/GRIN2C	18
Human Diseases	Endocrine and metabolic disease	hsa04933	AGE-RAGE signaling pathway in diabetic complications	16/1121	101/8842	0.205022762	0.956772888	0.932194136	PRKCE/COL4A3/PRKCZ/COL4A4/COL3A1/FN1/PIK3CB/PIM1/BCL2/MAPK14/SERPINE1/STAT5A/PLCD3/PLCE1/PLCB2/COL1A2	16
Cellular Processes	Transport and catabolism	hsa04136	Autophagy - other	6/1121	32/8842	0.212795061	0.960921504	0.936236178	ATG7/ATG101/GABARAP/ATG9B/ATG9A/ATG2A	6
Metabolism	Glycan biosynthesis and metabolism	hsa00531	Glycosaminoglycan degradation	4/1121	19/8842	0.213890592	0.960921504	0.936236178	HGSNAT/ARSB/SGSH/HYAL3	4
Environmental Information Processing	Signal transduction	hsa04066	HIF-1 signaling pathway	17/1121	109/8842	0.214491407	0.960921504	0.936236178	PFKM/FLT1/IL6R/CAMK2D/NPPA/MKNK2/PIK3CB/BCL2/PRKCG/EIF4E2/ENO2/EGFR/CAMK2B/SERPINE1/MKNK1/PDHB/CDKN1A	17
Metabolism	Glycan biosynthesis and metabolism	hsa00510	N-Glycan biosynthesis	9/1121	53/8842	0.223249926	0.986999672	0.961644417	DAD1/MAN1C1/MGAT1/ALG9/MGAT5B/MGAT5/DPM1/ALG8/DPM2	9
Organismal Systems	Digestive system	hsa04977	Vitamin digestion and absorption	5/1121	26/8842	0.227202529	0.991429218	0.965960172	SLC19A1/BTD/PLB1/AMN/SLC5A6	5
Organismal Systems	Development and regeneration	hsa04360	Axon guidance	27/1121	184/8842	0.234657101	0.999999999	0.974310776	EPHA6/PTK2/SRGAP2/PLXNA4/PAK1/PRKCZ/NTNG2/SRGAP1/CAMK2D/PTPN11/PAK6/LIMK1/PLXNC1/PIK3CB/PLXNB1/PDPK1/WNT5B/CXCL12/EPHA2/SEMA5B/CAMK2B/SEMA7A/EFNA2/PLXNA3/SSH3/BOC/SEMA4B	27
Metabolism	Glycan biosynthesis and metabolism	hsa00514	Other types of O-glycan biosynthesis	8/1121	47/8842	0.239726024	0.999999999	0.974310776	GALNT17/GALNT18/POFUT2/POMT2/ST3GAL3/GALNT16/GALNT15/B3GLCT	8
Human Diseases	Cancer: overview	hsa05202	Transcriptional misregulation in cancer	28/1121	193/8842	0.249007663	0.999999999	0.974310776	JUP/PTK2/PML/ITGB7/MAF/FLT1/ERG/NSD2/SUPT3H/RUNX1/HPGD/BAIAP3/RUNX1T1/FUS/ELK4/PAX3/ATM/MAX/CEBPB/PDGFA/IL1R2/SSX1/LDB1/KDM6A/CDKN1A/PROM1/CD14/H3-3A	28
Environmental Information Processing	Signal transduction	hsa04064	NF-kappa B signaling pathway	16/1121	105/8842	0.252549585	0.999999999	0.974310776	EDA/CSNK2A1/ZAP70/SYK/TAB3/ERC1/CYLD/BCL2/CXCL12/ATM/IKBKG/TRAF3/LY96/CD14/CHUK/TICAM1	16
Genetic Information Processing	Folding, sorting and degradation	hsa04120	Ubiquitin mediated proteolysis	21/1121	142/8842	0.25683263	0.999999999	0.974310776	CDC27/PML/CBLB/ANAPC4/UBE2E2/UBA52/ANAPC7/WWP2/UBE3B/TRIM37/FZR1/CUL5/MAP3K1/CDC16/FBXO4/CDC20/UBE2C/UBE2O/RHOBTB1/DET1/HERC2	21
Organismal Systems	Nervous system	hsa04722	Neurotrophin signaling pathway	18/1121	120/8842	0.257325239	0.999999999	0.974310776	MAP2K5/ARHGDIA/RIPK2/CAMK2D/PTPN11/CALM3/PIK3CB/PDPK1/RAPGEF1/BCL2/MAP3K1/BRAF/CAMK2B/MAPK14/MAPKAPK2/ARHGDIG/NTRK3/MAPK7	18
Metabolism	Amino acid metabolism	hsa00260	Glycine, serine and threonine metabolism	7/1121	41/8842	0.258200893	0.999999999	0.974310776	DAO/GLYCTK/SARDH/GCAT/AOC3/LOC102724560/CBS	7
Human Diseases	Infectious disease: bacterial	hsa05100	Bacterial invasion of epithelial cells	12/1121	78/8842	0.281091504	0.999999999	0.974310776	SEPTIN1/SEPTIN3/PTK2/SEPTIN8/DNM3/ACTR3C/FN1/PIK3CB/HCLS1/DOCK1/ARPC2/ACTB	12
Environmental Information Processing	Signal transduction	hsa04015	Rap1 signaling pathway	30/1121	212/8842	0.286005374	0.999999999	0.974310776	PRKCZ/ADORA2B/VAV3/ADCY1/FLT1/ADCY3/MAGI3/FGFR2/PDGFRA/GRIN1/CALM3/LPAR5/PIK3CB/HGF/ARAP3/RAPGEF1/PRKCG/BRAF/EPHA2/EGFR/MAPK14/EFNA2/PDGFA/PLCE1/PLCB2/RALGDS/ACTB/ADORA2A/EVL/PFN1	30
Human Diseases	Infectious disease: viral	hsa05165	Human papillomavirus infection	46/1121	333/8842	0.286261545	0.999999999	0.974310776	COL4A3/PTK2/PRKCZ/PATJ/DLG1/RBL1/ITGB7/COL6A6/WNT10A/NOTCH2/COL4A4/ATR/AXIN1/LAMC3/HES6/LAMB4/COL6A2/WNT10B/FN1/PIK3CB/PTGER4/WNT5B/ITGB5/ATM/COL6A3/TERT/LAMC2/IKBKG/EGFR/ATP6V1G2/TRAF3/COL6A1/CHD4/ATP6V1B1/IRF3/CDKN1A/PRKACA/RHEB/WNT1/COL1A2/LLGL2/HLA-E/PPP2R5C/CHUK/ITGA10/TICAM1	46
Human Diseases	Cardiovascular disease	hsa05412	Arrhythmogenic right ventricular cardiomyopathy	13/1121	86/8842	0.291571899	0.999999999	0.974310776	JUP/DTNA/ITGB7/SLC8A3/SNTB2/CACNA1D/DMD/CACNA2D4/ITGB5/PKP2/CACNB4/ACTB/ITGA10	13
Metabolism	Glycan biosynthesis and metabolism	hsa00604	Glycosphingolipid biosynthesis - ganglio series	3/1121	15/8842	0.294390505	0.999999999	0.974310776	ST3GAL5/ST6GALNAC6/SLC33A1	3
Organismal Systems	Endocrine system	hsa04910	Insulin signaling pathway	20/1121	138/8842	0.294809101	0.999999999	0.974310776	PRKCZ/SREBF1/ARAF/CBLB/GYS1/SOCS2/ELK1/PRKAR1A/MKNK2/CALM3/PIK3CB/PDPK1/RAPGEF1/BRAF/EIF4E2/FBP1/MKNK1/PRKACA/RHEB/PYGB	20
Human Diseases	Infectious disease: bacterial	hsa05135	Yersinia infection	20/1121	138/8842	0.294809101	0.999999999	0.974310776	MEFV/PTK2/VAV3/ARHGEF28/ZAP70/PIP5K1A/ACTR3C/LIMK1/FN1/PIK3CB/DOCK1/PIP5K1C/IKBKG/ARPC2/MAPK14/IRF3/ACTB/ARHGEF1/CHUK/TICAM1	20
Metabolism	Glycan biosynthesis and metabolism	hsa00512	Mucin type O-glycan biosynthesis	6/1121	36/8842	0.302306768	0.999999999	0.974310776	GALNT17/GALNT18/ST6GALNAC1/GALNT16/GALNT15/GCNT4	6
Environmental Information Processing	Signal transduction	hsa04392	Hippo signaling pathway - multiple species	5/1121	29/8842	0.303434344	0.999999999	0.974310776	PAK1/WTIP/LATS1/LIMD1/SAV1	5
Metabolism	Nucleotide metabolism	hsa00240	Pyrimidine metabolism	9/1121	58/8842	0.311250875	0.999999999	0.974310776	AK9/ENTPD1/ENTPD5/NME6/CTPS2/TK1/DTYMK/ENTPD3/NT5DC4	9
Human Diseases	Drug resistance: antineoplastic	hsa01523	Antifolate resistance	5/1121	30/8842	0.329715924	0.999999999	0.974310776	SLC19A1/ABCC3/IKBKG/ABCC5/CHUK	5
Human Diseases	Cancer: specific types	hsa05213	Endometrial cancer	9/1121	59/8842	0.32976125	0.999999999	0.974310776	CASP9/ARAF/AXIN1/ELK1/PIK3CB/PDPK1/BRAF/EGFR/CDKN1A	9
Metabolism	Amino acid metabolism	hsa00270	Cysteine and methionine metabolism	8/1121	52/8842	0.336140812	0.999999999	0.974310776	TST/DNMT3A/AHCYL1/MAT1A/MRI1/KYAT1/LOC102724560/CBS	8
Organismal Systems	Digestive system	hsa04970	Salivary secretion	14/1121	97/8842	0.344246708	0.999999999	0.974310776	LPO/KCNMA1/ADCY1/ADCY3/ADRA1A/ATP2B3/GUCY1A1/CALM3/PRKCG/ADRA1B/PLCB2/FXYD2/PRKACA/PRKG2	14
Environmental Information Processing	Signal transduction	hsa04370	VEGF signaling pathway	9/1121	60/8842	0.34846403	0.999999999	0.974310776	PTK2/CASP9/PIK3CB/PLA2G4D/PRKCG/MAPK14/MAPKAPK2/SH2D2A/PLA2G4E	9
Organismal Systems	Nervous system	hsa04730	Long-term depression	9/1121	60/8842	0.34846403	0.999999999	0.974310776	ARAF/GNAZ/GUCY1A1/PLA2G4D/PRKCG/BRAF/PLCB2/PLA2G4E/PRKG2	9
Human Diseases	Immune disease	hsa05340	Primary immunodeficiency	6/1121	38/8842	0.349446048	0.999999999	0.974310776	JAK3/ZAP70/IKBKG/IL2RG/CIITA/DCLRE1C	6
Cellular Processes	Cell growth and death	hsa04115	p53 signaling pathway	11/1121	75/8842	0.350929185	0.999999999	0.974310776	CASP9/TP53AIP1/ATR/SHISA5/CHEK1/BCL2/ATM/SERPINE1/APAF1/CDKN1A/CHEK2	11
Human Diseases	Cardiovascular disease	hsa05414	Dilated cardiomyopathy	15/1121	105/8842	0.351333628	0.999999999	0.974310776	DTNA/ITGB7/SLC8A3/ADCY1/ADCY3/SNTB2/CACNA1D/DMD/CACNA2D4/TPM1/ITGB5/CACNB4/PRKACA/ACTB/ITGA10	15
Metabolism	Glycan biosynthesis and metabolism	hsa00534	Glycosaminoglycan biosynthesis - heparan sulfate / heparin	4/1121	24/8842	0.362651006	0.999999999	0.974310776	XYLT1/HS3ST2/NDST2/HS2ST1	4
Metabolism	Lipid metabolism	hsa00600	Sphingolipid metabolism	8/1121	54/8842	0.376405583	0.999999999	0.974310776	SGMS1/CERS4/PLPP1/ACER2/CERS5/UGCG/ACER1/CERS1	8
Organismal Systems	Endocrine system	hsa04924	Renin secretion	10/1121	69/8842	0.376679291	0.999999999	0.974310776	KCNMA1/CACNA1D/GUCY1A1/NPPA/CALM3/PTGER4/PLCB2/PRKACA/PRKG2/NPR1	10
Cellular Processes	Cell growth and death	hsa04215	Apoptosis - multiple species	5/1121	32/8842	0.38275684	0.999999999	0.974310776	CASP9/BCL2L11/SEPTIN4/BCL2/APAF1	5
Human Diseases	Cancer: specific types	hsa05212	Pancreatic cancer	11/1121	77/8842	0.384741472	0.999999999	0.974310776	CASP9/PLD1/ARAF/E2F3/PIK3CB/BRAF/IKBKG/EGFR/RALGDS/CDKN1A/CHUK	11
Organismal Systems	Nervous system	hsa04725	Cholinergic synapse	16/1121	115/8842	0.38540479	0.999999999	0.974310776	GNG13/ADCY1/ADCY3/CAMK2D/CACNA1D/KCNQ2/KCNQ5/PIK3CB/ACHE/BCL2/PRKCG/GNGT2/CAMK2B/PLCB2/PRKACA/KCNQ4	16
Human Diseases	Endocrine and metabolic disease	hsa04930	Type II diabetes mellitus	7/1121	47/8842	0.386276768	0.999999999	0.974310776	PRKCE/PRKCZ/PDX1/SOCS2/CACNA1D/CACNA1E/PIK3CB	7
Human Diseases	Infectious disease: viral	hsa05166	Human T-cell leukemia virus 1 infection	30/1121	223/8842	0.392524215	0.999999999	0.974310776	CDC27/DLG1/BUB3/ADCY1/ADCY3/JAK3/ANAPC4/ATR/ELK1/ANAPC7/MSX2/E2F3/ELK4/CHEK1/PIK3CB/MAP3K1/ATM/TERT/IKBKG/CDC16/IL2RG/STAT5A/IL1R2/CDC20/CDKN1A/PRKACA/FOSL1/CHEK2/HLA-E/CHUK	30
Human Diseases	Cancer: specific types	hsa05211	Renal cell carcinoma	10/1121	70/8842	0.394582588	0.999999999	0.974310776	PAK1/ARAF/PTPN11/PAK6/PIK3CB/HGF/RAPGEF1/BRAF/CDKN1A/FLCN	10
Organismal Systems	Circulatory system	hsa04261	Adrenergic signaling in cardiomyocytes	21/1121	154/8842	0.395142265	0.999999999	0.974310776	SLC8A3/ADCY1/ADCY3/ADRA1A/CAMK2D/CACNA1D/ATP2B3/CACNA2D4/CALM3/TPM1/BCL2/CAMK2B/MAPK14/ADRA1B/CACNB4/PLCB2/FXYD2/PRKACA/POPDC2/PPP2R5C/PPP1R1A	21
Genetic Information Processing	Replication and repair	hsa03420	Nucleotide excision repair	9/1121	63/8842	0.405254297	0.999999999	0.974310776	RFC3/POLD3/ERCC6/ERCC2/LIG1/POLR2F/CCNH/XPC/UVSSA	9
Human Diseases	Endocrine and metabolic disease	hsa04931	Insulin resistance	15/1121	109/8842	0.408678668	0.999999999	0.974310776	PRKCE/MLXIPL/PRKCZ/PPARA/SREBF1/PPARGC1B/GYS1/PTPN11/PTPA/PIK3CB/SLC27A1/PDPK1/OGA/MLXIP/PYGB	15
Human Diseases	Infectious disease: viral	hsa05161	Hepatitis B	22/1121	163/8842	0.410756799	0.999999999	0.974310776	CASP9/ARAF/JAK3/STAT6/ELK1/E2F3/PIK3CB/CASP10/BCL2/PRKCG/MAP3K1/BRAF/IKBKG/MAPK14/TRAF3/APAF1/STAT5A/HSPG2/IRF3/CDKN1A/CHUK/TICAM1	22
Human Diseases	Cancer: specific types	hsa05219	Bladder cancer	6/1121	41/8842	0.420943036	0.999999999	0.974310776	ARAF/DAPK2/E2F3/BRAF/EGFR/CDKN1A	6
Human Diseases	Endocrine and metabolic disease	hsa04950	Maturity onset diabetes of the young	4/1121	26/8842	0.423183808	0.999999999	0.974310776	PDX1/PAX6/NKX6-1/HNF1B	4
Human Diseases	Cardiovascular disease	hsa05418	Fluid shear stress and atherosclerosis	19/1121	141/8842	0.42500449	0.999999999	0.974310776	PTK2/PRKCZ/GSTM2/CDH5/MAP2K5/CYBA/MGST2/CALM3/PIK3CB/BCL2/IKBKG/NCF2/MAPK14/PDGFA/IL1R2/GSTM5/ACTB/MAPK7/CHUK	19
Metabolism	Glycan biosynthesis and metabolism	hsa00513	Various types of N-glycan biosynthesis	6/1121	42/8842	0.444630422	0.999999999	0.974310776	DAD1/MAN1C1/HEXD/MGAT1/ALG9/ST3GAL3	6
Environmental Information Processing	Signal transduction	hsa04022	cGMP-PKG signaling pathway	22/1121	166/8842	0.446347515	0.999999999	0.974310776	PRKCE/KCNMA1/MEF2D/PDE5A/SLC8A3/ADCY1/KCNMB4/KNG1/ADCY3/ADRA1A/ADORA3/CACNA1D/ATP2B3/GUCY1A1/NPPA/CALM3/ADRA1B/PLCB2/FXYD2/PRKG2/NPR1/ADRA2A	22
Genetic Information Processing	Information processing in viruses	hsa03265	Virion - Ebolavirus, Lyssavirus and Morbillivirus	2/1121	12/8842	0.461100558	0.999999999	0.974310776	NCAM2/NPC1	2
Organismal Systems	Immune system	hsa04625	C-type lectin receptor signaling pathway	14/1121	105/8842	0.46357953	0.999999999	0.974310776	PAK1/FCER1G/CBLB/SYK/PTPN11/CALM3/PIK3CB/CYLD/CLEC7A/IKBKG/KSR1/MAPK14/MAPKAPK2/CHUK	14
Organismal Systems	Digestive system	hsa04975	Fat digestion and absorption	6/1121	43/8842	0.468111925	0.999999999	0.974310776	MOGAT2/PLPP1/PLA2G5/SLC27A1/PLA2G3/PLA2G2A	6
Human Diseases	Infectious disease: bacterial	hsa05110	Vibrio cholerae infection	7/1121	51/8842	0.473181398	0.999999999	0.974310776	ADCY3/TJP2/SEC61A2/ATP6V1G2/ATP6V1B1/PRKACA/ACTB	7
Organismal Systems	Endocrine system	hsa04923	Regulation of lipolysis in adipocytes	8/1121	59/8842	0.477350211	0.999999999	0.974310776	ADCY1/ADCY3/NPPA/AQP7/PIK3CB/PRKACA/PRKG2/NPR1	8
Human Diseases	Cardiovascular disease	hsa05417	Lipid and atherosclerosis	28/1121	216/8842	0.480682633	0.999999999	0.974310776	PTK2/CASP9/ABCG1/POU2F1/CCL3/VLDLR/VAV3/CYBA/CAMK2D/CALM3/POU2F2/PIK3CB/PDPK1/BCL2/IKBKG/CAMK2B/NCF2/MAPK14/TRAF3/APAF1/LY96/PLCB2/IRF3/CYP2J2/CD14/ARHGEF1/CHUK/TICAM1	28
Cellular Processes	Transport and catabolism	hsa04140	Autophagy - animal	22/1121	169/8842	0.481918848	0.999999999	0.974310776	ATG7/WDFY3/PLEKHM1/VAMP8/ATG101/GABARAP/UVRAG/UBA52/DAPK2/HMGB1/PIK3CB/PDPK1/BCL2/EPG5/ATG9B/PRKACA/ATG9A/RAB7B/RHEB/ATG2A/CAMKK2/NBR1	22
Organismal Systems	Endocrine system	hsa04919	Thyroid hormone signaling pathway	16/1121	122/8842	0.483103369	0.999999999	0.974310776	PFKM/CASP9/NOTCH2/ESR1/THRA/MED27/PIK3CB/PDPK1/PRKCG/PLCD3/PLCE1/PLCB2/FXYD2/PRKACA/ACTB/RHEB	16
Human Diseases	Drug resistance: antineoplastic	hsa01524	Platinum drug resistance	10/1121	75/8842	0.483957684	0.999999999	0.974310776	GSTM2/CASP9/MGST2/PIK3CB/PDPK1/BCL2/ATM/APAF1/CDKN1A/GSTM5	10
Organismal Systems	Endocrine system	hsa04918	Thyroid hormone synthesis	10/1121	75/8842	0.483957684	0.999999999	0.974310776	ADCY1/ADCY3/TTF2/DUOX2/TPO/GPX1/PRKCG/PLCB2/FXYD2/PRKACA	10
Organismal Systems	Endocrine system	hsa04926	Relaxin signaling pathway	17/1121	130/8842	0.485159032	0.999999999	0.974310776	RLN1/COL4A3/PRKCZ/GNG13/RLN3/ADCY1/ADCY3/COL4A4/COL3A1/PIK3CB/GNGT2/EGFR/MAPK14/PLCB2/PRKACA/COL1A2/GNA15	17
Genetic Information Processing	Chromosome	hsa03083	Polycomb repressive complex	11/1121	83/8842	0.486672894	0.999999999	0.974310776	PHF19/PCGF1/L3MBTL4/MBD5/SCMH1/PHC3/E2F6/PCGF2/MBD6/MAX/BCORL1	11
Metabolism	Amino acid metabolism	hsa00350	Tyrosine metabolism	5/1121	36/8842	0.487377556	0.999999999	0.974310776	FAH/TPO/ADH6/LRTOMT/AOC3	5
Cellular Processes	Cellular community - eukaryotes	hsa04530	Tight junction	22/1121	170/8842	0.493723168	0.999999999	0.974310776	PRKCE/PRKCZ/PATJ/MARVELD3/DLG1/CGN/JAM2/ARHGAP17/RDX/CACNA1D/RUNX1/ACTR3C/TJP2/HCLS1/MAP3K1/ARPC2/TJP3/MYH14/PRKACA/ACTB/LLGL2/WHAMM	22
Human Diseases	Cancer: specific types	hsa05225	Hepatocellular carcinoma	22/1121	170/8842	0.493723168	0.999999999	0.974310776	GSTM2/WNT10A/ACTL6B/ARAF/AXIN1/ELK1/MGST2/E2F3/WNT10B/PIK3CB/HGF/WNT5B/PRKCG/PBRM1/BRAF/TERT/EGFR/CDKN1A/GSTM5/ACTB/WNT1/ARID1A	22
Organismal Systems	Nervous system	hsa04726	Serotonergic synapse	15/1121	115/8842	0.495214408	0.999999999	0.974310776	GNG13/HTR3E/ARAF/ALOX15/CACNA1D/PLA2G4D/PRKCG/HTR4/BRAF/GNGT2/PLCB2/PRKACA/PLA2G4E/CYP2J2/HTR3A	15
Organismal Systems	Digestive system	hsa04971	Gastric acid secretion	10/1121	76/8842	0.501559264	0.999999999	0.974310776	ADCY1/ADCY3/CAMK2D/CALM3/HRH2/PRKCG/CAMK2B/PLCB2/PRKACA/ACTB	10
Human Diseases	Infectious disease: viral	hsa05163	Human cytomegalovirus infection	29/1121	226/8842	0.50274119	0.999999999	0.974310776	PTK2/GNG13/CASP9/CCL3/ADCY1/ADCY3/TAPBP/IL6R/PDGFRA/ELK1/E2F3/CALM3/PIK3CB/PTGER4/PRKCG/CXCL12/IKBKG/GNGT2/EGFR/MAPK14/ARHGEF11/PLCB2/IRF3/CDKN1A/PRKACA/RHEB/HLA-E/ARHGEF1/CHUK	29
Genetic Information Processing	Replication and repair	hsa03450	Non-homologous end-joining	2/1121	13/8842	0.504551101	0.999999999	0.974310776	XRCC6/DCLRE1C	2
Organismal Systems	Sensory system	hsa04744	Phototransduction	4/1121	29/8842	0.51079295	0.999999999	0.974310776	CALM3/RHO/RGS9/GUCY2D	4
Metabolism	Global and overview maps	hsa01250	Biosynthesis of nucleotide sugars	5/1121	37/8842	0.512630125	0.999999999	0.974310776	GMDS/GMPPB/PGM3/UAP1L1/GALK2	5
Organismal Systems	Immune system	hsa04664	Fc epsilon RI signaling pathway	9/1121	69/8842	0.51792535	0.999999999	0.974310776	VAV3/FCER1G/SYK/PIK3CB/PDPK1/PLA2G4D/MAPK14/PLA2G4E/ALOX5AP	9
Human Diseases	Substance dependence	hsa05031	Amphetamine addiction	9/1121	69/8842	0.51792535	0.999999999	0.974310776	STX1A/CAMK2D/CACNA1D/GRIN1/CALM3/PRKCG/CAMK2B/PRKACA/GRIN2C	9
Human Diseases	Cancer: specific types	hsa05220	Chronic myeloid leukemia	10/1121	77/8842	0.518994756	0.999999999	0.974310776	ARAF/RUNX1/PTPN11/E2F3/PIK3CB/BRAF/IKBKG/STAT5A/CDKN1A/CHUK	10
Environmental Information Processing	Signal transduction	hsa04390	Hippo signaling pathway	20/1121	157/8842	0.527441034	0.999999999	0.974310776	BMP5/PRKCZ/PATJ/WTIP/DLG1/WNT10A/BMP8B/LATS1/AXIN1/DLG4/CSNK1D/WNT10B/LIMD1/WNT5B/BMP8A/SERPINE1/SAV1/ACTB/WNT1/LLGL2	20
Human Diseases	Infectious disease: viral	hsa05170	Human immunodeficiency virus 1 infection	27/1121	213/8842	0.53208188	0.999999999	0.974310776	PTK2/PAK1/GNG13/CASP9/SAMHD1/APOBEC3F/AP1S2/TAPBP/ATR/BST2/PAK6/CALM3/LIMK1/CHEK1/PIK3CB/CUL5/BCL2/PRKCG/ATM/IKBKG/GNGT2/TRIM5/MAPK14/AP1G2/IRF3/HLA-E/CHUK	27
Metabolism	Metabolism of cofactors and vitamins	hsa00760	Nicotinate and nicotinamide metabolism	5/1121	38/8842	0.537354985	0.999999999	0.974310776	NAPRT/NMRK2/NT5DC4/NMNAT1/SIRT3	5
Organismal Systems	Excretory system	hsa04960	Aldosterone-regulated sodium reabsorption	5/1121	38/8842	0.537354985	0.999999999	0.974310776	NR3C2/PIK3CB/PDPK1/PRKCG/FXYD2	5
Environmental Information Processing	Signal transduction	hsa04150	mTOR signaling pathway	20/1121	158/8842	0.539580828	0.999999999	0.974310776	DEPDC5/WNT10A/SLC38A9/TELO2/WNT10B/PIK3CB/PDPK1/WNT5B/PRKCG/BRAF/TTI1/EIF4E2/ATP6V1G2/ATP6V1B1/LPIN3/CASTOR1/RHEB/WNT1/CHUK/FLCN	20
Environmental Information Processing	Signal transduction	hsa04310	Wnt signaling pathway	22/1121	174/8842	0.540413816	0.999999999	0.974310776	CCDC88C/VANGL2/LZTS2/RUVBL1/CSNK2A1/WNT10A/RSPO3/CAMK2D/AXIN1/SOX17/WNT10B/WNT5B/APCDD1/PRKCG/RSPO4/CAMK2B/CCAR2/ROR2/PLCB2/PRKACA/FOSL1/WNT1	22
Environmental Information Processing	Signal transduction	hsa04668	TNF signaling pathway	15/1121	119/8842	0.551528536	0.999999999	0.974310776	RHBDF2/RPS6KA4/MLKL/TAB3/MMP14/DAB2IP/PIK3CB/CASP10/CYLD/IKBKG/MAPK14/TRAF3/CEBPB/PGAM5/CHUK	15
Cellular Processes	Cell growth and death	hsa04217	Necroptosis	20/1121	159/8842	0.55163049	0.999999999	0.974310776	ZBP1/MACROH2A2/CHMP1A/JAK3/MLKL/CAMK2D/STAT6/ALOX15/HMGB1/PLA2G4D/CYLD/BCL2/CAMK2B/STAT5A/MACROH2A1/PGAM5/PLA2G4E/PYGB/RBCK1/TICAM1	20
Human Diseases	Infectious disease: bacterial	hsa05120	Epithelial cell signaling in Helicobacter pylori infection	9/1121	71/8842	0.554065131	0.999999999	0.974310776	PAK1/JAM2/PTPN11/IKBKG/EGFR/ATP6V1G2/MAPK14/ATP6V1B1/CHUK	9
Cellular Processes	Cell growth and death	hsa04210	Apoptosis	17/1121	136/8842	0.56437619	0.999999999	0.974310776	CASP9/BCL2L11/TP53AIP1/SEPTIN4/DAB2IP/CTSK/PIK3CB/CASP10/PDPK1/BCL2/ATM/IKBKG/DFFB/APAF1/ACTB/CSF2RB/CHUK	17
Metabolism	Carbohydrate metabolism	hsa00030	Pentose phosphate pathway	4/1121	31/8842	0.565680678	0.999999999	0.974310776	GLYCTK/PFKM/PGLS/FBP1	4
Organismal Systems	Immune system	hsa04622	RIG-I-like receptor signaling pathway	9/1121	72/8842	0.57172159	0.999999999	0.974310776	CASP10/TKFC/CYLD/MAP3K1/IKBKG/MAPK14/TRAF3/IRF3/CHUK	9
Genetic Information Processing	Information processing in viruses	hsa03250	Viral life cycle - HIV-1	8/1121	64/8842	0.573852427	0.999999999	0.974310776	SAMHD1/APOBEC3F/BST2/BICD1/MDFIC/CPSF7/RANBP2/TRIM5	8
Environmental Information Processing	Signal transduction	hsa04151	PI3K-Akt signaling pathway	45/1121	362/8842	0.582117116	0.999999999	0.974310776	COL4A3/PTK2/GNG13/CASP9/BCL2L11/ITGB7/COL6A6/LPAR6/FLT1/JAK3/FGFR2/SYK/GYS1/IL6R/COL4A4/PDGFRA/LAMC3/LAMB4/COL6A2/LPAR5/FN1/PIK3CB/HGF/PDPK1/BCL2/ITGB5/COL6A3/LAMC2/EPHA2/EIF4E2/IKBKG/GNGT2/EGFR/IL2RG/EFNA2/COL6A1/PDGFA/TCL1A/CDKN1A/RHEB/CSH2/COL1A2/PPP2R5C/CHUK/ITGA10	45
Environmental Information Processing	Signal transduction	hsa04024	cAMP signaling pathway	28/1121	226/8842	0.583359033	0.999999999	0.974310776	CRHR2/PDE4D/PAK1/PPARA/VAV3/ADCY1/ADCY3/PLD1/ADCY10/CAMK2D/CACNA1D/ATP2B3/NPPA/GRIN1/CALM3/PIK3CB/CNGA3/ARAP3/HTR4/BRAF/CAMK2B/PLCE1/FXYD2/PRKACA/POPDC2/ADORA2A/GRIN2C/NPR1	28
Organismal Systems	Nervous system	hsa04727	GABAergic synapse	11/1121	89/8842	0.584430629	0.999999999	0.974310776	GNG13/ADCY1/ADCY3/HAP1/SLC6A13/GABARAP/CACNA1D/PRKCG/GNGT2/SLC6A12/PRKACA	11
Human Diseases	Cancer: specific types	hsa05218	Melanoma	9/1121	73/8842	0.589066493	0.999999999	0.974310776	ARAF/PDGFRA/E2F3/PIK3CB/HGF/BRAF/EGFR/PDGFA/CDKN1A	9
Environmental Information Processing	Signal transduction	hsa04010	MAPK signaling pathway	37/1121	300/8842	0.599348638	0.999999999	0.974310776	TAOK2/PAK1/RPS6KA4/IL1RAP/FLT1/ARAF/FGFR2/MAP2K5/PDGFRA/CACNA1D/ELK1/PTPN5/CACNA2D4/CACNA1E/MKNK2/ELK4/HGF/RASGRP1/PLA2G4D/PRKCG/MAP3K1/BRAF/EPHA2/IKBKG/EGFR/MAPK14/MAX/EFNA2/MAPKAPK2/PDGFA/MKNK1/CACNB4/PRKACA/PLA2G4E/MAPK7/CD14/CHUK	37
Human Diseases	Endocrine and metabolic disease	hsa04934	Cushing syndrome	19/1121	155/8842	0.59980689	0.999999999	0.974310776	CRHR2/ADCY1/WNT10A/ADCY3/CAMK2D/AXIN1/CACNA1D/RBBP5/E2F3/WNT10B/WNT5B/BRAF/NR5A1/EGFR/CAMK2B/PLCB2/CDKN1A/PRKACA/WNT1	19
Human Diseases	Substance dependence	hsa05030	Cocaine addiction	6/1121	49/8842	0.601100528	0.999999999	0.974310776	DLG4/GRIN1/RGS9/GPSM1/PRKACA/GRIN2C	6
Organismal Systems	Endocrine system	hsa04922	Glucagon signaling pathway	13/1121	107/8842	0.609696669	0.999999999	0.974310776	PFKM/PPARA/GYS1/CAMK2D/CALM3/CAMK2B/FBP1/PPP4R3A/PLCB2/PDHB/PRKACA/PFKFB1/PYGB	13
Human Diseases	Cardiovascular disease	hsa05410	Hypertrophic cardiomyopathy	12/1121	99/8842	0.612237925	0.999999999	0.974310776	DTNA/ITGB7/SLC8A3/SNTB2/CACNA1D/DMD/CACNA2D4/TPM1/ITGB5/CACNB4/ACTB/ITGA10	12
Metabolism	Metabolism of other amino acids	hsa00480	Glutathione metabolism	7/1121	58/8842	0.615135238	0.999999999	0.974310776	GSTM2/MGST2/GPX1/GGT5/GGT7/GSTM5/GGT6	7
Organismal Systems	Immune system	hsa04670	Leukocyte transendothelial migration	14/1121	116/8842	0.620942493	0.999999999	0.974310776	PTK2/CDH5/JAM2/VAV3/CYBA/ARHGAP35/PTPN11/CD99/PIK3CB/PRKCG/CXCL12/NCF2/MAPK14/ACTB	14
Metabolism	Carbohydrate metabolism	hsa00520	Amino sugar and nucleotide sugar metabolism	6/1121	50/8842	0.621481171	0.999999999	0.974310776	GMDS/CYB5R2/GMPPB/PGM3/UAP1L1/GALK2	6
Organismal Systems	Immune system	hsa04659	Th17 cell differentiation	13/1121	108/8842	0.62359902	0.999999999	0.974310776	IL1RAP/JAK3/ZAP70/IL6R/RORC/STAT6/RUNX1/IKBKG/MAPK14/IL2RG/STAT5A/IL22/CHUK	13
Metabolism	Carbohydrate metabolism	hsa00010	Glycolysis / Gluconeogenesis	8/1121	67/8842	0.627650755	0.999999999	0.974310776	PFKM/TPI1/ADH6/GALM/MINPP1/ENO2/FBP1/PDHB	8
Cellular Processes	Cell growth and death	hsa04216	Ferroptosis	5/1121	42/8842	0.629789232	0.999999999	0.974310776	ATG7/PCBP1/SLC7A11/ALOX15/SLC39A14	5
Organismal Systems	Endocrine system	hsa04916	Melanogenesis	12/1121	101/8842	0.640760154	0.999999999	0.974310776	ADCY1/WNT10A/ADCY3/CAMK2D/WNT10B/CALM3/WNT5B/PRKCG/CAMK2B/PLCB2/PRKACA/WNT1	12
Genetic Information Processing	Transcription	hsa03020	RNA polymerase	4/1121	34/8842	0.641177164	0.999999999	0.974310776	POLR3H/POLR2F/POLR3B/POLR1C	4
Organismal Systems	Endocrine system	hsa04913	Ovarian steroidogenesis	6/1121	51/8842	0.641254474	0.999999999	0.974310776	ADCY1/ADCY3/PLA2G4D/PRKACA/PLA2G4E/CYP2J2	6
Human Diseases	Neurodegenerative disease	hsa05014	Amyotrophic lateral sclerosis	45/1121	371/8842	0.651299612	0.999999999	0.974310776	NUP85/NXF1/NDUFA4L2/CASP9/SETX/KLC2/NUP210/NDUFA10/NRG1/HAP1/NDUFA6/NDUFS2/DNAH5/DNAH12/ATG101/DNAH8/NDUFA11/GRIN1/COX7A2/SIGMAR1/ANXA11/SPG11/FIG4/FUS/DNAH7/GPX1/NUP155/BCL2/DNAH14/RANBP2/NUP37/DCTN1/TOMM40/MAPK14/APAF1/NUP214/TUBB8/UBQLN1/ALYREF/DNALI1/TUBB3/ACTB/GRIN2C/ATG2A/PFN1	45
Organismal Systems	Immune system	hsa04650	Natural killer cell mediated cytotoxicity	16/1121	135/8842	0.653388929	0.999999999	0.974310776	PAK1/VAV3/FCER1G/RAET1G/ARAF/ZAP70/SYK/KIR2DL1/KIR2DL2/PTPN11/PIK3CB/PRKCG/KIR2DS4/BRAF/NCR3/HLA-E	16
Metabolism	Lipid metabolism	hsa00120	Primary bile acid biosynthesis	2/1121	17/8842	0.654166955	0.999999999	0.974310776	CYP7B1/CYP39A1	2
Organismal Systems	Immune system	hsa04062	Chemokine signaling pathway	23/1121	193/8842	0.658717	0.999999999	0.974310776	PTK2/PAK1/PRKCZ/GNG13/CCL3/VAV3/ADCY1/CCR7/ADCY3/JAK3/GRK3/CX3CR1/DOCK2/PIK3CB/BRAF/CXCL12/IKBKG/GNGT2/PLCB2/PRKACA/GRK4/CCL18/CHUK	23
Human Diseases	Cancer: overview	hsa05208	Chemical carcinogenesis - reactive oxygen species	27/1121	226/8842	0.661361776	0.999999999	0.974310776	PTK2/LPO/GSTM2/NDUFA4L2/ABL2/NDUFA10/PLD1/ARAF/NDUFA6/NDUFS2/CYBA/NDUFA11/PTPN11/MGST2/COX7A2/PIK3CB/HGF/PDPK1/SLC26A9/BRAF/IKBKG/AKR1C2/EGFR/NCF2/MAPK14/GSTM5/CHUK	27
Cellular Processes	Cellular community - eukaryotes	hsa04550	Signaling pathways regulating pluripotency of stem cells	17/1121	144/8842	0.66218976	0.999999999	0.974310776	PCGF1/WNT10A/JAK3/FGFR2/PAX6/HESX1/AXIN1/ZFHX3/RIF1/ESRRB/WNT10B/PIK3CB/WNT5B/PCGF2/MAPK14/HAND1/WNT1	17
Genetic Information Processing	Translation	hsa03015	mRNA surveillance pathway	12/1121	103/8842	0.668144767	0.999999999	0.974310776	MSI2/NXF1/ACIN1/FUS/CPSF7/NCBP2L/SMG5/DDX19A/ALYREF/DAZAP1/SMG6/PPP2R5C	12
Metabolism	Global and overview maps	hsa01240	Biosynthesis of cofactors	18/1121	153/8842	0.670534776	0.999999999	0.974310776	AK9/MTHFD1L/ALPI/COQ5/KYNU/TPK1/NME6/MTHFD2L/GMPPB/CTPS2/NAPRT/EARS2/COX10/BCO1/PPOX/AK8/MAT1A/NMNAT1	18
Organismal Systems	Excretory system	hsa04962	Vasopressin-regulated water reabsorption	5/1121	44/8842	0.671542887	0.999999999	0.974310776	ADCY3/ARHGDIA/DCTN1/PRKACA/ARHGDIG	5
Human Diseases	Cancer: specific types	hsa05210	Colorectal cancer	10/1121	87/8842	0.67880538	0.999999999	0.974310776	CASP9/BCL2L11/ARAF/AXIN1/PIK3CB/BCL2/BRAF/EGFR/RALGDS/CDKN1A	10
Metabolism	Metabolism of cofactors and vitamins	hsa00790	Folate biosynthesis	3/1121	27/8842	0.683516562	0.999999999	0.974310776	ALPI/PCBD1/AKR1B10	3
Metabolism	Lipid metabolism	hsa00061	Fatty acid biosynthesis	2/1121	18/8842	0.685420966	0.999999999	0.974310776	CBR4/MECR	2
Metabolism	Glycan biosynthesis and metabolism	hsa00511	Other glycan degradation	2/1121	18/8842	0.685420966	0.999999999	0.974310776	HEXD/AGA	2
Metabolism	Carbohydrate metabolism	hsa00040	Pentose and glucuronate interconversions	4/1121	36/8842	0.686459131	0.999999999	0.974310776	KL/XYLB/AKR1B10/FGGY	4
Organismal Systems	Immune system	hsa04610	Complement and coagulation cascades	10/1121	88/8842	0.692926652	0.999999999	0.974310776	SERPINA1/F11/KNG1/CFD/PLAUR/FGA/SERPINF2/SERPINE1/CFI/C5AR1	10
Human Diseases	Cancer: overview	hsa05230	Central carbon metabolism in cancer	8/1121	71/8842	0.693206908	0.999999999	0.974310776	PFKM/FGFR2/PDGFRA/PIK3CB/EGFR/PDHB/NTRK3/SIRT3	8
Organismal Systems	Immune system	hsa04660	T cell receptor signaling pathway	14/1121	122/8842	0.696631805	0.999999999	0.974310776	PAK1/DLG1/VAV3/ZAP70/CBLB/PTPN11/PAK6/PIK3CB/PDPK1/RASGRP1/IKBKG/MAPK14/PPP2R5C/CHUK	14
Organismal Systems	Endocrine system	hsa04935	Growth hormone synthesis, secretion and action	14/1121	122/8842	0.696631805	0.999999999	0.974310776	PTK2/ADCY1/ADCY3/ADCY10/SOCS2/CACNA1D/PIK3CB/PRKCG/MAP3K1/MAPK14/STAT5A/PLCB2/PRKACA/CSH2	14
Organismal Systems	Endocrine system	hsa04915	Estrogen signaling pathway	16/1121	139/8842	0.699506562	0.999999999	0.974310776	OPRM1/ADCY1/ADCY3/ESR1/CALM3/PIK3CB/BCL2/KRT14/EGFR/KRT33B/PLCB2/PRKACA/KRT13/KRT32/KRT10/ESR2	16
Organismal Systems	Immune system	hsa04621	NOD-like receptor signaling pathway	22/1121	189/8842	0.700214553	0.999999999	0.974310776	MEFV/TRPV2/GPRC6A/NLRP12/CYBA/RIPK2/GABARAP/TAB3/ANTXR1/CARD8/IRGM/BCL2/IKBKG/MAPK14/TRAF3/PLCB2/IRF3/OAS1/AIM2/CHUK/RBCK1/TICAM1	22
Human Diseases	Cancer: specific types	hsa05217	Basal cell carcinoma	7/1121	63/8842	0.702514663	0.999999999	0.974310776	WNT10A/AXIN1/PTCH2/WNT10B/WNT5B/CDKN1A/WNT1	7
Organismal Systems	Digestive system	hsa04972	Pancreatic secretion	12/1121	106/8842	0.706917524	0.999999999	0.974310776	KCNMA1/SCTR/ADCY1/ADCY3/ATP2B3/PLA2G5/CPA1/PRKCG/PLA2G3/PLA2G2A/PLCB2/FXYD2	12
Human Diseases	Infectious disease: parasitic	hsa05143	African trypanosomiasis	4/1121	37/8842	0.707529313	0.999999999	0.974310776	KNG1/NPPA/PRKCG/PLCB2	4
Metabolism	Glycan biosynthesis and metabolism	hsa00601	Glycosphingolipid biosynthesis - lacto and neolacto series	3/1121	28/8842	0.707675538	0.999999999	0.974310776	B4GALNT2/ST3GAL3/B3GNT4	3
Organismal Systems	Excretory system	hsa04966	Collecting duct acid secretion	3/1121	28/8842	0.707675538	0.999999999	0.974310776	SLC4A1/ATP6V1G2/ATP6V1B1	3
Genetic Information Processing	Replication and repair	hsa03460	Fanconi anemia pathway	6/1121	55/8842	0.71387069	0.999999999	0.974310776	TELO2/ATR/FAN1/POLI/FANCC/BRIP1	6
Environmental Information Processing	Signaling molecules and interaction	hsa04060	Cytokine-cytokine receptor interaction	35/1121	298/8842	0.714717112	0.999999999	0.974310776	EDA/LEPR/BMP5/IL1RN/IL18RAP/RELL2/CCL3/IL1RAP/IL16/CCR7/IL6R/BMP8B/RELT/CX3CR1/IL5RA/IL13RA1/RELL1/IL9R/CXCL12/IL2RG/BMP8A/IL1R2/CTF1/CD70/TNFRSF25/IL17RE/IL1RL2/IL1RL1/CCL18/IL22/CXCL17/CSH2/CSF2RB/CRLF2/IL11RA	35
Human Diseases	Infectious disease: bacterial	hsa05131	Shigellosis	29/1121	249/8842	0.718317522	0.999999999	0.974310776	SEPTIN3/PRKCE/PTK2/SEPTIN8/RIPK2/TAB3/UBA52/ACTR3C/PIK3CB/HCLS1/BCL2/DOCK1/ATM/IKBKG/EGFR/ARPC2/MAPK14/PLCD3/PLCE1/PLCB2/IRF3/CD44/ACTB/CD14/SEPTIN7/PFN1/CHUK/H3-3A/RBCK1	29
Organismal Systems	Aging	hsa04211	Longevity regulating pathway	10/1121	90/8842	0.719999743	0.999999999	0.974310776	ADCY1/ADCY3/ATG101/PIK3CB/KL/EIF4E2/ADIPOR2/PRKACA/RHEB/CAMKK2	10
Human Diseases	Cancer: overview	hsa05235	PD-L1 expression and PD-1 checkpoint pathway in cancer	10/1121	90/8842	0.719999743	0.999999999	0.974310776	CSNK2A1/ZAP70/PTPN11/PIK3CB/RASGRP1/IKBKG/EGFR/MAPK14/CHUK/TICAM1	10
Human Diseases	Cancer: specific types	hsa05226	Gastric cancer	17/1121	150/8842	0.727185063	0.999999999	0.974310776	JUP/WNT10A/ARAF/FGFR2/MUC2/AXIN1/E2F3/WNT10B/PIK3CB/HGF/WNT5B/BCL2/BRAF/TERT/EGFR/CDKN1A/WNT1	17
Human Diseases	Substance dependence	hsa05032	Morphine addiction	10/1121	91/8842	0.732939831	0.999999999	0.974310776	PDE4D/OPRM1/GNG13/ADCY1/ADCY3/GRK3/PRKCG/GNGT2/PRKACA/GRK4	10
Metabolism	Lipid metabolism	hsa00100	Steroid biosynthesis	2/1121	20/8842	0.74094973	0.999999999	0.974310776	DHCR7/CYP2R1	2
Metabolism	Energy metabolism	hsa00920	Sulfur metabolism	1/1121	10/8842	0.742421704	0.999999999	0.974310776	TST	1
Organismal Systems	Immune system	hsa04620	Toll-like receptor signaling pathway	12/1121	109/8842	0.742763547	0.999999999	0.974310776	CCL3/CTSK/PIK3CB/IKBKG/MAPK14/TOLLIP/TRAF3/LY96/IRF3/CD14/CHUK/TICAM1	12
Metabolism	Amino acid metabolism	hsa00280	Valine, leucine and isoleucine degradation	5/1121	48/8842	0.74529458	0.999999999	0.974310776	AUH/PCCA/ACAD8/MCCC2/IVD	5
Organismal Systems	Immune system	hsa04658	Th1 and Th2 cell differentiation	10/1121	92/8842	0.745477028	0.999999999	0.974310776	MAF/NOTCH2/JAK3/ZAP70/STAT6/IKBKG/MAPK14/IL2RG/STAT5A/CHUK	10
Human Diseases	Endocrine and metabolic disease	hsa04936	Alcoholic liver disease	16/1121	144/8842	0.7517686	0.999999999	0.974310776	PPARA/SREBF1/TAB3/ADH6/IKBKG/MAPK14/TRAF3/LY96/ADIPOR2/IRF3/LPIN3/C5AR1/CAMKK2/CD14/CHUK/TICAM1	16
Human Diseases	Infectious disease: parasitic	hsa05145	Toxoplasmosis	12/1121	111/8842	0.764982688	0.999999999	0.974310776	CASP9/LAMC3/LAMB4/IRGM/PDPK1/BCL2/LAMC2/IKBKG/MAPK14/CIITA/LY96/CHUK	12
Metabolism	Glycan biosynthesis and metabolism	hsa00532	Glycosaminoglycan biosynthesis - chondroitin sulfate / dermatan sulfate	2/1121	21/8842	0.765428344	0.999999999	0.974310776	XYLT1/CHST15	2
Metabolism	Carbohydrate metabolism	hsa00630	Glyoxylate and dicarboxylate metabolism	3/1121	31/8842	0.771627769	0.999999999	0.974310776	GLYCTK/PCCA/HYI	3
Human Diseases	Immune disease	hsa05310	Asthma	3/1121	31/8842	0.771627769	0.999999999	0.974310776	FCER1G/PRG2/RNASE3	3
Human Diseases	Infectious disease: parasitic	hsa05142	Chagas disease	11/1121	103/8842	0.772380517	0.999999999	0.974310776	CCL3/ADCY1/KNG1/PIK3CB/IKBKG/MAPK14/SERPINE1/PLCB2/CHUK/GNA15/TICAM1	11
Metabolism	Metabolism of cofactors and vitamins	hsa00130	Ubiquinone and other terpenoid-quinone biosynthesis	1/1121	11/8842	0.775114783	0.999999999	0.974310776	COQ5	1
Human Diseases	Infectious disease: viral	hsa05162	Measles	15/1121	139/8842	0.785635854	0.999999999	0.974310776	CASP9/CSNK2A1/JAK3/CBLB/RAB9B/PIK3CB/BCL2/IKBKG/IL2RG/TRAF3/APAF1/STAT5A/IRF3/OAS1/CHUK	15
Metabolism	Amino acid metabolism	hsa00340	Histidine metabolism	2/1121	22/8842	0.787870357	0.999999999	0.974310776	HNMT/FTCD	2
Human Diseases	Cardiovascular disease	hsa05416	Viral myocarditis	7/1121	69/8842	0.788636909	0.999999999	0.974310776	DTNA/CASP9/ABL2/SNTB2/DMD/ACTB/HLA-E	7
Environmental Information Processing	Signal transduction	hsa04152	AMPK signaling pathway	13/1121	122/8842	0.788697135	0.999999999	0.974310776	LEPR/PFKM/SREBF1/ADRA1A/GYS1/PIK3CB/PDPK1/FBP1/ADIPOR2/RHEB/PFKFB1/CAMKK2/PPP2R5C	13
Genetic Information Processing	Folding, sorting and degradation	hsa03018	RNA degradation	8/1121	78/8842	0.788928088	0.999999999	0.974310776	PFKM/XRN1/PARN/PATL1/BTG4/LSM4/ENO2/NUDT16	8
Metabolism	Carbohydrate metabolism	hsa00052	Galactose metabolism	3/1121	32/8842	0.790229333	0.999999999	0.974310776	PFKM/GALM/AKR1B10	3
Metabolism	Carbohydrate metabolism	hsa00640	Propanoate metabolism	3/1121	32/8842	0.790229333	0.999999999	0.974310776	SUCLG2/ACSS3/PCCA	3
Organismal Systems	Digestive system	hsa04979	Cholesterol metabolism	5/1121	51/8842	0.792040931	0.999999999	0.974310776	CETP/LIPG/NPC1/LDLRAP1/LRP1	5
Cellular Processes	Transport and catabolism	hsa04145	Phagosome	17/1121	157/8842	0.792414922	0.999999999	0.974310776	PLA2R1/CYBA/STX18/PIKFYVE/MRC2/SEC61A2/ITGB5/CLEC7A/ATP6V1G2/NCF2/ATP6V1B1/TUBB8/TUBB3/RAB7B/ACTB/CD14/HLA-E	17
Cellular Processes	Transport and catabolism	hsa04137	Mitophagy - animal	11/1121	105/8842	0.793538777	0.999999999	0.974310776	CSNK2A1/GABARAP/BCL2L13/UBA52/TOMM40/ATG9B/CCZ1/ATG9A/PGAM5/RAB7B/NBR1	11
Organismal Systems	Endocrine system	hsa04920	Adipocytokine signaling pathway	7/1121	70/8842	0.800982237	0.999999999	0.974310776	LEPR/PPARA/PTPN11/IKBKG/ADIPOR2/CAMKK2/CHUK	7
Organismal Systems	Digestive system	hsa04978	Mineral absorption	6/1121	61/8842	0.802595982	0.999999999	0.974310776	SLC8A3/ATP2B3/SLC26A9/SLC5A1/FXYD2/CLCN2	6
Organismal Systems	Digestive system	hsa04973	Carbohydrate digestion and absorption	5/1121	52/8842	0.806045656	0.999999999	0.974310776	CACNA1D/PIK3CB/SLC5A1/PLCB2/FXYD2	5
Metabolism	Metabolism of terpenoids and polyketides	hsa00900	Terpenoid backbone biosynthesis	2/1121	23/8842	0.80839822	0.999999999	0.974310776	ZMPSTE24/MVK	2
Organismal Systems	Excretory system	hsa04964	Proximal tubule bicarbonate reclamation	2/1121	23/8842	0.80839822	0.999999999	0.974310776	FXYD2/CA4	2
Environmental Information Processing	Signal transduction	hsa04068	FoxO signaling pathway	14/1121	133/8842	0.809573524	0.999999999	0.974310776	SETD7/BCL2L11/ARAF/GABARAP/PIK3CB/PDPK1/BRAF/ATM/EGFR/MAPK14/CDKN1A/PLK1/CHUK/DEPP1	14
Organismal Systems	Development and regeneration	hsa04380	Osteoclast differentiation	15/1121	142/8842	0.811888452	0.999999999	0.974310776	LILRA4/CYBA/SYK/OSCAR/SIRPB1/CTSK/PIK3CB/CYLD/LILRB3/LILRB2/IKBKG/NCF2/MAPK14/FOSL1/CHUK	15
Organismal Systems	Endocrine system	hsa04917	Prolactin signaling pathway	7/1121	71/8842	0.812770163	0.999999999	0.974310776	ESR1/SOCS2/PIK3CB/CSN2/MAPK14/STAT5A/ESR2	7
Organismal Systems	Environmental adaptation	hsa04710	Circadian rhythm	3/1121	34/8842	0.823653962	0.999999999	0.974310776	RORC/NPAS2/CSNK1D	3
Genetic Information Processing	Folding, sorting and degradation	hsa04141	Protein processing in endoplasmic reticulum	18/1121	170/8842	0.826648981	0.999999999	0.974310776	DAD1/UBXN6/MAN1C1/UFD1/EDEM1/PREB/NPLOC4/SEC23B/MARCHF6/SEC61A2/BCL2/SEL1L2/LOC102724652/CRYAA/DERL3/DNAJB2/UBQLN1/HYOU1	18
Organismal Systems	Immune system	hsa04662	B cell receptor signaling pathway	9/1121	91/8842	0.83160261	0.999999999	0.974310776	LILRA4/VAV3/SYK/CD72/PIK3CB/LILRB3/LILRB2/IKBKG/CHUK	9
Metabolism	Xenobiotics biodegradation and metabolism	hsa00982	Drug metabolism - cytochrome P450	7/1121	73/8842	0.834715732	0.999999999	0.974310776	GSTM2/MGST2/ADH6/FMO3/CYP3A5/FMO1/GSTM5	7
Organismal Systems	Endocrine system	hsa04927	Cortisol synthesis and secretion	6/1121	65/8842	0.848795901	0.999999999	0.974310776	ADCY1/ADCY3/CACNA1D/NR5A1/PLCB2/PRKACA	6
Human Diseases	Immune disease	hsa05321	Inflammatory bowel disease	6/1121	65/8842	0.848795901	0.999999999	0.974310776	IL18RAP/MAF/RORC/STAT6/IL2RG/IL22	6
Metabolism	Glycan biosynthesis and metabolism	hsa00533	Glycosaminoglycan biosynthesis - keratan sulfate	1/1121	14/8842	0.850351305	0.999999999	0.974310776	ST3GAL3	1
Organismal Systems	Environmental adaptation	hsa04714	Thermogenesis	25/1121	235/8842	0.854394922	0.999999999	0.974310776	NDUFAF1/NDUFA4L2/COA1/NDUFA10/ADCY1/ADCY3/ACTL6B/NDUFA6/NDUFS2/BMP8B/ADCY10/NDUFA11/COX10/NPPA/COX7A2/MAPK14/BMP8A/COX14/PRKACA/NDUFAF6/ACTB/RHEB/ARID1A/PRKG2/NPR1	25
Metabolism	Global and overview maps	hsa01230	Biosynthesis of amino acids	7/1121	75/8842	0.854570022	0.999999999	0.974310776	PFKM/TPI1/ALDH18A1/ENO2/MAT1A/LOC102724560/CBS	7
Environmental Information Processing	Signaling molecules and interaction	hsa04514	Cell adhesion molecules	16/1121	157/8842	0.858083422	0.999999999	0.974310776	CDH5/CD34/NTNG2/ITGB7/JAM2/NCAM2/CD226/ICOSLG/CD99/NRXN2/PTPRM/CD58/TIGIT/NFASC/PVR/HLA-E	16
Human Diseases	Endocrine and metabolic disease	hsa04932	Non-alcoholic fatty liver disease	16/1121	157/8842	0.858083422	0.999999999	0.974310776	LEPR/MLXIPL/NDUFA4L2/BCL2L11/PPARA/NDUFA10/SREBF1/NDUFA6/NDUFS2/IL6R/NDUFA11/COX7A2/PIK3CB/MLXIP/MAPK14/ADIPOR2	16
Metabolism	Carbohydrate metabolism	hsa00620	Pyruvate metabolism	4/1121	47/8842	0.863546826	0.999999999	0.974310776	ADH6/ACYP1/PDHB/ME3	4
Organismal Systems	Nervous system	hsa04723	Retrograde endocannabinoid signaling	15/1121	149/8842	0.863888748	0.999999999	0.974310776	NDUFA4L2/GNG13/NDUFA10/ADCY1/ADCY3/NDUFA6/NDUFS2/CACNA1D/NDUFA11/DAGLA/PRKCG/GNGT2/MAPK14/PLCB2/PRKACA	15
Organismal Systems	Immune system	hsa04657	IL-17 signaling pathway	9/1121	95/8842	0.866532806	0.999999999	0.974310776	TAB3/IKBKG/MAPK14/TRAF3/CEBPB/IL17RE/FOSL1/MAPK7/CHUK	9
Human Diseases	Infectious disease: viral	hsa05169	Epstein-Barr virus infection	21/1121	203/8842	0.869820854	0.999999999	0.974310776	ENTPD1/CASP9/BCL2L11/JAK3/TAPBP/SYK/E2F3/PIK3CB/ENTPD3/BCL2/CD58/IKBKG/MAPK14/TRAF3/APAF1/IRF3/CDKN1A/CD44/OAS1/HLA-E/CHUK	21
Human Diseases	Cardiovascular disease	hsa05415	Diabetic cardiomyopathy	21/1121	205/8842	0.880440439	0.999999999	0.974310776	PRKCZ/NDUFA4L2/PPARA/NDUFA10/NDUFA6/NDUFS2/CYBA/GYS1/CAMK2D/NDUFA11/COX7A2/PTPA/COL3A1/PIK3CB/PRKCG/CAMK2B/NCF2/MAPK14/PLCB2/PDHB/COL1A2	21
Human Diseases	Substance dependence	hsa05034	Alcoholism	19/1121	188/8842	0.883946299	0.999999999	0.974310776	H2BC4/GNG13/ADORA2B/MACROH2A2/SLC29A3/ARAF/SLC29A2/H4C15/GRIN1/CALM3/SLC29A1/BRAF/GNGT2/MACROH2A1/PRKACA/ADORA2A/GRIN2C/CAMKK2/H3-3A	19
Metabolism	Global and overview maps	hsa01200	Carbon metabolism	11/1121	116/8842	0.884784915	0.999999999	0.974310776	SUCLG2/GLYCTK/PFKM/TPI1/PGLS/PCCA/TKFC/ENO2/FBP1/PDHB/ME3	11
Metabolism	Amino acid metabolism	hsa00360	Phenylalanine metabolism	1/1121	16/8842	0.885945652	0.999999999	0.974310776	AOC3	1
Human Diseases	Infectious disease: bacterial	hsa05152	Tuberculosis	18/1121	180/8842	0.888610563	0.999999999	0.974310776	PLA2R1/CASP9/FCER1G/SYK/RIPK2/CAMK2D/MRC2/CALM3/CASP10/BCL2/CLEC7A/KSR1/CAMK2B/MAPK14/CEBPB/CIITA/APAF1/CD14	18
Human Diseases	Infectious disease: bacterial	hsa05132	Salmonella infection	26/1121	251/8842	0.89057575	0.999999999	0.974310776	PAK1/KLC2/PLEKHM1/MLKL/RIPK2/FYCO1/TAB3/EXOC2/RAB9B/ACTR3C/SNX33/PIK3CB/BCL2/IKBKG/DCTN1/ARPC2/MAPK14/LY96/TUBB8/TUBB3/RAB7B/ACTB/CD14/PFN1/CHUK/RHOJ	26
Metabolism	Amino acid metabolism	hsa00330	Arginine and proline metabolism	4/1121	50/8842	0.893616058	0.999999999	0.974310776	DAO/L3HYPDH/AZIN2/ALDH18A1	4
Metabolism	Carbohydrate metabolism	hsa00500	Starch and sucrose metabolism	3/1121	40/8842	0.89788118	0.999999999	0.974310776	GYS1/TREH/PYGB	3
Organismal Systems	Digestive system	hsa04976	Bile secretion	8/1121	90/8842	0.898575002	0.999999999	0.974310776	SCTR/ADCY1/ADCY3/ABCB4/ABCC3/SLC5A1/FXYD2/PRKACA	8
Metabolism	Metabolism of other amino acids	hsa00450	Selenocompound metabolism	1/1121	17/8842	0.900431821	0.999999999	0.974310776	KYAT1	1
Metabolism	Energy metabolism	hsa00910	Nitrogen metabolism	1/1121	17/8842	0.900431821	0.999999999	0.974310776	CA4	1
Human Diseases	Cancer: overview	hsa05204	Chemical carcinogenesis - DNA adducts	6/1121	71/8842	0.901193356	0.999999999	0.974310776	GSTM2/MGST2/CYP3A5/AKR1C2/GSTM5/CYP3A43	6
Metabolism	Xenobiotics biodegradation and metabolism	hsa00983	Drug metabolism - other enzymes	7/1121	81/8842	0.902761982	0.999999999	0.974310776	XDH/ITPA/GSTM2/NME6/TK1/MGST2/GSTM5	7
Metabolism	Carbohydrate metabolism	hsa00020	Citrate cycle (TCA cycle)	2/1121	30/8842	0.908646793	0.999999999	0.974310776	SUCLG2/PDHB	2
Cellular Processes	Cell growth and death	hsa04218	Cellular senescence	15/1121	157/8842	0.908794496	0.999999999	0.974310776	RBL1/ATR/CACNA1D/E2F3/CALM3/CHEK1/PIK3CB/ATM/MAPK14/MAPKAPK2/SERPINE1/CDKN1A/RHEB/CHEK2/HLA-E	15
Human Diseases	Cancer: specific types	hsa05224	Breast cancer	14/1121	148/8842	0.909552733	0.999999999	0.974310776	WNT10A/NOTCH2/ARAF/ESR1/AXIN1/E2F3/WNT10B/PIK3CB/WNT5B/BRAF/EGFR/CDKN1A/WNT1/ESR2	14
NA	NA	hsa04980	Cobalamin transport and metabolism	1/1121	18/8842	0.913079518	0.999999999	0.974310776	MTRR	1
Environmental Information Processing	Signal transduction	hsa04371	Apelin signaling pathway	13/1121	140/8842	0.915421055	0.999999999	0.974310776	PRKCE/MEF2D/GNG13/SLC8A3/ADCY1/ADCY3/ADCY10/APLNR/CALM3/GNGT2/SERPINE1/PLCB2/PRKACA	13
Genetic Information Processing	Translation	hsa03008	Ribosome biogenesis in eukaryotes	16/1121	168/8842	0.917184204	0.999999999	0.974310776	EIF6/NXF1/LOC102724159/LSG1/EFL1/AFG2A/CSNK2A1/XRN1/WDR36/LOC124905291/RPP40/BMS1/LOC124904804/LOC124901221/LOC124903436/LOC124904151	16
Human Diseases	Infectious disease: viral	hsa05160	Hepatitis C	15/1121	159/8842	0.91788101	0.999999999	0.974310776	CASP9/PPARA/ARAF/E2F3/PIK3CB/BRAF/IKBKG/EGFR/TRAF3/APAF1/IRF3/CDKN1A/OAS1/CHUK/TICAM1	15
Genetic Information Processing	Folding, sorting and degradation	hsa03060	Protein export	2/1121	31/8842	0.918096381	0.999999999	0.974310776	SEC61A2/SRP72	2
Human Diseases	Cancer: overview	hsa05203	Viral carcinogenesis	20/1121	205/8842	0.920053581	0.999999999	0.974310776	H2BC4/DLG1/RBL1/JAK3/SYK/H4C15/CHEK1/PIK3CB/IKBKG/TRAF3/MAPKAPK2/CHD4/STAT5A/CDC20/IRF3/GTF2E1/CDKN1A/PRKACA/GTF2B/HLA-E	20
Organismal Systems	Nervous system	hsa04728	Dopaminergic synapse	12/1121	132/8842	0.921564552	0.999999999	0.974310776	GNG13/CAMK2D/CACNA1D/CALM3/LRTOMT/PRKCG/GNGT2/CAMK2B/MAPK14/PLCB2/PRKACA/PPP2R5C	12
Organismal Systems	Endocrine system	hsa04929	GnRH secretion	5/1121	65/8842	0.927927407	0.999999999	0.974310776	CACNA1D/PIK3CB/PRKCG/PLCB2/ESR2	5
Human Diseases	Immune disease	hsa05332	Graft-versus-host disease	3/1121	44/8842	0.930327388	0.999999999	0.974310776	KIR2DL1/KIR2DL2/HLA-E	3
Organismal Systems	Endocrine system	hsa03320	PPAR signaling pathway	6/1121	76/8842	0.93213018	0.999999999	0.974310776	PPARA/AQP7/SLC27A1/FABP7/PDPK1/ME3	6
Human Diseases	Neurodegenerative disease	hsa05017	Spinocerebellar ataxia	13/1121	144/8842	0.932600155	0.999999999	0.974310776	KCND3/FGF14/SLC1A6/VLDLR/ATG101/GRIN1/ATXN10/PIK3CB/PRKCG/PLCB2/GTF2B/GRIN2C/ATG2A	13
Genetic Information Processing	Translation	hsa00970	Aminoacyl-tRNA biosynthesis	5/1121	66/8842	0.933588874	0.999999999	0.974310776	MTFMT/GATB/EARS2/FARS2/NARS1	5
Metabolism	Metabolism of cofactors and vitamins	hsa00785	Lipoic acid metabolism	1/1121	20/8842	0.933762526	0.999999999	0.974310776	PDHB	1
Organismal Systems	Circulatory system	hsa04260	Cardiac muscle contraction	7/1121	87/8842	0.93662956	0.999999999	0.974310776	SLC8A3/CACNA1D/CACNA2D4/COX7A2/TPM1/CACNB4/FXYD2	7
Human Diseases	Infectious disease: bacterial	hsa05134	Legionellosis	4/1121	56/8842	0.936795105	0.999999999	0.974310776	CASP9/BCL2L13/APAF1/CD14	4
Organismal Systems	Immune system	hsa04613	Neutrophil extracellular trap formation	18/1121	192/8842	0.938170718	0.999999999	0.974310776	H2BC4/ATG7/MACROH2A2/CYBA/SYK/H4C15/HMGB1/PIK3CB/FGA/PRKCG/CLEC7A/NCF2/MAPK14/PLCB2/MACROH2A1/ACTB/C5AR1/H3-3A	18
Environmental Information Processing	Signal transduction	hsa04350	TGF-beta signaling pathway	9/1121	108/8842	0.941691909	0.999999999	0.974310776	BMP5/FMOD/RBL1/LRRC32/BMP8B/ZFYVE16/BMP8A/CHRD/TFR2	9
Human Diseases	Infectious disease: bacterial	hsa05133	Pertussis	6/1121	78/8842	0.941881796	0.999999999	0.974310776	CALM3/MAPK14/LY96/IRF3/CD14/TICAM1	6
Metabolism	Metabolism of cofactors and vitamins	hsa00770	Pantothenate and CoA biosynthesis	1/1121	21/8842	0.942179236	0.999999999	0.974310776	VNN2	1
Metabolism	Metabolism of cofactors and vitamins	hsa00860	Porphyrin metabolism	3/1121	46/8842	0.942717725	0.999999999	0.974310776	EARS2/COX10/PPOX	3
Human Diseases	Infectious disease: bacterial	hsa05130	Pathogenic Escherichia coli infection	19/1121	203/8842	0.943660777	0.999999999	0.974310776	PAK1/CASP9/MYO1F/TAB3/PTPN11/ACTR3C/LPAR5/MYO1C/HCLS1/IKBKG/ARPC2/MAPK14/MYH14/ARHGEF11/TUBB8/TUBB3/ACTB/ARHGEF1/CHUK	19
Metabolism	Metabolism of cofactors and vitamins	hsa00830	Retinol metabolism	5/1121	68/8842	0.943732049	0.999999999	0.974310776	BCO1/ADH6/CYP3A5/RETSAT/DHRS4L2	5
Organismal Systems	Immune system	hsa04640	Hematopoietic cell lineage	8/1121	99/8842	0.945165979	0.999999999	0.974310776	CD34/IL6R/IL5RA/IL9R/IL1R2/CD44/CD14/IL11RA	8
Environmental Information Processing	Signaling molecules and interaction	hsa04061	Viral protein interaction with cytokine and cytokine receptor	8/1121	100/8842	0.948944766	0.999999999	0.974310776	IL18RAP/CCL3/CCR7/IL6R/CX3CR1/CXCL12/IL2RG/CCL18	8
Human Diseases	Infectious disease: bacterial	hsa05150	Staphylococcus aureus infection	8/1121	100/8842	0.948944766	0.999999999	0.974310776	CFD/KRT14/KRT33B/CFI/KRT13/KRT32/KRT10/C5AR1	8
Human Diseases	Infectious disease: viral	hsa05167	Kaposi sarcoma-associated herpesvirus infection	18/1121	196/8842	0.949853334	0.999999999	0.974310776	GNG13/CASP9/CD200R1/SYK/UBA52/E2F3/CALM3/PIK3CB/IKBKG/GNGT2/MAPK14/TRAF3/MAPKAPK2/IRF3/CDKN1A/HLA-E/CHUK/TICAM1	18
Organismal Systems	Immune system	hsa04612	Antigen processing and presentation	6/1121	80/8842	0.950362722	0.999999999	0.974310776	TAPBP/KIR2DL1/KIR2DL2/KIR2DS4/CIITA/HLA-E	6
Environmental Information Processing	Signaling molecules and interaction	hsa04080	Neuroactive ligand-receptor interaction	37/1121	368/8842	0.951483049	0.999999999	0.974310776	RLN1/CRHR2/NMU/LEPR/OPRM1/CALCA/CHRND/ADORA2B/GRIK5/P2RX6/NPY4R/RLN3/LPAR6/SCTR/KNG1/ADRA1A/ADORA3/NMUR1/PATE3/APLNR/PAQR6/GRIN1/THRA/GPR50/HRH2/GALR1/PTGER4/HTR4/ADRA1B/PTGIR/TAC3/ADORA2A/GRIN2C/CSH2/C5AR1/UCN2/ADRA2A	37
Organismal Systems	Immune system	hsa04672	Intestinal immune network for IgA production	3/1121	49/8842	0.957519352	0.999999999	0.974310776	ITGB7/ICOSLG/CXCL12	3
Metabolism	Amino acid metabolism	hsa00250	Alanine, aspartate and glutamate metabolism	2/1121	37/8842	0.958045868	0.999999999	0.974310776	RIMKLB/DDO	2
Human Diseases	Cancer: specific types	hsa05216	Thyroid cancer	2/1121	37/8842	0.958045868	0.999999999	0.974310776	BRAF/CDKN1A	2
Cellular Processes	Cellular community - eukaryotes	hsa04520	Adherens junction	7/1121	93/8842	0.959640466	0.999999999	0.974310776	CDH5/CSNK2A1/PTPRB/FER/PTPRM/EGFR/ACTB	7
Cellular Processes	Transport and catabolism	hsa04146	Peroxisome	6/1121	83/8842	0.961004783	0.999999999	0.974310776	XDH/DAO/PECR/PEX10/MVK/DDO	6
Human Diseases	Neurodegenerative disease	hsa05016	Huntington disease	30/1121	311/8842	0.961512117	0.999999999	0.974310776	STX1A/NDUFA4L2/TAF4/CASP9/KLC2/NDUFA10/HAP1/NDUFA6/NDUFS2/DNAH5/DNAH12/AP2A2/ATG101/DNAH8/DLG4/NDUFA11/GRIN1/COX7A2/TGM2/DNAH7/GPX1/POLR2F/DNAH14/DCTN1/APAF1/TUBB8/PLCB2/DNALI1/TUBB3/ATG2A	30
Metabolism	Lipid metabolism	hsa00140	Steroid hormone biosynthesis	4/1121	62/8842	0.963423523	0.999999999	0.974310776	CYP7B1/LRTOMT/CYP3A5/AKR1C2	4
Organismal Systems	Aging	hsa04213	Longevity regulating pathway - multiple species	4/1121	62/8842	0.963423523	0.999999999	0.974310776	ADCY1/ADCY3/PIK3CB/PRKACA	4
Human Diseases	Substance dependence	hsa05033	Nicotine addiction	2/1121	41/8842	0.973437738	0.999999999	0.974310776	GRIN1/GRIN2C	2
Metabolism	Lipid metabolism	hsa00062	Fatty acid elongation	1/1121	27/8842	0.974425115	0.999999999	0.974310776	MECR	1
Metabolism	Carbohydrate metabolism	hsa00650	Butanoate metabolism	1/1121	27/8842	0.974425115	0.999999999	0.974310776	L2HGDH	1
Human Diseases	Neurodegenerative disease	hsa05022	Pathways of neurodegeneration - multiple diseases	48/1121	483/8842	0.976155037	0.999999999	0.974310776	STX1A/NDUFA4L2/CASP9/KLC2/CSNK2A1/NDUFA10/WNT10A/HAP1/ARAF/NDUFA6/NDUFS2/DNAH5/DNAH12/CAMK2D/ATG101/DNAH8/AXIN1/DLG4/CACNA1D/NDUFA11/UBA52/GRIN1/COX7A2/SIGMAR1/WNT10B/CALM3/SPG11/FIG4/FUS/DNAH7/WNT5B/GPX1/BCL2/PRKCG/DNAH14/BRAF/DCTN1/CAMK2B/TOMM40/MAPK14/APAF1/TUBB8/PLCB2/DNALI1/TUBB3/WNT1/GRIN2C/ATG2A	48
Metabolism	Amino acid metabolism	hsa00380	Tryptophan metabolism	2/1121	42/8842	0.976333984	0.999999999	0.974310776	KYNU/KYAT1	2
Human Diseases	Infectious disease: viral	hsa05164	Influenza A	14/1121	172/8842	0.978084794	0.999999999	0.974310776	NXF1/PML/CASP9/TMPRSS4/PIK3CB/IKBKG/TRAF3/CIITA/APAF1/IRF3/OAS1/ACTB/CHUK/TICAM1	14
Metabolism	Xenobiotics biodegradation and metabolism	hsa00980	Metabolism of xenobiotics by cytochrome P450	5/1121	79/8842	0.978392137	0.999999999	0.974310776	GSTM2/MGST2/ADH6/CYP3A5/GSTM5	5
Human Diseases	Endocrine and metabolic disease	hsa04940	Type I diabetes mellitus	2/1121	43/8842	0.978923605	0.999999999	0.974310776	PTPRN2/HLA-E	2
Human Diseases	Cancer: overview	hsa05207	Chemical carcinogenesis - receptor activation	18/1121	215/8842	0.9829315	0.999999999	0.974310776	GSTM2/PPARA/ADCY1/NOTCH2/ADCY3/ESR1/CACNA1D/MGST2/AR/PIK3CB/BCL2/PRKCG/EGFR/STAT5A/PRKACA/GSTM5/WNT1/ESR2	18
Metabolism	Carbohydrate metabolism	hsa00053	Ascorbate and aldarate metabolism	1/1121	30/8842	0.9829948	0.999999999	0.974310776	KL	1
Human Diseases	Immune disease	hsa05323	Rheumatoid arthritis	6/1121	94/8842	0.984589371	0.999999999	0.974310776	CCL3/FLT1/CTSK/CXCL12/ATP6V1G2/ATP6V1B1	6
Metabolism	Metabolism of other amino acids	hsa00410	beta-Alanine metabolism	1/1121	31/8842	0.985158081	0.999999999	0.974310776	AOC3	1
Metabolism	Energy metabolism	hsa00190	Oxidative phosphorylation	10/1121	138/8842	0.985902832	0.999999999	0.974310776	NDUFA4L2/NDUFA10/NDUFA6/NDUFS2/LHPP/NDUFA11/COX10/COX7A2/ATP6V1G2/ATP6V1B1	10
Human Diseases	Neurodegenerative disease	hsa05010	Alzheimer disease	36/1121	391/8842	0.988265141	0.999999999	0.974310776	NDUFA4L2/CASP9/KLC2/SLC39A11/CSNK2A1/NDUFA10/WNT10A/ARAF/NDUFA6/NDUFS2/APH1A/ATG101/AXIN1/CACNA1D/NDUFA11/GRIN1/COX7A2/SLC39A3/WNT10B/CALM3/PIK3CB/NCSTN/WNT5B/BRAF/IKBKG/LRP1/APAF1/TUBB8/PLCB2/APBB1/TUBB3/WNT1/GRIN2C/SLC39A14/ATG2A/CHUK	36
Organismal Systems	Sensory system	hsa04742	Taste transduction	5/1121	86/8842	0.988648982	0.999999999	0.974310776	GNG13/HTR3E/PLCB2/PRKACA/HTR3A	5
Metabolism	Global and overview maps	hsa01210	2-Oxocarboxylic acid metabolism	1/1121	33/8842	0.98869462	0.999999999	0.974310776	PDHB	1
Environmental Information Processing	Signal transduction	hsa04330	Notch signaling pathway	3/1121	62/8842	0.989044449	0.999999999	0.974310776	NOTCH2/APH1A/NCSTN	3
Human Diseases	Infectious disease: parasitic	hsa05144	Malaria	2/1121	50/8842	0.99073678	0.999999999	0.974310776	HGF/LRP1	2
Human Diseases	Infectious disease: parasitic	hsa05140	Leishmaniasis	4/1121	77/8842	0.991491525	0.999999999	0.974310776	CYBA/ELK1/NCF2/MAPK14	4
Human Diseases	Infectious disease: viral	hsa05171	Coronavirus disease - COVID-19	19/1121	238/8842	0.992457789	0.999999999	0.974310776	RPS28/RPL35A/SYK/CFD/IL6R/UBA52/PIK3CB/FGA/PRKCG/IKBKG/RPL28/EGFR/RPL31/MAPK14/TRAF3/IRF3/OAS1/C5AR1/CHUK	19
Human Diseases	Immune disease	hsa05320	Autoimmune thyroid disease	2/1121	53/8842	0.993520825	0.999999999	0.974310776	TPO/HLA-E	2
Human Diseases	Immune disease	hsa05330	Allograft rejection	1/1121	38/8842	0.994276693	0.999999999	0.974310776	HLA-E	1
Metabolism	Global and overview maps	hsa01212	Fatty acid metabolism	2/1121	57/8842	0.99599364	0.999999999	0.974310776	CBR4/MECR	2
Genetic Information Processing	Transcription	hsa03040	Spliceosome	16/1121	218/8842	0.996168232	0.999999999	0.974310776	ACIN1/SF3B1/PCBP1/DHX8/THOC2/PRPF38B/PPIL1/FUS/LSM4/SRSF2/BCAS2/NCBP2L/ALYREF/PRPF8/SART1/PPIE	16
Metabolism	Lipid metabolism	hsa00071	Fatty acid degradation	1/1121	43/8842	0.997103797	0.999999999	0.974310776	ADH6	1
Human Diseases	Neurodegenerative disease	hsa05020	Prion disease	21/1121	278/8842	0.997950829	0.999999999	0.974310776	NDUFA4L2/CASP9/KLC2/CSNK2A1/NDUFA10/NCAM2/NDUFA6/NDUFS2/CYBA/CACNA1D/NDUFA11/GRIN1/COX7A2/PIK3CB/NCF2/MAPK14/APAF1/TUBB8/PRKACA/TUBB3/GRIN2C	21
Human Diseases	Neurodegenerative disease	hsa05012	Parkinson disease	20/1121	271/8842	0.998343036	0.999999999	0.974310776	NDUFA4L2/CASP9/KLC2/SLC39A11/NDUFA10/NDUFA6/NDUFS2/CAMK2D/NDUFA11/UBA52/COX7A2/SLC39A3/CALM3/CAMK2B/APAF1/TUBB8/PRKACA/TUBB3/ADORA2A/SLC39A14	20
Human Diseases	Cancer: overview	hsa05206	MicroRNAs in cancer	23/1121	312/8842	0.999187739	0.999999999	0.974310776	PRKCE/BCL2L11/DNMT3A/NOTCH2/RDX/PDGFRA/E2F3/PIK3CB/TPM1/PIM1/MIR483/BCL2/PRKCG/ATM/EGFR/EFNA2/PDGFA/HOXD10/CDKN1A/CD44/RECK/MIR30C2/MAPK7	23
Genetic Information Processing	Translation	hsa03010	Ribosome	8/1121	172/8842	0.99990252	0.999999999	0.974310776	RPS28/RPL35A/MRPS2/MRPL13/UBA52/RPL28/RPL31/MRPL11	8
Human Diseases	Immune disease	hsa05322	Systemic lupus erythematosus	5/1121	139/8842	0.999951364	0.999999999	0.974310776	H2BC4/MACROH2A2/H4C15/MACROH2A1/H3-3A	5
Organismal Systems	Sensory system	hsa04740	Olfactory transduction	21/1121	453/8842	0.999999999	0.999999999	0.974310776	OR51B5/GNG13/LOC107987545/SLC8A3/ADCY3/OR3A2/GRK3/CAMK2D/OR2C1/SLC24A4/CALM3/CNGA3/OR1B1/CAMK2B/OR2H2/PRKACA/OR10AC1/GUCY2D/OR8A1/PRKG2/OR4K3	21
