# Supplementary material for: Characterization and functional analysis of miRNAs in Salvia miltiorrhiza-isolated exosome-like nanoparticles for gastric cancer treatment
Source: PLoS One. 2026 Jul 16;21(7):e0353354. doi: 10.1371/journal.pone.0353354 (PMC13375030; doi:10.1371/journal.pone.0353354)
Supplement: S6 Table — (CSV) [file pone.0353354.s007.csv]

ID	Description	GeneRatio	BgRatio	pvalue	p.adjust	qvalue	geneID	Count	Go_term
GO:0007156	homophilic cell adhesion via plasma membrane adhesion molecules	41/2433	168/18888	3.25E-05	0.043842797	0.04319186	FAT2/PCDHGA1/PCDHGA2/PCDHGA3/PCDHGB1/PCDHGA4/PCDHGB2/PCDHGA5/PCDHGB3/PCDHGA6/PCDHGA7/PCDHGB4/PCDHGA8/PCDHGB5/PCDHGA9/PCDHGB6/PCDHGA10/PCDHGB7/PCDHGA11/PCDHGA12/PCDHGC3/PCDHGC4/PCDHGC5/CDH5/CDH18/NPTN/CDH8/PCDH18/CDH24/KIRREL3/CDHR5/PIK3CB/CDHR1/CDH22/PTPRM/SDK2/FAT3/PVR/CDHR4/CLSTN3/ROBO4	41	BP
GO:0007264	small GTPase-mediated signal transduction	96/2433	500/18888	3.32E-05	0.043842797	0.04319186	NISCH/FGD2/PLEKHG7/MCF2L/CCDC88C/SRGAP2/DENND1A/DOK1/DOCK5/ABL2/PREX2/NUCB2/ARHGAP26/VAV3/LPAR6/RGL2/NOTCH2/STAMBP/PLD1/ARHGAP39/KIF14/ARHGAP15/ARHGEF28/RALGAPB/ARHGAP17/ITSN1/ARHGDIA/RDX/ARHGAP6/ARHGEF40/GABARAP/ARHGEF10L/DOCK2/LZTR1/RALGAPA2/MYOC/FGD5/ARHGAP35/RALGPS1/RAB9B/ADGRG1/USP50/KNDC1/ARHGAP27/IQGAP3/PRAG1/TGM2/LIMK1/KALRN/DAB2IP/COL3A1/DEF6/PIK3CB/PLXNB1/KSR2/IQSEC2/RTKN/ARHGEF10/DOK2/…	96	BP
GO:0018230	peptidyl-L-cysteine S-palmitoylation	11/2433	23/18888	4.82E-05	0.043842797	0.04319186	ZDHHC8/ZDHHC21/ZDHHC19/ZDHHC15/ZDHHC20/ZDHHC6/ZDHHC24/ZDHHC2/ZDHHC11B/ZDHHC11/ZDHHC14	11	BP
GO:0018231	peptidyl-S-diacylglycerol-L-cysteine biosynthetic process from peptidyl-cysteine	11/2433	23/18888	4.82E-05	0.043842797	0.04319186	ZDHHC8/ZDHHC21/ZDHHC19/ZDHHC15/ZDHHC20/ZDHHC6/ZDHHC24/ZDHHC2/ZDHHC11B/ZDHHC11/ZDHHC14	11	BP
GO:0060271	cilium assembly	77/2433	385/18888	4.84E-05	0.043842797	0.04319186	NISCH/AHI1/KIAA0753/ATAT1/PKHD1/VANGL2/CCDC57/MPHOSPH9/DNAAF8/FUZ/TMEM231/CEP250/CFAP69/FAM149B1/SPEF1/CFAP46/NEK1/HAP1/RP1L1/RAB11FIP3/GMNC/DNAH5/CDC14B/IQCB1/MKS1/CFAP65/DNAH8/KIF27/CDKL1/EVI5L/CC2D2B/ARHGAP35/RP1/FAM161A/DNAI3/ARMC2/TMEM250/CFAP54/CFAP73/CSNK1D/IFT74/ATXN10/CCDC13/HYDIN/DRC7/EHD2/DNAH7/RAB3IP/SPEF2/CPLANE1/CEP70/ODF2/CYLD/PLA2G3/TCTN1/TCHP/DCTN1/B9D1/DISC1/DZIP1L/IQCG/IFT140/I…	77	BP
GO:0006302	double-strand break repair	65/2433	312/18888	5.18E-05	0.043842797	0.04319186	DDX11/RAD51B/ACTR8/PML/SETX/KMT5A/HSF2BP/POLA1/UHRF1/SAMHD1/SPIRE1/RUVBL1/CSNK2A1/ACTL6B/SLF1/BCL7C/POGZ/LIG3/SFPQ/NSD2/ERCC6/ZSWIM7/BABAM2/ZMYND8/ATR/SHLD1/DNA2/UVRAG/NSMCE2/SLF2/RIF1/SETD2/EPC1/FUS/CHEK1/HMGB1/MBTD1/FAN1/TERB2/PBRM1/ING3/ATM/MCM8/TNKS1BP1/BCL7B/OGG1/CHD4/NIPBL/AUNIP/ZCWPW1/ABRAXAS1/RAD52/IFFO1/OTUB1/XRCC6/ACTB/DCLRE1C/CIB1/CHEK2/ARID1A/VPS72/PLK1/RECQL5/MCM3/BRIP1	65	BP
GO:0044782	cilium organization	81/2433	412/18888	5.80E-05	0.043842797	0.04319186	NISCH/AHI1/KIAA0753/ATAT1/PKHD1/VANGL2/CCDC57/MPHOSPH9/DNAAF8/FUZ/TMEM231/CEP250/CFAP69/FAM149B1/SPEF1/CFAP46/NEK1/HAP1/RP1L1/RAB11FIP3/GMNC/DNAH5/CDC14B/IQCB1/MKS1/CFAP65/DNAH8/KIF27/CDKL1/RTTN/EVI5L/CC2D2B/ARHGAP35/RP1/FAM161A/DNAI3/ARMC2/TMEM250/CFAP54/CFAP73/CSNK1D/IFT74/ATXN10/LCA5L/CCDC13/CCDC32/HYDIN/DRC7/EHD2/DNAH7/RAB3IP/SPEF2/CPLANE1/CEP70/ODF2/CYLD/PLA2G3/TCTN1/TCHP/DCTN1/B9D1/DISC1/DZ…	81	BP
GO:0042303	molting cycle	31/2433	118/18888	6.62E-05	0.043842797	0.04319186	EDA/TMEM79/FUZ/LHX2/TRPC4AP/WNT10A/FGFR2/ZDHHC21/ERCC2/ZMPSTE24/PTCH2/MSX2/WNT10B/TSKU/APCDD1/BCL2/KRT14/TERT/FA2H/DLX3/EGFR/COL6A1/PDGFA/FOXN1/KRT33B/NIPBL/SAV1/LDB1/SPINK5/LDB2/FOXQ1	31	BP
GO:0042633	hair cycle	31/2433	118/18888	6.62E-05	0.043842797	0.04319186	EDA/TMEM79/FUZ/LHX2/TRPC4AP/WNT10A/FGFR2/ZDHHC21/ERCC2/ZMPSTE24/PTCH2/MSX2/WNT10B/TSKU/APCDD1/BCL2/KRT14/TERT/FA2H/DLX3/EGFR/COL6A1/PDGFA/FOXN1/KRT33B/NIPBL/SAV1/LDB1/SPINK5/LDB2/FOXQ1	31	BP
GO:0090399	replicative senescence	9/2433	17/18888	8.82E-05	0.052531574	0.051751634	PLA2R1/CTC1/ATR/CHEK1/ATM/TERT/SERPINE1/CDKN1A/CHEK2	9	BP
GO:0006650	glycerophospholipid metabolic process	63/2433	307/18888	0.000105903	0.057370785	0.056518997	INPP4B/CETP/INPP4A/PIGG/DGKB/PLA2G15/PITPNM3/PNPLA7/MTMR10/GPLD1/GDPD3/INPP5B/PLD1/CDIPT/SERAC1/GPAT2/MPPE1/MTMR11/PIKFYVE/SOCS2/ALOX15/PLB1/PIGZ/UVRAG/TPTE2/PIP5K1A/PLA2G5/PGS1/PLA2G7/GDPD1/LPCAT4/ITPKC/FIG4/PIP4K2C/MBOAT1/PIK3CB/PLA1A/SLC27A1/PLA2G4D/PLA2G3/ATM/DGKE/PIGN/PIP5K1C/DPM1/PLA2G2A/ACP6/ABHD12/DGKD/PLCH2/PDGFA/TAMM41/PLCE1/ABHD12B/PLCB2/PLAAT1/PIGL/PLA2G4E/PGAP2/PI4KA/PTDSS2/PIGO/DPM2	63	BP
GO:0000098	sulfur amino acid catabolic process	7/2433	11/18888	0.000119787	0.059484318	0.058601151	TST/BLMH/MAT1A/FMO1/MTRR/LOC102724560/CBS	7	BP
GO:0010517	regulation of phospholipase activity	17/2433	52/18888	0.000176345	0.080833776	0.079633632	PLA2R1/ANXA8/ABL2/FLT1/ADRA1A/FGFR2/ESR1/ARHGAP6/PDGFRA/BICD1/PLA2G5/PDPK1/EGFR/LRP1/PLCB2/C5AR1/GNA15	17	BP
GO:0046488	phosphatidylinositol metabolic process	38/2433	164/18888	0.000198624	0.084542919	0.083287704	INPP4B/INPP4A/PIGG/PITPNM3/MTMR10/GPLD1/INPP5B/CDIPT/MPPE1/MTMR11/PIKFYVE/SOCS2/PIGZ/UVRAG/TPTE2/PIP5K1A/ITPKC/FIG4/PIP4K2C/PIK3CB/SLC27A1/PLA2G4D/PLA2G3/ATM/DGKE/PIGN/PIP5K1C/DPM1/PLCH2/PDGFA/PLCE1/PLCB2/PIGL/PLA2G4E/PGAP2/PI4KA/PIGO/DPM2	38	BP
GO:1901264	carbohydrate derivative transport	24/2433	88/18888	0.000229747	0.091270661	0.089915559	SLC35A2/RFT1/ABCC6/ABCG1/SLC19A1/CD47/GJB1/SLC29A3/VLDLR/SLC15A2/SLC25A16/ADCY10/SLC29A2/ABCC3/SLC35A3/LRRC8A/SLC29A1/SLC5A1/PLEKHA8/ABCC5/SLC35D2/SLC33A1/SLC10A7/SLC25A41	24	BP
GO:0051345	positive regulation of hydrolase activity	89/2433	482/18888	0.00025857	0.092133601	0.090765687	XDH/DDX11/MEFV/TBC1D10B/COL4A3/SRGAP2/TBC1D16/CASP9/ABL2/TBCK/PREX2/CCL3/GPLD1/TBC1D22A/FLT1/ADRA1A/FGFR2/RALGAPB/ACER2/NLRP12/SYK/ESR1/TBC1D2/RIPK2/APH1A/ARHGAP6/PDGFRA/EVI5L/RALGAPA2/RALGPS1/PIP5K1A/BCL2L13/USP50/CARD8/PLA2G5/ARHGAP27/MTCH1/PTPA/TGM2/CALM3/TBC1D8/CTSK/HMGB1/SOX7/NDEL1/NCSTN/CASP10/PLXNB1/PDPK1/ARHGEF10/RAPGEF1/RASGRP1/MTSS2/LGALS9/DOCK10/CLEC7A/EPHA2/DOCK6/EGFR/ARAP1/CRADD/RANG…	89	BP
GO:0170044	non-proteinogenic amino acid catabolic process	9/2433	19/18888	0.000262841	0.092133601	0.090765687	DAO/SARDH/KYNU/BLMH/DDO/KYAT1/MTRR/LOC102724560/CBS	9	BP
GO:0016197	endosomal transport	58/2433	289/18888	0.000356578	0.11267376	0.111000885	TBC1D10B/SNAP25/VPS37C/GRIP2/TINAGL1/DENND1A/EPS15L1/ANXA8/SNX17/RBSN/VPS37A/LYST/CHMP1A/HEATR5B/WASHC4/UBXN6/LEPROT/ITSN1/TBC1D23/DPY30/RAB11FIP3/WDR91/RDX/PIKFYVE/REPS2/VPS37B/AP3D1/ITSN2/RAB9B/BAIAP3/SLC66A2/TMEM50B/SNX33/VPS53/EIPR1/EHD2/ERC1/PLA2G3/TRAPPC10/EPG5/WASHC2C/WASHC2A/ZFYVE16/ZDHHC2/DCTN1/ALS2CL/DENND2A/DIAPH3/STX5/UBE2O/CLEC16A/WDR81/ARFRP1/PLA2G4E/RAB7B/SNX12/RAB17/BLTP3B	58	BP
GO:0006497	protein lipidation	25/2433	96/18888	0.000373852	0.11267376	0.111000885	PIGG/ATG7/ZDHHC8/ZDHHC21/ATG101/MPPE1/ZDHHC19/ZDHHC15/ZDHHC20/PIGZ/HHATL/ZDHHC6/IRGM/UGCG/ZDHHC24/PIGN/DPM1/ZDHHC2/ZDHHC11B/PIGL/ZDHHC11/PGAP2/ZDHHC14/PIGO/DPM2	25	BP
GO:0018345	protein palmitoylation	12/2433	32/18888	0.000378163	0.11267376	0.111000885	ZDHHC8/ZDHHC21/ZDHHC19/ZDHHC15/ZDHHC20/HHATL/ZDHHC6/ZDHHC24/ZDHHC2/ZDHHC11B/ZDHHC11/ZDHHC14	12	BP
GO:0048499	synaptic vesicle membrane organization	11/2433	28/18888	0.000413728	0.11740034	0.115657289	SNAP25/STX1A/SYP/DOC2B/GRIK5/AP3D1/SNAP47/SYNGR2/PRRT2/STX3/CPLX1	11	BP
GO:0022616	DNA strand elongation	13/2433	37/18888	0.000456743	0.123714939	0.121878135	RFC3/ACTR8/POLA1/RUVBL1/POLD3/LIG3/INO80E/UCHL5/DNA2/LIG1/TERT/MCRS1/MCM3	13	BP
GO:0006352	DNA-templated transcription initiation	41/2433	189/18888	0.000498514	0.129158347	0.127240724	POLR3H/BDP1/ZNF451/TAF8/TAF4/SETX/GTF3C5/MED15/DPY30/MORC1/ERCC6/ESR1/PHF2/BAZ2A/RBBP5/MED9/THRA/FAM47E/ATF7IP/E2F3/WNT10B/TFB1M/MED27/HMGB1/GTF2F1/MED11/CCNH/NAT14/TAF11/GTF2E1/MACROH2A1/FOSL1/TAF1L/GTF2B/NKX2-5/ARID1A/VPS72/HNF1B/CTCFL/MAZ/MED8	41	BP
GO:0006282	regulation of DNA repair	45/2433	215/18888	0.000620203	0.15399133	0.15170501	DDX11/ACTR8/PML/TAF4/KMT5A/SPIRE1/RUVBL1/ACTL6B/SLF1/BCL7C/NSD2/INO80E/ERCC6/UCHL5/BABAM2/NPAS2/BARD1/ATR/SUPT3H/SHLD1/SLF2/RIF1/SETD2/EPC1/FUS/CHEK1/HMGB1/MBTD1/PRKCG/PBRM1/ING3/EGFR/BCL7B/OGG1/AUNIP/ZCWPW1/MCRS1/ABRAXAS1/TAF5L/RAD52/OTUB1/ACTB/ARID1A/VPS72/RECQL5	45	BP
GO:0001942	hair follicle development	24/2433	94/18888	0.000661044	0.155090225	0.152787589	EDA/TMEM79/FUZ/LHX2/TRPC4AP/WNT10A/FGFR2/ZDHHC21/ERCC2/ZMPSTE24/MSX2/WNT10B/APCDD1/BCL2/DLX3/EGFR/COL6A1/PDGFA/FOXN1/SAV1/LDB1/SPINK5/LDB2/FOXQ1	24	BP
GO:0045494	photoreceptor cell maintenance	14/2433	43/18888	0.000676682	0.155090225	0.152787589	RP1L1/ERCC6/NPHP4/IQCB1/CLRN1/RP1/USH1G/ESRRB/CDHR1/ADGRV1/USH1C/CIB2/RHO/PROM1	14	BP
GO:0006691	leukotriene metabolic process	12/2433	34/18888	0.000717336	0.158318795	0.155968225	SYK/DPEP2/PLA2G5/MGST2/CYP4A11/CPA1/GGTA1/GGT5/GGT7/MAPKAPK2/ALOX5AP/GGT6	12	BP
GO:0045739	positive regulation of DNA repair	30/2433	129/18888	0.000831742	0.177012527	0.17438441	DDX11/ACTR8/SPIRE1/RUVBL1/ACTL6B/SLF1/BCL7C/INO80E/ERCC6/UCHL5/BABAM2/NPAS2/SHLD1/SLF2/RIF1/EPC1/FUS/HMGB1/MBTD1/PRKCG/PBRM1/ING3/EGFR/BCL7B/ZCWPW1/MCRS1/ABRAXAS1/ACTB/ARID1A/VPS72	30	BP
GO:0042158	lipoprotein biosynthetic process	25/2433	102/18888	0.000983504	0.182795855	0.180081872	PIGG/ATG7/ZDHHC8/ZDHHC21/ATG101/MPPE1/ZDHHC19/ZDHHC15/ZDHHC20/PIGZ/HHATL/ZDHHC6/IRGM/UGCG/ZDHHC24/PIGN/DPM1/ZDHHC2/ZDHHC11B/PIGL/ZDHHC11/PGAP2/ZDHHC14/PIGO/DPM2	25	BP
GO:0000077	DNA damage checkpoint signaling	29/2433	125/18888	0.001047526	0.182795855	0.180081872	TAOK2/MUC1/CEP63/PML/CDC14B/ERCC6/CDK5RAP3/TELO2/TIPRL/BABAM2/BARD1/ATR/PTPN11/WAC/CHEK1/FZR1/ATM/TTI1/PPP1R10/CRADD/MAPK14/XPC/FBXO4/CCAR2/ABRAXAS1/CDKN1A/CHEK2/PLK1/BRIP1	29	BP
GO:0022404	molting cycle process	24/2433	97/18888	0.001067544	0.182795855	0.180081872	EDA/TMEM79/FUZ/LHX2/TRPC4AP/WNT10A/FGFR2/ZDHHC21/ERCC2/ZMPSTE24/MSX2/WNT10B/APCDD1/BCL2/DLX3/EGFR/COL6A1/PDGFA/FOXN1/SAV1/LDB1/SPINK5/LDB2/FOXQ1	24	BP
GO:0022405	hair cycle process	24/2433	97/18888	0.001067544	0.182795855	0.180081872	EDA/TMEM79/FUZ/LHX2/TRPC4AP/WNT10A/FGFR2/ZDHHC21/ERCC2/ZMPSTE24/MSX2/WNT10B/APCDD1/BCL2/DLX3/EGFR/COL6A1/PDGFA/FOXN1/SAV1/LDB1/SPINK5/LDB2/FOXQ1	24	BP
GO:0035082	axoneme assembly	24/2433	97/18888	0.001067544	0.182795855	0.180081872	NISCH/DNAAF8/CFAP69/SPEF1/CFAP46/RP1L1/DNAH5/CFAP65/DNAH8/RP1/DNAI3/ARMC2/CFAP73/HYDIN/DRC7/DNAH7/SPEF2/PLA2G3/IQCG/DNAI4/SPACA9/CFAP100/CPLANE2/DRC1	24	BP
GO:0032088	negative regulation of NF-kappaB transcription factor activity	21/2433	81/18888	0.001131197	0.182795855	0.180081872	PKHD1/SETD6/NLRC3/NLRP12/ADORA3/MAP2K5/CDK5RAP3/CARD8/DAB2IP/TRIM37/NLRC5/CYLD/NWD1/ZC3H12A/TRAF3/PRMT2/CACTIN/BRMS1/AIM2/CHUK/RBCK1	21	BP
GO:0001895	retina homeostasis	16/2433	55/18888	0.001152061	0.182795855	0.180081872	WHRN/RP1L1/VSTM4/ERCC6/NPHP4/IQCB1/CLRN1/RP1/USH1G/ESRRB/CDHR1/ADGRV1/USH1C/CIB2/RHO/PROM1	16	BP
GO:0019372	lipoxygenase pathway	6/2433	11/18888	0.001174805	0.182795855	0.180081872	ALOXE3/ALOX15/HPGD/GPX1/PLA2G3/ALOX5AP	6	BP
GO:0007605	sensory perception of sound	35/2433	161/18888	0.001186952	0.182795855	0.180081872	COL4A3/TMEM63B/CHD7/WHRN/MYO3A/SLC26A5/OTOS/TMPRSS3/CLRN1/CCDC50/LOXHD1/SERPINB6/AXIN1/CACNA1D/SPTBN4/POU4F2/USH1G/COL11A2/PAX3/ADGRV1/GPX1/USH1C/MYH14/LARGE1/DIAPH3/ATP6V1B1/NIPBL/CLIC5/TIMM10/PDZD7/GRAP/MBP/CDC14A/ANKRD24/KCNQ4	35	BP
GO:0050954	sensory perception of mechanical stimulus	39/2433	185/18888	0.001195893	0.182795855	0.180081872	COL4A3/TMEM63B/CHD7/WHRN/MYO3A/SLC26A5/OTOS/TMPRSS3/CLRN1/CCDC50/LOXHD1/SERPINB6/AXIN1/CACNA1D/SPTBN4/POU4F2/USH1G/COL11A2/PAX3/ADGRV1/GPX1/USH1C/CXCL12/MYH14/COL6A1/LARGE1/DIAPH3/ATP6V1B1/NIPBL/CLIC5/TIMM10/PIEZO2/PDZD7/GRAP/TMEM120A/MBP/CDC14A/ANKRD24/KCNQ4	39	BP
GO:0001578	microtubule bundle formation	29/2433	126/18888	0.001196348	0.182795855	0.180081872	NISCH/MTCL1/DNAAF8/CFAP69/SPEF1/CFAP46/RP1L1/DNAH5/CFAP65/DNAH8/RP1/DNAI3/ARMC2/CFAP73/HYDIN/DRC7/CDK5RAP2/DNAH7/SPEF2/TPPP3/PLA2G3/IQCG/NCKAP5L/DNAI4/SPACA9/CFAP100/PLK1/CPLANE2/DRC1	29	BP
GO:2000779	regulation of double-strand break repair	30/2433	132/18888	0.001232816	0.183658828	0.180932032	DDX11/PML/KMT5A/SPIRE1/RUVBL1/ACTL6B/SLF1/BCL7C/NSD2/ERCC6/ATR/SHLD1/SLF2/RIF1/SETD2/EPC1/FUS/CHEK1/MBTD1/PBRM1/ING3/BCL7B/OGG1/AUNIP/ZCWPW1/OTUB1/ACTB/ARID1A/VPS72/RECQL5	30	BP
GO:0051056	regulation of small GTPase mediated signal transduction	58/2433	304/18888	0.001298478	0.184857795	0.182113199	FGD2/MCF2L/SRGAP2/DENND1A/ABL2/PREX2/ARHGAP26/VAV3/LPAR6/RGL2/NOTCH2/STAMBP/ARHGAP39/KIF14/ARHGAP15/ARHGEF28/RALGAPB/ARHGAP17/ITSN1/ARHGDIA/RDX/ARHGAP6/ARHGEF40/GABARAP/ARHGEF10L/DOCK2/LZTR1/RALGAPA2/MYOC/FGD5/ARHGAP35/RALGPS1/ADGRG1/ARHGAP27/PRAG1/TGM2/KALRN/DAB2IP/COL3A1/DEF6/PIK3CB/PLXNB1/IQSEC2/ARHGEF10/RASGRP1/ARAP1/KCTD10/FBP1/ARHGEF11/PLEKHG4/SYDE2/FBXO8/ECT2/MCF2/ARHGEF3/ARHGEF1/RASAL1/FL…	58	BP
GO:0043087	regulation of GTPase activity	57/2433	298/18888	0.001337032	0.184857795	0.182113199	FGD2/TBC1D10B/PTK2/SRGAP2/PLXNA4/TBC1D16/TBCK/PREX2/CCL3/VAV3/TBC1D22A/ARHGAP15/RALGAPB/RDX/TBC1D2/EVI5L/RALGAPA2/FGD5/RALGPS1/PIP5K1A/ARHGAP27/TGM2/DAB2IP/TBC1D8/PLXNC1/ADAP2/NDEL1/PLXNB1/ARHGEF10/RAPGEF1/RASGRP1/MTSS2/DOCK10/EPHA2/DOCK6/ARAP1/ALS2CL/RANGAP1/TBC1D3D/RGS9/GPSM1/PLXNA3/AGAP4/RGS6/RALGDS/SYDE2/ECT2/RAPGEFL1/RGL4/ASAP3/AGAP3/NTRK3/TBC1D2B/CCL18/DOCK7/LRCH1/TBC1D9B	57	BP
GO:0047496	vesicle transport along microtubule	14/2433	46/18888	0.001425539	0.184857795	0.182113199	PRKCZ/AP3B2/HAP1/BORCS5/FYCO1/AP3M1/AP3D1/DTNBP1/NDE1/NDEL1/RASGRP1/TRAK1/MAP2/KIF3A	14	BP
GO:0006658	phosphatidylserine metabolic process	9/2433	23/18888	0.001434903	0.184857795	0.182113199	PLA2G15/LPCAT4/MBOAT1/PLA1A/SLC27A1/PLA2G3/ABHD12/ABHD12B/PTDSS2	9	BP
GO:1901987	regulation of cell cycle phase transition	81/2433	455/18888	0.001449677	0.184857795	0.182113199	NEK10/CTDSP1/TAOK2/RAD51B/MUC1/CEP63/PML/DBF4B/DLG1/CTC1/RBL1/CHFR/BUB3/ZNF16/SIX3/ACTL6B/KIF14/BCL7C/ZFYVE19/ANAPC4/CDC14B/ERCC6/CDK5RAP3/RDX/TELO2/TIPRL/BABAM2/ERCC2/BRD4/BARD1/ATR/UBE2E2/GFI1B/DNA2/NSMCE2/USP50/PTPN11/ANAPC7/PAF1/WAC/USP44/WNT10B/CDK5RAP2/CHEK1/FZR1/BCL2/PBRM1/ATM/ING4/TTI1/ANKRD17/TERT/PPP1R10/EGFR/CDC16/BCL7B/CRADD/CCNH/MAPK14/PRMT2/XPC/FBXO4/CCAR2/CDC20/CACNB4/UBE2C/ABRAXAS…	81	BP
GO:0006271	DNA strand elongation involved in DNA replication	7/2433	15/18888	0.001458016	0.184857795	0.182113199	RFC3/POLA1/POLD3/LIG3/DNA2/LIG1/MCM3	7	BP
GO:0010457	centriole-centriole cohesion	7/2433	15/18888	0.001458016	0.184857795	0.182113199	CEP250/CNTLN/RTTN/NIN/ODF2/DCTN1/KIF3A	7	BP
GO:0031570	DNA integrity checkpoint signaling	30/2433	134/18888	0.001585325	0.196216932	0.193303686	TAOK2/MUC1/CEP63/PML/CDC14B/ERCC6/CDK5RAP3/TELO2/TIPRL/BABAM2/BARD1/ATR/DNA2/PTPN11/WAC/CHEK1/FZR1/ATM/TTI1/PPP1R10/CRADD/MAPK14/XPC/FBXO4/CCAR2/ABRAXAS1/CDKN1A/CHEK2/PLK1/BRIP1	30	BP
GO:0008360	regulation of cell shape	31/2433	140/18888	0.001613464	0.196216932	0.193303686	FGD2/TAOK2/PTK2/PLXNA4/DLG1/SLC26A5/FBLIM1/CCL3/ARHGAP15/ATP10A/RDX/FGD5/ARHGAP35/ZMPSTE24/CFDP1/PRAG1/FN1/PLXNC1/PLXNB1/LIMD1/TPM1/C15orf62/STRIP2/LST1/ARAP1/FMNL3/MYH14/PLXNA3/FAM171A1/SEPTIN7/RHOJ	31	BP
GO:0090630	activation of GTPase activity	24/2433	100/18888	0.00167376	0.199478708	0.196517034	TBC1D10B/TBC1D16/TBCK/TBC1D22A/RALGAPB/TBC1D2/EVI5L/RALGAPA2/PIP5K1A/TBC1D8/ARHGEF10/RASGRP1/MTSS2/EPHA2/RANGAP1/TBC1D3D/AGAP4/SYDE2/ECT2/AGAP3/NTRK3/TBC1D2B/DOCK7/TBC1D9B	24	BP
GO:0046486	glycerolipid metabolic process	72/2433	400/18888	0.001921366	0.224498474	0.22116533	INPP4B/CETP/MOGAT2/INPP4A/PIGG/LIPG/DGKB/PLA2G15/PITPNM3/PNPLA7/MTMR10/GPLD1/DDHD2/GDPD3/SREBF1/INPP5B/PLD1/CDIPT/SERAC1/GPAT2/MPPE1/MTMR11/PIKFYVE/SOCS2/ALOX15/PLB1/PIGZ/UVRAG/TPTE2/PIP5K1A/PTPN11/PLA2G5/PGS1/PLA2G7/GDPD1/LPCAT4/ITPKC/FIG4/PIP4K2C/MBOAT1/PIK3CB/PLA1A/SLC27A1/GPX1/DAGLA/PLA2G4D/PLA2G3/ATM/DGKE/PIGN/PIP5K1C/DPM1/PLA2G2A/ACP6/ABHD12/AGMO/DGKD/PLCH2/PDGFA/TAMM41/PLCE1/ABHD12B/PLCB2/…	72	BP
GO:0031145	anaphase-promoting complex-dependent catabolic process	9/2433	24/18888	0.002035941	0.233310958	0.229846974	CDC27/ANAPC4/ANAPC7/FZR1/CDC20B/CDC16/CDC20/UBE2C/PLK1	9	BP
GO:0006906	vesicle fusion	27/2433	119/18888	0.002158487	0.239354021	0.235800315	GOSR2/VAMP1/SNAP25/STX1A/DOC2B/GRIK5/SEPTIN8/CHMP1A/VAV3/PLEKHM1/VAMP8/PIKFYVE/UVRAG/PLA2G5/SNAP47/TGFBRAP1/PRRT2/SPG11/SYT7/STX3/VIPAS39/CPLX1/DIAPH3/STX5/TSNARE1/RAB7B/CPLANE2	27	BP
GO:0010518	positive regulation of phospholipase activity	13/2433	43/18888	0.002230274	0.239354021	0.235800315	ABL2/FLT1/ADRA1A/FGFR2/ESR1/ARHGAP6/PDGFRA/PLA2G5/PDPK1/EGFR/PLCB2/C5AR1/GNA15	13	BP
GO:0098742	cell-cell adhesion via plasma-membrane adhesion molecules	53/2433	279/18888	0.002249637	0.239354021	0.235800315	FAT2/IL1RN/PCDHGA1/PCDHGA2/PCDHGA3/PCDHGB1/PCDHGA4/PCDHGB2/PCDHGA5/PCDHGB3/PCDHGA6/PCDHGA7/PCDHGB4/PCDHGA8/PCDHGB5/PCDHGA9/PCDHGB6/PCDHGA10/PCDHGB7/PCDHGA11/PCDHGA12/PCDHGC3/PCDHGC4/PCDHGC5/CDH5/MDGA1/TENM1/NTNG2/IL1RAP/MAP2K5/CDH18/NPTN/CDH8/PCDH18/CDH24/CD177/KIRREL3/CDHR5/PIK3CB/CDHR1/CDH22/PTPRM/SDK2/FAT3/PVR/MAPK14/CDHR4/CLSTN3/MBP/MAPK7/CPLANE2/ATP2C1/ROBO4	53	BP
GO:0060191	regulation of lipase activity	18/2433	69/18888	0.002300494	0.239354021	0.235800315	PLA2R1/ANXA8/ABL2/FLT1/ADRA1A/FGFR2/ESR1/ARHGAP6/PDGFRA/BICD1/PLA2G5/PDPK1/EGFR/LRP1/PLCB2/C5AR1/RHOC/GNA15	18	BP
GO:0006367	transcription initiation at RNA polymerase II promoter	32/2433	149/18888	0.002306115	0.239354021	0.235800315	ZNF451/TAF8/TAF4/MED15/DPY30/ERCC6/ESR1/PHF2/RBBP5/MED9/THRA/FAM47E/ATF7IP/E2F3/WNT10B/MED27/HMGB1/GTF2F1/MED11/CCNH/TAF11/GTF2E1/MACROH2A1/TAF1L/GTF2B/NKX2-5/ARID1A/VPS72/HNF1B/CTCFL/MAZ/MED8	32	BP
GO:0043588	skin development	59/2433	318/18888	0.002329675	0.239354021	0.235800315	EDA/KRT76/JUP/TMEM79/KRT7/ALOXE3/FUZ/KRT86/LHX2/TRPC4AP/MACROH2A2/WNT10A/FGFR2/ZDHHC21/LCE1B/PAX6/LATS1/ERCC2/PIP5K1A/ZMPSTE24/IFT74/PTCH2/MSX2/SLC2A10/WNT10B/GJB3/COL3A1/ATP8A2/UGCG/SPRR4/APCDD1/BCL2/ACER1/KRT14/EPHA2/FA2H/DLX3/EGFR/COL6A1/PDGFA/FOXN1/SAV1/LDB1/SPINK5/MACROH2A1/LDB2/CDKN1A/FOXQ1/KRT6C/ADAMTS2/ASCL4/OVOL1/KRT10/CDSN/COL1A2/ASPRV1/LIPN/SPRR2D/KRTAP6-3	59	BP
GO:0046475	glycerophospholipid catabolic process	11/2433	34/18888	0.002644864	0.267131229	0.263165113	PLA2G15/PNPLA7/GDPD3/PLB1/PLA2G5/PLA2G7/GDPD1/PLA2G4D/ABHD12/ABHD12B/PLA2G4E	11	BP
GO:0090174	organelle membrane fusion	27/2433	121/18888	0.002775041	0.275607863	0.271515894	GOSR2/VAMP1/SNAP25/STX1A/DOC2B/GRIK5/SEPTIN8/CHMP1A/VAV3/PLEKHM1/VAMP8/PIKFYVE/UVRAG/PLA2G5/SNAP47/TGFBRAP1/PRRT2/SPG11/SYT7/STX3/VIPAS39/CPLX1/DIAPH3/STX5/TSNARE1/RAB7B/CPLANE2	27	BP
GO:0007018	microtubule-based movement	75/2433	426/18888	0.002858161	0.279209484	0.275064042	SLC9C1/NEK10/TMEM232/QRICH2/PRKCZ/C2CD6/FUZ/KLC2/AP3B2/CFAP69/GARIN2/KIF6/SPEF1/INPP5B/KIF21B/CFAP46/ADCY3/HAP1/KIF14/BORCS5/KIF9/DNAH5/NPHP4/ADCY10/DNAH12/CFAP65/FYCO1/DNAH8/KIF27/AP3M1/BICD1/AP3D1/DNAI3/ARMC2/CFAP54/CFAP73/DTNBP1/NDE1/IFT74/DYNLT5/LCA5L/KIF12/DPCD/HYDIN/DRC7/SEPTIN4/SPG11/DNAH7/CATSPER2/NDEL1/SPEF2/RASGRP1/PLA2G3/TRAK1/DNAH14/AGTPBP1/KIF17/ARMC3/KIF18B/IQCG/UXT/IFT140/DYNLT2/IF…	75	BP
GO:0071277	cellular response to calcium ion	21/2433	87/18888	0.00293658	0.282243226	0.278052742	SYT15/GPLD1/ADCY1/CAMK2D/ALOX15/CPNE7/CPNE5/ITPKC/CPNE4/NCSTN/SYT7/ADGRV1/CPNE2/ACER1/BRAF/ECT2/ADD1/CHP2/CARF/ALOX5AP/RASAL1	21	BP
GO:0099518	vesicle cytoskeletal trafficking	16/2433	60/18888	0.003099288	0.293153291	0.288800824	PRKCZ/AP3B2/HAP1/BORCS5/FYCO1/AP3M1/PPFIA2/AP3D1/DTNBP1/NDE1/MYO19/NDEL1/RASGRP1/TRAK1/MAP2/KIF3A	16	BP
GO:0019370	leukotriene biosynthetic process	8/2433	21/18888	0.003211856	0.299053941	0.294613866	SYK/PLA2G5/MGST2/GGTA1/GGT5/GGT7/ALOX5AP/GGT6	8	BP
GO:0000132	establishment of mitotic spindle orientation	11/2433	35/18888	0.003414825	0.306289054	0.30174156	PKHD1/MCPH1/PAX6/ANKFN1/GPSM2/NDE1/CDK5RAP2/NDEL1/DCTN1/GPSM1/PLK1	11	BP
GO:0030199	collagen fibril organization	17/2433	66/18888	0.003469349	0.306289054	0.30174156	ADAMTS12/FMOD/LOXL1/FKBP10/ADAMTS7/COL3A1/COL11A2/VIPAS39/SERPINF2/LOXL2/COL28A1/ADAMTS14/COL6A1/CHADL/TLL1/ADAMTS2/COL1A2	17	BP
GO:0060338	regulation of type I interferon-mediated signaling pathway	13/2433	45/18888	0.003478629	0.306289054	0.30174156	ZBP1/SAMHD1/PTPN11/NLRC5/EIF4E2/TRIM41/CACTIN/USP18/MMP12/IRF3/TRIM6/OAS1/TTLL12	13	BP
GO:0052652	cyclic purine nucleotide metabolic process	12/2433	40/18888	0.00349516	0.306289054	0.30174156	PDE4D/PDE5A/ADCY1/ADCY3/ADCY10/GUCY1A1/NPPA/EPHA2/CACNB4/AMPD2/GUCY2D/NPR1	12	BP
GO:0006644	phospholipid metabolic process	68/2433	383/18888	0.003546571	0.306290119	0.301742608	INPP4B/CETP/SGMS1/INPP4A/PIGG/LIPG/DGKB/PLA2G15/PITPNM3/PNPLA7/MTMR10/GPLD1/GDPD3/INPP5B/PLD1/CDIPT/PLPP1/SERAC1/GPAT2/MPPE1/MTMR11/PIKFYVE/SOCS2/ALOX15/PLB1/PIGZ/UVRAG/TPTE2/PIP5K1A/PLA2G5/PGS1/PLA2G7/GDPD1/LPCAT4/ITPKC/FIG4/PIP4K2C/MBOAT1/PIK3CB/PLA1A/SLC27A1/PLA2G4D/PLA2G3/ATM/DGKE/PIGN/PIP5K1C/DPM1/PLA2G2A/ACP6/MVK/ABHD12/DGKD/PLCH2/PROCA1/PDGFA/TAMM41/PLCE1/ABHD12B/PLCB2/PLAAT1/PIGL/PLA2G4E/…	68	BP
GO:0016050	vesicle organization	66/2433	371/18888	0.003837658	0.326694362	0.321843908	GOSR2/VAMP1/SNAP25/VPS37C/TMEM9/HPS1/GOLPH3L/STX1A/SYP/DOC2B/GRIK5/ANXA8/VPS37A/AP3B2/SEPTIN8/CD34/LYST/CHMP1A/VAV3/TRAPPC9/AP1S2/WASHC4/PLEKHM1/ZPBP/VAMP8/ZPBP2/DNM3/PIKFYVE/CCDC136/ZDHHC15/AP3M1/SNX19/DLG4/VPS37B/PREB/AP3D1/ZDHHC20/UVRAG/USP50/PLA2G5/SNAP47/BAIAP3/DTNBP1/CSNK1D/TGFBRAP1/SNX33/PRRT2/SPG11/SEC23B/SYT7/STX3/VIPAS39/RNASEK/BCL2/PLA2G3/TRAPPC10/CPLX1/TRAPPC1/ZFYVE16/ATP6V1G2/DIAPH3/…	66	BP
GO:0034204	lipid translocation	15/2433	56/18888	0.003934048	0.32699327	0.322138378	RFT1/SLC4A1/ABCG1/XKR6/ATP10A/ABCB4/SLC66A2/ATP11C/ATP8B4/ATP8A2/ATP11A/ATG9B/XKR9/ATG9A/ATP9B	15	BP
GO:0015748	organophosphate ester transport	32/2433	154/18888	0.003950917	0.32699327	0.322138378	PRELID2/CETP/ABCC6/SLC4A1/PITPNM3/ABCG1/SLC19A1/CD47/GJB1/XKR6/SLC25A16/ATP10A/ABCB4/ADCY10/CERT1/ABCC11/SLC66A2/ATP11C/ATP8B4/LRRC8A/ATP8A2/ATP11A/PLEKHA8/EPG5/ABCC5/ATG9B/SLC33A1/XKR9/ATG9A/SLC25A41/ESYT1/ATP9B	32	BP
GO:0050772	positive regulation of axonogenesis	19/2433	78/18888	0.004073588	0.332527586	0.327590526	PLXNA4/TRPV2/MAP6/RUFY3/ADCY10/ZFYVE27/POU4F2/NIN/LIMK1/FN1/PLXNC1/PLXNB1/TRAK1/BRAF/CXCL12/SEMA7A/RND2/DISC1/PLXNA3	19	BP
GO:0021799	cerebral cortex radially oriented cell migration	11/2433	36/18888	0.00435429	0.342814434	0.337724645	SRGAP2/MDGA1/CCDC141/ADGRG1/DAB2IP/COL3A1/NDEL1/DIXDC1/CDK5R2/DISC1/BMERB1	11	BP
GO:1900274	regulation of phospholipase C activity	11/2433	36/18888	0.00435429	0.342814434	0.337724645	ABL2/FLT1/ADRA1A/ESR1/ARHGAP6/PDGFRA/BICD1/EGFR/PLCB2/C5AR1/GNA15	11	BP
GO:0009187	cyclic nucleotide metabolic process	12/2433	41/18888	0.004372193	0.342814434	0.337724645	PDE4D/PDE5A/ADCY1/ADCY3/ADCY10/GUCY1A1/NPPA/EPHA2/CACNB4/AMPD2/GUCY2D/NPR1	12	BP
GO:0006661	phosphatidylinositol biosynthetic process	28/2433	131/18888	0.004475623	0.346366714	0.341224184	INPP4B/INPP4A/PIGG/PITPNM3/CDIPT/MPPE1/PIKFYVE/SOCS2/PIGZ/UVRAG/TPTE2/PIP5K1A/ITPKC/FIG4/PIP4K2C/PIK3CB/SLC27A1/ATM/DGKE/PIGN/PIP5K1C/DPM1/PDGFA/PIGL/PGAP2/PI4KA/PIGO/DPM2	28	BP
GO:0006836	neurotransmitter transport	40/2433	206/18888	0.004938253	0.349060812	0.343878282	CADPS/SNAP25/MCTP1/STX1A/SYP/DOC2B/GFAP/GRIK5/SLC1A6/SLC29A3/KCNMB4/SLC6A9/SLC6A13/PTPRN2/SLC1A7/SLC29A2/PPFIA2/SLC6A2/SNAP47/BAIAP3/DTNBP1/DYSF/PRRT2/NRXN2/SLC6A16/SYT7/SLC29A1/STX3/PRKCG/BRAF/PIP5K1C/CPLX1/ASIC1/SLC6A12/SLC6A6/CACNB4/SYNGR3/NAPA/ADORA2A/RPH3AL	40	BP
GO:2000781	positive regulation of double-strand break repair	20/2433	85/18888	0.004968264	0.349060812	0.343878282	DDX11/SPIRE1/RUVBL1/ACTL6B/SLF1/BCL7C/ERCC6/SHLD1/SLF2/RIF1/EPC1/FUS/MBTD1/PBRM1/ING3/BCL7B/ZCWPW1/ACTB/ARID1A/VPS72	20	BP
GO:0007265	Ras protein signal transduction	26/2433	120/18888	0.004982484	0.349060812	0.343878282	DOK1/RGL2/NOTCH2/STAMBP/PLD1/LZTR1/RALGPS1/USP50/IQGAP3/DAB2IP/KSR2/DOK2/RAPGEF1/RASGRP1/KSR1/FBP1/PLCE1/RALGDS/SYDE2/RAPGEFL1/CDKN1A/RGL4/GRAP/RASAL1/ADRA2A/FLCN	26	BP
GO:0030838	positive regulation of actin filament polymerization	14/2433	52/18888	0.004998397	0.349060812	0.343878282	PRKCE/FCHSD1/DLG1/TENM1/CCR7/ALOX15/FER/C15orf62/WASHC2C/LMOD1/ARPC2/FCHSD2/EVL/PFN1	14	BP
GO:0035771	interleukin-4-mediated signaling pathway	5/2433	10/18888	0.005073646	0.349060812	0.343878282	JAK3/PARP14/STAT6/IL2RG/STAT5A	5	BP
GO:0048733	sebaceous gland development	5/2433	10/18888	0.005073646	0.349060812	0.343878282	KRT76/WNT10A/ZDHHC21/ACER1/FA2H	5	BP
GO:0030812	negative regulation of nucleotide catabolic process	7/2433	18/18888	0.005078853	0.349060812	0.343878282	SLC4A1/PPARA/CBFA2T3/FBP1/PRKACA/PFKFB1/FLCN	7	BP
GO:0033122	negative regulation of purine nucleotide catabolic process	7/2433	18/18888	0.005078853	0.349060812	0.343878282	SLC4A1/PPARA/CBFA2T3/FBP1/PRKACA/PFKFB1/FLCN	7	BP
GO:0045820	negative regulation of glycolytic process	7/2433	18/18888	0.005078853	0.349060812	0.343878282	SLC4A1/PPARA/CBFA2T3/FBP1/PRKACA/PFKFB1/FLCN	7	BP
GO:0046339	diacylglycerol metabolic process	9/2433	27/18888	0.005096206	0.349060812	0.343878282	MOGAT2/DGKB/PLA2G15/PLB1/PGS1/DAGLA/DGKE/DGKD/PLCE1	9	BP
GO:0000910	cytokinesis	37/2433	188/18888	0.005326517	0.354713515	0.349447059	SEPTIN1/SEPTIN3/PRKCE/DCDC1/SEPTIN8/LZTS2/CHMP1A/SPIRE1/STAMBP/KIF14/ZFYVE19/RAB11FIP3/CDC14B/EXOC2/TTC19/UVRAG/TMEM250/ANXA11/SNX33/IQGAP3/SETD2/SEPTIN4/CALM3/MYO19/TRIM36/RTKN/EXOC6/EXOC3/ECT2/CSPP1/BIN3/PLK1/CDC14A/JTB/SEPTIN7/RHOC/FLCN	37	BP
GO:0042770	signal transduction in response to DNA damage	37/2433	188/18888	0.005326517	0.354713515	0.349447059	TAOK2/PLA2R1/MUC1/CEP63/PML/CASP9/KMT5A/ACER2/CDC14B/ERCC6/CDK5RAP3/TELO2/TIPRL/BABAM2/BARD1/ATR/PTPN11/ZMPSTE24/WAC/CHEK1/FZR1/ATM/ING4/TTI1/PPP1R10/CRADD/MAPK14/XPC/FBXO4/CCAR2/ABRAXAS1/CDKN1A/CD44/WNT1/CHEK2/PLK1/BRIP1	37	BP
GO:0090385	phagosome-lysosome fusion	6/2433	14/18888	0.00541245	0.354713515	0.349447059	PIKFYVE/PLA2G5/SPG11/SYT7/VIPAS39/RAB7B	6	BP
GO:0051294	establishment of spindle orientation	12/2433	42/18888	0.005416837	0.354713515	0.349447059	PKHD1/MCPH1/PAX6/ANKFN1/GPSM2/NDE1/CDK5RAP2/NDEL1/DCTN1/GPSM1/PLK1/LLGL2	12	BP
GO:0021955	central nervous system neuron axonogenesis	11/2433	37/18888	0.005487968	0.354772941	0.349505603	PLXNA4/ARHGEF28/SPTBN4/ARHGAP35/NR4A2/NIN/SPG11/TSKU/NDEL1/TCTN1/ADARB1	11	BP
GO:0042157	lipoprotein metabolic process	29/2433	139/18888	0.005536815	0.354772941	0.349505603	PIGG/LIPG/ATG7/ZDHHC8/PPARA/ZDHHC21/ATG101/MPPE1/ZDHHC19/ZDHHC15/ZDHHC20/PIGZ/HHATL/ZDHHC6/IRGM/UGCG/ATM/ZDHHC24/PIGN/DPM1/ZDHHC2/SAMD1/ZDHHC11B/PIGL/ZDHHC11/PGAP2/ZDHHC14/PIGO/DPM2	29	BP
GO:0044839	cell cycle G2/M phase transition	31/2433	152/18888	0.005993248	0.367808782	0.362347899	NEK10/TAOK2/RAD51B/CCDC57/DBF4B/CTC1/CHFR/KIF14/ZFYVE19/CDC14B/CDK5RAP3/BABAM2/LATS1/BRD4/BARD1/USP50/WNT10B/CALM3/PPME1/CHEK1/FZR1/USH1C/ATM/ING4/KDM8/ABRAXAS1/MACROH2A1/CDKN1A/FHL1/CHEK2/PLK1	31	BP
GO:0060193	positive regulation of lipase activity	14/2433	53/18888	0.006003941	0.367808782	0.362347899	ABL2/FLT1/ADRA1A/FGFR2/ESR1/ARHGAP6/PDGFRA/PLA2G5/PDPK1/EGFR/PLCB2/C5AR1/RHOC/GNA15	14	BP
GO:0042147	retrograde transport, endosome to Golgi	22/2433	98/18888	0.006037375	0.367808782	0.362347899	TBC1D10B/RBSN/HEATR5B/TBC1D23/PIKFYVE/RAB9B/BAIAP3/SLC66A2/VPS53/EIPR1/ERC1/TRAPPC10/WASHC2C/WASHC2A/DCTN1/DENND2A/STX5/UBE2O/ARFRP1/RAB7B/SNX12/BLTP3B	22	BP
GO:0051592	response to calcium ion	30/2433	146/18888	0.006075422	0.367808782	0.362347899	KCNMA1/SYT15/GPLD1/ADCY1/KCNMB4/CAMK2D/ALOX15/ANXA11/CPNE7/AHCYL1/CPNE5/ITPKC/CALM3/CPNE4/FGA/NCSTN/SYT7/ADGRV1/CPNE2/ACER1/BRAF/EGFR/SLC25A13/STIM1/ECT2/ADD1/CHP2/CARF/ALOX5AP/RASAL1	30	BP
GO:0031629	synaptic vesicle fusion to presynaptic active zone membrane	8/2433	23/18888	0.006110601	0.367808782	0.362347899	SNAP25/STX1A/DOC2B/GRIK5/SNAP47/PRRT2/STX3/CPLX1	8	BP
GO:0045932	negative regulation of muscle contraction	8/2433	23/18888	0.006110601	0.367808782	0.362347899	CALCA/ADORA2B/DOCK5/PDE5A/ADCY10/GUCY1A1/ZC3H12A/ADRA2A	8	BP
GO:0044273	sulfur compound catabolic process	13/2433	48/18888	0.006357328	0.375117124	0.369547734	SUCLG2/TST/HGSNAT/BLMH/SGSH/DPEP2/GGT5/GGT7/MAT1A/FMO1/MTRR/LOC102724560/CBS	13	BP
GO:0003341	cilium movement	40/2433	209/18888	0.006357917	0.375117124	0.369547734	SLC9C1/NEK10/TMEM232/QRICH2/C2CD6/CFAP69/GARIN2/SPEF1/INPP5B/CFAP46/ADCY3/KIF9/DNAH5/NPHP4/ADCY10/CFAP65/DNAH8/KIF27/DNAI3/ARMC2/CFAP54/CFAP73/DPCD/HYDIN/DRC7/SEPTIN4/DNAH7/CATSPER2/SPEF2/PLA2G3/DNAH14/ARMC3/IQCG/DNALI1/DNAI4/IFT81/CFAP20/CFAP100/ROPN1L/DRC1	40	BP
GO:0010800	positive regulation of peptidyl-threonine phosphorylation	9/2433	28/18888	0.006666013	0.389438957	0.38365693	RIPK2/ADCY10/AXIN1/CALM3/IRGM/TNKS1BP1/TRIM6/WNK3/PLK1	9	BP
GO:0006505	GPI anchor metabolic process	10/2433	33/18888	0.006873996	0.397690722	0.39178618	PIGG/GPLD1/MPPE1/PIGZ/PIGN/DPM1/PIGL/PGAP2/PIGO/DPM2	10	BP
GO:0098773	skin epidermis development	27/2433	129/18888	0.006941167	0.397715526	0.391810616	EDA/TMEM79/ALOXE3/FUZ/LHX2/TRPC4AP/WNT10A/FGFR2/ZDHHC21/ERCC2/ZMPSTE24/MSX2/WNT10B/UGCG/APCDD1/BCL2/FA2H/DLX3/EGFR/COL6A1/PDGFA/FOXN1/SAV1/LDB1/SPINK5/LDB2/FOXQ1	27	BP
GO:2000142	regulation of DNA-templated transcription initiation	19/2433	82/18888	0.007236708	0.410700384	0.404602687	ZNF451/TAF8/TAF4/SETX/MED15/MORC1/ERCC6/MED9/THRA/ATF7IP/WNT10B/MED27/HMGB1/MED11/TAF11/FOSL1/NKX2-5/HNF1B/MED8	19	BP
GO:0043547	positive regulation of GTPase activity	43/2433	230/18888	0.007338718	0.412560572	0.406435257	TBC1D10B/SRGAP2/TBC1D16/TBCK/PREX2/CCL3/TBC1D22A/RALGAPB/TBC1D2/EVI5L/RALGAPA2/RALGPS1/PIP5K1A/ARHGAP27/TGM2/TBC1D8/NDEL1/PLXNB1/ARHGEF10/RAPGEF1/RASGRP1/MTSS2/DOCK10/EPHA2/DOCK6/ARAP1/RANGAP1/TBC1D3D/RGS9/AGAP4/RGS6/RALGDS/SYDE2/ECT2/RAPGEFL1/RGL4/ASAP3/AGAP3/NTRK3/TBC1D2B/CCL18/DOCK7/TBC1D9B	43	BP
GO:0060339	negative regulation of type I interferon-mediated signaling pathway	8/2433	24/18888	0.008147931	0.442811132	0.436236684	SAMHD1/NLRC5/EIF4E2/CACTIN/USP18/MMP12/OAS1/TTLL12	8	BP
GO:0099500	vesicle fusion to plasma membrane	8/2433	24/18888	0.008147931	0.442811132	0.436236684	SNAP25/STX1A/DOC2B/GRIK5/SNAP47/PRRT2/STX3/CPLX1	8	BP
GO:0007162	negative regulation of cell adhesion	55/2433	310/18888	0.008203391	0.442811132	0.436236684	PTK2/PLXNA4/AKNA/B4GALNT2/MUC1/ZBTB7B/IL1RN/DLG1/PDE5A/LPXN/PPARA/ILDR2/KNG1/JAK3/AJAP1/ACER2/CBLB/LRRC32/MAP2K5/RDX/ARHGAP6/MYOC/TBCD/RUNX1/TACSTD2/MMP14/PTPN11/PLA2G5/PRKAR1A/ADTRP/HMGB1/PLXNC1/PLXNB1/LGALS9C/LGALS9B/LGALS9/LILRB2/TIGIT/CXCL12/PLA2G2A/ZC3H12A/PLET1/CEBPB/SERPINE1/PLXNA3/HSPG2/MMP12/MBP/ARHGDIG/ADORA2A/WNT1/MAPK7/CDSN/TSPAN32/HLA-E	55	BP
GO:0032754	positive regulation of interleukin-5 production	5/2433	11/18888	0.008322679	0.442811132	0.436236684	PDE4D/PRKCZ/IL1RAP/IL1RL1/CRLF2	5	BP
GO:0042048	olfactory behavior	5/2433	11/18888	0.008322679	0.442811132	0.436236684	CHD7/CFAP69/ADCY3/LMX1A/ATP6V1B1	5	BP
GO:0051593	response to folic acid	5/2433	11/18888	0.008322679	0.442811132	0.436236684	BCHE/GPX1/OGG1/LOC102724560/CBS	5	BP
GO:0000096	sulfur amino acid metabolic process	10/2433	34/18888	0.008636135	0.451427443	0.444725068	TST/SLC7A11/BLMH/MTHFD2L/MAT1A/MRI1/FMO1/MTRR/LOC102724560/CBS	10	BP
GO:0010863	positive regulation of phospholipase C activity	10/2433	34/18888	0.008636135	0.451427443	0.444725068	ABL2/FLT1/ADRA1A/ESR1/ARHGAP6/PDGFRA/EGFR/PLCB2/C5AR1/GNA15	10	BP
GO:0097035	regulation of membrane lipid distribution	15/2433	61/18888	0.009190242	0.472966078	0.465943918	RFT1/SLC4A1/ABCG1/XKR6/ATP10A/ABCB4/SLC66A2/ATP11C/ATP8B4/ATP8A2/ATP11A/ATG9B/XKR9/ATG9A/ATP9B	15	BP
GO:0022604	regulation of cell morphogenesis	45/2433	246/18888	0.009206925	0.472966078	0.465943918	FGD2/TAOK2/PTK2/PLXNA4/PDZD8/WTIP/DLG1/SLC26A5/FBLIM1/NTNG2/CCL3/ARHGAP15/ATP10A/ZMYM3/RDX/DLG4/FGD5/ARHGAP35/ITSN2/ZMPSTE24/CFDP1/PRAG1/CPNE5/FN1/PLXNC1/PLXNB1/LIMD1/TPM1/C15orf62/STRIP2/LST1/ARAP1/CAMK2B/FMNL3/RNF157/MYH14/PLXNA3/CAPRIN2/OBSL1/LARP4/FAM171A1/CD44/SEPTIN7/RASAL1/RHOJ	45	BP
GO:0018198	peptidyl-cysteine modification	12/2433	45/18888	0.009773586	0.490524302	0.483241454	ZDHHC8/ZDHHC21/ZDHHC19/ZDHHC15/DMD/ZDHHC20/ZDHHC6/ZDHHC24/ZDHHC2/ZDHHC11B/ZDHHC11/ZDHHC14	12	BP
GO:0062237	protein localization to postsynapse	12/2433	45/18888	0.009773586	0.490524302	0.483241454	SNAP25/GRIP2/PRKCZ/DLG1/ZDHHC15/DLG4/IQSEC2/STX3/NETO2/CPLX1/ZDHHC2/GRIN2C	12	BP
GO:1902414	protein localization to cell junction	23/2433	108/18888	0.009795669	0.490524302	0.483241454	SNAP25/GRIP2/PRKCZ/CDH5/MARVELD3/DLG1/BSN/MPP7/ZDHHC15/DLG4/TJP2/NRXN2/IQSEC2/STX3/NETO2/CPLX1/ZDHHC2/TJP3/CLSTN3/LRRTM1/KIF3A/ACTB/GRIN2C	23	BP
GO:0045017	glycerolipid biosynthetic process	46/2433	254/18888	0.010217216	0.495412737	0.48805731	INPP4B/MOGAT2/INPP4A/PIGG/DGKB/PLA2G15/PITPNM3/GPLD1/SREBF1/PLD1/CDIPT/GPAT2/MPPE1/PIKFYVE/SOCS2/ALOX15/PIGZ/UVRAG/TPTE2/PIP5K1A/PGS1/LPCAT4/ITPKC/FIG4/PIP4K2C/PIK3CB/SLC27A1/DAGLA/ATM/DGKE/PIGN/PIP5K1C/DPM1/ACP6/AGMO/DGKD/PDGFA/TAMM41/PLCE1/LPIN3/PIGL/PGAP2/PI4KA/PTDSS2/PIGO/DPM2	46	BP
GO:0007098	centrosome cycle	28/2433	139/18888	0.010275341	0.495412737	0.48805731	KIAA0753/PKHD1/CCDC57/CEP63/CEP250/CHMP1A/CNTLN/MCPH1/RTTN/UVRAG/NDE1/NIN/CDK5RAP2/CEP192/CHEK1/TRIM37/NDEL1/HAUS5/ARHGEF10/ODF2/DCTN1/C10orf90/UXT/CEP72/CSAG1/KIF3A/PLK1/CCNL2	28	BP
GO:0015865	purine nucleotide transport	11/2433	40/18888	0.010320231	0.495412737	0.48805731	ABCC6/SLC19A1/CD47/GJB1/SLC25A16/ADCY10/ABCC11/LRRC8A/ABCC5/SLC33A1/SLC25A41	11	BP
GO:0040001	establishment of mitotic spindle localization	11/2433	40/18888	0.010320231	0.495412737	0.48805731	PKHD1/MCPH1/PAX6/ANKFN1/GPSM2/NDE1/CDK5RAP2/NDEL1/DCTN1/GPSM1/PLK1	11	BP
GO:0050806	positive regulation of synaptic transmission	34/2433	177/18888	0.010601264	0.495412737	0.48805731	CRHR2/NMU/PRKCE/SNAP25/CALB2/PRKCZ/STX1A/GFAP/SLC8A3/ADCY1/MPP2/ADRA1A/HAP1/CX3CR1/NPTN/DLG4/BAIAP3/DTNBP1/GRIN1/NCSTN/IQSEC2/STX3/PRKCG/LILRB2/BRAF/YTHDF1/EGFR/ZDHHC2/LARGE1/CLSTN3/LRRTM1/ROR2/ADORA2A/GRIN2C	34	BP
GO:0010842	retina layer formation	8/2433	25/18888	0.010654417	0.495412737	0.48805731	AHI1/ATP8A2/PTPRM/SDK2/FAT3/FJX1/LARGE1/PROM1	8	BP
GO:0018022	peptidyl-lysine methylation	8/2433	25/18888	0.010654417	0.495412737	0.48805731	SETD6/KMT5A/SETD7/SETD3/METTL21A/SETD2/FAM86B1/FAM86B2	8	BP
GO:0060396	growth hormone receptor signaling pathway	8/2433	25/18888	0.010654417	0.495412737	0.48805731	PTK2/MBD5/JAK3/LEPROT/STAT6/SOCS2/STAT5A/CSH2	8	BP
GO:0015868	purine ribonucleotide transport	10/2433	35/18888	0.010724659	0.495412737	0.48805731	ABCC6/SLC19A1/CD47/GJB1/SLC25A16/ADCY10/LRRC8A/ABCC5/SLC33A1/SLC25A41	10	BP
GO:0046471	phosphatidylglycerol metabolic process	10/2433	35/18888	0.010724659	0.495412737	0.48805731	PLA2G15/SERAC1/PLB1/PLA2G5/PGS1/LPCAT4/SLC27A1/PLA2G4D/PLA2G3/TAMM41	10	BP
GO:0034374	low-density lipoprotein particle remodeling	6/2433	16/18888	0.011494649	0.520760458	0.513028692	CETP/ABCG1/PLA2G5/PLA2G7/PLA2G3/PLA2G2A	6	BP
GO:0034638	phosphatidylcholine catabolic process	6/2433	16/18888	0.011494649	0.520760458	0.513028692	PLA2G15/PNPLA7/GDPD3/PLB1/PLA2G5/PLA2G7	6	BP
GO:0048284	organelle fusion	31/2433	159/18888	0.011535556	0.520760458	0.513028692	GOSR2/VAMP1/SNAP25/PCDHGA3/STX1A/DOC2B/GRIK5/SEPTIN8/CHMP1A/VAV3/PLEKHM1/VAMP8/PIKFYVE/UVRAG/PLA2G5/SNAP47/TGFBRAP1/PRRT2/SPG11/ZDHHC6/SYT7/STX3/VIPAS39/CPLX1/DIAPH3/STX5/TSNARE1/RAB7B/GDAP1/MIGA2/CPLANE2	31	BP
GO:0006862	nucleotide transport	12/2433	46/18888	0.011709879	0.521650418	0.513905438	ABCC6/SLC19A1/CD47/GJB1/SLC25A16/ADCY10/ABCC11/LRRC8A/EPG5/ABCC5/SLC33A1/SLC25A41	12	BP
GO:0000075	cell cycle checkpoint signaling	36/2433	191/18888	0.01173035	0.521650418	0.513905438	TAOK2/MUC1/CEP63/PML/CHFR/BUB3/ZFYVE19/CDC14B/ERCC6/CDK5RAP3/TELO2/TIPRL/BABAM2/BARD1/ATR/DNA2/PTPN11/WAC/USP44/CDK5RAP2/CHEK1/FZR1/ATM/TTI1/PPP1R10/CRADD/MAPK14/XPC/FBXO4/CCAR2/CDC20/ABRAXAS1/CDKN1A/CHEK2/PLK1/BRIP1	36	BP
GO:1902749	regulation of cell cycle G2/M phase transition	24/2433	116/18888	0.012075785	0.533034114	0.52512012	NEK10/TAOK2/RAD51B/DBF4B/CTC1/CHFR/KIF14/ZFYVE19/CDC14B/CDK5RAP3/BABAM2/BRD4/BARD1/USP50/WNT10B/CHEK1/FZR1/ATM/ING4/ABRAXAS1/MACROH2A1/CDKN1A/FHL1/PLK1	24	BP
GO:0006909	phagocytosis	43/2433	237/18888	0.012295159	0.538338688	0.530345936	PRKCE/PTK2/LEPR/MST1R/PAK1/MFGE8/CD47/SLC11A1/LYST/VAV3/FCER1G/LETMD1/XKR6/CYBA/SYK/PIKFYVE/DOCK2/ALOX15/PLD4/SIRPB1/PIP5K1A/PEAR1/PLA2G5/DYSF/ANXA11/TGM2/LIMK1/SPG11/HMGB1/SYT7/VIPAS39/PRKCG/DOCK1/CLEC7A/PIP5K1C/LRP1/NCF2/IL2RG/XKR9/RAB7B/ADORA2A/CD14/TIMD4	43	BP
GO:0043254	regulation of protein-containing complex assembly	70/2433	418/18888	0.01237664	0.538338688	0.530345936	MEFV/PRKCE/FCHSD1/TRABD2B/ATAT1/PAK1/PRKCZ/MAPRE3/STX1A/CDH5/GFAP/DLG1/TENM1/BCL2L11/FBLIM1/CAPZA1/SEPTIN8/CCR7/NRG1/NLRC3/KIF14/SLF1/MPP7/KIF9/SYK/SPTB/RDX/LATS1/ATR/ALOX15/TBCD/SPTBN4/PREB/USP50/CARD8/PTPN11/THRA/TGFBRAP1/SLF2/ATF7IP/PRRT2/WNT10B/FER/CDK5RAP2/DAB2IP/HMGB1/STMN2/HAUS5/IRGM/PTGER4/HCLS1/C15orf62/TPPP3/ATM/CLEC7A/WASHC2C/LMOD1/DCTN1/ARPC2/ICE1/SSH3/MAP2/FCHSD2/NAPA/ADD1/TRIM65/RHO…	70	BP
GO:0009143	nucleoside triphosphate catabolic process	5/2433	12/18888	0.012771608	0.541438894	0.533400113	ITPA/SAMHD1/ENTPD3/NUDT15/NUDT16	5	BP
GO:0010749	regulation of nitric oxide mediated signal transduction	5/2433	12/18888	0.012771608	0.541438894	0.533400113	PDE5A/GUCY1A1/EGFR/LOC102724560/CBS	5	BP
GO:1901748	leukotriene D4 metabolic process	5/2433	12/18888	0.012771608	0.541438894	0.533400113	DPEP2/GGTA1/GGT5/GGT7/GGT6	5	BP
GO:0045332	phospholipid translocation	13/2433	52/18888	0.012825023	0.541438894	0.533400113	SLC4A1/XKR6/ATP10A/ABCB4/SLC66A2/ATP11C/ATP8B4/ATP8A2/ATP11A/ATG9B/XKR9/ATG9A/ATP9B	13	BP
GO:0009190	cyclic nucleotide biosynthetic process	7/2433	21/18888	0.013107425	0.541438894	0.533400113	ADCY1/ADCY3/ADCY10/GUCY1A1/NPPA/GUCY2D/NPR1	7	BP
GO:2000001	regulation of DNA damage checkpoint	7/2433	21/18888	0.013107425	0.541438894	0.533400113	TELO2/BABAM2/BARD1/TTI1/PPP1R10/FBXO4/CCAR2	7	BP
GO:0034367	protein-containing complex remodeling	10/2433	36/18888	0.013174801	0.541438894	0.533400113	CETP/LIPG/TAF8/ABCG1/PLA2G5/PLA2G7/PLA2G3/PLA2G2A/DIAPH3/GTF2E1	10	BP
GO:0046473	phosphatidic acid metabolic process	10/2433	36/18888	0.013174801	0.541438894	0.533400113	DGKB/PLD1/GPAT2/LPCAT4/SLC27A1/PLA2G3/DGKE/PLA2G2A/ACP6/DGKD	10	BP
GO:0045089	positive regulation of innate immune response	62/2433	365/18888	0.013334954	0.54271641	0.534658662	TRAF3IP3/MEFV/PRKCE/ATAT1/ZBP1/ADAM8/PAK1/IL18RAP/TRIM3/LILRA4/NLRC3/RAET1G/SLC15A2/SFPQ/CYBA/SYK/CD226/ESR1/TNIP3/RIPK2/UFD1/USP50/CARD8/PLA2G5/NPLOC4/RNF170/DAB2IP/HMGB1/HCFC2/IRGM/PDPK1/TKFC/NLRC5/RASGRP1/CYLD/CLEC7A/ANKRD17/LRCH4/EPG5/PVR/TRIM5/TRIM41/TRAF3/MAPKAPK2/NCR3/POLR3B/CACTIN/LY96/UBQLN1/MMP12/IRF3/FOSL1/XRCC6/TRIM6/OAS1/RAB7B/MFHAS1/CD14/AIM2/HLA-E/CHUK/TICAM1	62	BP
GO:0061640	cytoskeleton-dependent cytokinesis	24/2433	117/18888	0.013388037	0.54271641	0.534658662	SEPTIN1/SEPTIN3/DCDC1/SEPTIN8/LZTS2/CHMP1A/SPIRE1/STAMBP/EXOC2/TTC19/TMEM250/SNX33/IQGAP3/SEPTIN4/TRIM36/RTKN/EXOC6/EXOC3/ECT2/BIN3/PLK1/JTB/SEPTIN7/RHOC	24	BP
GO:0010720	positive regulation of cell development	75/2433	454/18888	0.013536558	0.543782816	0.535709235	ACIN1/OPRM1/PLXNA4/ADAM8/PRKCZ/ZBTB7B/CDH5/GFAP/TRPV2/PDE5A/PPARGC1B/NOTCH2/OTP/MAP6/HAP1/ACTL6B/RUFY3/ZAP70/SYK/PAX6/ZBTB46/RIPK2/ADCY10/BRD4/CX3CR1/ZFYVE27/NPTN/ACAN/AP3D1/RUNX1/POU4F2/MMP14/BCAN/NIN/SOX13/KLHL25/TGM2/WNT10B/LIMK1/HMGB1/FN1/PLXNC1/PLXNB1/HCLS1/NKX6-1/RASGRP1/CYLD/LGALS9/BCL2/LILRB2/PLA2G3/TRAK1/PBRM1/BRAF/CXCL12/CLEC7A/EGFR/CAMK2B/IL2RG/SEMA7A/RND2/DISC1/PLXNA3/CAPRIN2/OBSL1/RO…	75	BP
GO:0002431	Fc receptor mediated stimulatory signaling pathway	9/2433	31/18888	0.013625294	0.543782816	0.535709235	PRKCE/PTK2/PAK1/CD47/VAV3/FCER1G/SYK/CD226/LIMK1	9	BP
GO:0071378	cellular response to growth hormone stimulus	8/2433	26/18888	0.013688106	0.543782816	0.535709235	PTK2/MBD5/JAK3/LEPROT/STAT6/SOCS2/STAT5A/CSH2	8	BP
GO:0000086	G2/M transition of mitotic cell cycle	27/2433	136/18888	0.013951299	0.550568142	0.542393819	TAOK2/RAD51B/CCDC57/DBF4B/CTC1/CHFR/KIF14/ZFYVE19/CDC14B/CDK5RAP3/BABAM2/LATS1/BRD4/BARD1/WNT10B/CALM3/PPME1/CHEK1/FZR1/USH1C/ATM/KDM8/ABRAXAS1/CDKN1A/FHL1/CHEK2/PLK1	27	BP
GO:0006310	DNA recombination	58/2433	339/18888	0.014138606	0.554289177	0.546059607	RAD51B/KLHDC3/ACTR8/SETX/KMT5A/HSF2BP/UHRF1/SAMHD1/RUVBL1/SLF1/POGZ/LIG3/SFPQ/NSD2/INO80E/ERCC6/ZSWIM7/UCHL5/ERCC2/ZMYND8/BARD1/STAT6/SHLD1/TEX11/NSMCE2/TEP1/SLF2/RIF1/SETD2/EPC1/FUS/CHEK1/HMGB1/MBTD1/FAN1/TERB2/ING3/ATM/MCM8/PRDM7/HFM1/APEX2/RNF212/CHD4/NIPBL/MLH3/AUNIP/ZCWPW1/MCRS1/RAD52/XRCC6/ACTB/DCLRE1C/MND1/VPS72/RECQL5/MCM3/BRIP1	58	BP
GO:0000725	recombinational repair	34/2433	181/18888	0.014704803	0.572718433	0.564215242	RAD51B/KMT5A/UHRF1/SAMHD1/RUVBL1/SLF1/POGZ/LIG3/SFPQ/ERCC6/ZSWIM7/ZMYND8/SHLD1/NSMCE2/SLF2/RIF1/SETD2/EPC1/FUS/CHEK1/MBTD1/FAN1/ING3/ATM/MCM8/CHD4/NIPBL/AUNIP/RAD52/XRCC6/ACTB/VPS72/RECQL5/MCM3	34	BP
GO:1901988	negative regulation of cell cycle phase transition	48/2433	273/18888	0.015030451	0.576117047	0.567563398	CTDSP1/TAOK2/MUC1/CEP63/PML/DLG1/RBL1/CHFR/BUB3/ZFYVE19/CDC14B/ERCC6/CDK5RAP3/TELO2/TIPRL/BABAM2/BARD1/ATR/GFI1B/DNA2/PTPN11/WAC/USP44/CDK5RAP2/CHEK1/FZR1/BCL2/ATM/TTI1/PPP1R10/CRADD/MAPK14/PRMT2/XPC/FBXO4/CCAR2/CDC20/CACNB4/ABRAXAS1/MACROH2A1/CDKN1A/FHL1/APBB1/MIR30C2/CHEK2/OVOL1/PLK1/BRIP1	48	BP
GO:0006493	protein O-linked glycosylation	21/2433	100/18888	0.015366062	0.576117047	0.567563398	TET3/GALNT17/GALNT18/POFUT2/POMT2/TET2/MGAT5B/PGM3/RXYLT1/ST3GAL3/OGA/GALNT16/TRAK1/GALNT15/DPM1/LARGE1/B3GLCT/B3GNT9/B3GNT4/GCNT4/DPM2	21	BP
GO:0033044	regulation of chromosome organization	44/2433	247/18888	0.015547826	0.576117047	0.567563398	DDX11/CDC27/NCAPH2/ACTR8/PML/CTC1/CHFR/RUVBL1/BUB3/HMBOX1/ACTL6B/SLF1/BCL7C/XRN1/ANAPC4/INO80E/PARN/MCPH1/UCHL5/ATR/NSMCE2/ANAPC7/SLF2/ATF7IP/USP44/CDK5RAP2/MORC2/PBRM1/NCAPG2/ATM/PPP1R10/CDC16/BCL7B/SMG5/FBXO4/CCT3/CDC20/UBE2C/MCRS1/MACROH2A1/ACTB/ARID1A/PLK1/SMG6	44	BP
GO:0021700	developmental maturation	58/2433	341/18888	0.01583331	0.576117047	0.567563398	ADAMTS12/XYLT1/VSX1/TMEM79/C2CD6/SYP/CDH5/TRPC4AP/SIX3/ANKS1A/ACTL6B/KIF14/TUT7/ERCC2/CX3CR1/ZDHHC15/SNX19/DLG4/MYOC/SPTBN4/AP3D1/ZDHHC20/SLC24A4/BCAN/BAIAP3/TFCP2L1/NR4A2/MSX2/MTCH1/WNT10B/ADAMTS7/BRD1/DAB2IP/FLVCR1/CATSPER2/PLXNB1/NKX6-1/BCL2/PLA2G3/CLEC7A/ANKRD17/TBX6/ATP6V1G2/CAMK2B/CDK5R2/DISC1/DIAPH3/ATP6V1B1/TUBB8/CDC20/SPINK5/CDKN1A/PRKACA/RECK/WNT1/ROPN1L/PFN1/LGI4	58	BP
GO:0048557	embryonic digestive tract morphogenesis	6/2433	17/18888	0.01586229	0.576117047	0.567563398	TCF21/FGFR2/PDGFRA/SIX2/NIPBL/HNF1B	6	BP
GO:0070206	protein trimerization	6/2433	17/18888	0.01586229	0.576117047	0.567563398	CLYBL/MLKL/SIGMAR1/ASIC1/ALOX5AP/COL1A2	6	BP
GO:0070254	mucus secretion	6/2433	17/18888	0.01586229	0.576117047	0.567563398	PRKCE/MUC2/CYBA/VAMP8/HTR4/EGFR	6	BP
GO:1901096	regulation of autophagosome maturation	6/2433	17/18888	0.01586229	0.576117047	0.567563398	FYCO1/UVRAG/IRGM/CLEC16A/TMEM39A/PHF23	6	BP
GO:1902969	mitotic DNA replication	6/2433	17/18888	0.01586229	0.576117047	0.567563398	POLA1/TK1/ZMPSTE24/LIG1/RECQL5/MCM3	6	BP
GO:0007059	chromosome segregation	70/2433	423/18888	0.015982438	0.576117047	0.567563398	SEPTIN1/CDC27/MTCL1/NCAPH2/MAPRE3/CEP63/STAG3/CENPP/KMT5A/UHRF1/FIRRM/LZTS2/CHFR/CHMP1A/BUB3/CSNK2A1/CENPI/ACTL6B/KIF14/BCL7C/RMDN1/ANAPC4/TUBGCP3/GPSM2/LATS1/ERCC2/ITGB3BP/UVRAG/TEX11/NSMCE2/ANAPC7/NDE1/CSNK1D/NUDC/USP44/CDK5RAP2/CEP192/NDEL1/HAUS5/TUBGCP5/ARHGEF10/TERB2/PBRM1/NCAPG2/ATM/CDC16/NUP37/BCL7B/MTCL2/RNF212/DIAPH3/NIPBL/MLH3/KIF18B/TUBB8/ZCWPW1/CDC20/UBE2C/ABRAXAS1/CIAO2A/ECT2/GTF2B/A…	70	BP
GO:0007095	mitotic G2 DNA damage checkpoint signaling	10/2433	37/18888	0.016021776	0.576117047	0.567563398	TAOK2/CDC14B/CDK5RAP3/BABAM2/CHEK1/FZR1/ATM/ABRAXAS1/CDKN1A/PLK1	10	BP
GO:0045773	positive regulation of axon extension	10/2433	37/18888	0.016021776	0.576117047	0.567563398	TRPV2/RUFY3/ADCY10/ZFYVE27/POU4F2/LIMK1/FN1/CXCL12/SEMA7A/DISC1	10	BP
GO:0051054	positive regulation of DNA metabolic process	52/2433	301/18888	0.01624787	0.576117047	0.567563398	DDX11/RFC3/ACTR8/PML/DBF4B/CTC1/SPIRE1/RUVBL1/SSBP1/BRPF3/HMBOX1/ACTL6B/SLF1/BCL7C/PRIM2/NSD2/INO80E/ERCC6/PARN/UCHL5/BABAM2/ERCC2/NPAS2/ATR/STAT6/SHLD1/DNA2/SLF2/RIF1/EPC1/FUS/HMGB1/HGF/MBTD1/PRKCG/PBRM1/ING3/ATM/PPP1R10/PRDM7/EGFR/BCL7B/POLG2/FBXO4/CCT3/ZCWPW1/MCRS1/ABRAXAS1/CDKN1A/ACTB/ARID1A/VPS72	52	BP
GO:0015711	organic anion transport	74/2433	451/18888	0.016362366	0.576117047	0.567563398	SLC35A2/PLA2R1/ABCC6/SLC25A1/SLC2A9/SLC13A2/GFAP/SLC22A25/SLC4A1/SLC26A5/SLC19A1/CD47/SLC1A6/SLC11A1/PPARA/SLC7A11/SLC6A9/RBP1/SLC36A1/CYB5R2/RBP5/SLC36A3/SLC25A16/SLC6A13/SLC38A9/SYK/SLC4A11/SLC22A15/ABCB4/ADCY10/SLC1A7/CERT1/ABCC3/SLC17A4/SLC5A12/SLC6A2/PLA2G5/ABCC11/DTNBP1/SLC2A10/SLC26A8/SLC6A16/SLC35A3/LRRC8A/SLC27A1/FABP7/CYP4A11/SLC7A8/PLA2G3/SLC26A9/SLCO4A1/PLA2G2A/PLEKHA8/SLC25A13/SLC13A…	74	BP
GO:0021795	cerebral cortex cell migration	12/2433	48/18888	0.016451204	0.576117047	0.567563398	SRGAP2/MDGA1/CCDC141/ADGRG1/DAB2IP/COL3A1/NDEL1/DIXDC1/EGFR/CDK5R2/DISC1/BMERB1	12	BP
GO:0000724	double-strand break repair via homologous recombination	33/2433	176/18888	0.016469907	0.576117047	0.567563398	RAD51B/KMT5A/UHRF1/SAMHD1/RUVBL1/SLF1/POGZ/LIG3/SFPQ/ERCC6/ZSWIM7/ZMYND8/SHLD1/NSMCE2/SLF2/RIF1/SETD2/EPC1/FUS/CHEK1/MBTD1/FAN1/ING3/ATM/MCM8/CHD4/NIPBL/AUNIP/RAD52/ACTB/VPS72/RECQL5/MCM3	33	BP
GO:0046503	glycerolipid catabolic process	15/2433	65/18888	0.016501123	0.576117047	0.567563398	LIPG/PLA2G15/PNPLA7/GPLD1/DDHD2/GDPD3/PLB1/PLA2G5/PLA2G7/GDPD1/DAGLA/PLA2G4D/ABHD12/ABHD12B/PLA2G4E	15	BP
GO:0006506	GPI anchor biosynthetic process	9/2433	32/18888	0.01684253	0.576117047	0.567563398	PIGG/MPPE1/PIGZ/PIGN/DPM1/PIGL/PGAP2/PIGO/DPM2	9	BP
GO:0051642	centrosome localization	9/2433	32/18888	0.01684253	0.576117047	0.567563398	PKHD1/PARD3B/DLG1/CCDC141/GPSM2/NDE1/NIN/NDEL1/RANBP2	9	BP
GO:0061842	microtubule organizing center localization	9/2433	32/18888	0.01684253	0.576117047	0.567563398	PKHD1/PARD3B/DLG1/CCDC141/GPSM2/NDE1/NIN/NDEL1/RANBP2	9	BP
GO:0001539	cilium or flagellum-dependent cell motility	32/2433	170/18888	0.017041231	0.576117047	0.567563398	SLC9C1/TMEM232/QRICH2/C2CD6/CFAP69/GARIN2/INPP5B/CFAP46/ADCY3/KIF9/DNAH5/NPHP4/CFAP65/DNAH8/DNAI3/ARMC2/CFAP54/DPCD/DRC7/SEPTIN4/DNAH7/CATSPER2/SPEF2/PLA2G3/DNAH14/ARMC3/IQCG/DNALI1/IFT81/CFAP20/ROPN1L/DRC1	32	BP
GO:0060285	cilium-dependent cell motility	32/2433	170/18888	0.017041231	0.576117047	0.567563398	SLC9C1/TMEM232/QRICH2/C2CD6/CFAP69/GARIN2/INPP5B/CFAP46/ADCY3/KIF9/DNAH5/NPHP4/CFAP65/DNAH8/DNAI3/ARMC2/CFAP54/DPCD/DRC7/SEPTIN4/DNAH7/CATSPER2/SPEF2/PLA2G3/DNAH14/ARMC3/IQCG/DNALI1/IFT81/CFAP20/ROPN1L/DRC1	32	BP
GO:0043543	protein acylation	21/2433	101/18888	0.017113404	0.576117047	0.567563398	ATAT1/PML/DIP2A/ZDHHC8/NAA11/NAA16/ZDHHC21/ZDHHC19/ZDHHC15/ZDHHC20/FAM161A/HHATL/ZDHHC6/ZDHHC24/ING4/ING5/ZDHHC2/ZDHHC11B/ZDHHC11/GTF2B/ZDHHC14	21	BP
GO:0036092	phosphatidylinositol-3-phosphate biosynthetic process	7/2433	22/18888	0.017131564	0.576117047	0.567563398	INPP4B/INPP4A/PIKFYVE/UVRAG/FIG4/PIK3CB/ATM	7	BP
GO:0021846	cell proliferation in forebrain	8/2433	27/18888	0.017305748	0.576117047	0.567563398	AKNA/SIX3/KIF14/FGFR2/PAX6/DIXDC1/DISC1/DOCK7	8	BP
GO:0032753	positive regulation of interleukin-4 production	8/2433	27/18888	0.017305748	0.576117047	0.567563398	PRKCZ/IL1RAP/FCER1G/SYK/PRG2/LGALS9/CEBPB/HLA-E	8	BP
GO:0009395	phospholipid catabolic process	13/2433	54/18888	0.017539365	0.576862515	0.568297798	LIPG/PLA2G15/PNPLA7/GDPD3/PLD1/PLB1/PLA2G5/PLA2G7/GDPD1/PLA2G4D/ABHD12/ABHD12B/PLA2G4E	13	BP
GO:1902107	positive regulation of leukocyte differentiation	35/2433	190/18888	0.017883948	0.576862515	0.568297798	ACIN1/ADAM8/PRKCZ/ZBTB7B/PPARGC1B/NOTCH2/ACTL6B/ZAP70/SYK/ZBTB46/RIPK2/BRD4/AP3D1/RUNX1/POU4F2/MMP14/SOX13/KLHL25/WNT10B/HMGB1/HCLS1/RASGRP1/CYLD/LGALS9/LILRB2/PLA2G3/PBRM1/IL2RG/ROR2/IL1RL2/XRCC6/ACTB/CD101/ARID1A/SART1	35	BP
GO:1903708	positive regulation of hemopoiesis	35/2433	190/18888	0.017883948	0.576862515	0.568297798	ACIN1/ADAM8/PRKCZ/ZBTB7B/PPARGC1B/NOTCH2/ACTL6B/ZAP70/SYK/ZBTB46/RIPK2/BRD4/AP3D1/RUNX1/POU4F2/MMP14/SOX13/KLHL25/WNT10B/HMGB1/HCLS1/RASGRP1/CYLD/LGALS9/LILRB2/PLA2G3/PBRM1/IL2RG/ROR2/IL1RL2/XRCC6/ACTB/CD101/ARID1A/SART1	35	BP
GO:0000723	telomere maintenance	30/2433	158/18888	0.018210307	0.576862515	0.568297798	ACTR8/PML/CTC1/RUVBL1/HMBOX1/SLF1/XRN1/INO80E/PARN/UCHL5/TELO2/ATR/SHLD1/DNA2/NSMCE2/TEP1/SLF2/RIF1/ATM/TERT/PPP1R10/TNKS1BP1/SMG5/FBXO4/CCT3/MCRS1/XRCC6/LTO1/DCLRE1C/SMG6	30	BP
GO:0046474	glycerophospholipid biosynthetic process	38/2433	210/18888	0.018444054	0.576862515	0.568297798	INPP4B/INPP4A/PIGG/DGKB/PITPNM3/PLD1/CDIPT/GPAT2/MPPE1/PIKFYVE/SOCS2/ALOX15/PIGZ/UVRAG/TPTE2/PIP5K1A/PGS1/LPCAT4/ITPKC/FIG4/PIP4K2C/PIK3CB/SLC27A1/ATM/DGKE/PIGN/PIP5K1C/DPM1/ACP6/DGKD/PDGFA/TAMM41/PIGL/PGAP2/PI4KA/PTDSS2/PIGO/DPM2	38	BP
GO:0031334	positive regulation of protein-containing complex assembly	36/2433	197/18888	0.018546542	0.576862515	0.568297798	PRKCE/FCHSD1/TRABD2B/ATAT1/PAK1/CDH5/DLG1/TENM1/BCL2L11/CCR7/NRG1/SLF1/MPP7/SYK/ATR/ALOX15/USP50/SLF2/WNT10B/FER/CDK5RAP2/DAB2IP/C15orf62/TPPP3/ATM/CLEC7A/WASHC2C/LMOD1/DCTN1/ARPC2/ICE1/FCHSD2/TRIM65/RHOC/EVL/PFN1	36	BP
GO:0006264	mitochondrial DNA replication	5/2433	13/18888	0.018586609	0.576862515	0.568297798	SSBP1/LIG3/DNA2/PRIMPOL/POLG2	5	BP
GO:0034086	maintenance of sister chromatid cohesion	5/2433	13/18888	0.018586609	0.576862515	0.568297798	SLF1/NSMCE2/SLF2/NIPBL/MACROH2A1	5	BP
GO:0034088	maintenance of mitotic sister chromatid cohesion	5/2433	13/18888	0.018586609	0.576862515	0.568297798	SLF1/NSMCE2/SLF2/NIPBL/MACROH2A1	5	BP
GO:0035845	photoreceptor cell outer segment organization	5/2433	13/18888	0.018586609	0.576862515	0.568297798	AHI1/NPHP4/RP1/CDHR1/IFT140	5	BP
GO:0045956	positive regulation of calcium ion-dependent exocytosis	5/2433	13/18888	0.018586609	0.576862515	0.568297798	STX1A/DOC2B/SYT7/CDK5R2/HYAL3	5	BP
GO:0045986	negative regulation of smooth muscle contraction	5/2433	13/18888	0.018586609	0.576862515	0.568297798	CALCA/ADORA2B/DOCK5/GUCY1A1/ADRA2A	5	BP
GO:2001198	regulation of dendritic cell differentiation	5/2433	13/18888	0.018586609	0.576862515	0.568297798	ZBTB46/HMGB1/LGALS9/LILRB2/CEBPB	5	BP
GO:0031023	microtubule organizing center organization	29/2433	152/18888	0.018804342	0.580073363	0.571460974	KIAA0753/PKHD1/CCDC57/CEP63/CEP250/CHMP1A/CNTLN/MCPH1/RTTN/UVRAG/NDE1/NIN/CDK5RAP2/CEP192/CHEK1/TRIM37/NDEL1/HAUS5/CDC20B/ARHGEF10/ODF2/DCTN1/C10orf90/UXT/CEP72/CSAG1/KIF3A/PLK1/CCNL2	29	BP
GO:1905515	non-motile cilium assembly	15/2433	66/18888	0.018884751	0.580073363	0.571460974	VANGL2/FUZ/CEP250/HAP1/MKS1/CC2D2B/RP1/CSNK1D/IFT74/CCDC13/DCTN1/DISC1/IFT140/IFT122/SEPTIN7	15	BP
GO:0060294	cilium movement involved in cell motility	31/2433	165/18888	0.019101492	0.583721992	0.575055431	SLC9C1/TMEM232/QRICH2/C2CD6/CFAP69/GARIN2/INPP5B/CFAP46/ADCY3/KIF9/DNAH5/NPHP4/CFAP65/DNAH8/DNAI3/ARMC2/CFAP54/DPCD/DRC7/SEPTIN4/DNAH7/CATSPER2/SPEF2/PLA2G3/DNAH14/ARMC3/IQCG/DNALI1/IFT81/CFAP20/ROPN1L	31	BP
GO:0048546	digestive tract morphogenesis	12/2433	49/18888	0.019304214	0.586907214	0.578193362	AHI1/TCF21/FGFR2/PDGFRA/SOX17/BCL2/EGFR/SIX2/HOXD13/NIPBL/STRA6/HNF1B	12	BP
GO:0009247	glycolipid biosynthetic process	17/2433	78/18888	0.019415785	0.587302846	0.578583121	PIGG/ST3GAL5/MPPE1/ST8SIA4/ST6GALNAC6/PIGZ/UGCG/ST3GAL3/PIGN/DPM1/FA2H/LARGE1/C20orf173/PIGL/PGAP2/PIGO/DPM2	17	BP
GO:0031589	cell-substrate adhesion	60/2433	359/18888	0.020104069	0.605051237	0.596067999	ADAMTS12/EDA/TAOK2/JUP/PRKCE/PTK2/ADAMTS9/SRGAP2/FAT2/PKHD1/PRKCZ/SORBS3/DOCK5/BCL2L11/RELL2/CD34/LPXN/ITGB7/CCR7/KIF14/AJAP1/ACER2/TMEM8B/FREM1/ARHGAP6/SNED1/ALOX15/MYOC/TBCD/PPFIA2/PIP5K1A/TACSTD2/ANTXR1/MMP14/FER/COL3A1/FN1/PIK3CB/FGA/BCL2/TTYH1/ITGB5/BRAF/DOCK1/WASHC2C/ECM2/PLET1/PKP2/ARPC2/DISC1/SERPINE1/LDB1/MMP12/PEAK1/CD44/CIB1/WNT1/BCAM/ITGA10/WHAMM	60	BP
GO:0030198	extracellular matrix organization	56/2433	332/18888	0.020381168	0.610308443	0.601247152	ADAMTS12/SH3PXD2B/COL4A3/ADAMTS9/ADAM8/FMOD/GFAP/ADAMTS10/SERAC1/KIF9/LOXL1/ERCC2/COL4A4/PDGFRA/ADAMTS6/RUNX1/POMT2/ANTXR1/MMP28/MMP14/ADAMTSL2/ADTRP/FKBP10/SLC2A10/QSOX1/ADAMTS7/CTSK/COL3A1/COL11A2/MIR483/VIPAS39/SERPINF2/LOXL2/COL28A1/ST7/COL24A1/COL7A1/ECM2/ADAMTS14/LRP1/DNAJB6/COL6A1/LARGE1/ADAMTSL5/PRDM5/CHADL/TLL1/SPINK5/MMP12/COL23A1/RECK/ADAMTS2/KAZALD1/ADAMTSL1/COL1A2/GFOD2	56	BP
GO:2000515	negative regulation of CD4-positive, alpha-beta T cell activation	9/2433	33/18888	0.020580731	0.613202869	0.604098604	ZBTB7B/JAK3/CBLB/RUNX1/HMGB1/LGALS9C/LGALS9B/LGALS9/ZC3H12A	9	BP
GO:0045055	regulated exocytosis	40/2433	225/18888	0.020910566	0.614175253	0.60505655	CADPS/SNAP25/TMEM79/STX1A/SYP/DOC2B/ADORA2B/GRIK5/SYT15/CCL3/ARHGAP17/SYK/VAMP8/NKG7/PPFIA2/SNAP47/BAIAP3/SYNGR2/DTNBP1/CD177/PRRT2/SYT7/PDPK1/STX3/RASGRP1/LGALS9/PRKCG/PLA2G3/BRAF/PIP5K1C/CPLX1/CDK5R2/RAB44/CACNB4/ADGRE2/SYNGR3/NAPA/HYAL3/RPH3AL/ADRA2A	40	BP
GO:1903539	protein localization to postsynaptic membrane	11/2433	44/18888	0.021155449	0.614175253	0.60505655	SNAP25/GRIP2/PRKCZ/DLG1/DLG4/IQSEC2/STX3/NETO2/CPLX1/ZDHHC2/GRIN2C	11	BP
GO:0048490	anterograde synaptic vesicle transport	6/2433	18/18888	0.021254009	0.614175253	0.60505655	AP3B2/BORCS5/AP3M1/AP3D1/DTNBP1/MAP2	6	BP
GO:0099514	synaptic vesicle cytoskeletal transport	6/2433	18/18888	0.021254009	0.614175253	0.60505655	AP3B2/BORCS5/AP3M1/AP3D1/DTNBP1/MAP2	6	BP
GO:0099517	synaptic vesicle transport along microtubule	6/2433	18/18888	0.021254009	0.614175253	0.60505655	AP3B2/BORCS5/AP3M1/AP3D1/DTNBP1/MAP2	6	BP
GO:1904666	regulation of ubiquitin protein ligase activity	6/2433	18/18888	0.021254009	0.614175253	0.60505655	CDC14B/USP44/FZR1/CDC20/UBE2C/PLK1	6	BP
GO:0060041	retina development in camera-type eye	30/2433	160/18888	0.021417528	0.614175253	0.60505655	AHI1/VSX1/CHD7/LHX2/BARHL2/SIX3/RP1L1/SCAPER/VSTM4/NPHP4/PAX6/PDGFRA/LAMC3/RP1/POU4F2/DTNBP1/ATP8A2/PTPRM/ACHE/USH1C/SDK2/FAT3/AGTPBP1/FJX1/RHO/LARGE1/DLX2/PROM1/CLCN2/RHOJ	30	BP
GO:0043062	extracellular structure organization	56/2433	333/18888	0.021518433	0.614175253	0.60505655	ADAMTS12/SH3PXD2B/COL4A3/ADAMTS9/ADAM8/FMOD/GFAP/ADAMTS10/SERAC1/KIF9/LOXL1/ERCC2/COL4A4/PDGFRA/ADAMTS6/RUNX1/POMT2/ANTXR1/MMP28/MMP14/ADAMTSL2/ADTRP/FKBP10/SLC2A10/QSOX1/ADAMTS7/CTSK/COL3A1/COL11A2/MIR483/VIPAS39/SERPINF2/LOXL2/COL28A1/ST7/COL24A1/COL7A1/ECM2/ADAMTS14/LRP1/DNAJB6/COL6A1/LARGE1/ADAMTSL5/PRDM5/CHADL/TLL1/SPINK5/MMP12/COL23A1/RECK/ADAMTS2/KAZALD1/ADAMTSL1/COL1A2/GFOD2	56	BP
GO:0046337	phosphatidylethanolamine metabolic process	8/2433	28/18888	0.021561642	0.614175253	0.60505655	PLA2G15/ALOX15/PLB1/SLC27A1/PLA2G3/PLA2G2A/PLAAT1/PLA2G4E	8	BP
GO:0015874	norepinephrine transport	7/2433	23/18888	0.021953235	0.614175253	0.60505655	STX1A/SLC29A3/ADORA3/SLC6A2/ACTB/ADORA2A/ADRA2A	7	BP
GO:0035493	SNARE complex assembly	7/2433	23/18888	0.021953235	0.614175253	0.60505655	VAMP1/SNAP25/SEPTIN8/VAMP8/UVRAG/TGFBRAP1/PRRT2	7	BP
GO:0046835	carbohydrate phosphorylation	7/2433	23/18888	0.021953235	0.614175253	0.60505655	PFKM/GNPTG/TKFC/XYLB/FGGY/PFKFB1/GALK2	7	BP
GO:1903579	negative regulation of ATP metabolic process	7/2433	23/18888	0.021953235	0.614175253	0.60505655	SLC4A1/PPARA/CBFA2T3/FBP1/PRKACA/PFKFB1/FLCN	7	BP
GO:0045229	external encapsulating structure organization	56/2433	334/18888	0.022706183	0.632271701	0.622884319	ADAMTS12/SH3PXD2B/COL4A3/ADAMTS9/ADAM8/FMOD/GFAP/ADAMTS10/SERAC1/KIF9/LOXL1/ERCC2/COL4A4/PDGFRA/ADAMTS6/RUNX1/POMT2/ANTXR1/MMP28/MMP14/ADAMTSL2/ADTRP/FKBP10/SLC2A10/QSOX1/ADAMTS7/CTSK/COL3A1/COL11A2/MIR483/VIPAS39/SERPINF2/LOXL2/COL28A1/ST7/COL24A1/COL7A1/ECM2/ADAMTS14/LRP1/DNAJB6/COL6A1/LARGE1/ADAMTSL5/PRDM5/CHADL/TLL1/SPINK5/MMP12/COL23A1/RECK/ADAMTS2/KAZALD1/ADAMTSL1/COL1A2/GFOD2	56	BP
GO:2001252	positive regulation of chromosome organization	22/2433	110/18888	0.022817565	0.632417988	0.623028435	DDX11/NCAPH2/ACTR8/PML/RUVBL1/HMBOX1/SLF1/INO80E/PARN/UCHL5/ATR/NSMCE2/SLF2/ATF7IP/MORC2/NCAPG2/ATM/PPP1R10/FBXO4/CCT3/MCRS1/MACROH2A1	22	BP
GO:0051258	protein polymerization	49/2433	287/18888	0.023367355	0.644657723	0.635086445	DIAPH2/PRKCE/FCHSD1/PAK1/CCDC57/MAPRE3/CDH5/DLG1/TENM1/CAPZA1/SPIRE1/CCR7/SPTB/RDX/TUBGCP3/LATS1/ARHGAP6/ALOX15/TBCD/SPTBN4/NDE1/CSNK1D/NIN/FER/CDK5RAP2/CEP192/STMN2/FGA/NDEL1/HAUS5/TUBGCP5/HCLS1/C15orf62/TPPP3/CASQ1/WASHC2C/LMOD1/DCTN1/ARPC2/DIAPH3/UBE2C/SSH3/MAP2/FCHSD2/ADD1/TRIM6/TTC17/EVL/PFN1	49	BP
GO:0018209	peptidyl-serine modification	50/2433	294/18888	0.02368668	0.650455876	0.640798513	PRKCE/PDE4D/PAQR3/MLXIPL/PAK1/PRKCZ/RPS6KA4/TENM1/MYO3A/CSNK2A1/STK32C/ARAF/STK32A/CSNK1G1/RIPK2/CAMK2D/LATS1/PIKFYVE/ATR/AXIN1/DMD/SPTBN4/DMPK/CSNK1D/MGAT5B/MKNK2/HGF/IRGM/PDPK1/GALNT16/BCL2/PRKCG/BRAF/ATM/TNKS1BP1/EGFR/CAMK2B/MAPK14/MAPKAPK2/TCL1A/MKNK1/CAMK1G/PRKACA/CD44/TRIM6/NTRK3/CSNK1G2/DOCK7/PLK1/CHUK	50	BP
GO:0002833	positive regulation of response to biotic stimulus	64/2433	390/18888	0.02406113	0.65770769	0.647942658	TRAF3IP3/MEFV/PRKCE/ATAT1/ZBP1/ADAM8/PAK1/IL18RAP/TRIM3/LILRA4/MMRN2/NLRC3/RAET1G/SLC15A2/SFPQ/CYBA/SYK/CD226/ESR1/TNIP3/RIPK2/UFD1/USP50/CARD8/PLA2G5/NPLOC4/RNF170/DAB2IP/HMGB1/HCFC2/IRGM/PDPK1/TKFC/NLRC5/RASGRP1/CYLD/CLEC7A/ANKRD17/LRCH4/EPG5/PVR/TRIM5/TRIM41/TRAF3/MAPKAPK2/NCR3/POLR3B/CACTIN/LY96/UBQLN1/MMP12/IRF3/FOSL1/XRCC6/TRIM6/OAS1/RAB7B/PGC/MFHAS1/CD14/AIM2/HLA-E/CHUK/TICAM1	64	BP
GO:0021954	central nervous system neuron development	18/2433	86/18888	0.024365472	0.658629694	0.648850973	PLXNA4/ARHGEF28/FGFR2/SPTBN4/ARHGAP35/NR4A2/NIN/SPG11/TSKU/NDEL1/NRP2/TCTN1/AGTPBP1/DCLK2/DISC1/PLXNA3/MAP2/ADARB1	18	BP
GO:0046434	organophosphate catabolic process	41/2433	234/18888	0.024384149	0.658629694	0.648850973	EIF6/XDH/SUCLG2/ITPA/PDE4D/LIPG/MLXIPL/PFKM/ENTPD1/PLA2G15/SLC4A1/NEIL1/SAMHD1/PDE5A/PNPLA7/ENTPD5/PPARA/GDPD3/TPI1/PLD1/PLB1/PLA2G5/PLA2G7/GDPD1/ENTPD3/PLA2G4D/CBFA2T3/NUDT15/FHIT/ENO2/ABHD12/NUDT16/OGG1/COL6A1/FBP1/ABHD12B/PRKACA/PLA2G4E/PFKFB1/JMJD8/FLCN	41	BP
GO:0051123	RNA polymerase II preinitiation complex assembly	15/2433	68/18888	0.024426441	0.658629694	0.648850973	TAF8/TAF4/MED15/ESR1/MED9/THRA/ATF7IP/WNT10B/MED27/HMGB1/MED11/TAF11/TAF1L/GTF2B/MED8	15	BP
GO:0060260	regulation of transcription initiation by RNA polymerase II	16/2433	74/18888	0.024565254	0.659388964	0.64959897	ZNF451/TAF8/TAF4/MED15/ERCC6/MED9/THRA/ATF7IP/WNT10B/MED27/HMGB1/MED11/TAF11/NKX2-5/HNF1B/MED8	16	BP
GO:0007020	microtubule nucleation	11/2433	45/18888	0.024837817	0.660752451	0.650942214	PAK1/CCDC57/TUBGCP3/NDE1/CSNK1D/NIN/CEP192/NDEL1/HAUS5/TUBGCP5/DCTN1	11	BP
GO:0048701	embryonic cranial skeleton morphogenesis	11/2433	45/18888	0.024837817	0.660752451	0.650942214	MTHFD1L/FGFR2/PDGFRA/MMP14/SLC39A3/SETD2/TULP3/SIX2/NIPBL/DLX2/IFT140	11	BP
GO:0045088	regulation of innate immune response	71/2433	440/18888	0.025844612	0.664465767	0.654600398	TRAF3IP3/MEFV/PRKCE/ATAT1/ZBP1/ADAM8/PAK1/CEP63/IL18RAP/TRIM3/SAMHD1/LILRA4/NLRC3/RAET1G/SLC15A2/SFPQ/CYBA/SYK/CD226/ESR1/TNIP3/RIPK2/PARP14/UFD1/USP50/CARD8/PTPN11/PLA2G5/NPLOC4/RNF170/DAB2IP/HMGB1/HCFC2/IRGM/PDPK1/TKFC/NLRC5/RASGRP1/CYLD/LGALS9/CLEC7A/ANKRD17/EIF4E2/LRCH4/EPG5/PVR/TRIM5/TRIM41/TRAF3/MAPKAPK2/NCR3/POLR3B/CACTIN/LY96/UBQLN1/USP18/MMP12/IRF3/FOSL1/XRCC6/TRIM6/OAS1/RAB7B/TTLL12/MFH…	71	BP
GO:0018105	peptidyl-serine phosphorylation	48/2433	282/18888	0.025850069	0.664465767	0.654600398	PRKCE/PDE4D/PAQR3/MLXIPL/PAK1/PRKCZ/RPS6KA4/TENM1/MYO3A/CSNK2A1/STK32C/ARAF/STK32A/CSNK1G1/RIPK2/CAMK2D/LATS1/PIKFYVE/ATR/AXIN1/DMD/SPTBN4/DMPK/CSNK1D/MKNK2/HGF/IRGM/PDPK1/BCL2/PRKCG/BRAF/ATM/TNKS1BP1/EGFR/CAMK2B/MAPK14/MAPKAPK2/TCL1A/MKNK1/CAMK1G/PRKACA/CD44/TRIM6/NTRK3/CSNK1G2/DOCK7/PLK1/CHUK	48	BP
GO:0006047	UDP-N-acetylglucosamine metabolic process	5/2433	14/18888	0.025905586	0.664465767	0.654600398	B4GALNT2/MGAT1/SLC35A3/PGM3/UAP1L1	5	BP
GO:0007512	adult heart development	5/2433	14/18888	0.025905586	0.664465767	0.654600398	MEF2D/CHD7/ADRA1A/APLNR/NKX2-5	5	BP
GO:0021819	layer formation in cerebral cortex	5/2433	14/18888	0.025905586	0.664465767	0.654600398	ADGRG1/DAB2IP/COL3A1/CDK5R2/BMERB1	5	BP
GO:0045842	positive regulation of mitotic metaphase/anaphase transition	5/2433	14/18888	0.025905586	0.664465767	0.654600398	NSMCE2/ANAPC7/CDC16/CDC20/UBE2C	5	BP
GO:0072393	microtubule anchoring at microtubule organizing center	5/2433	14/18888	0.025905586	0.664465767	0.654600398	BICD1/NIN/CCDC68/DCTN1/KIF3A	5	BP
GO:0032479	regulation of type I interferon production	24/2433	124/18888	0.026049314	0.664465767	0.654600398	TRAF3IP3/POLA1/LILRA4/NLRC3/SYK/RIPK2/UFD1/PTPN11/NPLOC4/SETD2/IRGM/XAF1/CYLD/TRAIP/TRAF3/POLR3B/CACTIN/MMP12/IRF3/OAS1/TRIM65/CD14/CHUK/TICAM1	24	BP
GO:0032606	type I interferon production	24/2433	124/18888	0.026049314	0.664465767	0.654600398	TRAF3IP3/POLA1/LILRA4/NLRC3/SYK/RIPK2/UFD1/PTPN11/NPLOC4/SETD2/IRGM/XAF1/CYLD/TRAIP/TRAF3/POLR3B/CACTIN/MMP12/IRF3/OAS1/TRIM65/CD14/CHUK/TICAM1	24	BP
GO:0051496	positive regulation of stress fiber assembly	12/2433	51/18888	0.026092463	0.664465767	0.654600398	PAK1/SORBS3/CD47/ARHGEF10L/MYOC/LIMK1/TPM1/ARHGEF10/SERPINF2/BRAF/RHOC/EVL	12	BP
GO:0051293	establishment of spindle localization	13/2433	57/18888	0.026917375	0.680581906	0.670477259	PKHD1/SPIRE1/MCPH1/PAX6/ANKFN1/GPSM2/NDE1/CDK5RAP2/NDEL1/DCTN1/GPSM1/PLK1/LLGL2	13	BP
GO:0018205	peptidyl-lysine modification	28/2433	150/18888	0.026953739	0.680581906	0.670477259	ATAT1/ZNF451/SETD6/STX1A/PML/DIP2A/KMT5A/SETD7/SETD3/SLF1/LOXL1/SENP5/METTL21A/NSMCE2/DOHH/SLF2/SETD2/VIPAS39/LOXL2/RANBP2/RANGAP1/TOLLIP/FAM86B1/FAM86B2/RNF212/ZMIZ2/SENP7/SIRT3	28	BP
GO:0070286	axonemal dynein complex assembly	10/2433	40/18888	0.027285355	0.682253219	0.672123759	NISCH/DNAAF8/DNAH5/DNAH8/DNAI3/CFAP73/DNAH7/DNAI4/CFAP100/DRC1	10	BP
GO:0045911	positive regulation of DNA recombination	15/2433	69/18888	0.027614563	0.682253219	0.672123759	RUVBL1/NSD2/ERCC6/ERCC2/STAT6/SHLD1/RIF1/EPC1/FUS/MBTD1/ING3/PRDM7/ZCWPW1/ACTB/VPS72	15	BP
GO:0018279	protein N-linked glycosylation via asparagine	7/2433	24/18888	0.027637772	0.682253219	0.672123759	B4GALNT2/DAD1/MGAT1/MGAT5/DPM1/DERL3/ALG8	7	BP
GO:0001845	phagolysosome assembly	6/2433	19/18888	0.027759282	0.682253219	0.672123759	PIKFYVE/PLA2G5/SPG11/SYT7/VIPAS39/RAB7B	6	BP
GO:0006977	DNA damage response, signal transduction by p53 class mediator resulting in cell cycle arrest	6/2433	19/18888	0.027759282	0.682253219	0.672123759	MUC1/PML/ATM/CRADD/CDKN1A/CHEK2	6	BP
GO:0007635	chemosensory behavior	6/2433	19/18888	0.027759282	0.682253219	0.672123759	CHD7/CFAP69/ADCY3/LMX1A/PRKCG/ATP6V1B1	6	BP
GO:0007269	neurotransmitter secretion	27/2433	144/18888	0.027935859	0.682253219	0.672123759	CADPS/SNAP25/MCTP1/STX1A/SYP/DOC2B/GRIK5/KCNMB4/PTPRN2/PPFIA2/SNAP47/BAIAP3/DTNBP1/DYSF/PRRT2/NRXN2/SYT7/STX3/PRKCG/BRAF/PIP5K1C/CPLX1/ASIC1/CACNB4/NAPA/ADORA2A/RPH3AL	27	BP
GO:0099643	signal release from synapse	27/2433	144/18888	0.027935859	0.682253219	0.672123759	CADPS/SNAP25/MCTP1/STX1A/SYP/DOC2B/GRIK5/KCNMB4/PTPRN2/PPFIA2/SNAP47/BAIAP3/DTNBP1/DYSF/PRRT2/NRXN2/SYT7/STX3/PRKCG/BRAF/PIP5K1C/CPLX1/ASIC1/CACNB4/NAPA/ADORA2A/RPH3AL	27	BP
GO:0016482	cytosolic transport	26/2433	138/18888	0.028935868	0.697706541	0.687347644	TBC1D10B/RBSN/HEATR5B/TBC1D23/PIKFYVE/VPS13C/PPFIA2/RAB9B/BAIAP3/SLC66A2/VPS53/EIPR1/SYT7/ERC1/TRAPPC10/WASHC2C/WASHC2A/DCTN1/DENND2A/STX5/MAP2/UBE2O/ARFRP1/RAB7B/SNX12/BLTP3B	26	BP
GO:0008544	epidermis development	63/2433	387/18888	0.029041355	0.697706541	0.687347644	EDA/KRT76/TMEM79/KRT7/ALOXE3/FUZ/KRT86/WHRN/LHX2/TRPC4AP/MACROH2A2/PPARA/WNT10A/FGFR2/ZDHHC21/LCE1B/PAX6/CLRN1/LATS1/ERCC2/YBX1/PIP5K1A/ZMPSTE24/IFT74/PTCH2/MSX2/WNT10B/MCOLN3/UGCG/SPRR4/USH1C/APCDD1/BCL2/ACER1/KRT14/LAMC2/EPHA2/FA2H/DLX3/EGFR/COL7A1/COL6A1/PDGFA/FOXN1/KLK14/SAV1/LDB1/SPINK5/PDZD7/MACROH2A1/LDB2/CDKN1A/FOXQ1/KRT6C/KRT32/OVOL1/KRT10/CDSN/ATP2C1/ANKRD24/LIPN/SPRR2D/KRTAP6-3	63	BP
GO:0045582	positive regulation of T cell differentiation	23/2433	119/18888	0.029324098	0.697706541	0.687347644	ADAM8/PRKCZ/ZBTB7B/ACTL6B/ZAP70/SYK/RIPK2/BRD4/AP3D1/RUNX1/SOX13/KLHL25/WNT10B/RASGRP1/CYLD/LGALS9/LILRB2/PBRM1/IL2RG/IL1RL2/ACTB/ARID1A/SART1	23	BP
GO:0048704	embryonic skeletal system morphogenesis	19/2433	94/18888	0.029598149	0.697706541	0.687347644	MTHFD1L/FUZ/DLG1/FGFR2/PDGFRA/MMP14/SLC39A3/SETD2/TULP3/HOXB8/FLVCR1/PCGF2/OSR1/SIX2/HOXB5/NIPBL/HOXD10/DLX2/IFT140	19	BP
GO:0008340	determination of adult lifespan	9/2433	35/18888	0.029780983	0.697706541	0.687347644	SGSH/ERCC2/TFCP2L1/ZMPSTE24/PRDM2/ATP8A2/ATM/KL/LARGE1	9	BP
GO:0060122	inner ear receptor cell stereocilium organization	9/2433	35/18888	0.029780983	0.697706541	0.687347644	WHRN/CLRN1/MKS1/USH1G/TSKU/ADGRV1/USH1C/PDZD7/ANKRD24	9	BP
GO:0090659	walking behavior	9/2433	35/18888	0.029780983	0.697706541	0.687347644	CHD7/SPTBN4/ZMPSTE24/SPG11/NPC1/AGTPBP1/ABHD12/LARGE1/CACNB4	9	BP
GO:0010038	response to metal ion	59/2433	360/18888	0.02996104	0.697706541	0.687347644	KCNMA1/ABCC6/SLC13A2/CASP9/SLC26A5/SLC11A1/SYT15/DNMT3A/GPLD1/ADCY1/KCNC1/KCNMB4/PDX1/MUC2/CAMK2D/HESX1/CYP2R1/DLG4/ALOX15/DTYMK/TESMIN/ANXA11/SETD2/CPNE7/AHCYL1/CPNE5/ITPKC/CALM3/CPNE4/NPC1/FGA/NCSTN/SYT7/ADGRV1/CNGA3/CPA1/CPNE2/BCL2/ACER1/BRAF/LOXL2/TERT/EGFR/SLC25A13/SLC13A5/OGG1/DDX19A/FBP1/STIM1/ECT2/PAM/ADD1/CHP2/CARF/TFR2/ALOX5AP/CD14/RASAL1/CHUK	59	BP
GO:0070988	demethylation	12/2433	52/18888	0.030072696	0.697706541	0.687347644	FTO/ALKBH1/TET3/APOBEC3F/FBXL19/PAX6/PHF2/PHF8/TET2/PPME1/CYP3A5/CYP3A43	12	BP
GO:0120032	regulation of plasma membrane bounded cell projection assembly	36/2433	204/18888	0.030147503	0.697706541	0.687347644	MPHOSPH9/FUZ/TENM1/MYO3A/CCR7/PLD1/HAP1/PLEKHM1/RAB11FIP3/RDX/CLRN1/ZMYND8/DNM3/CDKL1/EVI5L/ARHGAP35/RP1/TACSTD2/FER/RAB3IP/NDEL1/ODF2/C15orf62/CYLD/TCHP/EPHA2/ARAP1/ARPC2/PLCE1/IFT140/BIN3/WNT1/SEPTIN7/RAB17/EVL/PFN1	36	BP
GO:0007266	Rho protein signal transduction	27/2433	145/18888	0.030254362	0.697706541	0.687347644	PLEKHG7/MCF2L/ABL2/LPAR6/ARHGEF28/ARHGDIA/ARHGAP6/MYOC/ARHGAP35/ADGRG1/PRAG1/LIMK1/COL3A1/PLXNB1/RTKN/C15orf62/KCTD10/ARHGEF11/RHOBTB1/ARHGDIG/ARHGEF3/COL1A2/ARHGEF1/CHUK/ADRA2A/FLCN/RHOJ	27	BP
GO:0009155	purine deoxyribonucleotide catabolic process	4/2433	10/18888	0.030324886	0.697706541	0.687347644	XDH/SAMHD1/NUDT15/NUDT16	4	BP
GO:0009756	carbohydrate mediated signaling	4/2433	10/18888	0.030324886	0.697706541	0.687347644	MLXIPL/PDX1/NKX6-1/CLEC7A	4	BP
GO:1901750	leukotriene D4 biosynthetic process	4/2433	10/18888	0.030324886	0.697706541	0.687347644	GGTA1/GGT5/GGT7/GGT6	4	BP
GO:1990700	nucleolar chromatin organization	4/2433	10/18888	0.030324886	0.697706541	0.687347644	DDX11/PHF2/BAZ2A/PHF8	4	BP
GO:0070897	transcription preinitiation complex assembly	17/2433	82/18888	0.030606876	0.701486055	0.691071043	BDP1/TAF8/TAF4/MED15/ESR1/BAZ2A/MED9/THRA/ATF7IP/WNT10B/MED27/HMGB1/MED11/TAF11/TAF1L/GTF2B/MED8	17	BP
GO:0015804	neutral amino acid transport	13/2433	58/18888	0.030736882	0.701766593	0.691347416	SLC1A6/SLC7A11/SLC6A9/SLC36A1/SLC36A3/SLC38A9/SLC1A7/SLC7A8/SLC25A13/SLC38A7/SLC6A6/SLC43A2/LLGL2	13	BP
GO:1902750	negative regulation of cell cycle G2/M phase transition	15/2433	70/18888	0.031100303	0.704664286	0.694202087	TAOK2/CHFR/ZFYVE19/CDC14B/CDK5RAP3/BABAM2/BARD1/CHEK1/FZR1/ATM/ABRAXAS1/MACROH2A1/CDKN1A/FHL1/PLK1	15	BP
GO:1903317	regulation of protein maturation	15/2433	70/18888	0.031100303	0.704664286	0.694202087	RHBDD1/ADAM8/INPP5B/RUNX1/CARD8/MMP14/PRSS37/PLAUR/SERPINF2/SERPINE1/IL1R2/PRKACA/TFR2/GAS1/SNX12	15	BP
GO:0006486	protein glycosylation	39/2433	225/18888	0.032078006	0.715672821	0.705047177	RFT1/B4GALNT2/DAD1/TET3/ENTPD5/GALNT17/ST3GAL5/GALNT18/ACER2/MAN1C1/GMPPB/ST6GALNAC1/ST8SIA4/POFUT2/ST6GALNAC6/MGAT1/POMT2/TET2/ALG9/MGAT5B/NPC1/PGM3/RXYLT1/ST3GAL3/MGAT5/OGA/GALNT16/TRAK1/GALNT15/DPM1/DERL3/LARGE1/C20orf173/ALG8/B3GLCT/B3GNT9/B3GNT4/GCNT4/DPM2	39	BP
GO:0043413	macromolecule glycosylation	39/2433	225/18888	0.032078006	0.715672821	0.705047177	RFT1/B4GALNT2/DAD1/TET3/ENTPD5/GALNT17/ST3GAL5/GALNT18/ACER2/MAN1C1/GMPPB/ST6GALNAC1/ST8SIA4/POFUT2/ST6GALNAC6/MGAT1/POMT2/TET2/ALG9/MGAT5B/NPC1/PGM3/RXYLT1/ST3GAL3/MGAT5/OGA/GALNT16/TRAK1/GALNT15/DPM1/DERL3/LARGE1/C20orf173/ALG8/B3GLCT/B3GNT9/B3GNT4/GCNT4/DPM2	39	BP
GO:0032607	interferon-alpha production	8/2433	30/18888	0.032186662	0.715672821	0.705047177	LILRA4/NLRC3/RIPK2/SETD2/MMP12/IRF3/TRIM65/CHUK	8	BP
GO:0032647	regulation of interferon-alpha production	8/2433	30/18888	0.032186662	0.715672821	0.705047177	LILRA4/NLRC3/RIPK2/SETD2/MMP12/IRF3/TRIM65/CHUK	8	BP
GO:1901798	positive regulation of signal transduction by p53 class mediator	8/2433	30/18888	0.032186662	0.715672821	0.705047177	PLA2R1/PML/CDK5RAP3/MIR186/ATR/EIF5A/ATM/ING4	8	BP
GO:0014902	myotube differentiation	25/2433	133/18888	0.032523599	0.716136502	0.705503974	B4GALNT2/DOCK5/JAM2/MYEF2/ADAM12/TMEM182/DOCK2/MMP14/DMPK/WNT10B/SPG11/EHD2/GPX1/BCL2/DOCK1/ATP11A/MAPK14/COL6A1/LARGE1/BCL9/PLD3/BIN3/WNT1/NKX2-5/BARX2	25	BP
GO:0045621	positive regulation of lymphocyte differentiation	25/2433	133/18888	0.032523599	0.716136502	0.705503974	ADAM8/PRKCZ/ZBTB7B/ACTL6B/ZAP70/SYK/RIPK2/BRD4/AP3D1/RUNX1/MMP14/SOX13/KLHL25/WNT10B/RASGRP1/CYLD/LGALS9/LILRB2/PBRM1/IL2RG/IL1RL2/XRCC6/ACTB/ARID1A/SART1	25	BP
GO:0046785	microtubule polymerization	19/2433	95/18888	0.032682622	0.716136502	0.705503974	PAK1/CCDC57/MAPRE3/CDH5/TUBGCP3/TBCD/NDE1/CSNK1D/NIN/CDK5RAP2/CEP192/STMN2/NDEL1/HAUS5/TUBGCP5/TPPP3/DCTN1/DIAPH3/MAP2	19	BP
GO:0007224	smoothened signaling pathway	27/2433	146/18888	0.032716781	0.716136502	0.705503974	FBXL17/FUZ/TMEM231/PDX1/FGFR2/PAX6/UCHL5/MKS1/PTCH2/TULP3/WNT10B/KCTD6/EVC2/NKX6-1/TCTN1/B9D1/DZIP1L/TTC23/HSPG2/IFT140/IFT122/PRKACA/IFT81/GAS1/CPLANE2/IFT25/MOSMO	27	BP
GO:0072384	organelle transport along microtubule	18/2433	89/18888	0.033401004	0.716136502	0.705503974	PRKCZ/AP3B2/HAP1/BORCS5/FYCO1/AP3M1/BICD1/AP3D1/DTNBP1/NDE1/NDEL1/RASGRP1/TRAK1/AGTPBP1/UXT/MAP2/KIF3A/COPG2	18	BP
GO:0006289	nucleotide-excision repair	17/2433	83/18888	0.03403072	0.716136502	0.705503974	ACTL6B/BCL7C/POLD3/ERCC6/ERCC2/USP44/FAN1/PBRM1/BCL7B/OGG1/XPC/UVSSA/RAD52/ACTB/ARID1A/FANCC/BRIP1	17	BP
GO:0060291	long-term synaptic potentiation	21/2433	108/18888	0.034048206	0.716136502	0.705503974	CRHR2/SNAP25/CALB2/PRKCZ/GFAP/SLC8A3/ADCY1/MPP2/CX3CR1/NPTN/NCSTN/STX3/PRKCG/LILRB2/BRAF/YTHDF1/ZDHHC2/LARGE1/LRRTM1/ADORA2A/GRIN2C	21	BP
GO:0060314	regulation of ryanodine-sensitive calcium-release channel activity	7/2433	25/18888	0.034242411	0.716136502	0.705503974	GSTM2/CAMK2D/DMD/JPH4/CALM3/FKBP1A/PRKACA	7	BP
GO:0090335	regulation of brown fat cell differentiation	7/2433	25/18888	0.034242411	0.716136502	0.705503974	FTO/ZBTB7B/METRNL/SOX13/PIM1/MAPK14/FLCN	7	BP
GO:0060491	regulation of cell projection assembly	36/2433	206/18888	0.034324825	0.716136502	0.705503974	MPHOSPH9/FUZ/TENM1/MYO3A/CCR7/PLD1/HAP1/PLEKHM1/RAB11FIP3/RDX/CLRN1/ZMYND8/DNM3/CDKL1/EVI5L/ARHGAP35/RP1/TACSTD2/FER/RAB3IP/NDEL1/ODF2/C15orf62/CYLD/TCHP/EPHA2/ARAP1/ARPC2/PLCE1/IFT140/BIN3/WNT1/SEPTIN7/RAB17/EVL/PFN1	36	BP
GO:0044818	mitotic G2/M transition checkpoint	12/2433	53/18888	0.03447196	0.716136502	0.705503974	TAOK2/CHFR/CDC14B/CDK5RAP3/BABAM2/BARD1/CHEK1/FZR1/ATM/ABRAXAS1/CDKN1A/PLK1	12	BP
GO:0055117	regulation of cardiac muscle contraction	16/2433	77/18888	0.034542148	0.716136502	0.705503974	JUP/PDE4D/GSTM2/DLG1/PDE5A/ADRA1A/ADCY10/CAMK2D/DMD/NPPA/CALM3/ZC3H12A/PKP2/ADRA1B/PRKACA/NKX2-5	16	BP
GO:0048820	hair follicle maturation	5/2433	15/18888	0.034834009	0.716136502	0.705503974	TRPC4AP/ERCC2/MSX2/WNT10B/SPINK5	5	BP
GO:0070207	protein homotrimerization	5/2433	15/18888	0.034834009	0.716136502	0.705503974	CLYBL/MLKL/SIGMAR1/ASIC1/ALOX5AP	5	BP
GO:0071639	positive regulation of monocyte chemotactic protein-1 production	5/2433	15/18888	0.034834009	0.716136502	0.705503974	SYK/LGALS9/CLEC7A/MCOLN2/OAS1	5	BP
GO:1902101	positive regulation of metaphase/anaphase transition of cell cycle	5/2433	15/18888	0.034834009	0.716136502	0.705503974	NSMCE2/ANAPC7/CDC16/CDC20/UBE2C	5	BP
GO:1904507	positive regulation of telomere maintenance in response to DNA damage	5/2433	15/18888	0.034834009	0.716136502	0.705503974	ACTR8/RUVBL1/INO80E/UCHL5/MCRS1	5	BP
GO:0007062	sister chromatid cohesion	13/2433	59/18888	0.034933851	0.716136502	0.705503974	DDX11/STAG3/PDS5A/SLF1/POGZ/NSMCE2/SLF2/NIPBL/CDC20/MACROH2A1/GTF2B/SMC1B/PLK1	13	BP
GO:0038066	p38MAPK cascade	13/2433	59/18888	0.034933851	0.716136502	0.705503974	XDH/DLG1/RELL2/ULK4/RELL1/DAB2IP/HGF/CYLD/LGALS9/ZC3H12A/MAPK14/MAPKAPK2/MFHAS1	13	BP
GO:1904036	negative regulation of epithelial cell apoptotic process	14/2433	65/18888	0.035048881	0.716136502	0.705503974	PKHD1/CDH5/PPARA/PDX1/ITGB3BP/NPC1/FGA/PDPK1/BCL2/BRAF/TERT/SERPINE1/NKX2-5/MAPK7	14	BP
GO:0014808	release of sequestered calcium ion into cytosol by sarcoplasmic reticulum	9/2433	36/18888	0.035316376	0.716136502	0.705503974	PDE4D/GSTM2/CHD7/CCL3/CAMK2D/DMD/CALM3/CASQ1/PRKACA	9	BP
GO:0071539	protein localization to centrosome	9/2433	36/18888	0.035316376	0.716136502	0.705503974	KIAA0753/CEP250/RAB11FIP3/MCPH1/BICD1/CSNK1D/CEP192/DISC1/CEP72	9	BP
GO:0010224	response to UV-B	6/2433	20/18888	0.035452302	0.716136502	0.705503974	ERCC6/BCL2/MAPK14/XPC/CDKN1A/HYAL3	6	BP
GO:0032634	interleukin-5 production	6/2433	20/18888	0.035452302	0.716136502	0.705503974	PDE4D/PRKCZ/IL1RAP/IL5RA/IL1RL1/CRLF2	6	BP
GO:0032674	regulation of interleukin-5 production	6/2433	20/18888	0.035452302	0.716136502	0.705503974	PDE4D/PRKCZ/IL1RAP/IL5RA/IL1RL1/CRLF2	6	BP
GO:0060340	positive regulation of type I interferon-mediated signaling pathway	6/2433	20/18888	0.035452302	0.716136502	0.705503974	ZBP1/NLRC5/TRIM41/MMP12/IRF3/TRIM6	6	BP
GO:0090026	positive regulation of monocyte chemotaxis	6/2433	20/18888	0.035452302	0.716136502	0.705503974	CX3CR1/PLA2G7/HMGB1/CXCL12/SERPINE1/CXCL17	6	BP
GO:0006612	protein targeting to membrane	24/2433	128/18888	0.036575007	0.736319153	0.725386972	TAOK2/VPS37C/MTCL1/VPS37A/ZDHHC21/YIF1B/PIKFYVE/ZDHHC19/ZDHHC15/TCAF2/VPS37B/ZDHHC20/ZDHHC6/RAB3IP/MYO1C/SEC61A2/SRP72/ZDHHC24/ZDHHC2/LARGE1/ZDHHC11B/ZDHHC11/CIB1/ZDHHC14	24	BP
GO:0010948	negative regulation of cell cycle process	52/2433	316/18888	0.036997985	0.742326584	0.73130521	CTDSP1/TAOK2/MUC1/CEP63/PML/DLG1/RBL1/CHFR/BUB3/NME6/ZFYVE19/CDC14B/ERCC6/CDK5RAP3/TELO2/TIPRL/BABAM2/BARD1/ATR/FBXO43/GFI1B/DNA2/PTPN11/WAC/USP44/CDK5RAP2/DAB2IP/CHEK1/TRIM37/FZR1/BCL2/ATM/TTI1/PPP1R10/CRADD/MAPK14/PRMT2/XPC/FBXO4/CCAR2/CDC20/CACNB4/ABRAXAS1/MACROH2A1/CDKN1A/FHL1/APBB1/MIR30C2/CHEK2/OVOL1/PLK1/BRIP1	52	BP
GO:0032956	regulation of actin cytoskeleton organization	56/2433	344/18888	0.037691496	0.747659113	0.736558567	SMIM22/TAOK2/PRKCE/FCHSD1/PAK1/SORBS3/DLG1/TENM1/ABL2/MYO3A/CAPZA1/CD47/CCR7/WASHC4/ARHGAP17/SPTB/RDX/LATS1/ARHGAP6/ARHGEF10L/PDGFRA/ALOX15/BST2/MYOC/SPTBN4/ARHGAP35/TACSTD2/DNAI3/FER/LIMK1/DIXDC1/TPM1/PTGER4/HCLS1/ARHGEF10/C15orf62/SERPINF2/BRAF/CXCL12/WASHC2C/WASHC2A/LMOD1/ARAP1/LRP1/ARPC2/RND2/PDGFA/SSH3/ECT2/FCHSD2/ADD1/ASAP3/RHOC/EVL/PFN1/WHAMM	56	BP
GO:0044773	mitotic DNA damage checkpoint signaling	17/2433	84/18888	0.037727268	0.747659113	0.736558567	TAOK2/MUC1/PML/CDC14B/CDK5RAP3/BABAM2/WAC/CHEK1/FZR1/ATM/PPP1R10/CRADD/XPC/ABRAXAS1/CDKN1A/CHEK2/PLK1	17	BP
GO:0031109	microtubule polymerization or depolymerization	25/2433	135/18888	0.038165888	0.747659113	0.736558567	PAK1/CCDC57/MAPRE3/CDH5/SPEF1/STMN4/TUBGCP3/TBCD/NDE1/CSNK1D/NIN/CDK5RAP2/CEP192/STMN2/NDEL1/HAUS5/TUBGCP5/TPPP3/DCTN1/DIAPH3/KIF18B/NCKAP5L/MAP2/CIB1/BMERB1	25	BP
GO:0015914	phospholipid transport	20/2433	103/18888	0.038408448	0.747659113	0.736558567	PRELID2/CETP/SLC4A1/PITPNM3/ABCG1/XKR6/ATP10A/ABCB4/CERT1/SLC66A2/ATP11C/ATP8B4/ATP8A2/ATP11A/PLEKHA8/ATG9B/XKR9/ATG9A/ESYT1/ATP9B	20	BP
GO:0035418	protein localization to synapse	16/2433	78/18888	0.038445725	0.747659113	0.736558567	SNAP25/GRIP2/PRKCZ/DLG1/BSN/ZDHHC15/DLG4/NRXN2/IQSEC2/STX3/NETO2/CPLX1/ZDHHC2/CLSTN3/LRRTM1/GRIN2C	16	BP
GO:0007064	mitotic sister chromatid cohesion	8/2433	31/18888	0.038642789	0.747659113	0.736558567	PDS5A/SLF1/POGZ/NSMCE2/SLF2/NIPBL/CDC20/MACROH2A1	8	BP
GO:0010765	positive regulation of sodium ion transport	8/2433	31/18888	0.038642789	0.747659113	0.736558567	DMD/AHCYL1/PKP2/SCN3B/FXYD2/CHP2/WNK3/NKX2-5	8	BP
GO:0010880	regulation of release of sequestered calcium ion into cytosol by sarcoplasmic reticulum	8/2433	31/18888	0.038642789	0.747659113	0.736558567	PDE4D/GSTM2/CHD7/CAMK2D/DMD/CALM3/CASQ1/PRKACA	8	BP
GO:0032968	positive regulation of transcription elongation by RNA polymerase II	11/2433	48/18888	0.038643901	0.747659113	0.736558567	MED15/BRD4/ZMYND8/MED9/MED27/GTF2F1/MED11/CDK12/LDB1/PWWP2B/MED8	11	BP
GO:0042311	vasodilation	11/2433	48/18888	0.038643901	0.747659113	0.736558567	CALCA/KCNMA1/ADORA2B/KNG1/VSTM4/GUCY1A1/NPPA/GPX1/EGFR/ADORA2A/ADRA2A	11	BP
GO:0072583	clathrin-dependent endocytosis	11/2433	48/18888	0.038643901	0.747659113	0.736558567	FCHO2/ITSN1/AP2A2/ITSN2/USH1G/CCDC32/PIK3CB/PIP5K1C/DGKD/TNK2/FCHSD2	11	BP
GO:0030520	intracellular estrogen receptor signaling pathway	12/2433	54/18888	0.039309845	0.753099891	0.741918565	PAK1/RBFOX2/CYP7B1/CARM1/PPARGC1B/ESR1/LATS1/POU4F2/AR/STRN3/ARID1A/ESR2	12	BP
GO:0070613	regulation of protein processing	14/2433	66/18888	0.039400762	0.753099891	0.741918565	RHBDD1/ADAM8/INPP5B/RUNX1/CARD8/MMP14/PRSS37/PLAUR/SERPINF2/SERPINE1/IL1R2/PRKACA/GAS1/SNX12	14	BP
GO:0022029	telencephalon cell migration	13/2433	60/18888	0.039525247	0.753099891	0.741918565	SRGAP2/MDGA1/CCDC141/ADGRG1/DAB2IP/COL3A1/NDEL1/DIXDC1/CXCL12/EGFR/CDK5R2/DISC1/BMERB1	13	BP
GO:0002275	myeloid cell activation involved in immune response	19/2433	97/18888	0.039557017	0.753099891	0.741918565	PRKCE/ADORA2B/CCL3/FCER1G/SYK/VAMP8/CX3CR1/DOCK2/CD177/DYSF/FER/PDPK1/RASGRP1/LGALS9/PLA2G3/DNASE1/RAB44/ADGRE2/TICAM1	19	BP
GO:0044784	metaphase/anaphase transition of cell cycle	19/2433	97/18888	0.039557017	0.753099891	0.741918565	CDC27/CHFR/BUB3/ACTL6B/BCL7C/ANAPC4/NSMCE2/ANAPC7/USP44/CDK5RAP2/PBRM1/ATM/CDC16/BCL7B/CDC20/UBE2C/ACTB/ARID1A/PLK1	19	BP
GO:0048562	embryonic organ morphogenesis	49/2433	297/18888	0.040218975	0.755374638	0.744159538	AHI1/TCF21/MTHFD1L/VANGL2/CHD7/FUZ/DLG1/WHRN/MYO3A/NOTCH2/SIX3/FGFR2/PAX6/MESP1/CLRN1/HESX1/PDGFRA/APLNR/MMP14/SOX17/USH1G/SLC39A3/SETD2/TULP3/HOXB8/FLVCR1/ATP8A2/USH1C/PCGF2/OSR1/TBX6/EPHA2/SIX2/HOXB5/ATP6V1B1/NIPBL/HOXD10/HAND1/DLX2/STRA6/IFT140/PDZD7/WNT1/NKX2-5/TBX2/HNF1B/ANKRD24/FOXL2/KCNQ4	49	BP
GO:0007173	epidermal growth factor receptor signaling pathway	21/2433	110/18888	0.040637218	0.755374638	0.744159538	RHBDF2/PTK2/GRB7/ABL2/HAP1/CBLB/REPS2/PTPN11/PLAUR/FER/DAB2IP/MVB12B/PDPK1/BRAF/FAM83C/ZFYVE28/EGFR/DGKD/PLCE1/IFI6/ADRA2A	21	BP
GO:0048144	fibroblast proliferation	21/2433	110/18888	0.040637218	0.755374638	0.744159538	DPH1/PML/CTC1/LZTS2/NLRC3/ESR1/PDGFRA/ZMPSTE24/DAB2IP/COL3A1/FN1/GPX1/INCA1/EGFR/ING5/KDM8/PDGFA/FBXO4/CDKN1A/DAZAP1/WNT1	21	BP
GO:0032273	positive regulation of protein polymerization	18/2433	91/18888	0.040663848	0.755374638	0.744159538	PRKCE/FCHSD1/PAK1/DLG1/TENM1/CCR7/ALOX15/FER/CDK5RAP2/C15orf62/TPPP3/WASHC2C/LMOD1/DCTN1/ARPC2/FCHSD2/EVL/PFN1	18	BP
GO:0051216	cartilage development	36/2433	209/18888	0.041402837	0.755374638	0.744159538	ADAMTS12/BMP5/MEF2D/MAF/GPLD1/BMP8B/SOX5/SNX19/RUNX1/PTPN11/ZMPSTE24/THRA/MSX2/WNT10B/ADAMTS7/CTSK/COL3A1/TSKU/COL11A2/WNT5B/OSR1/LOXL2/SIX2/MAPK14/COL6A1/BMP8A/CHADL/HAND1/DLX2/CD44/SLC39A14/PRKG2/HYAL3/BARX2/LOC102724560/CBS	36	BP
GO:0043010	camera-type eye development	56/2433	346/18888	0.041444749	0.755374638	0.744159538	AHI1/VSX1/CHD7/TMEM231/DLG1/LHX2/MAF/SLC7A11/BARHL2/FLT1/NOTCH2/SIX3/RP1L1/SCAPER/VSTM4/NPHP4/PAX6/HESX1/PDGFRA/VAX1/LAMC3/ARHGAP35/RP1/POU4F2/LENEP/DTNBP1/CRYBB2/TULP3/TSKU/ATP8A2/FZR1/WNT5B/PTPRM/ACHE/USH1C/SDK2/FAT3/AGTPBP1/EPHA2/CRYAA/EGFR/FJX1/RHO/B9D1/LARGE1/CRYGN/DLX2/STRA6/IFT140/IFT122/PLAAT1/PROM1/TBX2/CLCN2/FOXL2/RHOJ	56	BP
GO:0007431	salivary gland development	9/2433	37/18888	0.041518212	0.755374638	0.744159538	EDA/FGFR2/PAX6/TFCP2L1/TGM2/HGF/EGFR/PDGFA/CLCN2	9	BP
GO:0009225	nucleotide-sugar metabolic process	9/2433	37/18888	0.041518212	0.755374638	0.744159538	B4GALNT2/GMDS/ENTPD5/GMPPB/MGAT1/SLC35A3/PGM3/DPM1/UAP1L1	9	BP
GO:1903514	release of sequestered calcium ion into cytosol by endoplasmic reticulum	9/2433	37/18888	0.041518212	0.755374638	0.744159538	PDE4D/GSTM2/CHD7/CCL3/CAMK2D/DMD/CALM3/CASQ1/PRKACA	9	BP
GO:1905508	protein localization to microtubule organizing center	9/2433	37/18888	0.041518212	0.755374638	0.744159538	KIAA0753/CEP250/RAB11FIP3/MCPH1/BICD1/CSNK1D/CEP192/DISC1/CEP72	9	BP
GO:0008589	regulation of smoothened signaling pathway	17/2433	85/18888	0.041706895	0.755374638	0.744159538	FBXL17/FUZ/FGFR2/UCHL5/MKS1/PTCH2/TULP3/KCTD6/TCTN1/TTC23/IFT140/IFT122/PRKACA/IFT81/GAS1/CPLANE2/MOSMO	17	BP
GO:0097186	amelogenesis	7/2433	26/18888	0.041815049	0.755374638	0.744159538	PPARA/RELT/SLC24A4/MSX2/ODAPH/FAM20A/STIM1	7	BP
GO:1900543	negative regulation of purine nucleotide metabolic process	7/2433	26/18888	0.041815049	0.755374638	0.744159538	SLC4A1/PPARA/CBFA2T3/FBP1/PRKACA/PFKFB1/FLCN	7	BP
GO:0010389	regulation of G2/M transition of mitotic cell cycle	20/2433	104/18888	0.042006075	0.755374638	0.744159538	TAOK2/RAD51B/DBF4B/CTC1/CHFR/KIF14/ZFYVE19/CDC14B/CDK5RAP3/BABAM2/BRD4/BARD1/WNT10B/CHEK1/FZR1/ATM/ABRAXAS1/CDKN1A/FHL1/PLK1	20	BP
GO:0043433	negative regulation of DNA-binding transcription factor activity	28/2433	156/18888	0.042289702	0.755374638	0.744159538	PKHD1/SETD6/NLRC3/NLRP12/ADORA3/MAP2K5/CDK5RAP3/ESR1/POU4F2/CARD8/HES6/WWP2/DAB2IP/TRIM37/NLRC5/PIM1/CYLD/NWD1/TBX6/ZC3H12A/TRAF3/PRMT2/CACTIN/HAND1/BRMS1/AIM2/CHUK/RBCK1	28	BP
GO:0051650	establishment of vesicle localization	34/2433	196/18888	0.042537742	0.755374638	0.744159538	CADPS/SNAP25/TMEM230/PRKCZ/AP3B2/TRAPPC9/HAP1/BORCS5/TBC1D23/DNM3/FYCO1/AP3M1/EXOC2/PPFIA2/PREB/AP3D1/BAIAP3/DTNBP1/NDE1/CSNK1D/SPG11/MYO19/NDEL1/EXOC6/RASGRP1/TRAK1/TRAPPC10/EXOC3/IKBKG/TRAPPC1/DCTN1/MAP2/KIF3A/RAB17	34	BP
GO:0006182	cGMP biosynthetic process	4/2433	11/18888	0.042897575	0.755374638	0.744159538	GUCY1A1/NPPA/GUCY2D/NPR1	4	BP
GO:0006828	manganese ion transport	4/2433	11/18888	0.042897575	0.755374638	0.744159538	SLC11A1/SLC41A2/SLC39A14/ATP2C1	4	BP
GO:0021561	facial nerve development	4/2433	11/18888	0.042897575	0.755374638	0.744159538	PLXNA4/NRP2/PLXNA3/ADARB1	4	BP
GO:0021610	facial nerve morphogenesis	4/2433	11/18888	0.042897575	0.755374638	0.744159538	PLXNA4/NRP2/PLXNA3/ADARB1	4	BP
GO:0021860	pyramidal neuron development	4/2433	11/18888	0.042897575	0.755374638	0.744159538	FGFR2/DCLK2/DISC1/PLXNA3	4	BP
GO:0034115	negative regulation of heterotypic cell-cell adhesion	4/2433	11/18888	0.042897575	0.755374638	0.744159538	IL1RN/MAP2K5/MBP/MAPK7	4	BP
GO:0070587	regulation of cell-cell adhesion involved in gastrulation	4/2433	11/18888	0.042897575	0.755374638	0.744159538	IL1RN/MAP2K5/MBP/MAPK7	4	BP
GO:1990034	calcium ion export across plasma membrane	4/2433	11/18888	0.042897575	0.755374638	0.744159538	ATP2B3/SLC24A4/CALM3/RGS9	4	BP
GO:0070296	sarcoplasmic reticulum calcium ion transport	10/2433	43/18888	0.043285023	0.755374638	0.744159538	PDE4D/GSTM2/CHD7/CCL3/CAMK2D/DMD/ZMPSTE24/CALM3/CASQ1/PRKACA	10	BP
GO:1903307	positive regulation of regulated secretory pathway	10/2433	43/18888	0.043285023	0.755374638	0.744159538	STX1A/DOC2B/ADORA2B/SYK/VAMP8/CD177/SYT7/PLA2G3/CDK5R2/HYAL3	10	BP
GO:0022408	negative regulation of cell-cell adhesion	35/2433	203/18888	0.043292896	0.755374638	0.744159538	PTK2/AKNA/B4GALNT2/ZBTB7B/IL1RN/DLG1/PDE5A/PPARA/ILDR2/JAK3/CBLB/LRRC32/MAP2K5/RDX/RUNX1/PLA2G5/PRKAR1A/ADTRP/HMGB1/LGALS9C/LGALS9B/LGALS9/LILRB2/TIGIT/CXCL12/PLA2G2A/ZC3H12A/CEBPB/MBP/ADORA2A/WNT1/MAPK7/CDSN/TSPAN32/HLA-E	35	BP
GO:0006942	regulation of striated muscle contraction	19/2433	98/18888	0.043364157	0.755374638	0.744159538	JUP/PDE4D/GSTM2/DLG1/PDE5A/SLC8A3/ADRA1A/ADCY10/CAMK2D/DMD/NPPA/DMPK/CALM3/ZC3H12A/CASQ1/PKP2/ADRA1B/PRKACA/NKX2-5	19	BP
GO:0071695	anatomical structure maturation	45/2433	271/18888	0.04340446	0.755374638	0.744159538	ADAMTS12/XYLT1/VSX1/TMEM79/C2CD6/CDH5/TRPC4AP/SIX3/ANKS1A/ACTL6B/KIF14/TUT7/ERCC2/CX3CR1/SNX19/MYOC/SPTBN4/SLC24A4/BAIAP3/TFCP2L1/NR4A2/MSX2/MTCH1/WNT10B/ADAMTS7/BRD1/FLVCR1/CATSPER2/PLXNB1/NKX6-1/BCL2/PLA2G3/CLEC7A/ANKRD17/TBX6/CDK5R2/DIAPH3/TUBB8/SPINK5/CDKN1A/PRKACA/RECK/WNT1/ROPN1L/LGI4	45	BP
GO:0042130	negative regulation of T cell proliferation	15/2433	73/18888	0.043479359	0.755374638	0.744159538	ZBTB7B/DLG1/PDE5A/CBLB/LRRC32/PLA2G5/PRKAR1A/LGALS9C/LGALS9B/LGALS9/LILRB2/PLA2G2A/CEBPB/TSPAN32/HLA-E	15	BP
GO:0043651	linoleic acid metabolic process	6/2433	21/18888	0.044390253	0.764513054	0.753162276	GSTM2/ALOXE3/ALOX15/CYP4A11/CYP4A22/CYP2J2	6	BP
GO:0070166	enamel mineralization	6/2433	21/18888	0.044390253	0.764513054	0.753162276	PPARA/SLC24A4/MSX2/ODAPH/FAM20A/STIM1	6	BP
GO:2001135	regulation of endocytic recycling	6/2433	21/18888	0.044390253	0.764513054	0.753162276	RAB11FIP3/EIPR1/EHD2/PLA2G3/ZDHHC2/PLA2G4E	6	BP
GO:0032233	positive regulation of actin filament bundle assembly	13/2433	61/18888	0.044526816	0.764655032	0.753302146	PAK1/SORBS3/CD47/ARHGEF10L/MYOC/LIMK1/TPM1/ARHGEF10/SERPINF2/BRAF/RHOC/EVL/PFN1	13	BP
GO:0002756	MyD88-independent toll-like receptor signaling pathway	5/2433	16/18888	0.045442809	0.764953948	0.753596624	PRKCE/TNIP3/TRAF3/IRF3/TICAM1	5	BP
GO:0006750	glutathione biosynthetic process	5/2433	16/18888	0.045442809	0.764953948	0.753596624	SLC7A11/MGST2/GGT5/GGT7/GGT6	5	BP
GO:0006855	xenobiotic transmembrane transport	5/2433	16/18888	0.045442809	0.764953948	0.753596624	SLC19A1/SLC29A2/ABCC3/SLC29A1/ABCC5	5	BP
GO:0046642	negative regulation of alpha-beta T cell proliferation	5/2433	16/18888	0.045442809	0.764953948	0.753596624	ZBTB7B/CBLB/LGALS9C/LGALS9B/LGALS9	5	BP
GO:0072520	seminiferous tubule development	5/2433	16/18888	0.045442809	0.764953948	0.753596624	SCAPER/ADGRG1/AR/FER/BRIP1	5	BP
GO:0090336	positive regulation of brown fat cell differentiation	5/2433	16/18888	0.045442809	0.764953948	0.753596624	ZBTB7B/METRNL/SOX13/PIM1/MAPK14	5	BP
GO:1900034	regulation of cellular response to heat	5/2433	16/18888	0.045442809	0.764953948	0.753596624	ATR/ATM/DNAJB6/MAPKAPK2/DNAJC7	5	BP
GO:0015931	nucleobase-containing compound transport	39/2433	231/18888	0.045771529	0.768317013	0.756909757	SIDT1/SLC35A2/NUP85/NXF1/TST/RANBP17/ABCC6/NUP210/SLC19A1/CD47/GJB1/SLC29A3/THOC2/SLC25A16/ADCY10/YBX1/XPOT/SLC29A2/ABCC11/IWS1/SETD2/SLC35A3/LRRC8A/NUP155/SLC29A1/ZC3H3/EPG5/RANBP2/NUP37/ABCC5/SMG5/XPO5/DDX19A/SLC35D2/NUP214/SLC33A1/ALYREF/SMG6/SLC25A41	39	BP
GO:0006654	phosphatidic acid biosynthetic process	8/2433	32/18888	0.045909542	0.768468997	0.757059485	DGKB/PLD1/GPAT2/LPCAT4/SLC27A1/DGKE/ACP6/DGKD	8	BP
GO:0038127	ERBB signaling pathway	24/2433	131/18888	0.046342071	0.773536134	0.762051389	RHBDF2/PTK2/GRB7/ABL2/NRG1/HAP1/CBLB/REPS2/MYOC/PTPN11/PLAUR/FER/DAB2IP/MVB12B/CUL5/PDPK1/BRAF/FAM83C/ZFYVE28/EGFR/DGKD/PLCE1/IFI6/ADRA2A	24	BP
GO:0006941	striated muscle contraction	33/2433	191/18888	0.047351531	0.773952843	0.762461911	JUP/DTNA/PDE4D/KCND3/CHRND/STAC2/GSTM2/DLG1/PDE5A/SLC8A3/ADRA1A/ADCY10/CAMK2D/CACNA1D/DMD/NPPA/DMPK/CALM3/ATP8A2/TPM1/NUP155/ZC3H12A/CASQ1/PKP2/MYH14/LARGE1/ADRA1B/ARHGEF11/KCNE5/SCN3B/PRKACA/NKX2-5/CHUK	33	BP
GO:0001894	tissue homeostasis	43/2433	259/18888	0.047521686	0.773952843	0.762461911	CALCA/ADAM8/ABCC6/CDH5/WHRN/CD34/ILDR2/JAM2/PPARGC1B/PLEKHM1/RP1L1/MUC2/VSTM4/SYK/ERCC6/NPHP4/IQCB1/CLRN1/MKS1/BARD1/DMD/RP1/PTPN11/USH1G/TJP2/ESRRB/CTSK/COL3A1/CDHR1/ADGRV1/USH1C/BCL2/HTR4/EGFR/CIB2/RHO/TJP3/LDB1/LDB2/MBP/ACTB/WNK3/PROM1	43	BP
GO:0060249	anatomical structure homeostasis	43/2433	259/18888	0.047521686	0.773952843	0.762461911	CALCA/ADAM8/ABCC6/CDH5/WHRN/CD34/ILDR2/JAM2/PPARGC1B/PLEKHM1/RP1L1/MUC2/VSTM4/SYK/ERCC6/NPHP4/IQCB1/CLRN1/MKS1/BARD1/DMD/RP1/PTPN11/USH1G/TJP2/ESRRB/CTSK/COL3A1/CDHR1/ADGRV1/USH1C/BCL2/HTR4/EGFR/CIB2/RHO/TJP3/LDB1/LDB2/MBP/ACTB/WNK3/PROM1	43	BP
GO:1901990	regulation of mitotic cell cycle phase transition	57/2433	356/18888	0.047645889	0.773952843	0.762461911	CTDSP1/TAOK2/RAD51B/MUC1/PML/DBF4B/DLG1/CTC1/RBL1/CHFR/BUB3/ACTL6B/KIF14/BCL7C/ZFYVE19/ANAPC4/CDC14B/CDK5RAP3/RDX/BABAM2/ERCC2/BRD4/BARD1/UBE2E2/GFI1B/NSMCE2/ANAPC7/WAC/USP44/WNT10B/CDK5RAP2/CHEK1/FZR1/BCL2/PBRM1/ATM/ANKRD17/TERT/EGFR/CDC16/BCL7B/CRADD/CCNH/PRMT2/XPC/CDC20/CACNB4/UBE2C/ABRAXAS1/CDKN1A/FHL1/MIR30C2/ACTB/CHEK2/ARID1A/PLK1/CDC14A	57	BP
GO:0006690	icosanoid metabolic process	23/2433	125/18888	0.048238229	0.773952843	0.762461911	ALOXE3/SYK/ALOX15/DPEP2/HPGD/PLA2G5/MGST2/CYP4A11/GPX1/CPA1/DAGLA/PLA2G3/CYP4A22/GGTA1/AKR1C2/ABHD12/GGT5/GGT7/MAPKAPK2/ATP6V1B1/CYP2J2/ALOX5AP/GGT6	23	BP
GO:1903305	regulation of regulated secretory pathway	23/2433	125/18888	0.048238229	0.773952843	0.762461911	STX1A/SYP/DOC2B/ADORA2B/SYT15/SYK/VAMP8/PPFIA2/BAIAP3/DTNBP1/CD177/SYT7/PDPK1/LGALS9/PRKCG/PLA2G3/BRAF/CDK5R2/CACNB4/ADGRE2/HYAL3/RPH3AL/ADRA2A	23	BP
GO:0050795	regulation of behavior	15/2433	74/18888	0.04828803	0.773952843	0.762461911	NMU/AHI1/LEPR/CCL3/MBD5/CNTNAP4/NPAS2/DLG4/SLC24A4/BAIAP3/ZFHX3/STRA6/ADORA2A/CFAP20/AIM2	15	BP
GO:0032366	intracellular sterol transport	9/2433	38/18888	0.048413428	0.773952843	0.762461911	ABCG1/GRAMD1B/SERAC1/STARD4/RELCH/VPS53/NPC1/SYT7/LDLRAP1	9	BP
GO:0051503	adenine nucleotide transport	9/2433	38/18888	0.048413428	0.773952843	0.762461911	ABCC6/SLC19A1/CD47/SLC25A16/ADCY10/LRRC8A/ABCC5/SLC33A1/SLC25A41	9	BP
GO:0141137	positive regulation of gene expression, epigenetic	9/2433	38/18888	0.048413428	0.773952843	0.762461911	DPY30/PHF2/RBBP5/ZMPSTE24/FAM47E/MACROH2A1/ARID1A/VPS72/CTCFL	9	BP
GO:1902099	regulation of metaphase/anaphase transition of cell cycle	18/2433	93/18888	0.049005616	0.773952843	0.762461911	CHFR/BUB3/ACTL6B/BCL7C/ANAPC4/NSMCE2/ANAPC7/USP44/CDK5RAP2/PBRM1/ATM/CDC16/BCL7B/CDC20/UBE2C/ACTB/ARID1A/PLK1	18	BP
GO:0010972	negative regulation of G2/M transition of mitotic cell cycle	14/2433	68/18888	0.049230264	0.773952843	0.762461911	TAOK2/CHFR/ZFYVE19/CDC14B/CDK5RAP3/BABAM2/BARD1/CHEK1/FZR1/ATM/ABRAXAS1/CDKN1A/FHL1/PLK1	14	BP
GO:0035825	homologous recombination	14/2433	68/18888	0.049230264	0.773952843	0.762461911	RAD51B/KLHDC3/HSF2BP/UHRF1/BARD1/TEX11/TERB2/ATM/PRDM7/HFM1/RNF212/MLH3/MND1/BRIP1	14	BP
GO:0046847	filopodium assembly	14/2433	68/18888	0.049230264	0.773952843	0.762461911	FGD2/SRGAP2/TENM1/MYO3A/CCR7/SPEF1/ZMYND8/DNM3/FGD5/RAB3IP/TTYH1/ARAP1/FMNL3/RAB17	14	BP
GO:2000144	positive regulation of DNA-templated transcription initiation	14/2433	68/18888	0.049230264	0.773952843	0.762461911	TAF8/TAF4/SETX/MED15/ERCC6/MED9/WNT10B/MED27/MED11/TAF11/FOSL1/NKX2-5/HNF1B/MED8	14	BP
GO:0008654	phospholipid biosynthetic process	42/2433	253/18888	0.04973521	0.773952843	0.762461911	INPP4B/SGMS1/INPP4A/PIGG/DGKB/PITPNM3/PLD1/CDIPT/SERAC1/GPAT2/MPPE1/PIKFYVE/SOCS2/ALOX15/PIGZ/UVRAG/TPTE2/PIP5K1A/PGS1/LPCAT4/ITPKC/FIG4/PIP4K2C/MBOAT1/PIK3CB/SLC27A1/ATM/DGKE/PIGN/PIP5K1C/DPM1/ACP6/MVK/DGKD/PDGFA/TAMM41/PIGL/PGAP2/PI4KA/PTDSS2/PIGO/DPM2	42	BP
GO:0032970	regulation of actin filament-based process	61/2433	385/18888	0.049758704	0.773952843	0.762461911	SMIM22/TAOK2/JUP/PRKCE/PDE4D/FCHSD1/PAK1/SORBS3/DLG1/TENM1/ABL2/MYO3A/CAPZA1/CD47/CCR7/WASHC4/ARHGAP17/SPTB/RDX/ADCY10/CAMK2D/LATS1/ARHGAP6/ARHGEF10L/PDGFRA/ALOX15/BST2/MYOC/SPTBN4/ARHGAP35/TACSTD2/DNAI3/FER/LIMK1/DIXDC1/TPM1/PTGER4/HCLS1/ARHGEF10/C15orf62/SERPINF2/BRAF/CXCL12/WASHC2C/WASHC2A/LMOD1/ARAP1/LRP1/PKP2/ARPC2/RND2/PDGFA/SSH3/ECT2/FCHSD2/ADD1/ASAP3/RHOC/EVL/PFN1/WHAMM	61	BP
GO:0050905	neuromuscular process	29/2433	165/18888	0.049776606	0.773952843	0.762461911	CAMTA1/CHRND/STAC2/GSTM2/SLC8A3/SPART/CLRN1/DLG4/DMD/SPTBN4/JPH4/POU4F2/ZMPSTE24/DMPK/USH1G/PRRT2/ATP8A2/USH1C/AGTPBP1/CASQ1/DCTN1/MYH14/LARGE1/HOXD10/STRA6/ADARB1/ADORA2A/GRIN2C/CHUK	29	BP
GO:0010506	regulation of autophagy	57/2433	357/18888	0.049823585	0.773952843	0.762461911	MEFV/LEPR/DEPDC5/MTCL1/RUFY4/NRBP2/GFAP/ABL2/CSNK2A1/SREBF1/ADRA1A/ACER2/RIPK2/ADCY10/ATG101/FYCO1/TAB3/VPS13C/USP36/UVRAG/ZMPSTE24/DAPK2/QSOX1/SETD2/EPM2A/WAC/PIP4K2C/NPC1/HMGB1/PIK3CB/HGF/MFSD8/IRGM/BCL2/ATM/ZC3H12A/IKBKG/TRIM5/ATP6V1G2/MTCL2/GPSM1/ATP6V1B1/UBQLN1/CLEC16A/CERS1/PRKACA/TMEM39A/TRIM6/RHEB/PHF23/ATG2A/CAMKK2/TRIM65/MTCL3/DEPP1/FLCN/TICAM1	57	BP
GO:0032204	regulation of telomere maintenance	20/2433	106/18888	0.049924603	0.773952843	0.762461911	ACTR8/PML/CTC1/RUVBL1/HMBOX1/SLF1/XRN1/INO80E/PARN/UCHL5/ATR/NSMCE2/SLF2/ATM/PPP1R10/SMG5/FBXO4/CCT3/MCRS1/SMG6	20	BP
GO:0006767	water-soluble vitamin metabolic process	13/2433	62/18888	0.049952919	0.773952843	0.762461911	SLC19A1/CLYBL/TPK1/SLC25A16/MTHFD2L/BTD/VNN2/AMN/HLCS/ALDH1L2/THTPA/SLC5A6/MTRR	13	BP
GO:0034113	heterotypic cell-cell adhesion	13/2433	62/18888	0.049952919	0.773952843	0.762461911	JUP/IL1RN/CD47/ITGB7/CD200R1/MAP2K5/FGA/LILRB2/CD58/PKP2/CD44/MBP/MAPK7	13	BP
GO:0051653	spindle localization	13/2433	62/18888	0.049952919	0.773952843	0.762461911	PKHD1/SPIRE1/MCPH1/PAX6/ANKFN1/GPSM2/NDE1/CDK5RAP2/NDEL1/DCTN1/GPSM1/PLK1/LLGL2	13	BP
GO:0072348	sulfur compound transport	13/2433	62/18888	0.049952919	0.773952843	0.762461911	SLC26A5/SLC7A11/SLC36A1/SLC6A13/SLC26A8/LRRC8A/SLC27A1/SLC26A9/ABCC5/SLC6A6/SLC33A1/SLC5A6/SLC43A2	13	BP
GO:1903078	positive regulation of protein localization to plasma membrane	13/2433	62/18888	0.049952919	0.773952843	0.762461911	PRKCE/STAC2/ZDHHC8/DLG1/PDPK1/STX3/EPHA2/EGFR/ZDHHC2/LRP1/CIB1/WNK3/ATP2C1	13	BP
GO:0140374	antiviral innate immune response	11/2433	50/18888	0.050371744	0.773952843	0.762461911	ZBP1/TRIM7/CARD8/USP44/HCFC2/USP18/SENP7/ZDHHC11/TRIM6/OAS1/TRIM65	11	BP
GO:0006972	hyperosmotic response	7/2433	27/18888	0.050393305	0.773952843	0.762461911	NFAT5/ICOSLG/PDPK1/FBP1/XRCC6/WNK3/EFHD1	7	BP
GO:0021801	cerebral cortex radial glia-guided migration	7/2433	27/18888	0.050393305	0.773952843	0.762461911	SRGAP2/ADGRG1/DAB2IP/COL3A1/CDK5R2/DISC1/BMERB1	7	BP
GO:0022030	telencephalon glial cell migration	7/2433	27/18888	0.050393305	0.773952843	0.762461911	SRGAP2/ADGRG1/DAB2IP/COL3A1/CDK5R2/DISC1/BMERB1	7	BP
GO:0045980	negative regulation of nucleotide metabolic process	7/2433	27/18888	0.050393305	0.773952843	0.762461911	SLC4A1/PPARA/CBFA2T3/FBP1/PRKACA/PFKFB1/FLCN	7	BP
GO:0071480	cellular response to gamma radiation	7/2433	27/18888	0.050393305	0.773952843	0.762461911	ATR/ELK1/ZMPSTE24/ATM/CDKN1A/XRCC6/CHEK2	7	BP
GO:0001654	eye development	62/2433	393/18888	0.05184852	0.783190406	0.771562324	SH3PXD2B/AHI1/VSX1/CPAMD8/CHD7/SALL2/TMEM231/DLG1/LHX2/MAF/SLC7A11/BARHL2/FLT1/NOTCH2/SIX3/RP1L1/SCAPER/VSTM4/NPHP4/PAX6/HESX1/PDGFRA/VAX1/LAMC3/ARHGAP35/RP1/SMG9/POU4F2/LENEP/DTNBP1/CRYBB2/TULP3/TSKU/ATP8A2/FZR1/WNT5B/PTPRM/ACHE/USH1C/SDK2/BCL2/FAT3/AGTPBP1/EPHA2/CRYAA/EGFR/FJX1/RHO/B9D1/LARGE1/NIPBL/CRYGN/DLX2/STRA6/IFT140/IFT122/PLAAT1/PROM1/TBX2/CLCN2/FOXL2/RHOJ	62	BP
GO:0046467	membrane lipid biosynthetic process	26/2433	146/18888	0.053049859	0.783190406	0.771562324	SGMS1/PIGG/ALOXE3/ST3GAL5/CERS4/ACER2/MPPE1/ST8SIA4/ST6GALNAC6/PIGZ/CERS5/UGCG/ST3GAL3/ACER1/PIGN/DPM1/FA2H/LARGE1/C20orf173/CERS1/PIGL/PGAP2/CSNK1G2/SIRT3/PIGO/DPM2	26	BP
GO:1901019	regulation of calcium ion transmembrane transporter activity	15/2433	75/18888	0.053456503	0.783190406	0.771562324	STAC2/GSTM2/HAP1/CAMK2D/DMD/JPH4/NPPA/CALM3/FKBP1A/CASQ1/STIM1/CACNB4/UBQLN1/PRKACA/ADRA2A	15	BP
GO:0007091	metaphase/anaphase transition of mitotic cell cycle	18/2433	94/18888	0.053602121	0.783190406	0.771562324	CDC27/BUB3/ACTL6B/BCL7C/ANAPC4/NSMCE2/ANAPC7/USP44/CDK5RAP2/PBRM1/ATM/CDC16/BCL7B/CDC20/UBE2C/ACTB/ARID1A/PLK1	18	BP
GO:0051492	regulation of stress fiber assembly	18/2433	94/18888	0.053602121	0.783190406	0.771562324	PAK1/SORBS3/CD47/ARHGAP6/ARHGEF10L/MYOC/TACSTD2/LIMK1/TPM1/PTGER4/ARHGEF10/SERPINF2/BRAF/ARAP1/ASAP3/RHOC/EVL/PFN1	18	BP
GO:0021591	ventricular system development	8/2433	33/18888	0.054014762	0.783190406	0.771562324	SLC7A11/DNAH5/UCHL5/KIF27/DPCD/HYDIN/TSKU/AK8	8	BP
GO:0007160	cell-matrix adhesion	40/2433	241/18888	0.054501814	0.783190406	0.771562324	ADAMTS12/EDA/TAOK2/JUP/PTK2/ADAMTS9/PKHD1/PRKCZ/BCL2L11/CD34/ITGB7/CCR7/AJAP1/ACER2/TMEM8B/FREM1/ARHGAP6/SNED1/MYOC/PPFIA2/PIP5K1A/MMP14/COL3A1/FN1/PIK3CB/FGA/BCL2/ITGB5/ECM2/PLET1/DISC1/SERPINE1/LDB1/MMP12/PEAK1/CD44/CIB1/BCAM/ITGA10/WHAMM	40	BP
GO:0070085	glycosylation	40/2433	241/18888	0.054501814	0.783190406	0.771562324	RFT1/B4GALNT2/DAD1/TET3/ENTPD5/GALNT17/ST3GAL5/GALNT18/ACER2/MAN1C1/GMPPB/ST6GALNAC1/ST8SIA4/POFUT2/ST6GALNAC6/MGAT1/POMT2/TET2/ALG9/COG5/MGAT5B/NPC1/PGM3/RXYLT1/ST3GAL3/MGAT5/OGA/GALNT16/TRAK1/GALNT15/DPM1/DERL3/LARGE1/C20orf173/ALG8/B3GLCT/B3GNT9/B3GNT4/GCNT4/DPM2	40	BP
GO:0002433	immune response-regulating cell surface receptor signaling pathway involved in phagocytosis	6/2433	22/18888	0.054612261	0.783190406	0.771562324	PRKCE/PTK2/PAK1/VAV3/SYK/LIMK1	6	BP
GO:0023019	signal transduction involved in regulation of gene expression	6/2433	22/18888	0.054612261	0.783190406	0.771562324	PAX6/MESP1/PDGFRA/SOX17/MSX2/TBX6	6	BP
GO:0038096	Fc-gamma receptor signaling pathway involved in phagocytosis	6/2433	22/18888	0.054612261	0.783190406	0.771562324	PRKCE/PTK2/PAK1/VAV3/SYK/LIMK1	6	BP
GO:0044772	mitotic cell cycle phase transition	70/2433	451/18888	0.055004073	0.783190406	0.771562324	CTDSP1/TAOK2/RAD51B/CDC27/CCDC57/MUC1/PML/DBF4B/DLG1/CTC1/RBL1/CHFR/BUB3/ACTL6B/KIF14/BCL7C/ZFYVE19/ANAPC4/CDC14B/CDK5RAP3/RDX/BABAM2/LATS1/ERCC2/BRD4/BARD1/UBE2E2/GFI1B/NSMCE2/PHF8/ANAPC7/CDKN3/IQGAP3/E2F3/WAC/USP44/WNT10B/CALM3/CDK5RAP2/PPME1/CHEK1/FZR1/CUL5/USH1C/BCL2/PBRM1/ATM/ANKRD17/TERT/EGFR/CDC16/KDM8/BCL7B/CRADD/CCNH/PRMT2/XPC/CDC20/CACNB4/UBE2C/ABRAXAS1/CDKN1A/FHL1/MIR30C2/ACTB/CTDP1/CH…	70	BP
GO:0044774	mitotic DNA integrity checkpoint signaling	17/2433	88/18888	0.055439205	0.783190406	0.771562324	TAOK2/MUC1/PML/CDC14B/CDK5RAP3/BABAM2/WAC/CHEK1/FZR1/ATM/PPP1R10/CRADD/XPC/ABRAXAS1/CDKN1A/CHEK2/PLK1	17	BP
GO:0021885	forebrain cell migration	13/2433	63/18888	0.055816385	0.783190406	0.771562324	SRGAP2/MDGA1/CCDC141/ADGRG1/DAB2IP/COL3A1/NDEL1/DIXDC1/CXCL12/EGFR/CDK5R2/DISC1/BMERB1	13	BP
GO:0017158	regulation of calcium ion-dependent exocytosis	9/2433	39/18888	0.056024234	0.783190406	0.771562324	STX1A/DOC2B/SYT15/BAIAP3/SYT7/CDK5R2/HYAL3/RPH3AL/ADRA2A	9	BP
GO:0060416	response to growth hormone	9/2433	39/18888	0.056024234	0.783190406	0.771562324	PTK2/MBD5/JAK3/LEPROT/STAT6/SOCS2/PHEX/STAT5A/CSH2	9	BP
GO:0072530	purine-containing compound transmembrane transport	9/2433	39/18888	0.056024234	0.783190406	0.771562324	SLC19A1/SLC29A3/SLC25A16/ADCY10/SLC29A2/LRRC8A/SLC29A1/SLC33A1/SLC25A41	9	BP
GO:2001056	positive regulation of cysteine-type endopeptidase activity	23/2433	127/18888	0.056163466	0.783190406	0.771562324	XDH/MEFV/COL4A3/CASP9/ACER2/NLRP12/SYK/RIPK2/BCL2L13/USP50/CARD8/MTCH1/HMGB1/SOX7/CASP10/LGALS9/CLEC7A/CRADD/PDCD2/APAF1/PDCD5/AIM2/FOXL2	23	BP
GO:0034446	substrate adhesion-dependent cell spreading	19/2433	101/18888	0.056359848	0.783190406	0.771562324	PTK2/SRGAP2/DOCK5/LPXN/ITGB7/KIF14/MYOC/TACSTD2/ANTXR1/FER/FN1/FGA/BRAF/DOCK1/WASHC2C/PKP2/ARPC2/PEAK1/CIB1	19	BP
GO:0002886	regulation of myeloid leukocyte mediated immunity	12/2433	57/18888	0.056626231	0.783190406	0.771562324	ADORA2B/SYK/VAMP8/CX3CR1/CD177/PDPK1/LGALS9/PLA2G3/DNASE1/ADGRE2/HLA-E/TICAM1	12	BP
GO:0034332	adherens junction organization	12/2433	57/18888	0.056626231	0.783190406	0.771562324	CDH5/RDX/CDH18/CDH8/TBCD/PLEKHA7/CDH24/FER/CDH22/PIP5K1C/ADD1/ACTB	12	BP
GO:0006937	regulation of muscle contraction	29/2433	167/18888	0.056727918	0.783190406	0.771562324	NMU/JUP/PDE4D/CALCA/GSTM2/ADORA2B/DOCK5/DLG1/PDE5A/SLC8A3/SETD3/ADRA1A/PPP1R12B/ZDHHC21/ADCY10/CAMK2D/DMD/GUCY1A1/NPPA/DMPK/CALM3/TPM1/ZC3H12A/CASQ1/PKP2/ADRA1B/PRKACA/NKX2-5/ADRA2A	29	BP
GO:0031346	positive regulation of cell projection organization	57/2433	360/18888	0.056805704	0.783190406	0.771562324	BMP5/PLXNA4/FUZ/SETX/TRPV2/TENM1/ABL2/MYO3A/ARSB/VLDLR/CCR7/MAP6/HAP1/PLEKHM1/RUFY3/CLRN1/ADCY10/ZMYND8/DNM3/ZDHHC15/ZFYVE27/NPTN/DLG4/ARHGAP35/RP1/POU4F2/NIN/LIMK1/DAB2IP/FN1/STMN2/PLXNC1/ATP8A2/NDEL1/PLXNB1/RAPGEF1/C15orf62/PLA2G3/TRAK1/BRAF/CXCL12/ARAP1/CAMK2B/ARPC2/SEMA7A/RND2/DISC1/PLXNA3/CAPRIN2/OBSL1/ROR2/PLCE1/APBB1/NTRK3/WNT1/SEPTIN7/PFN1	57	BP
GO:0001504	neurotransmitter uptake	10/2433	45/18888	0.05692398	0.783190406	0.771562324	SNAP25/GFAP/SLC1A6/SLC6A13/SLC1A7/SLC29A2/SLC6A2/SLC29A1/SLC6A12/SYNGR3	10	BP
GO:0032480	negative regulation of type I interferon production	10/2433	45/18888	0.05692398	0.783190406	0.771562324	LILRA4/NLRC3/UFD1/PTPN11/NPLOC4/IRGM/XAF1/CYLD/TRAIP/CACTIN	10	BP
GO:0046636	negative regulation of alpha-beta T cell activation	10/2433	45/18888	0.05692398	0.783190406	0.771562324	ZBTB7B/JAK3/CBLB/RUNX1/HMGB1/LGALS9C/LGALS9B/LGALS9/ZC3H12A/ADORA2A	10	BP
GO:0120316	sperm flagellum assembly	10/2433	45/18888	0.05692398	0.783190406	0.771562324	CFAP69/CFAP65/ARMC2/CFAP54/DRC7/SPEF2/PLA2G3/IQCG/DNALI1/IFT81	10	BP
GO:1900744	regulation of p38MAPK cascade	10/2433	45/18888	0.05692398	0.783190406	0.771562324	XDH/DLG1/RELL2/ULK4/RELL1/DAB2IP/HGF/CYLD/ZC3H12A/MFHAS1	10	BP
GO:0035987	endodermal cell differentiation	11/2433	51/18888	0.057048546	0.783190406	0.771562324	MESP1/MMP14/PAF1/SOX17/SETD2/FN1/ITGB5/COL7A1/COL6A1/MACROH2A1/HNF1B	11	BP
GO:0039532	negative regulation of cytoplasmic pattern recognition receptor signaling pathway	11/2433	51/18888	0.057048546	0.783190406	0.771562324	MEFV/LILRA4/NLRC3/UFD1/CARD8/NPLOC4/RNF170/IRGM/TKFC/UBQLN1/RAB7B	11	BP
GO:0048013	ephrin receptor signaling pathway	11/2433	51/18888	0.057048546	0.783190406	0.771562324	EPHA6/PTK2/PAK1/EPHA10/ANKS1A/ARHGEF28/ANKS1B/PTPN11/KALRN/EPHA2/EFNA2	11	BP
GO:0003407	neural retina development	16/2433	82/18888	0.057246845	0.783190406	0.771562324	AHI1/VSX1/BARHL2/SIX3/RP1/POU4F2/ATP8A2/PTPRM/USH1C/SDK2/FAT3/FJX1/RHO/LARGE1/DLX2/PROM1	16	BP
GO:0140029	exocytic process	16/2433	82/18888	0.057246845	0.783190406	0.771562324	SNAP25/STX1A/DOC2B/GRIK5/SYK/VAMP8/EXOC2/SNAP47/PRRT2/EXOC6/STX3/PLA2G3/EXOC3/CPLX1/RAB44/NAPA	16	BP
GO:0000097	sulfur amino acid biosynthetic process	5/2433	17/18888	0.057768025	0.783190406	0.771562324	MTHFD2L/MRI1/MTRR/LOC102724560/CBS	5	BP
GO:0001574	ganglioside biosynthetic process	5/2433	17/18888	0.057768025	0.783190406	0.771562324	ST3GAL5/ST8SIA4/ST6GALNAC6/ST3GAL3/C20orf173	5	BP
GO:0007000	nucleolus organization	5/2433	17/18888	0.057768025	0.783190406	0.771562324	DDX11/PHF2/USP36/BAZ2A/PHF8	5	BP
GO:0007063	regulation of sister chromatid cohesion	5/2433	17/18888	0.057768025	0.783190406	0.771562324	DDX11/SLF1/NSMCE2/SLF2/MACROH2A1	5	BP
GO:0046068	cGMP metabolic process	5/2433	17/18888	0.057768025	0.783190406	0.771562324	PDE5A/GUCY1A1/NPPA/GUCY2D/NPR1	5	BP
GO:0060382	regulation of DNA strand elongation	5/2433	17/18888	0.057768025	0.783190406	0.771562324	ACTR8/RUVBL1/INO80E/UCHL5/MCRS1	5	BP
GO:1990403	embryonic brain development	5/2433	17/18888	0.057768025	0.783190406	0.771562324	TBC1D23/MKS1/PPIL1/IFT140/WNT1	5	BP
GO:2000369	regulation of clathrin-dependent endocytosis	5/2433	17/18888	0.057768025	0.783190406	0.771562324	USH1G/CCDC32/PIK3CB/DGKD/TNK2	5	BP
GO:0003207	cardiac chamber formation	4/2433	12/18888	0.057960559	0.783190406	0.771562324	MESP1/HAND1/NKX2-5/TBX2	4	BP
GO:0016479	negative regulation of transcription by RNA polymerase I	4/2433	12/18888	0.057960559	0.783190406	0.771562324	DEDD/MACROH2A2/BAZ2A/MACROH2A1	4	BP
GO:0021670	lateral ventricle development	4/2433	12/18888	0.057960559	0.783190406	0.771562324	DNAH5/UCHL5/DPCD/TSKU	4	BP
GO:0031630	regulation of synaptic vesicle fusion to presynaptic active zone membrane	4/2433	12/18888	0.057960559	0.783190406	0.771562324	DOC2B/GRIK5/PRRT2/CPLX1	4	BP
GO:0033629	negative regulation of cell adhesion mediated by integrin	4/2433	12/18888	0.057960559	0.783190406	0.771562324	MUC1/ACER2/PTPN11/SERPINE1	4	BP
GO:0034454	microtubule anchoring at centrosome	4/2433	12/18888	0.057960559	0.783190406	0.771562324	NIN/CCDC68/DCTN1/KIF3A	4	BP
GO:0070586	cell-cell adhesion involved in gastrulation	4/2433	12/18888	0.057960559	0.783190406	0.771562324	IL1RN/MAP2K5/MBP/MAPK7	4	BP
GO:0097048	dendritic cell apoptotic process	4/2433	12/18888	0.057960559	0.783190406	0.771562324	CCR7/LGALS9/BCL2/CXCL12	4	BP
GO:1901632	regulation of synaptic vesicle membrane organization	4/2433	12/18888	0.057960559	0.783190406	0.771562324	DOC2B/GRIK5/PRRT2/CPLX1	4	BP
GO:1904779	regulation of protein localization to centrosome	4/2433	12/18888	0.057960559	0.783190406	0.771562324	CEP250/RAB11FIP3/BICD1/CEP72	4	BP
GO:2000562	negative regulation of CD4-positive, alpha-beta T cell proliferation	4/2433	12/18888	0.057960559	0.783190406	0.771562324	CBLB/LGALS9C/LGALS9B/LGALS9	4	BP
GO:2000668	regulation of dendritic cell apoptotic process	4/2433	12/18888	0.057960559	0.783190406	0.771562324	CCR7/LGALS9/BCL2/CXCL12	4	BP
GO:0008016	regulation of heart contraction	35/2433	208/18888	0.058184726	0.784440685	0.77279404	JUP/PDE4D/KCND3/KCNH6/GSTM2/DLG1/PDE5A/SLC8A3/SREBF1/ADRA1A/ADORA3/ADCY10/CAMK2D/CELF2/CACNA1D/ATP2B3/DMD/SPTBN4/NPPA/ZMPSTE24/DMPK/THRA/CALM3/TPM1/NUP155/ZC3H12A/PKP2/ADRA1B/KCNE5/SCN3B/PRKACA/POPDC2/NKX2-5/CYP2J2/TBX2	35	BP
GO:0051648	vesicle localization	36/2433	215/18888	0.058769491	0.790535881	0.778798741	CADPS/SNAP25/TMEM230/PRKCZ/AP3B2/TRAPPC9/HAP1/BSN/BORCS5/TBC1D23/SYNDIG1/DNM3/FYCO1/AP3M1/EXOC2/PPFIA2/PREB/AP3D1/BAIAP3/DTNBP1/NDE1/CSNK1D/SPG11/MYO19/NDEL1/EXOC6/RASGRP1/TRAK1/TRAPPC10/EXOC3/IKBKG/TRAPPC1/DCTN1/MAP2/KIF3A/RAB17	36	BP
GO:0002218	activation of innate immune response	48/2433	298/18888	0.05929608	0.791068576	0.779323526	TRAF3IP3/MEFV/PRKCE/ATAT1/ZBP1/PAK1/TRIM3/LILRA4/NLRC3/SLC15A2/SFPQ/CYBA/SYK/ESR1/TNIP3/RIPK2/UFD1/USP50/CARD8/NPLOC4/RNF170/DAB2IP/HMGB1/HCFC2/IRGM/PDPK1/TKFC/CYLD/CLEC7A/ANKRD17/LRCH4/EPG5/TRIM5/TRAF3/MAPKAPK2/CACTIN/LY96/UBQLN1/IRF3/FOSL1/XRCC6/OAS1/RAB7B/MFHAS1/CD14/AIM2/CHUK/TICAM1	48	BP
GO:0030317	flagellated sperm motility	25/2433	141/18888	0.059440939	0.791068576	0.779323526	SLC9C1/TMEM232/QRICH2/C2CD6/CFAP69/GARIN2/INPP5B/ADCY3/KIF9/DNAH5/NPHP4/CFAP65/ARMC2/CFAP54/DPCD/DRC7/SEPTIN4/CATSPER2/SPEF2/PLA2G3/ARMC3/IQCG/DNALI1/IFT81/ROPN1L	25	BP
GO:0097722	sperm motility	25/2433	141/18888	0.059440939	0.791068576	0.779323526	SLC9C1/TMEM232/QRICH2/C2CD6/CFAP69/GARIN2/INPP5B/ADCY3/KIF9/DNAH5/NPHP4/CFAP65/ARMC2/CFAP54/DPCD/DRC7/SEPTIN4/CATSPER2/SPEF2/PLA2G3/ARMC3/IQCG/DNALI1/IFT81/ROPN1L	25	BP
GO:0055074	calcium ion homeostasis	52/2433	326/18888	0.059498824	0.791068576	0.779323526	PRKCE/PDE4D/CALCA/PKHD1/PDZD8/ABCC6/CALB2/GPR3/GSTM2/ANXA6/CHD7/PML/CDH5/CCL3/SLC8A3/CCR7/HAP1/ATP13A3/CYBA/CAMK2D/APLNR/NPTN/ATP2B3/DMD/JPH4/SLC24A4/DMPK/GRIN1/SMDT1/TGM2/CALM3/PIK3CB/ATP13A4/PDPK1/BCL2/CXCL12/KL/FKBP1A/CASQ1/TRPM8/CIB2/PLCH2/FAM20A/DISC1/ATP6V1B1/STIM1/CACNB4/PLCE1/PLCB2/PRKACA/SLC10A7/ATP2C1	52	BP
GO:0022898	regulation of transmembrane transporter activity	38/2433	229/18888	0.059765742	0.791068576	0.779323526	PRKCE/OPRM1/STAC2/GSTM2/DLG1/SLMAP/FGF14/SLC6A9/HAP1/CAMK2D/COA8/DLG4/CACNA1D/TCAF2/DMD/JPH4/NPPA/WWP2/AHCYL1/CALM3/PIM1/BCL2/OSR1/FKBP1A/CASQ1/KCNE5/SCN3B/STIM1/CACNB4/UBQLN1/FXYD2/PRKACA/FHL1/ACTB/CHP2/WNK3/SHISA9/ADRA2A	38	BP
GO:0048705	skeletal system morphogenesis	38/2433	229/18888	0.059765742	0.791068576	0.779323526	MTHFD1L/MEF2D/FUZ/DLG1/CDX1/PPARGC1B/FGFR2/FREM1/SOX5/PDGFRA/MMP14/ZMPSTE24/THRA/MSX2/SLC39A3/SETD2/TULP3/WNT10B/HOXB8/COL3A1/TSKU/FLVCR1/SPEF2/PCGF2/OSR1/SIX2/MAPK14/ATG9B/HOXB5/NIPBL/HOXD10/DLX2/IFT140/ATG9A/BARX2/ANKRD11/LOC102724560/CBS	38	BP
GO:0042634	regulation of hair cycle	7/2433	28/18888	0.060003859	0.791068576	0.779323526	MSX2/WNT10B/TSKU/TERT/FA2H/FOXN1/NIPBL	7	BP
GO:0043304	regulation of mast cell degranulation	7/2433	28/18888	0.060003859	0.791068576	0.779323526	ADORA2B/SYK/VAMP8/PDPK1/LGALS9/PLA2G3/ADGRE2	7	BP
GO:2000819	regulation of nucleotide-excision repair	7/2433	28/18888	0.060003859	0.791068576	0.779323526	ACTL6B/BCL7C/PBRM1/BCL7B/RAD52/ACTB/ARID1A	7	BP
GO:0006275	regulation of DNA replication	23/2433	128/18888	0.060454271	0.792477327	0.780711362	RFC3/ACTR8/DBF4B/CTC1/PDS5A/RUVBL1/SSBP1/BRPF3/ORC5/LIG3/INO80E/GMNC/UCHL5/ATR/DNA2/ZMPSTE24/ANKRD17/EGFR/ING5/POLG2/MCRS1/CDKN1A/MCM3	23	BP
GO:0048706	embryonic skeletal system development	23/2433	128/18888	0.060454271	0.792477327	0.780711362	XYLT1/MTHFD1L/FUZ/DLG1/FGFR2/MKS1/PDGFRA/MMP14/SLC2A10/SLC39A3/SETD2/TULP3/HOXB8/FLVCR1/MBTD1/PCGF2/OSR1/SIX2/HOXB5/NIPBL/HOXD10/DLX2/IFT140	23	BP
GO:0071479	cellular response to ionizing radiation	14/2433	70/18888	0.060640478	0.792477327	0.780711362	BABAM2/BARD1/ATR/ELK1/ZMPSTE24/ATM/TNKS1BP1/MAPK14/NIPBL/FBXO4/ECT2/CDKN1A/XRCC6/CHEK2	14	BP
GO:0050672	negative regulation of lymphocyte proliferation	17/2433	89/18888	0.060642668	0.792477327	0.780711362	ZBTB7B/DLG1/PDE5A/CBLB/LRRC32/PLA2G5/PRKAR1A/LGALS9C/LGALS9B/LGALS9/LILRB2/ATM/LST1/PLA2G2A/CEBPB/TSPAN32/HLA-E	17	BP
GO:0150063	visual system development	62/2433	397/18888	0.061106429	0.796790391	0.784960389	SH3PXD2B/AHI1/VSX1/CPAMD8/CHD7/SALL2/TMEM231/DLG1/LHX2/MAF/SLC7A11/BARHL2/FLT1/NOTCH2/SIX3/RP1L1/SCAPER/VSTM4/NPHP4/PAX6/HESX1/PDGFRA/VAX1/LAMC3/ARHGAP35/RP1/SMG9/POU4F2/LENEP/DTNBP1/CRYBB2/TULP3/TSKU/ATP8A2/FZR1/WNT5B/PTPRM/ACHE/USH1C/SDK2/BCL2/FAT3/AGTPBP1/EPHA2/CRYAA/EGFR/FJX1/RHO/B9D1/LARGE1/NIPBL/CRYGN/DLX2/STRA6/IFT140/IFT122/PLAAT1/PROM1/TBX2/CLCN2/FOXL2/RHOJ	62	BP
GO:1902905	positive regulation of supramolecular fiber organization	30/2433	175/18888	0.061437032	0.799352123	0.787484087	PRKCE/FCHSD1/PAK1/SORBS3/DLG1/TENM1/CD47/CCR7/ARHGEF10L/ALOX15/MYOC/FER/LIMK1/CDK5RAP2/STMN2/TPM1/GPX1/ARHGEF10/C15orf62/SERPINF2/BRAF/WASHC2C/LMOD1/DCTN1/ARPC2/FCHSD2/RHOC/EVL/PFN1/WHAMM	30	BP
GO:0006887	exocytosis	55/2433	348/18888	0.062043419	0.803086681	0.791163198	SEPTIN1/CADPS/SNAP25/PAK1/TMEM79/STX1A/SYP/DOC2B/ADORA2B/GRIK5/TNFAIP2/SYT15/CCL3/HAP1/ARHGAP17/ITSN1/SYK/VAMP8/SNX19/NKG7/EXOC2/PPFIA2/SNAP47/BAIAP3/SYNGR2/SYCN/DTNBP1/CD177/PRRT2/SEPTIN4/FGA/RAB3IP/SYT7/PDPK1/EXOC6/STX3/RASGRP1/LGALS9/PRKCG/PLA2G3/BRAF/PIP5K1C/EXOC3/CPLX1/CDK5R2/RAB44/CACNB4/ADGRE2/SYNGR3/NAPA/CPLANE2/LLGL2/HYAL3/RPH3AL/ADRA2A	55	BP
GO:0048167	regulation of synaptic plasticity	36/2433	216/18888	0.062111335	0.803086681	0.791163198	CRHR2/SNAP25/MCTP1/CALB2/PRKCZ/SYP/GFAP/SLC8A3/SCTR/ADCY1/MPP2/CX3CR1/NPTN/DLG4/JPH4/GRIN1/PRRT2/NCSTN/IQSEC2/SYT7/STX3/ERC1/PRKCG/LILRB2/BRAF/YTHDF1/ZDHHC2/CAMK2B/LARGE1/LRRTM1/CDC20/ADORA2A/GRIN2C/SHISA9/CPEB3/SORCS3	36	BP
GO:0034142	toll-like receptor 4 signaling pathway	13/2433	64/18888	0.062128371	0.803086681	0.791163198	PRKCE/TNIP3/RIPK2/DAB2IP/TRAF3/LY96/IRF3/OAS1/RAB7B/MFHAS1/CD14/CHUK/TICAM1	13	BP
GO:0060337	type I interferon-mediated signaling pathway	16/2433	83/18888	0.062790994	0.809895098	0.797870529	IFITM3/ZBP1/SAMHD1/PTPN11/NLRC5/EIF4E2/TRIM41/TRAF3/CACTIN/USP18/MMP12/IRF3/TRIM6/OAS1/TTLL12/TRIM65	16	BP
GO:0042558	pteridine-containing compound metabolic process	8/2433	34/18888	0.062979063	0.810474815	0.79844164	MTHFD1L/SLC19A1/MTHFD2L/PCBD1/ALDH1L2/FTCD/MTRR/PRKG2	8	BP
GO:0032200	telomere organization	32/2433	189/18888	0.06312857	0.810474815	0.79844164	ACTR8/PML/CTC1/RUVBL1/HMBOX1/SLF1/XRN1/INO80E/PARN/UCHL5/TELO2/ATR/SHLD1/DNA2/H4C15/NSMCE2/TEP1/SLF2/RIF1/ATM/TERT/PPP1R10/TNKS1BP1/SMG5/FBXO4/CCT3/MCRS1/XRCC6/LTO1/DCLRE1C/SMG6/H3-3A	32	BP
GO:0032786	positive regulation of DNA-templated transcription, elongation	12/2433	58/18888	0.063379974	0.810474815	0.79844164	MED15/ERCC6/BRD4/ZMYND8/MED9/MED27/GTF2F1/MED11/CDK12/LDB1/PWWP2B/MED8	12	BP
GO:0042733	embryonic digit morphogenesis	12/2433	58/18888	0.063379974	0.810474815	0.79844164	TMEM231/BCL2L11/MKS1/MSX2/TULP3/FLVCR1/OSR1/HOXD13/B9D1/HOXD12/IFT140/TBX2	12	BP
GO:0016079	synaptic vesicle exocytosis	18/2433	96/18888	0.063683104	0.812607315	0.800542478	CADPS/SNAP25/STX1A/SYP/DOC2B/GRIK5/PPFIA2/SNAP47/DTNBP1/PRRT2/SYT7/STX3/PRKCG/BRAF/PIP5K1C/CPLX1/CACNB4/NAPA	18	BP
GO:0007409	axonogenesis	70/2433	455/18888	0.063994202	0.81483216	0.802734291	TAOK2/KIAA1755/EPHA6/PTK2/SNAP25/VANGL2/PLXNA4/PAK1/TRPV2/LHX2/EPHA10/NTNG2/ADCY1/SPART/BARHL2/NOTCH2/MAP6/LMX1A/ARHGEF28/FGFR2/RUFY3/PAX6/ADCY10/ARHGEF40/ZFYVE27/VAX1/SPTBN4/ARHGAP35/POU4F2/PTPN11/NR4A2/NIN/LIMK1/SPG11/KALRN/TSKU/FN1/PLXNC1/ATP8A2/NDEL1/PLXNB1/PTPRM/NKX6-1/GFRA3/BCL2/TRAK1/NRP2/BRAF/CXCL12/TCTN1/YTHDF1/NFASC/SEMA5B/CDK5R2/SEMA7A/RND2/EFNA2/DISC1/PLXNA3/PLEKHG4/MAP2/BOC/MCF2/ADAR…	70	BP
GO:0010332	response to gamma radiation	11/2433	52/18888	0.06428597	0.81506403	0.802962718	PML/ERCC6/ATR/ELK1/ZMPSTE24/GPX1/BCL2/ATM/CDKN1A/XRCC6/CHEK2	11	BP
GO:0032365	intracellular lipid transport	11/2433	52/18888	0.06428597	0.81506403	0.802962718	ABCG1/GRAMD1B/SERAC1/CERT1/STARD4/RELCH/VPS53/NPC1/SYT7/LDLRAP1/PLEKHA8	11	BP
GO:0003009	skeletal muscle contraction	10/2433	46/18888	0.064690713	0.816720256	0.804594354	CHRND/STAC2/GSTM2/SLC8A3/DMD/DMPK/ATP8A2/CASQ1/MYH14/CHUK	10	BP
GO:0046633	alpha-beta T cell proliferation	10/2433	46/18888	0.064690713	0.816720256	0.804594354	ZBTB7B/ZAP70/CBLB/SYK/RIPK2/DOCK2/LGALS9C/LGALS9B/LGALS9/HLA-E	10	BP
GO:0002062	chondrocyte differentiation	21/2433	116/18888	0.065931148	0.818080565	0.805934466	ADAMTS12/MEF2D/MAF/GPLD1/SOX5/SNX19/RUNX1/PTPN11/MSX2/WNT10B/ADAMTS7/COL3A1/TSKU/WNT5B/OSR1/LOXL2/SIX2/MAPK14/CHADL/SLC39A14/PRKG2	21	BP
GO:0006368	transcription elongation by RNA polymerase II	21/2433	116/18888	0.065931148	0.818080565	0.805934466	INTS4/MED15/ERCC6/BRD4/ZMYND8/AXIN1/ELOF1/MED9/PAF1/IWS1/SETD2/MED27/GTF2F1/MED11/PBRM1/CDK12/LDB1/PWWP2B/CTDP1/RECQL5/MED8	21	BP
GO:0032042	mitochondrial DNA metabolic process	6/2433	23/18888	0.066138976	0.818080565	0.805934466	SSBP1/LIG3/DNA2/PRIMPOL/POLG2/FLCN	6	BP
GO:0032252	secretory granule localization	6/2433	23/18888	0.066138976	0.818080565	0.805934466	CADPS/SNAP25/PPFIA2/BAIAP3/RASGRP1/MAP2	6	BP
GO:0046058	cAMP metabolic process	6/2433	23/18888	0.066138976	0.818080565	0.805934466	PDE4D/ADCY1/ADCY3/ADCY10/EPHA2/CACNB4	6	BP
GO:0061025	membrane fusion	31/2433	183/18888	0.066145553	0.818080565	0.805934466	GOSR2/VAMP1/SNAP25/STX1A/DOC2B/GRIK5/SEPTIN8/IZUMO1R/CHMP1A/VAV3/PLEKHM1/VAMP8/STX18/PIKFYVE/UVRAG/PLA2G5/SNAP47/TGFBRAP1/PRRT2/SPG11/SYT7/STX3/VIPAS39/CPLX1/DIAPH3/STX5/RABEP1/TSNARE1/NAPA/RAB7B/CPLANE2	31	BP
GO:0030071	regulation of mitotic metaphase/anaphase transition	17/2433	90/18888	0.066171309	0.818080565	0.805934466	BUB3/ACTL6B/BCL7C/ANAPC4/NSMCE2/ANAPC7/USP44/CDK5RAP2/PBRM1/ATM/CDC16/BCL7B/CDC20/UBE2C/ACTB/ARID1A/PLK1	17	BP
GO:0032945	negative regulation of mononuclear cell proliferation	17/2433	90/18888	0.066171309	0.818080565	0.805934466	ZBTB7B/DLG1/PDE5A/CBLB/LRRC32/PLA2G5/PRKAR1A/LGALS9C/LGALS9B/LGALS9/LILRB2/ATM/LST1/PLA2G2A/CEBPB/TSPAN32/HLA-E	17	BP
GO:0034340	response to type I interferon	17/2433	90/18888	0.066171309	0.818080565	0.805934466	IFITM3/ZBP1/SAMHD1/PTPN11/SETD2/NLRC5/EIF4E2/TRIM41/TRAF3/CACTIN/USP18/MMP12/IRF3/TRIM6/OAS1/TTLL12/TRIM65	17	BP
GO:1901606	alpha-amino acid catabolic process	17/2433	90/18888	0.066171309	0.818080565	0.805934466	DAO/SARDH/KYNU/BLMH/FAH/GCAT/AUH/HYKK/MAT1A/ACAD8/MCCC2/DDO/KYAT1/MTRR/IVD/LOC102724560/CBS	17	BP
GO:0016236	macroautophagy	54/2433	343/18888	0.067668256	0.834261016	0.821874685	VPS37C/RUFY4/NRBP2/ATG7/VPS37A/CHMP1A/CSNK2A1/SREBF1/AUP1/WDFY3/PLEKHM1/UBXN6/VAMP8/RIPK2/ADCY10/ATG101/GABARAP/PIKFYVE/FYCO1/VPS13C/USP36/VPS37B/UVRAG/QSOX1/EPM2A/WAC/SPG11/PIP4K2C/CTSK/NPC1/RNF213/MFSD8/IRGM/ATM/IKBKG/EPG5/ARMC3/ATP6V1G2/ATG9B/GPSM1/DIAPH3/ATP6V1B1/UBQLN1/CLEC16A/CERS1/PRKACA/WDR81/TMEM39A/ATG9A/PGAM5/RHEB/PHF23/ATG2A/NBR1	54	BP
GO:0110053	regulation of actin filament organization	44/2433	273/18888	0.067854951	0.834261016	0.821874685	PRKCE/FCHSD1/PAK1/SORBS3/DLG1/TENM1/CAPZA1/CD47/CCR7/WASHC4/SPTB/RDX/LATS1/ARHGAP6/ARHGEF10L/ALOX15/MYOC/SPTBN4/ARHGAP35/TACSTD2/DNAI3/FER/LIMK1/TPM1/PTGER4/HCLS1/ARHGEF10/C15orf62/SERPINF2/BRAF/CXCL12/WASHC2C/WASHC2A/LMOD1/ARAP1/ARPC2/SSH3/FCHSD2/ADD1/ASAP3/RHOC/EVL/PFN1/WHAMM	44	BP
GO:0051346	negative regulation of hydrolase activity	34/2433	204/18888	0.068193211	0.834261016	0.821874685	SERPINA1/PLA2R1/ANXA8/NEIL1/CSNK2A1/KNG1/MAP2K5/RDX/TIPRL/SERPINB6/BICD1/CARD8/PLAUR/PTPA/DAB2IP/MGAT5/GPX1/SERPINF2/FKBP1A/CSN2/LRP1/DNAJB6/SERPINB8/SERPINE1/GPSM1/SPINK5/CD44/RECK/IFI6/SPOCK3/SLC39A14/MAPK7/LRCH1/PPP4R4	34	BP
GO:0002028	regulation of sodium ion transport	16/2433	84/18888	0.068688342	0.834261016	0.821874685	PRKCE/DLG1/SLMAP/FGF14/CAMK2D/DMD/SPTBN4/DMPK/AHCYL1/OSR1/PKP2/SCN3B/FXYD2/CHP2/WNK3/NKX2-5	16	BP
GO:0071357	cellular response to type I interferon	16/2433	84/18888	0.068688342	0.834261016	0.821874685	IFITM3/ZBP1/SAMHD1/PTPN11/NLRC5/EIF4E2/TRIM41/TRAF3/CACTIN/USP18/MMP12/IRF3/TRIM6/OAS1/TTLL12/TRIM65	16	BP
GO:0019722	calcium-mediated signaling	38/2433	232/18888	0.069966964	0.834261016	0.821874685	CAMTA1/MCTP1/GSTM2/CCL3/CCR7/ZAP70/NMUR1/SYK/CAMK2D/CX3CR1/PDGFRA/DMD/SLC24A4/ZMPSTE24/DMPK/GRIN1/NFAT5/CALM3/MCOLN3/PTBP1/KSR2/IRGM/PDPK1/NR5A1/CLEC7A/MCOLN2/CASQ1/TRPM8/PLCE1/PRKACA/ACKR2/CIB1/CHP2/GRIN2C/MAPK7/CAMKK2/C10orf71/GNA15	38	BP
GO:0051495	positive regulation of cytoskeleton organization	31/2433	184/18888	0.070127002	0.834261016	0.821874685	PRKCE/FCHSD1/PAK1/SORBS3/DLG1/TENM1/CD47/CCR7/GPSM2/ARHGEF10L/ALOX15/MYOC/FER/LIMK1/CDK5RAP2/STMN2/TPM1/ARHGEF10/C15orf62/SERPINF2/BRAF/WASHC2C/LMOD1/DCTN1/ARPC2/PLXNA3/FCHSD2/RHOC/EVL/PFN1/WHAMM	31	BP
GO:0051656	establishment of organelle localization	72/2433	472/18888	0.07063147	0.834261016	0.821874685	SEPTIN1/EIF6/CADPS/SNAP25/PKHD1/PARD3B/LSG1/TMEM230/PRKCZ/ADORA2B/DLG1/AP3B2/CHMP1A/SPIRE1/BUB3/CLMN/TRAPPC9/HAP1/KIF14/BORCS5/TBC1D23/RMDN1/SYK/VAMP8/MCPH1/PAX6/ANKFN1/GPSM2/DNM3/FYCO1/AP3M1/EXOC2/BICD1/PPFIA2/PREB/AP3D1/BAIAP3/DTNBP1/NDE1/CSNK1D/NUDC/CDK5RAP2/SPG11/MYO19/NDEL1/PDPK1/EXOC6/RASGRP1/TERB2/LGALS9/PLA2G3/TRAK1/ATM/TRAPPC10/EXOC3/AGTPBP1/IKBKG/TRAPPC1/DCTN1/GPSM1/RAB44/UXT/ADGRE2/ABR…	72	BP
GO:0007288	sperm axoneme assembly	7/2433	29/18888	0.070662096	0.834261016	0.821874685	CFAP69/CFAP65/ARMC2/DRC7/SPEF2/PLA2G3/IQCG	7	BP
GO:0021952	central nervous system projection neuron axonogenesis	7/2433	29/18888	0.070662096	0.834261016	0.821874685	PLXNA4/SPTBN4/NR4A2/NIN/SPG11/TSKU/ADARB1	7	BP
GO:0030970	retrograde protein transport, ER to cytosol	7/2433	29/18888	0.070662096	0.834261016	0.821874685	RHBDD1/AUP1/UFD1/EDEM1/UBAC2/NPLOC4/DERL3	7	BP
GO:1903513	endoplasmic reticulum to cytosol transport	7/2433	29/18888	0.070662096	0.834261016	0.821874685	RHBDD1/AUP1/UFD1/EDEM1/UBAC2/NPLOC4/DERL3	7	BP
GO:1905820	positive regulation of chromosome separation	7/2433	29/18888	0.070662096	0.834261016	0.821874685	NCAPH2/NSMCE2/ANAPC7/NCAPG2/CDC16/CDC20/UBE2C	7	BP
GO:0051896	regulation of phosphatidylinositol 3-kinase/protein kinase B signal transduction	41/2433	253/18888	0.07073928	0.834261016	0.821874685	XDH/PTK2/PKHD1/MST1R/ADAM8/DLG1/CCL3/PPARA/VAV3/CCR7/FLT1/RGL2/STAMBP/GFRAL/NLRC3/WDR91/CX3CR1/PDGFRA/MYOC/PIP5K1A/FER/DAB2IP/FN1/PIK3CB/HGF/PLXNB1/PDPK1/HCLS1/GPX1/RASGRP1/PIP5K1C/EPHA2/AKR1C2/EGFR/PDGFA/NTRK3/CIB1/MFHAS1/AIM2/MAZ/FLCN	41	BP
GO:0006575	cellular modified amino acid metabolic process	32/2433	191/18888	0.07084322	0.834261016	0.821874685	MTHFD1L/GSTM2/PLA2G15/SARDH/SLC19A1/SLC7A11/SLC25A16/MTHFD2L/DUOX2/VNN2/MGST2/PCYOX1L/LPCAT4/TPO/MBOAT1/CTSK/ALDH1L2/PLA1A/TMLHE/SLC27A1/GPX1/PLA2G3/ABHD12/GGT5/GGT7/FTCD/ABHD12B/GSTM5/MTRR/PTDSS2/GGT6/GCNT4	32	BP
GO:0048638	regulation of developmental growth	52/2433	330/18888	0.070866766	0.834261016	0.821874685	FTO/PLXNA4/CHD7/ATRN/TRPV2/BCL2L11/PPARA/SPART/BARHL2/MBD5/FGFR2/RUFY3/WWC2/ADCY10/LATS1/ZFYVE27/SOCS2/SPTBN4/ITSN2/RUNX1/POU4F2/ZMPSTE24/AR/CPNE5/LIMK1/FN1/FLVCR1/ATP8A2/NKX6-1/BASP1/PIM1/BCL2/CXCL12/SEMA5B/MAPK14/PI16/SEMA7A/RNF157/RND2/DISC1/PLXNA3/STAT5A/NIPBL/SAV1/MAP2/CDKN1A/CTDP1/NKX2-5/TBX2/HNF1B/SEMA4B/RASAL1	52	BP
GO:0016311	dephosphorylation	49/2433	309/18888	0.071155715	0.834261016	0.821874685	CTDSP1/INPP4B/CAMTA1/CDH5/ALPI/MTMR10/GPLD1/INPP5B/PPM1N/PLPP1/PTPRN2/CDC14B/CDK5RAP3/TIPRL/MTMR11/LHPP/PTPN5/TPTE2/PTPN11/PTPRE/PTPRB/CDKN3/DUSP18/PTPA/CALM3/FIG4/PTBP1/PTPRM/PPM1J/MGAT5/LILRB2/FKBP1A/ACP6/PTP4A3/SMG5/DUSP14/FBP1/PPP4R3A/THTPA/SSH3/PPP6R3/PGAM5/CHP2/CTDP1/MFHAS1/CDC14A/PPP4R4/SMG6/PPP2R5C	49	BP
GO:1904375	regulation of protein localization to cell periphery	24/2433	137/18888	0.071318504	0.834261016	0.821874685	PRKCE/STAC2/PRKCZ/ZDHHC8/DLG1/VAMP8/GPSM2/MMP14/AR/IQSEC2/PDPK1/STX3/NETO2/LDLRAP1/EPHA2/CPLX1/EGFR/ZDHHC2/LRP1/ACTB/CIB1/WNK3/PLK1/ATP2C1	24	BP
GO:0007625	grooming behavior	5/2433	18/18888	0.071811877	0.834261016	0.821874685	NMU/CNTNAP4/DLG4/HOXB8/DDO	5	BP
GO:0014819	regulation of skeletal muscle contraction	5/2433	18/18888	0.071811877	0.834261016	0.821874685	GSTM2/SLC8A3/DMD/DMPK/CASQ1	5	BP
GO:0019184	nonribosomal peptide biosynthetic process	5/2433	18/18888	0.071811877	0.834261016	0.821874685	SLC7A11/MGST2/GGT5/GGT7/GGT6	5	BP
GO:0045945	positive regulation of transcription by RNA polymerase III	5/2433	18/18888	0.071811877	0.834261016	0.821874685	SF3B1/ERCC6/ICE2/AR/ICE1	5	BP
GO:1901970	positive regulation of mitotic sister chromatid separation	5/2433	18/18888	0.071811877	0.834261016	0.821874685	NSMCE2/ANAPC7/CDC16/CDC20/UBE2C	5	BP
GO:0002027	regulation of heart rate	19/2433	104/18888	0.071857741	0.834261016	0.821874685	JUP/PDE4D/KCND3/KCNH6/SREBF1/ADRA1A/CAMK2D/CACNA1D/DMD/SPTBN4/NPPA/CALM3/TPM1/PKP2/ADRA1B/KCNE5/SCN3B/PRKACA/POPDC2	19	BP
GO:0033045	regulation of sister chromatid segregation	19/2433	104/18888	0.071857741	0.834261016	0.821874685	CDC27/CHFR/BUB3/ACTL6B/BCL7C/ANAPC4/NSMCE2/ANAPC7/USP44/CDK5RAP2/PBRM1/ATM/CDC16/BCL7B/CDC20/UBE2C/ACTB/ARID1A/PLK1	19	BP
GO:0050850	positive regulation of calcium-mediated signaling	11/2433	53/18888	0.072094401	0.834261016	0.821874685	CAMTA1/CCL3/ZAP70/NMUR1/SYK/PDGFRA/PTBP1/CLEC7A/CIB1/CHP2/C10orf71	11	BP
GO:0007034	vacuolar transport	29/2433	171/18888	0.072668207	0.834261016	0.821874685	VPS37C/PCDHGA3/HGSNAT/RBSN/VPS37A/LYST/ARSB/CHMP1A/GNPTG/PLEKHM1/UBXN6/LEPROT/AP3M1/VPS13C/VPS37B/AP3D1/TMEM50B/TGFBRAP1/VPS53/NPC1/IRGM/VIPAS39/TRAK1/EPG5/ZFYVE16/LRP1/AP1G2/CLEC16A/RAB7B	29	BP
GO:0006298	mismatch repair	8/2433	35/18888	0.072815531	0.834261016	0.821874685	POLD3/LIG1/SETD2/HMGB1/PRKCG/MCM8/XPC/MLH3	8	BP
GO:0015701	bicarbonate transport	8/2433	35/18888	0.072815531	0.834261016	0.821874685	SLC4A1/SLC26A5/CYB5R2/SLC4A11/SLC26A8/SLC26A9/CA4/SLC39A14	8	BP
GO:0032367	intracellular cholesterol transport	8/2433	35/18888	0.072815531	0.834261016	0.821874685	ABCG1/SERAC1/STARD4/RELCH/VPS53/NPC1/SYT7/LDLRAP1	8	BP
GO:0032633	interleukin-4 production	8/2433	35/18888	0.072815531	0.834261016	0.821874685	PRKCZ/IL1RAP/FCER1G/SYK/PRG2/LGALS9/CEBPB/HLA-E	8	BP
GO:0032673	regulation of interleukin-4 production	8/2433	35/18888	0.072815531	0.834261016	0.821874685	PRKCZ/IL1RAP/FCER1G/SYK/PRG2/LGALS9/CEBPB/HLA-E	8	BP
GO:0048806	genitalia development	10/2433	47/18888	0.07310494	0.834261016	0.821874685	BMP5/CHD7/ESR1/PDGFRA/PTPN11/AR/HOXD13/NIPBL/ROR2/STRA6	10	BP
GO:0140894	endolysosomal toll-like receptor signaling pathway	10/2433	47/18888	0.07310494	0.834261016	0.821874685	TRIM3/LILRA4/RNF170/HMGB1/HCFC2/EPG5/UBQLN1/OAS1/RAB7B/TICAM1	10	BP
GO:0048489	synaptic vesicle transport	9/2433	41/18888	0.073455904	0.834261016	0.821874685	TMEM230/AP3B2/BORCS5/DNM3/AP3M1/AP3D1/DTNBP1/SPG11/MAP2	9	BP
GO:0021953	central nervous system neuron differentiation	30/2433	178/18888	0.073519106	0.834261016	0.821874685	PLXNA4/MDGA1/OTP/LMX1A/ARHGEF28/FGFR2/BRINP3/PAX6/SPTBN4/ARHGAP35/KNDC1/NR4A2/NIN/TULP3/SPG11/TSKU/NDEL1/NKX6-1/NRP2/TCTN1/AGTPBP1/DCLK2/DISC1/PLXNA3/HOXD10/DLX2/LDB1/MAP2/ADARB1/WNT1	30	BP
GO:0010569	regulation of double-strand break repair via homologous recombination	14/2433	72/18888	0.073708273	0.834261016	0.821874685	KMT5A/RUVBL1/ERCC6/SHLD1/RIF1/SETD2/EPC1/FUS/CHEK1/MBTD1/ING3/ACTB/VPS72/RECQL5	14	BP
GO:0140895	cell surface toll-like receptor signaling pathway	14/2433	72/18888	0.073708273	0.834261016	0.821874685	PRKCE/CYBA/TNIP3/RIPK2/DAB2IP/TRAF3/LY96/IRF3/OAS1/RAB7B/MFHAS1/CD14/CHUK/TICAM1	14	BP
GO:1904888	cranial skeletal system development	14/2433	72/18888	0.073708273	0.834261016	0.821874685	MTHFD1L/FGFR2/FREM1/PDGFRA/MMP14/MSX2/SLC39A3/SETD2/TULP3/SIX2/NIPBL/DLX2/IFT140/CPLANE2	14	BP
GO:0098876	vesicle-mediated transport to the plasma membrane	26/2433	151/18888	0.074035992	0.834261016	0.821874685	SNAP25/GRIP2/GOLPH3L/C2CD6/DENND1A/SNX17/RAB11FIP3/EXOC2/AMN/VPS53/EIPR1/EHD2/DEF6/EXOC6/STX3/PLA2G3/CPLX1/EPG5/WASHC2C/ZDHHC2/RABEP1/ARFRP1/PLA2G4E/SNX12/ATP2C1/RAB17	26	BP
GO:0009063	amino acid catabolic process	20/2433	111/18888	0.074239534	0.834261016	0.821874685	DAO/SARDH/KYNU/BLMH/FAH/ENOSF1/GCAT/HNMT/AUH/HYKK/MAT1A/ACAD8/FTCD/MCCC2/DDO/KYAT1/MTRR/IVD/LOC102724560/CBS	20	BP
GO:0030038	contractile actin filament bundle assembly	20/2433	111/18888	0.074239534	0.834261016	0.821874685	PAK1/SORBS3/CD47/ARHGAP6/ARHGEF10L/MYOC/TACSTD2/LIMK1/TPM1/PTGER4/ARHGEF10/SERPINF2/ITGB5/BRAF/ARAP1/FAM171A1/ASAP3/RHOC/EVL/PFN1	20	BP
GO:0043149	stress fiber assembly	20/2433	111/18888	0.074239534	0.834261016	0.821874685	PAK1/SORBS3/CD47/ARHGAP6/ARHGEF10L/MYOC/TACSTD2/LIMK1/TPM1/PTGER4/ARHGEF10/SERPINF2/ITGB5/BRAF/ARAP1/FAM171A1/ASAP3/RHOC/EVL/PFN1	20	BP
GO:0003018	vascular process in circulatory system	44/2433	275/18888	0.074530473	0.834261016	0.821874685	LEPR/CALCA/KCNMA1/GRIP2/CDH5/ADORA2B/DOCK5/SLC19A1/KCNMB4/KNG1/SLC6A9/ADRA1A/SLC15A2/SLC6A13/ZDHHC21/VSTM4/SLC29A2/ABCC3/ARHGAP35/GUCY1A1/NPPA/SLC2A10/TJP2/FGA/SLC27A1/HRH2/GPX1/SLC29A1/SLC7A8/SERPINF2/SLC5A1/EGFR/PTP4A3/ABCC5/LRP1/TJP3/SLC6A6/ADRA1B/SLC5A6/ADORA2A/NPR1/ADRA2A/LOC102724560/CBS	44	BP
GO:0032392	DNA geometric change	16/2433	85/18888	0.074944909	0.834261016	0.821874685	DDX11/RFC3/SETX/RUVBL1/SSBP1/ASCC1/ERCC2/DNA2/HMGB1/MCM8/HFM1/XRCC6/ASCC2/RECQL5/MCM3/BRIP1	16	BP
GO:2000134	negative regulation of G1/S transition of mitotic cell cycle	16/2433	85/18888	0.074944909	0.834261016	0.821874685	CTDSP1/MUC1/PML/DLG1/RBL1/GFI1B/WAC/BCL2/ATM/CRADD/PRMT2/CACNB4/CDKN1A/FHL1/MIR30C2/CHEK2	16	BP
GO:0034109	homotypic cell-cell adhesion	18/2433	98/18888	0.074988794	0.834261016	0.821874685	JUP/ENTPD1/SLC7A11/MMRN1/SYK/RDX/PDGFRA/PEAR1/PLAUR/CDHR5/TJP2/CD99/PIK3CB/FGA/PKP2/CSRP1/ACTB/TSPAN32	18	BP
GO:1905039	carboxylic acid transmembrane transport	27/2433	158/18888	0.075178898	0.834261016	0.821874685	SLC25A1/SLC13A2/GFAP/SLC19A1/SLC1A6/SLC11A1/SLC7A11/SLC6A9/SLC36A1/SLC36A3/SLC6A13/SLC38A9/SLC1A7/SLC5A12/LRRC8A/SLC27A1/SLC7A8/SLC25A13/SLC13A5/ABCC5/SLC38A7/SLC6A12/SLC6A6/SLC35D2/SLC5A6/SLC43A2/SLC7A4	27	BP
GO:0014061	regulation of norepinephrine secretion	4/2433	13/18888	0.075460092	0.834261016	0.821874685	STX1A/ADORA3/ADORA2A/ADRA2A	4	BP
GO:0018158	protein oxidation	4/2433	13/18888	0.075460092	0.834261016	0.821874685	TRABD2B/SUMF1/LOXL1/LOXL2	4	BP
GO:0021978	telencephalon regionalization	4/2433	13/18888	0.075460092	0.834261016	0.821874685	LHX2/SIX3/PAX6/ADGRG1	4	BP
GO:0021979	hypothalamus cell differentiation	4/2433	13/18888	0.075460092	0.834261016	0.821874685	OTP/HAP1/NRP2/PLXNA3	4	BP
GO:0031115	negative regulation of microtubule polymerization	4/2433	13/18888	0.075460092	0.834261016	0.821874685	CDH5/TBCD/STMN2/MAP2	4	BP
GO:0034139	regulation of toll-like receptor 3 signaling pathway	4/2433	13/18888	0.075460092	0.834261016	0.821874685	TRIM3/RNF170/HCFC2/UBQLN1	4	BP
GO:0034333	adherens junction assembly	4/2433	13/18888	0.075460092	0.834261016	0.821874685	TBCD/FER/PIP5K1C/ACTB	4	BP
GO:1900226	negative regulation of NLRP3 inflammasome complex assembly	4/2433	13/18888	0.075460092	0.834261016	0.821874685	MEFV/NLRC3/CARD8/IRGM	4	BP
GO:1903624	regulation of DNA catabolic process	4/2433	13/18888	0.075460092	0.834261016	0.821874685	ATM/DFFB/APAF1/NMNAT1	4	BP
GO:0046854	phosphatidylinositol phosphate biosynthetic process	13/2433	66/18888	0.076133474	0.838594035	0.826143371	INPP4B/INPP4A/PIKFYVE/SOCS2/UVRAG/PIP5K1A/ITPKC/FIG4/PIP4K2C/PIK3CB/ATM/PIP5K1C/PI4KA	13	BP
GO:0051898	negative regulation of phosphatidylinositol 3-kinase/protein kinase B signal transduction	13/2433	66/18888	0.076133474	0.838594035	0.826143371	XDH/PKHD1/DLG1/PPARA/STAMBP/NLRC3/WDR91/DAB2IP/PIK3CB/EPHA2/CIB1/AIM2/FLCN	13	BP
GO:0099111	microtubule-based transport	35/2433	213/18888	0.076467705	0.840354257	0.827877459	NEK10/PRKCZ/FUZ/AP3B2/HAP1/BORCS5/DNAH5/ADCY10/FYCO1/KIF27/AP3M1/BICD1/AP3D1/CFAP54/DTNBP1/NDE1/IFT74/LCA5L/DPCD/SPG11/NDEL1/SPEF2/RASGRP1/TRAK1/AGTPBP1/KIF17/UXT/IFT140/IFT122/MAP2/IFT81/KIF3A/ROPN1L/IFT25/COPG2	35	BP
GO:0022407	regulation of cell-cell adhesion	75/2433	496/18888	0.076989806	0.840354257	0.827877459	PTK2/PKHD1/ADAM8/AKNA/B4GALNT2/PRKCZ/ZBTB7B/IL1RN/MDGA1/DLG1/ABL2/CD47/PDE5A/PPARA/ILDR2/CCR7/ACTL6B/MMRN1/JAK3/ZAP70/CBLB/ZDHHC21/LRRC32/MAP2K5/SYK/RDX/RIPK2/BRD4/AP3D1/SIRPB1/RUNX1/HHLA2/PTPN11/PLA2G5/PRKAR1A/ADTRP/NFAT5/PLAUR/SOX13/KLHL25/ICOSLG/WNT10B/HMGB1/FGA/PDPK1/RASGRP1/CYLD/LGALS9C/SERPINF2/LGALS9B/LGALS9/LILRB2/TIGIT/PBRM1/CXCL12/PLA2G2A/ZC3H12A/ZDHHC2/MAPK14/IL2RG/CEBPB/CD70/IL1RL2/FS…	75	BP
GO:0048880	sensory system development	62/2433	403/18888	0.077193358	0.840354257	0.827877459	SH3PXD2B/AHI1/VSX1/CPAMD8/CHD7/SALL2/TMEM231/DLG1/LHX2/MAF/SLC7A11/BARHL2/FLT1/NOTCH2/SIX3/RP1L1/SCAPER/VSTM4/NPHP4/PAX6/HESX1/PDGFRA/VAX1/LAMC3/ARHGAP35/RP1/SMG9/POU4F2/LENEP/DTNBP1/CRYBB2/TULP3/TSKU/ATP8A2/FZR1/WNT5B/PTPRM/ACHE/USH1C/SDK2/BCL2/FAT3/AGTPBP1/EPHA2/CRYAA/EGFR/FJX1/RHO/B9D1/LARGE1/NIPBL/CRYGN/DLX2/STRA6/IFT140/IFT122/PLAAT1/PROM1/TBX2/CLCN2/FOXL2/RHOJ	62	BP
GO:0110020	regulation of actomyosin structure organization	19/2433	105/18888	0.077605311	0.840354257	0.827877459	PAK1/SORBS3/CD47/ARHGAP6/ARHGEF10L/MYOC/TACSTD2/LIMK1/TPM1/PTGER4/ARHGEF10/SERPINF2/BRAF/ARAP1/ECT2/ASAP3/RHOC/EVL/PFN1	19	BP
GO:0032508	DNA duplex unwinding	15/2433	79/18888	0.077903662	0.840354257	0.827877459	DDX11/RFC3/SETX/RUVBL1/SSBP1/ASCC1/ERCC2/DNA2/MCM8/HFM1/XRCC6/ASCC2/RECQL5/MCM3/BRIP1	15	BP
GO:0097009	energy homeostasis	15/2433	79/18888	0.077903662	0.840354257	0.827877459	NMU/LEPR/MLXIPL/SCTR/GFRAL/CCDC198/METRNL/TSKU/PM20D1/MAPK14/COL6A1/BMP8A/AMPD2/FMO1/FLCN	15	BP
GO:1903522	regulation of blood circulation	42/2433	262/18888	0.077988175	0.840354257	0.827877459	JUP/PDE4D/KCND3/KCNH6/GSTM2/DOCK5/DLG1/PDE5A/SLC8A3/SREBF1/KCNMB4/ADRA1A/ADORA3/ZDHHC21/ADCY10/CAMK2D/CELF2/CACNA1D/ATP2B3/DMD/SPTBN4/NPPA/ZMPSTE24/DMPK/THRA/CALM3/FGA/TPM1/HRH2/NUP155/ZC3H12A/EGFR/PKP2/ADRA1B/KCNE5/SCN3B/PRKACA/POPDC2/NKX2-5/CYP2J2/TBX2/ADRA2A	42	BP
GO:0030516	regulation of axon extension	17/2433	92/18888	0.078227203	0.840354257	0.827877459	PLXNA4/TRPV2/BARHL2/RUFY3/ADCY10/ZFYVE27/POU4F2/LIMK1/FN1/NKX6-1/CXCL12/SEMA5B/SEMA7A/DISC1/PLXNA3/MAP2/SEMA4B	17	BP
GO:0001706	endoderm formation	12/2433	60/18888	0.078422205	0.840354257	0.827877459	MESP1/MMP14/PAF1/SOX17/SETD2/FN1/SOX7/ITGB5/COL7A1/COL6A1/MACROH2A1/HNF1B	12	BP
GO:0007131	reciprocal meiotic recombination	12/2433	60/18888	0.078422205	0.840354257	0.827877459	RAD51B/KLHDC3/HSF2BP/TEX11/TERB2/ATM/PRDM7/HFM1/RNF212/MLH3/MND1/BRIP1	12	BP
GO:0140527	reciprocal homologous recombination	12/2433	60/18888	0.078422205	0.840354257	0.827877459	RAD51B/KLHDC3/HSF2BP/TEX11/TERB2/ATM/PRDM7/HFM1/RNF212/MLH3/MND1/BRIP1	12	BP
GO:1905517	macrophage migration	12/2433	60/18888	0.078422205	0.840354257	0.827877459	NUP85/PTK2/CCL3/CD200R1/CX3CR1/MMP28/MMP14/DDT/MCOLN2/ROR2/CXCL17/C5AR1	12	BP
GO:0010508	positive regulation of autophagy	26/2433	152/18888	0.078833607	0.840354257	0.827877459	MEFV/DEPDC5/RUFY4/CSNK2A1/RIPK2/ATG101/FYCO1/UVRAG/SETD2/EPM2A/WAC/PIP4K2C/HMGB1/PIK3CB/IRGM/ZC3H12A/IKBKG/TRIM5/GPSM1/CERS1/TRIM6/ATG2A/CAMKK2/TRIM65/FLCN/TICAM1	26	BP
GO:0016093	polyprenol metabolic process	6/2433	24/18888	0.078972711	0.840354257	0.827877459	RFT1/ALG9/DPM1/ALG8/AKR1B10/DPM2	6	BP
GO:0032727	positive regulation of interferon-alpha production	6/2433	24/18888	0.078972711	0.840354257	0.827877459	RIPK2/SETD2/MMP12/IRF3/TRIM65/CHUK	6	BP
GO:0034114	regulation of heterotypic cell-cell adhesion	6/2433	24/18888	0.078972711	0.840354257	0.827877459	IL1RN/MAP2K5/FGA/CD44/MBP/MAPK7	6	BP
GO:0042790	nucleolar large rRNA transcription by RNA polymerase I	6/2433	24/18888	0.078972711	0.840354257	0.827877459	DDX11/DEDD/MACROH2A2/ERCC6/ERCC2/MACROH2A1	6	BP
GO:0045822	negative regulation of heart contraction	6/2433	24/18888	0.078972711	0.840354257	0.827877459	PDE4D/PDE5A/ADRA1A/ADCY10/SPTBN4/ZC3H12A	6	BP
GO:0061615	glycolytic process through fructose-6-phosphate	6/2433	24/18888	0.078972711	0.840354257	0.827877459	PFKM/SLC4A1/TPI1/ENO2/PRKACA/PFKFB1	6	BP
GO:1903825	organic acid transmembrane transport	27/2433	159/18888	0.079913814	0.848852791	0.836249815	SLC25A1/SLC13A2/GFAP/SLC19A1/SLC1A6/SLC11A1/SLC7A11/SLC6A9/SLC36A1/SLC36A3/SLC6A13/SLC38A9/SLC1A7/SLC5A12/LRRC8A/SLC27A1/SLC7A8/SLC25A13/SLC13A5/ABCC5/SLC38A7/SLC6A12/SLC6A6/SLC35D2/SLC5A6/SLC43A2/SLC7A4	27	BP
GO:0038093	Fc receptor signaling pathway	11/2433	54/18888	0.080481148	0.850331843	0.837706908	PRKCE/PTK2/PAK1/LILRA4/CD200R1/VAV3/FCER1G/SYK/FER/LIMK1/MAP3K1	11	BP
GO:0046638	positive regulation of alpha-beta T cell differentiation	11/2433	54/18888	0.080481148	0.850331843	0.837706908	PRKCZ/ZBTB7B/ZAP70/SYK/RIPK2/BRD4/AP3D1/RUNX1/KLHL25/LGALS9/IL2RG	11	BP
GO:0120009	intermembrane lipid transfer	11/2433	54/18888	0.080481148	0.850331843	0.837706908	PRELID2/CETP/PITPNM3/ABCG1/GRAMD1B/CERT1/STARD4/PLEKHA8/ATG2A/ESYT1/BLTP3B	11	BP
GO:2000058	regulation of ubiquitin-dependent protein catabolic process	28/2433	166/18888	0.08086654	0.851539371	0.838896507	PTK2/QRICH2/PML/CHFR/CSNK2A1/ARAF/UCHL5/LATS1/GABARAP/SH3RF2/AXIN1/CSNK1D/WAC/WNT10B/FZR1/CDC20B/CBFA2T3/AGTPBP1/FHIT/IKBKG/DISC1/DNAJB2/CCAR2/CDC20/PHF20L1/DET1/WNT1/PLK1	28	BP
GO:0032481	positive regulation of type I interferon production	14/2433	73/18888	0.080881236	0.851539371	0.838896507	TRAF3IP3/SYK/RIPK2/PTPN11/SETD2/TRAF3/POLR3B/MMP12/IRF3/OAS1/TRIM65/CD14/CHUK/TICAM1	14	BP
GO:0006356	regulation of transcription by RNA polymerase I	10/2433	48/18888	0.082173634	0.852178499	0.839526146	DDX11/SF3B1/DEDD/MACROH2A2/CARM1/ERCC6/BAZ2A/PHF8/ZMPSTE24/MACROH2A1	10	BP
GO:0006623	protein targeting to vacuole	10/2433	48/18888	0.082173634	0.852178499	0.839526146	VPS37C/VPS37A/GNPTG/AP3M1/VPS13C/VPS37B/AP3D1/VPS53/IRGM/ZFYVE16	10	BP
GO:0043277	apoptotic cell clearance	10/2433	48/18888	0.082173634	0.852178499	0.839526146	MFGE8/XKR6/ALOX15/PEAR1/TGM2/SPG11/HMGB1/LRP1/XKR9/TIMD4	10	BP
GO:0098534	centriole assembly	10/2433	48/18888	0.082173634	0.852178499	0.839526146	KIAA0753/CCDC57/CEP63/RTTN/CDK5RAP2/CEP192/TRIM37/CDC20B/C10orf90/CEP72	10	BP
GO:2001222	regulation of neuron migration	10/2433	48/18888	0.082173634	0.852178499	0.839526146	SRGAP2/NTNG2/ULK4/PAX6/ADGRG1/DAB2IP/COL3A1/NKX6-1/CAMK2B/NIPBL	10	BP
GO:0031571	mitotic G1 DNA damage checkpoint signaling	7/2433	30/18888	0.082372011	0.852178499	0.839526146	MUC1/PML/WAC/ATM/CRADD/CDKN1A/CHEK2	7	BP
GO:0034067	protein localization to Golgi apparatus	7/2433	30/18888	0.082372011	0.852178499	0.839526146	PAQR3/PACS1/ZDHHC15/VPS13C/CSNK1D/OBSL1/ARFRP1	7	BP
GO:0038094	Fc-gamma receptor signaling pathway	7/2433	30/18888	0.082372011	0.852178499	0.839526146	PRKCE/PTK2/PAK1/VAV3/FCER1G/SYK/LIMK1	7	BP
GO:0043247	telomere maintenance in response to DNA damage	7/2433	30/18888	0.082372011	0.852178499	0.839526146	ACTR8/RUVBL1/INO80E/UCHL5/SHLD1/RIF1/MCRS1	7	BP
GO:0044819	mitotic G1/S transition checkpoint signaling	7/2433	30/18888	0.082372011	0.852178499	0.839526146	MUC1/PML/WAC/ATM/CRADD/CDKN1A/CHEK2	7	BP
GO:0045786	negative regulation of cell cycle	62/2433	405/18888	0.083171828	0.855463034	0.842761915	CTDSP1/TAOK2/MUC1/CEP63/PML/DLG1/RBL1/CHFR/BUB3/BRINP3/NME6/ZFYVE19/GMNC/CDC14B/ERCC6/CDK5RAP3/TELO2/TIPRL/BABAM2/LATS1/BARD1/ATR/FBXO43/BTG4/GFI1B/DNA2/HPGD/PTPN11/WAC/USP44/CDK5RAP2/PPP1R13B/DAB2IP/CHEK1/TRIM37/FZR1/BCL2/ATM/TTI1/PPP1R10/INCA1/EGFR/CRADD/MAPK14/PRMT2/XPC/FBXO4/CCAR2/HOXD10/CDC20/CACNB4/ABRAXAS1/MACROH2A1/CDKN1A/FHL1/APBB1/MIR30C2/GAS1/CHEK2/OVOL1/PLK1/BRIP1	62	BP
GO:0045815	transcription initiation-coupled chromatin remodeling	8/2433	36/18888	0.083529575	0.855463034	0.842761915	DPY30/PHF2/RBBP5/FAM47E/MACROH2A1/ARID1A/VPS72/CTCFL	8	BP
GO:0071425	hematopoietic stem cell proliferation	8/2433	36/18888	0.083529575	0.855463034	0.842761915	CTC1/CD34/ERCC2/RUNX1/WNT10B/PIM1/PDCD2/WNT1	8	BP
GO:1905168	positive regulation of double-strand break repair via homologous recombination	8/2433	36/18888	0.083529575	0.855463034	0.842761915	RUVBL1/ERCC6/EPC1/FUS/MBTD1/ING3/ACTB/VPS72	8	BP
GO:2000780	negative regulation of double-strand break repair	8/2433	36/18888	0.083529575	0.855463034	0.842761915	KMT5A/ERCC6/SHLD1/RIF1/OGG1/AUNIP/OTUB1/RECQL5	8	BP
GO:0070588	calcium ion transmembrane transport	52/2433	334/18888	0.083712495	0.855463034	0.842761915	PRKCE/PDE4D/OPRM1/STAC2/GSTM2/ANXA6/CHD7/PML/TRPV2/P2RX6/TRPC4AP/CCL3/SLC8A3/CCR7/ADRA1A/HAP1/CYBA/CAMK2D/APLNR/CACNA1D/ATP2B3/DMD/CACNA2D4/JPH4/SLC24A4/CACNA1E/NPPA/GRIN1/TRPM3/SMDT1/CALM3/MCOLN3/CATSPER2/CUL5/PDPK1/BCL2/FKBP1A/MCOLN2/CASQ1/TRPM8/RGS9/PLCH2/ASIC1/STIM1/CACNB4/UBQLN1/PLCE1/PLCB2/PRKACA/GRIN2C/ATP2C1/ADRA2A	52	BP
GO:0033135	regulation of peptidyl-serine phosphorylation	22/2433	126/18888	0.083768173	0.855463034	0.842761915	PDE4D/PAQR3/MLXIPL/PAK1/TENM1/ARAF/RIPK2/LATS1/AXIN1/DMD/SPTBN4/HGF/IRGM/BCL2/BRAF/TNKS1BP1/EGFR/TCL1A/CD44/TRIM6/NTRK3/DOCK7	22	BP
GO:0010950	positive regulation of endopeptidase activity	26/2433	153/18888	0.083837961	0.855463034	0.842761915	XDH/MEFV/COL4A3/CASP9/ACER2/NLRP12/SYK/RIPK2/APH1A/BCL2L13/USP50/CARD8/MTCH1/HMGB1/SOX7/NCSTN/CASP10/LGALS9/CLEC7A/CRADD/PDCD2/APAF1/PDCD5/MBP/AIM2/FOXL2	26	BP
GO:0042475	odontogenesis of dentin-containing tooth	17/2433	93/18888	0.084763611	0.860772834	0.847992881	EDA/BCL2L11/PPARA/WNT10A/RELT/PDGFRA/SLC24A4/MSX2/ODAPH/APCDD1/DLX3/FAM20A/SERPINE1/STIM1/HAND1/DLX2/ANKRD11	17	BP
GO:0031032	actomyosin structure organization	35/2433	215/18888	0.084792119	0.860772834	0.847992881	LDB3/PAK1/SORBS3/CD47/ARHGAP6/ARHGEF10L/PDGFRA/MYOC/TACSTD2/PRKAR1A/IQGAP3/MYBPC1/LIMK1/TPM1/PTGER4/RTKN/ARHGEF10/PGM5/SERPINF2/ITGB5/BRAF/CASQ1/FLNC/LMOD1/ARAP1/MYH14/OBSL1/ECT2/FAM171A1/CSRP1/ASAP3/NKX2-5/RHOC/EVL/PFN1	35	BP
GO:0060348	bone development	35/2433	215/18888	0.084792119	0.860772834	0.847992881	ADAMTS12/SH3PXD2B/XYLT1/LEPR/MEF2D/CTC1/CDX1/NOTCH2/FGFR2/NSD2/MCPH1/FREM1/MYOC/MMP14/DYM/ZMPSTE24/MSX2/TGM2/TULP3/ADAMTS7/COL3A1/TSKU/PLXNB1/PTGER4/PHEX/MAPK14/ATG9B/COL6A1/LARGE1/ATG9A/WNT1/SLC10A7/MIGA2/LOC102724560/CBS	35	BP
GO:0043491	phosphatidylinositol 3-kinase/protein kinase B signal transduction	47/2433	299/18888	0.084936135	0.860772834	0.847992881	XDH/PTK2/PKHD1/MST1R/ADAM8/SETX/DLG1/PREX2/CCL3/PPARA/VAV3/CCR7/FLT1/RGL2/STAMBP/GFRAL/NLRC3/WDR91/CX3CR1/PDGFRA/MYOC/PIP5K1A/PEAR1/COL6A2/FER/DAB2IP/FN1/PIK3CB/HGF/PLXNB1/PDPK1/HCLS1/GPX1/RASGRP1/PIP5K1C/COL6A3/EPHA2/AKR1C2/EGFR/COL6A1/PDGFA/NTRK3/CIB1/MFHAS1/AIM2/MAZ/FLCN	47	BP
GO:0042476	odontogenesis	23/2433	133/18888	0.085358192	0.862457174	0.849652213	EDA/BCL2L11/CD34/PPARA/SP7/WNT10A/FGFR2/RELT/PDGFRA/SLC24A4/MSX2/ODAPH/APCDD1/OSR1/PHEX/DLX3/FAM20A/SERPINE1/STIM1/HAND1/DLX2/COL1A2/ANKRD11	23	BP
GO:0002758	innate immune response-activating signaling pathway	44/2433	278/18888	0.085391799	0.862457174	0.849652213	TRAF3IP3/MEFV/PRKCE/ATAT1/PAK1/TRIM3/LILRA4/NLRC3/SLC15A2/CYBA/SYK/ESR1/TNIP3/RIPK2/UFD1/USP50/CARD8/NPLOC4/RNF170/DAB2IP/HMGB1/HCFC2/IRGM/PDPK1/TKFC/CYLD/CLEC7A/ANKRD17/LRCH4/EPG5/TRAF3/MAPKAPK2/CACTIN/LY96/UBQLN1/IRF3/FOSL1/OAS1/RAB7B/MFHAS1/CD14/AIM2/CHUK/TICAM1	44	BP
GO:0006383	transcription by RNA polymerase III	12/2433	61/18888	0.086723117	0.865304437	0.852457203	POLR3H/BDP1/SF3B1/TENM1/GTF3C5/ERCC6/ICE2/AR/POLR2F/POLR3B/ICE1/POLR1C	12	BP
GO:0008347	glial cell migration	12/2433	61/18888	0.086723117	0.865304437	0.852457203	SRGAP2/CCL3/CX3CR1/ADGRG1/MMP14/PTPRB/DAB2IP/COL3A1/APCDD1/CDK5R2/DISC1/BMERB1	12	BP
GO:0030111	regulation of Wnt signaling pathway	53/2433	342/18888	0.086816865	0.865304437	0.852457203	EDA/CCDC88C/JUP/TRABD2B/TMEM9/DKK3/FUZ/LZTS2/RUVBL1/CSNK2A1/SPEF1/PPM1N/RSPO3/GPC5/FGFR2/RBMS3/NPHP4/MESP1/MKS1/CSNK1G1/LATS1/AXIN1/UBAC2/MDFIC/SOX17/CSNK1D/SOX13/WNT10B/IGFBP4/DAB2IP/TSKU/SOX7/RNF213/DIXDC1/LIMD1/WNT5B/CYLD/APCDD1/RSPO4/DEPDC1B/TERT/EGFR/LRP1/MAPK14/DISC1/CAPRIN2/IGFBP6/CCAR2/RECK/CSNK1G2/NKX2-5/HNF1B/C12orf43	53	BP
GO:1902903	regulation of supramolecular fiber organization	60/2433	392/18888	0.087237628	0.865304437	0.852457203	PRKCE/FCHSD1/PAK1/MAPRE3/SORBS3/CDH5/DLG1/TENM1/CAPZA1/CD47/CCR7/SPEF1/WASHC4/SPTB/RDX/LATS1/ARHGAP6/ARHGEF10L/ALOX15/MYOC/TBCD/SPTBN4/ARHGAP35/TACSTD2/DNAI3/FER/LIMK1/CDK5RAP2/STMN2/HAUS5/TPM1/PTGER4/HCLS1/GPX1/ARHGEF10/C15orf62/SERPINF2/BRAF/CXCL12/WASHC2C/WASHC2A/LMOD1/ARAP1/DCTN1/ARPC2/COL6A1/DIAPH3/PFDN1/CHADL/SSH3/MAP2/FCHSD2/ADD1/ASAP3/CIB1/BMERB1/RHOC/EVL/PFN1/WHAMM	60	BP
GO:0002281	macrophage activation involved in immune response	5/2433	19/18888	0.087544947	0.865304437	0.852457203	PRKCE/SYK/CX3CR1/DYSF/TICAM1	5	BP
GO:0035269	protein O-linked mannosylation	5/2433	19/18888	0.087544947	0.865304437	0.852457203	POMT2/RXYLT1/DPM1/LARGE1/DPM2	5	BP
GO:0045780	positive regulation of bone resorption	5/2433	19/18888	0.087544947	0.865304437	0.852457203	ADAM8/PPARGC1B/PLEKHM1/SYK/EGFR	5	BP
GO:0097320	plasma membrane tubulation	5/2433	19/18888	0.087544947	0.865304437	0.852457203	ATP10A/SNX33/EHD2/BIN3/WHAMM	5	BP
GO:1904505	regulation of telomere maintenance in response to DNA damage	5/2433	19/18888	0.087544947	0.865304437	0.852457203	ACTR8/RUVBL1/INO80E/UCHL5/MCRS1	5	BP
GO:0006304	DNA modification	18/2433	100/18888	0.08755702	0.865304437	0.852457203	FTO/ALKBH1/NEIL1/TET3/APOBEC3F/DNMT3A/ASCC1/PAX6/MBD1/BAZ2A/TET2/ZMPSTE24/ATF7IP/MBD3/OGG1/MTRR/CDADC1/ASCC2	18	BP
GO:0046637	regulation of alpha-beta T cell differentiation	14/2433	74/18888	0.088486317	0.865304437	0.852457203	PRKCZ/ZBTB7B/JAK3/ZAP70/SYK/RIPK2/BRD4/AP3D1/RUNX1/KLHL25/HMGB1/LGALS9/ZC3H12A/IL2RG	14	BP
GO:1904377	positive regulation of protein localization to cell periphery	14/2433	74/18888	0.088486317	0.865304437	0.852457203	PRKCE/STAC2/ZDHHC8/DLG1/GPSM2/PDPK1/STX3/EPHA2/EGFR/ZDHHC2/LRP1/CIB1/WNK3/ATP2C1	14	BP
GO:1905818	regulation of chromosome separation	14/2433	74/18888	0.088486317	0.865304437	0.852457203	NCAPH2/CHFR/BUB3/CSNK2A1/NSMCE2/ANAPC7/USP44/CDK5RAP2/NCAPG2/ATM/CDC16/CDC20/UBE2C/PLK1	14	BP
GO:0010232	vascular transport	16/2433	87/18888	0.088554114	0.865304437	0.852457203	LEPR/SLC19A1/SLC6A9/SLC15A2/SLC6A13/SLC29A2/ABCC3/SLC2A10/SLC27A1/SLC29A1/SLC7A8/SLC5A1/ABCC5/LRP1/SLC6A6/SLC5A6	16	BP
GO:0150104	transport across blood-brain barrier	16/2433	87/18888	0.088554114	0.865304437	0.852457203	LEPR/SLC19A1/SLC6A9/SLC15A2/SLC6A13/SLC29A2/ABCC3/SLC2A10/SLC27A1/SLC29A1/SLC7A8/SLC5A1/ABCC5/LRP1/SLC6A6/SLC5A6	16	BP
GO:0030010	establishment of cell polarity	26/2433	154/18888	0.089051214	0.865304437	0.852457203	PTK2/PKHD1/PARD3B/PRKCZ/PATJ/CDH5/ABL2/CCR7/RUFY3/MPP7/MCPH1/PAX6/ANKFN1/GPSM2/DOCK2/NDE1/CDK5RAP2/NDEL1/SYNE4/DCTN1/GPSM1/DIAPH3/ARHGEF11/DOCK7/PLK1/LLGL2	26	BP
GO:0097479	synaptic vesicle localization	11/2433	55/18888	0.089450345	0.865304437	0.852457203	TMEM230/AP3B2/BSN/BORCS5/SYNDIG1/DNM3/AP3M1/AP3D1/DTNBP1/SPG11/MAP2	11	BP
GO:0006814	sodium ion transport	39/2433	244/18888	0.089640178	0.865304437	0.852457203	SLC9C1/PRKCE/SLC13A2/DLG1/SLMAP/FGF14/SLC8A3/SLC6A9/SLC6A13/SLC4A11/CAMK2D/DMD/SPTBN4/SLC17A4/SLC5A12/SLC24A4/SLC6A2/NPPA/DMPK/AHCYL1/SLC6A16/OSR1/SLC5A1/SLC13A5/PKP2/SLC38A7/ASIC1/SLC6A12/SLC6A6/ATP6V1B1/SCN3B/SLC5A6/FXYD2/CHP2/SLC41A3/SLC17A1/WNK3/NKX2-5/SLC10A7	39	BP
GO:0032231	regulation of actin filament bundle assembly	19/2433	107/18888	0.089996355	0.865304437	0.852457203	PAK1/SORBS3/CD47/RDX/ARHGAP6/ARHGEF10L/MYOC/TACSTD2/LIMK1/TPM1/PTGER4/ARHGEF10/SERPINF2/BRAF/ARAP1/ASAP3/RHOC/EVL/PFN1	19	BP
GO:0045862	positive regulation of proteolysis	52/2433	336/18888	0.090710178	0.865304437	0.852457203	XDH/MEFV/COL4A3/PTK2/RHBDD1/ADAM8/CASP9/CHFR/GPLD1/ACER2/NLRP12/SYK/RIPK2/APH1A/GABARAP/SH3RF2/AXIN1/BCL2L13/USP50/CARD8/MMP14/CSNK1D/MTCH1/SNX33/DAB2IP/CTSK/HMGB1/SOX7/FZR1/NCSTN/CASP10/CDC20B/CBFA2T3/LGALS9/CLEC7A/AGTPBP1/IKBKG/CRADD/PDCD2/RNFT2/DISC1/DNAJB2/APAF1/CDC20/UBQLN1/PDCD5/MBP/DET1/PLK1/AIM2/FOXL2/ADRA2A	52	BP
GO:0045104	intermediate filament cytoskeleton organization	17/2433	94/18888	0.091643421	0.865304437	0.852457203	KRT76/KRT7/GFAP/KRT86/ARHGEF28/KLHL24/EVPLL/ATP8A2/NDEL1/KRT14/PKP2/DNAJB6/KRT33B/KRT6C/KRT13/KRT32/KRT10	17	BP
GO:1902807	negative regulation of cell cycle G1/S phase transition	17/2433	94/18888	0.091643421	0.865304437	0.852457203	CTDSP1/MUC1/PML/DLG1/RBL1/GFI1B/WAC/BCL2/ATM/CRADD/PRMT2/CACNB4/CDKN1A/FHL1/APBB1/MIR30C2/CHEK2	17	BP
GO:0006479	protein methylation	10/2433	49/18888	0.091899635	0.865304437	0.852457203	SETD6/KMT5A/SETD7/SETD3/METTL21A/SETD2/PRMT2/FAM86B1/FAM86B2/PRMT7	10	BP
GO:0008213	protein alkylation	10/2433	49/18888	0.091899635	0.865304437	0.852457203	SETD6/KMT5A/SETD7/SETD3/METTL21A/SETD2/PRMT2/FAM86B1/FAM86B2/PRMT7	10	BP
GO:0033628	regulation of cell adhesion mediated by integrin	10/2433	49/18888	0.091899635	0.865304437	0.852457203	PTK2/MUC1/LPXN/ACER2/SYK/PTPN11/IFT74/EPHA2/SERPINE1/CIB1	10	BP
GO:0035272	exocrine system development	10/2433	49/18888	0.091899635	0.865304437	0.852457203	EDA/PDX1/FGFR2/PAX6/TFCP2L1/TGM2/HGF/EGFR/PDGFA/CLCN2	10	BP
GO:0042551	neuron maturation	10/2433	49/18888	0.091899635	0.865304437	0.852457203	VSX1/ANKS1A/ACTL6B/MYOC/SPTBN4/NR4A2/MTCH1/BCL2/TBX6/LGI4	10	BP
GO:2000649	regulation of sodium ion transmembrane transporter activity	10/2433	49/18888	0.091899635	0.865304437	0.852457203	PRKCE/SLMAP/FGF14/CAMK2D/DMD/OSR1/SCN3B/FXYD2/CHP2/WNK3	10	BP
GO:0006303	double-strand break repair via nonhomologous end joining	13/2433	68/18888	0.092019934	0.865304437	0.852457203	POLA1/NSD2/ERCC6/SHLD1/UVRAG/RIF1/HMGB1/ATM/AUNIP/IFFO1/XRCC6/DCLRE1C/PLK1	13	BP
GO:0046513	ceramide biosynthetic process	13/2433	68/18888	0.092019934	0.865304437	0.852457203	SGMS1/ALOXE3/ST3GAL5/CERS4/ST8SIA4/ST6GALNAC6/CERS5/UGCG/ST3GAL3/FA2H/C20orf173/CERS1/SIRT3	13	BP
GO:0035725	sodium ion transmembrane transport	30/2433	182/18888	0.09205663	0.865304437	0.852457203	SLC9C1/PRKCE/SLC13A2/DLG1/SLMAP/FGF14/SLC8A3/SLC6A9/SLC6A13/SLC4A11/CAMK2D/DMD/SLC17A4/SLC24A4/SLC6A2/NPPA/SLC6A16/OSR1/SLC5A1/SLC13A5/ASIC1/SLC6A12/SLC6A6/SCN3B/SLC5A6/FXYD2/CHP2/SLC41A3/SLC17A1/WNK3	30	BP
GO:0051092	positive regulation of NF-kappaB transcription factor activity	24/2433	141/18888	0.092359132	0.865304437	0.852457203	EDA/PRKCZ/RPS6KA4/IL18RAP/IL1RAP/RIPK2/AR/FER/TRIM37/ERC1/LGALS9/CLEC7A/IKBKG/TRIM5/RIPK4/TRIM6/RAB7B/CIB1/AIM2/ANKRD42/TRIM14/CHUK/RBCK1/TICAM1	24	BP
GO:0043242	negative regulation of protein-containing complex disassembly	15/2433	81/18888	0.09247874	0.865304437	0.852457203	CAPZA1/SPEF1/SPTB/RDX/SPTBN4/STMN2/WASHC2C/LMOD1/DIAPH3/CLEC16A/ADD1/TMEM39A/CIB1/PHF23/BMERB1	15	BP
GO:0051304	chromosome separation	15/2433	81/18888	0.09247874	0.865304437	0.852457203	NCAPH2/CHFR/BUB3/CSNK2A1/NSMCE2/ANAPC7/USP44/CDK5RAP2/NCAPG2/ATM/CDC16/CDC20/UBE2C/PLK1/RECQL5	15	BP
GO:0046942	carboxylic acid transport	55/2433	358/18888	0.092988166	0.865304437	0.852457203	PLA2R1/ABCC6/SLC25A1/SLC13A2/GFAP/SLC26A5/SLC19A1/SLC1A6/SLC11A1/PPARA/SLC7A11/SLC6A9/RBP1/SLC36A1/RBP5/SLC36A3/SLC6A13/SLC38A9/SYK/SLC22A15/ABCB4/SLC1A7/ABCC3/SLC5A12/SLC6A2/PLA2G5/ABCC11/DTNBP1/SLC26A8/SLC6A16/LRRC8A/SLC27A1/FABP7/CYP4A11/SLC7A8/PLA2G3/SLC26A9/SLCO4A1/PLA2G2A/SLC25A13/SLC13A5/ABCC5/SLC38A7/SLC6A12/PROCA1/SLC6A6/SLC35D2/CACNB4/SLC5A6/SLC43A2/SLC7A4/ADORA2A/SLC22A11/SLC10A7/LLGL2	55	BP
GO:0034453	microtubule anchoring	6/2433	25/18888	0.093098069	0.865304437	0.852457203	CCDC187/BICD1/NIN/CCDC68/DCTN1/KIF3A	6	BP
GO:0038095	Fc-epsilon receptor signaling pathway	6/2433	25/18888	0.093098069	0.865304437	0.852457203	LILRA4/VAV3/FCER1G/SYK/FER/MAP3K1	6	BP
GO:0042659	regulation of cell fate specification	6/2433	25/18888	0.093098069	0.865304437	0.852457203	PAX6/MESP1/SOX17/AR/MBD3/CHD4	6	BP
GO:1903523	negative regulation of blood circulation	6/2433	25/18888	0.093098069	0.865304437	0.852457203	PDE4D/PDE5A/ADRA1A/ADCY10/SPTBN4/ZC3H12A	6	BP
GO:1905523	positive regulation of macrophage migration	6/2433	25/18888	0.093098069	0.865304437	0.852457203	PTK2/CCL3/CX3CR1/MMP14/CXCL17/C5AR1	6	BP
GO:1903038	negative regulation of leukocyte cell-cell adhesion	25/2433	148/18888	0.093494399	0.865304437	0.852457203	ZBTB7B/DLG1/PDE5A/PPARA/ILDR2/JAK3/CBLB/LRRC32/RUNX1/PLA2G5/PRKAR1A/ADTRP/HMGB1/LGALS9C/LGALS9B/LGALS9/LILRB2/TIGIT/CXCL12/PLA2G2A/ZC3H12A/CEBPB/ADORA2A/TSPAN32/HLA-E	25	BP
GO:0006643	membrane lipid metabolic process	35/2433	217/18888	0.093714536	0.865304437	0.852457203	SGMS1/PIGG/SUMF1/PLA2G15/ALOXE3/GPLD1/ST3GAL5/CERS4/PLPP1/ACER2/ZPBP2/MPPE1/CERT1/ST8SIA4/ST6GALNAC6/PIGZ/CERS5/MGST2/SFTPB/UGCG/ST3GAL3/ACER1/PIGN/DPM1/FA2H/AGMO/LARGE1/C20orf173/CERS1/PIGL/PGAP2/CSNK1G2/SIRT3/PIGO/DPM2	35	BP
GO:0002221	pattern recognition receptor signaling pathway	41/2433	259/18888	0.093736864	0.865304437	0.852457203	TRAF3IP3/MEFV/PRKCE/ATAT1/TRIM3/LILRA4/NLRC3/SLC15A2/CYBA/ESR1/TNIP3/RIPK2/UFD1/USP50/CARD8/NPLOC4/RNF170/DAB2IP/HMGB1/HCFC2/IRGM/PDPK1/TKFC/CYLD/ANKRD17/LRCH4/EPG5/TRAF3/MAPKAPK2/CACTIN/LY96/UBQLN1/IRF3/FOSL1/OAS1/RAB7B/MFHAS1/CD14/AIM2/CHUK/TICAM1	41	BP
GO:0007099	centriole replication	9/2433	43/18888	0.093885856	0.865304437	0.852457203	KIAA0753/CCDC57/CEP63/RTTN/CDK5RAP2/CEP192/TRIM37/C10orf90/CEP72	9	BP
GO:0043368	positive T cell selection	9/2433	43/18888	0.093885856	0.865304437	0.852457203	ZAP70/IL6R/BRD4/DOCK2/STAT6/CYLD/BCL2/BRAF/FOXN1	9	BP
GO:0046640	regulation of alpha-beta T cell proliferation	9/2433	43/18888	0.093885856	0.865304437	0.852457203	ZBTB7B/ZAP70/CBLB/SYK/RIPK2/LGALS9C/LGALS9B/LGALS9/HLA-E	9	BP
GO:0021988	olfactory lobe development	8/2433	37/18888	0.095118917	0.865304437	0.852457203	CHD7/LHX2/KIF14/PAX6/AGTPBP1/SEMA7A/EFNA2/DLX2	8	BP
GO:0035510	DNA dealkylation	8/2433	37/18888	0.095118917	0.865304437	0.852457203	FTO/ALKBH1/TET3/APOBEC3F/ASCC1/PAX6/TET2/ASCC2	8	BP
GO:0010996	response to auditory stimulus	7/2433	31/18888	0.095126368	0.865304437	0.852457203	SLC26A5/KCNC1/NRXN2/ATP8A2/ABHD12/XPC/STRA6	7	BP
GO:0030262	apoptotic nuclear changes	7/2433	31/18888	0.095126368	0.865304437	0.852457203	ACIN1/CDK5RAP3/DFFB/COL6A1/APAF1/NMNAT1/FOXL2	7	BP
GO:0070979	protein K11-linked ubiquitination	7/2433	31/18888	0.095126368	0.865304437	0.852457203	CDC27/ANAPC4/UBE2E2/ANAPC7/FZR1/CDC16/UBE2C	7	BP
GO:0001833	inner cell mass cell proliferation	4/2433	14/18888	0.095281894	0.865304437	0.852457203	TAF8/CHEK1/NDEL1/NCAPG2	4	BP
GO:0006000	fructose metabolic process	4/2433	14/18888	0.095281894	0.865304437	0.852457203	GLYCTK/TKFC/FBP1/PFKFB1	4	BP
GO:0015803	branched-chain amino acid transport	4/2433	14/18888	0.095281894	0.865304437	0.852457203	SLC38A9/SLC7A8/SLC43A2/LLGL2	4	BP
GO:0016056	rhodopsin mediated signaling pathway	4/2433	14/18888	0.095281894	0.865304437	0.852457203	CAMKMT/RHO/GUCY2D/GRK4	4	BP
GO:0032736	positive regulation of interleukin-13 production	4/2433	14/18888	0.095281894	0.865304437	0.852457203	PRKCZ/IL1RAP/LGALS9/HLA-E	4	BP
GO:0035331	negative regulation of hippo signaling	4/2433	14/18888	0.095281894	0.865304437	0.852457203	WTIP/WWC2/LIMD1/MAPK14	4	BP
GO:0035973	aggrephagy	4/2433	14/18888	0.095281894	0.865304437	0.852457203	CSNK2A1/WDFY3/UBQLN1/WDR81	4	BP
GO:0043306	positive regulation of mast cell degranulation	4/2433	14/18888	0.095281894	0.865304437	0.852457203	ADORA2B/SYK/VAMP8/PLA2G3	4	BP
GO:0046500	S-adenosylmethionine metabolic process	4/2433	14/18888	0.095281894	0.865304437	0.852457203	AHCYL1/MAT1A/MRI1/MTRR	4	BP
GO:0046655	folic acid metabolic process	4/2433	14/18888	0.095281894	0.865304437	0.852457203	SLC19A1/MTHFD2L/ALDH1L2/MTRR	4	BP
GO:0048243	norepinephrine secretion	4/2433	14/18888	0.095281894	0.865304437	0.852457203	STX1A/ADORA3/ADORA2A/ADRA2A	4	BP
GO:0050667	homocysteine metabolic process	4/2433	14/18888	0.095281894	0.865304437	0.852457203	BLMH/MTRR/LOC102724560/CBS	4	BP
GO:0071472	cellular response to salt stress	4/2433	14/18888	0.095281894	0.865304437	0.852457203	SLC12A6/FBP1/XRCC6/EFHD1	4	BP
GO:0140042	lipid droplet formation	4/2433	14/18888	0.095281894	0.865304437	0.852457203	SMIM22/LDAF1/AUP1/RNF213	4	BP
GO:2000651	positive regulation of sodium ion transmembrane transporter activity	4/2433	14/18888	0.095281894	0.865304437	0.852457203	DMD/FXYD2/CHP2/WNK3	4	BP
GO:0060261	positive regulation of transcription initiation by RNA polymerase II	12/2433	62/18888	0.095547964	0.865304437	0.852457203	TAF8/TAF4/MED15/ERCC6/MED9/WNT10B/MED27/MED11/TAF11/NKX2-5/HNF1B/MED8	12	BP
GO:0071715	icosanoid transport	12/2433	62/18888	0.095547964	0.865304437	0.852457203	PLA2R1/ABCC6/SYK/ABCC3/PLA2G5/ABCC11/CYP4A11/PLA2G3/SLCO4A1/PLA2G2A/PROCA1/SLC22A11	12	BP
GO:0000281	mitotic cytokinesis	16/2433	88/18888	0.095912983	0.867292055	0.85441531	DCDC1/LZTS2/CHMP1A/STAMBP/EXOC2/TTC19/SNX33/IQGAP3/TRIM36/RTKN/EXOC6/EXOC3/ECT2/PLK1/JTB/RHOC	16	BP
GO:0015849	organic acid transport	55/2433	359/18888	0.096579542	0.870437258	0.857513816	PLA2R1/ABCC6/SLC25A1/SLC13A2/GFAP/SLC26A5/SLC19A1/SLC1A6/SLC11A1/PPARA/SLC7A11/SLC6A9/RBP1/SLC36A1/RBP5/SLC36A3/SLC6A13/SLC38A9/SYK/SLC22A15/ABCB4/SLC1A7/ABCC3/SLC5A12/SLC6A2/PLA2G5/ABCC11/DTNBP1/SLC26A8/SLC6A16/LRRC8A/SLC27A1/FABP7/CYP4A11/SLC7A8/PLA2G3/SLC26A9/SLCO4A1/PLA2G2A/SLC25A13/SLC13A5/ABCC5/SLC38A7/SLC6A12/PROCA1/SLC6A6/SLC35D2/CACNB4/SLC5A6/SLC43A2/SLC7A4/ADORA2A/SLC22A11/SLC10A7/LLGL2	55	BP
GO:0140888	interferon-mediated signaling pathway	19/2433	108/18888	0.096644993	0.870437258	0.857513816	IFITM3/ZBP1/SAMHD1/PARP14/PTPN11/IFNL4/IRGM/NLRC5/EIF4E2/TRIM41/TRAF3/CACTIN/USP18/MMP12/IRF3/TRIM6/OAS1/TTLL12/TRIM65	19	BP
GO:0006354	DNA-templated transcription elongation	23/2433	135/18888	0.09698825	0.870437258	0.857513816	INTS4/MED15/ERCC6/ERCC2/BRD4/ZMYND8/AXIN1/ELOF1/MED9/PAF1/IWS1/SETD2/MED27/GTF2F1/MED11/PBRM1/CDK12/CCAR2/LDB1/PWWP2B/CTDP1/RECQL5/MED8	23	BP
GO:0030879	mammary gland development	23/2433	135/18888	0.09698825	0.870437258	0.857513816	XDH/ZBTB7B/PML/BCL2L11/NRG1/FGFR2/ESR1/LATS1/STAT6/SOCS2/ARHGAP35/MSX2/AR/IQGAP3/GPX1/SLC29A1/EPHA2/CSN2/CEBPB/STAT5A/USF2/TBX2/UPRT	23	BP
GO:0061448	connective tissue development	45/2433	288/18888	0.0970044	0.870437258	0.857513816	ADAMTS12/SH3PXD2B/BMP5/FTO/MEF2D/CD34/MAF/GPLD1/SPART/IL6R/BMP8B/SOX5/RORC/SNX19/UMODL1/RUNX1/POU4F2/PTPN11/ZMPSTE24/THRA/MSX2/WNT10B/ADAMTS7/CTSK/COL3A1/TSKU/COL11A2/WNT5B/OSR1/LOXL2/SIX2/MAPK14/COL6A1/LARGE1/BMP8A/CHADL/HAND1/DLX2/CD44/SLC39A14/PRKG2/HYAL3/BARX2/LOC102724560/CBS	45	BP
GO:0001764	neuron migration	30/2433	183/18888	0.097137234	0.870437258	0.857513816	SRGAP2/ALKBH1/MDGA1/NTNG2/ULK4/ASTN1/BARHL2/PAX6/VAX1/ASTN2/ADGRG1/NDE1/NR4A2/KIRREL3/SEPTIN4/DAB2IP/COL3A1/NDEL1/NKX6-1/GFRA3/NRP2/CXCL12/FAT3/CAMK2B/CDK5R2/LARGE1/DISC1/PLXNA3/NIPBL/KIAA0319L	30	BP
GO:0007015	actin filament organization	70/2433	467/18888	0.097365449	0.870863975	0.857934197	DIAPH2/PRKCE/FCHSD1/PAK1/SORBS3/XIRP1/DLG1/TENM1/CAPZA1/CD47/SPIRE1/CCR7/PPARGC1B/WASHC4/RUFY3/ARHGAP17/MYO1F/SPTB/RDX/CLRN1/SHROOM4/LATS1/ARHGAP6/ARHGEF10L/ALOX15/MYOC/SPTBN4/ARHGAP35/TACSTD2/DNAI3/IQGAP3/FER/LIMK1/MYO19/MYO1C/TPM1/PTGER4/HCLS1/TAGLN3/ARHGEF10/USH1C/C15orf62/SERPINF2/BCL2/ITGB5/BRAF/CXCL12/CALD1/WASHC2C/WASHC2A/LMOD1/ARAP1/ARPC2/RND2/DIAPH3/NOSTRIN/SSH3/FAM171A1/FCHSD2/ADD1/RHOB…	70	BP
GO:2000116	regulation of cysteine-type endopeptidase activity	31/2433	190/18888	0.097544917	0.870863975	0.857934197	XDH/MEFV/COL4A3/CASP9/CSNK2A1/ACER2/NLRP12/MAP2K5/SYK/RIPK2/BCL2L13/USP50/CARD8/PLAUR/MTCH1/HMGB1/SOX7/CASP10/GPX1/LGALS9/CLEC7A/CSN2/CRADD/PDCD2/DNAJB6/APAF1/PDCD5/CD44/IFI6/AIM2/FOXL2	31	BP
GO:0016049	cell growth	74/2433	496/18888	0.097623282	0.870863975	0.857934197	TAOK2/NDRG3/PLXNA4/PRKCZ/PML/TRPV2/LHX2/PPARA/CSNK2A1/SPART/BARHL2/ADRA1A/LMX1A/KIF14/RUFY3/NME6/MAP2K5/ST7L/ADCY10/CAMK2D/ROS1/ZFYVE27/SOCS2/BST2/ITSN2/POU4F2/MMP14/PAK6/SOX17/PTCH2/NIN/BRAT1/CPNE5/IGFBP4/LIMK1/SPG11/FN1/NDEL1/NKX6-1/BCL2/NRP2/CXCL12/ING4/TCHP/EGFR/ING5/SEMA5B/PI16/SEMA7A/RNF157/RND2/PRMT2/DISC1/DNAJB2/FBP1/PLXNA3/CLSTN3/CAPRIN2/ARHGEF11/CCAR2/MAP2/CDKN1A/FHL1/BIN3/NAIF1/CIB1/CT…	74	BP
GO:0045103	intermediate filament-based process	17/2433	95/18888	0.098868645	0.878358154	0.86531711	KRT76/KRT7/GFAP/KRT86/ARHGEF28/KLHL24/EVPLL/ATP8A2/NDEL1/KRT14/PKP2/DNAJB6/KRT33B/KRT6C/KRT13/KRT32/KRT10	17	BP
GO:0043370	regulation of CD4-positive, alpha-beta T cell differentiation	11/2433	56/18888	0.099002894	0.878358154	0.86531711	PRKCZ/ZBTB7B/JAK3/RIPK2/BRD4/RUNX1/KLHL25/HMGB1/LGALS9/ZC3H12A/IL2RG	11	BP
GO:0045058	T cell selection	11/2433	56/18888	0.099002894	0.878358154	0.86531711	CCR7/ZAP70/SYK/IL6R/BRD4/DOCK2/STAT6/CYLD/BCL2/BRAF/FOXN1	11	BP
GO:0009101	glycoprotein biosynthetic process	50/2433	324/18888	0.099052975	0.878358154	0.86531711	XYLT1/RFT1/B4GALNT2/DAD1/TET3/ENTPD5/GALNT17/CCR7/ST3GAL5/HS3ST2/GALNT18/JAK3/ACER2/NDST2/HS2ST1/MAN1C1/GMPPB/ST6GALNAC1/CHST15/ST8SIA4/POFUT2/ST6GALNAC6/MGAT1/POMT2/TET2/ALG9/MGAT5B/SLC2A10/NPC1/PGM3/RXYLT1/NCSTN/ST3GAL3/MGAT5/OGA/GALNT16/BCL2/TRAK1/GALNT15/DPM1/DERL3/LARGE1/SLC35D2/C20orf173/ALG8/B3GLCT/B3GNT9/B3GNT4/GCNT4/DPM2	50	BP
GO:0035148	tube formation	25/2433	149/18888	0.099229034	0.878611908	0.865567096	EDA/MTHFD1L/BMP5/VANGL2/FUZ/LHX2/BCL2L11/MMRN2/FGFR2/HS2ST1/MKS1/HESX1/ARHGAP35/SETD2/TGM2/TULP3/DAB2IP/OSR1/TCTN1/APAF1/HAND1/IFT122/PRKACA/HNF1B/PFN1	25	BP
GO:0050770	regulation of axonogenesis	26/2433	156/18888	0.100111235	0.885108089	0.871966829	PLXNA4/PAK1/TRPV2/SPART/MAP6/RUFY3/ADCY10/ZFYVE27/ARHGAP35/POU4F2/NIN/LIMK1/FN1/PLXNC1/PLXNB1/TRAK1/BRAF/CXCL12/SEMA5B/SEMA7A/RND2/DISC1/PLXNA3/MAP2/MCF2/SEMA4B	26	BP
GO:0021537	telencephalon development	43/2433	275/18888	0.101835423	0.89814394	0.884809134	ATAT1/SRGAP2/PLXNA4/CHD7/MDGA1/LHX2/SLC7A11/KCNC1/TRAPPC9/SIX3/LMX1A/KIF14/CCDC141/DNAH5/MCPH1/PAX6/UCHL5/POMT2/ADGRG1/BCAN/NDE1/NIN/KIRREL3/DPCD/DAB2IP/COL3A1/TSKU/NDEL1/DIXDC1/CXCL12/TCTN1/NARS1/AGTPBP1/EGFR/CDK5R2/DCLK2/SEMA7A/EFNA2/LARGE1/DISC1/PLXNA3/DLX2/BMERB1	43	BP
GO:0050868	negative regulation of T cell activation	22/2433	129/18888	0.101887112	0.89814394	0.884809134	ZBTB7B/DLG1/PDE5A/ILDR2/JAK3/CBLB/LRRC32/RUNX1/PLA2G5/PRKAR1A/HMGB1/LGALS9C/LGALS9B/LGALS9/LILRB2/TIGIT/PLA2G2A/ZC3H12A/CEBPB/ADORA2A/TSPAN32/HLA-E	22	BP
GO:0001558	regulation of cell growth	63/2433	418/18888	0.102331146	0.900725698	0.887352561	TAOK2/NDRG3/PLXNA4/PML/TRPV2/PPARA/CSNK2A1/SPART/BARHL2/LMX1A/KIF14/RUFY3/NME6/MAP2K5/ST7L/ADCY10/CAMK2D/ROS1/ZFYVE27/SOCS2/BST2/ITSN2/POU4F2/MMP14/SOX17/PTCH2/BRAT1/CPNE5/IGFBP4/LIMK1/FN1/NKX6-1/BCL2/CXCL12/ING4/TCHP/EGFR/ING5/SEMA5B/PI16/SEMA7A/RNF157/RND2/DISC1/DNAJB2/FBP1/PLXNA3/CLSTN3/CAPRIN2/ARHGEF11/CCAR2/MAP2/CDKN1A/FHL1/NAIF1/CIB1/CTDP1/KAZALD1/ESR2/SEMA4B/RASAL1/NPR1/H3-3A	63	BP
GO:0061387	regulation of extent of cell growth	19/2433	109/18888	0.103597811	0.901357337	0.887974823	PLXNA4/TRPV2/SPART/BARHL2/RUFY3/ADCY10/ZFYVE27/POU4F2/LIMK1/FN1/NKX6-1/CXCL12/SEMA5B/SEMA7A/RND2/DISC1/PLXNA3/MAP2/SEMA4B	19	BP
GO:0007093	mitotic cell cycle checkpoint signaling	24/2433	143/18888	0.104261903	0.901357337	0.887974823	TAOK2/MUC1/PML/CHFR/BUB3/ZFYVE19/CDC14B/CDK5RAP3/BABAM2/BARD1/WAC/USP44/CDK5RAP2/CHEK1/FZR1/ATM/PPP1R10/CRADD/XPC/CDC20/ABRAXAS1/CDKN1A/CHEK2/PLK1	24	BP
GO:0032615	interleukin-12 production	12/2433	63/18888	0.104896571	0.901357337	0.887974823	MEFV/CD47/IL16/CCR7/JAK3/SYK/RIPK2/HMGB1/LGALS9/TIGIT/CLEC7A/MAPK14	12	BP
GO:0032655	regulation of interleukin-12 production	12/2433	63/18888	0.104896571	0.901357337	0.887974823	MEFV/CD47/IL16/CCR7/JAK3/SYK/RIPK2/HMGB1/LGALS9/TIGIT/CLEC7A/MAPK14	12	BP
GO:0097352	autophagosome maturation	12/2433	63/18888	0.104896571	0.901357337	0.887974823	CHMP1A/VAMP8/GABARAP/FYCO1/UVRAG/MFSD8/IRGM/EPG5/UBQLN1/CLEC16A/TMEM39A/PHF23	12	BP
GO:0007603	phototransduction, visible light	5/2433	20/18888	0.104909161	0.901357337	0.887974823	RP1/CAMKMT/RHO/GUCY2D/GRK4	5	BP
GO:0032253	dense core granule localization	5/2433	20/18888	0.104909161	0.901357337	0.887974823	CADPS/SNAP25/PPFIA2/BAIAP3/MAP2	5	BP
GO:0032515	negative regulation of phosphoprotein phosphatase activity	5/2433	20/18888	0.104909161	0.901357337	0.887974823	TIPRL/PTPA/MGAT5/FKBP1A/PPP4R4	5	BP
GO:0034755	iron ion transmembrane transport	5/2433	20/18888	0.104909161	0.901357337	0.887974823	SLC11A1/TTYH1/ABCC5/SLC25A37/SLC39A14	5	BP
GO:0035461	vitamin transmembrane transport	5/2433	20/18888	0.104909161	0.901357337	0.887974823	SLC19A1/SLC27A1/ABCC5/STRA6/SLC5A6	5	BP
GO:0071474	cellular hyperosmotic response	5/2433	20/18888	0.104909161	0.901357337	0.887974823	NFAT5/FBP1/XRCC6/WNK3/EFHD1	5	BP
GO:0072567	chemokine (C-X-C motif) ligand 2 production	5/2433	20/18888	0.104909161	0.901357337	0.887974823	MAP2K5/HMGB1/MCOLN2/MBP/OAS1	5	BP
GO:0097623	potassium ion export across plasma membrane	5/2433	20/18888	0.104909161	0.901357337	0.887974823	KCND3/DLG1/KCNT2/NPPA/KCNE5	5	BP
GO:2000341	regulation of chemokine (C-X-C motif) ligand 2 production	5/2433	20/18888	0.104909161	0.901357337	0.887974823	MAP2K5/HMGB1/MCOLN2/MBP/OAS1	5	BP
GO:0046470	phosphatidylcholine metabolic process	14/2433	76/18888	0.105000806	0.901357337	0.887974823	CETP/PLA2G15/PNPLA7/GPLD1/GDPD3/PLB1/PLA2G5/PLA2G7/LPCAT4/MBOAT1/SLC27A1/PLA2G3/PLA2G2A/PLAAT1	14	BP
GO:0010799	regulation of peptidyl-threonine phosphorylation	9/2433	44/18888	0.105223834	0.901357337	0.887974823	RIPK2/ADCY10/AXIN1/CALM3/IRGM/TNKS1BP1/TRIM6/WNK3/PLK1	9	BP
GO:1901976	regulation of cell cycle checkpoint	9/2433	44/18888	0.105223834	0.901357337	0.887974823	TELO2/BABAM2/BARD1/USP44/CDK5RAP2/TTI1/PPP1R10/FBXO4/CCAR2	9	BP
GO:1905521	regulation of macrophage migration	9/2433	44/18888	0.105223834	0.901357337	0.887974823	PTK2/CCL3/CD200R1/CX3CR1/MMP28/MMP14/DDT/CXCL17/C5AR1	9	BP
GO:0006790	sulfur compound metabolic process	50/2433	326/18888	0.107068621	0.901357337	0.887974823	SUCLG2/XYLT1/TST/LPO/SLC25A1/GSTM2/HGSNAT/DIP2A/SLC7A11/BLMH/SGSH/HS3ST2/TPK1/NDST2/HS2ST1/MTHFD2L/CHST15/BTD/DPEP2/TPST1/MGST2/AHCYL1/ARSG/HLCS/ST3GAL3/GPX1/FMO3/GGTA1/GLYAT/MVK/GGT5/GGT7/MAT1A/ACOT11/SLC35D2/STAT5A/MRI1/THTPA/SLC5A6/PDHB/SULT4A1/FMO1/GSTM5/ABHD14B/B3GNT4/MTRR/SLC10A7/GGT6/LOC102724560/CBS	50	BP
GO:0045930	negative regulation of mitotic cell cycle	39/2433	248/18888	0.107535394	0.901357337	0.887974823	CTDSP1/TAOK2/MUC1/PML/DLG1/RBL1/CHFR/BUB3/BRINP3/NME6/ZFYVE19/CDC14B/CDK5RAP3/BABAM2/BARD1/BTG4/GFI1B/WAC/USP44/CDK5RAP2/CHEK1/FZR1/BCL2/ATM/PPP1R10/EGFR/CRADD/PRMT2/XPC/CDC20/CACNB4/ABRAXAS1/CDKN1A/FHL1/MIR30C2/GAS1/CHEK2/OVOL1/PLK1	39	BP
GO:0006688	glycosphingolipid biosynthetic process	8/2433	38/18888	0.107573714	0.901357337	0.887974823	ST3GAL5/ST8SIA4/ST6GALNAC6/UGCG/ST3GAL3/FA2H/LARGE1/C20orf173	8	BP
GO:0035633	maintenance of blood-brain barrier	8/2433	38/18888	0.107573714	0.901357337	0.887974823	CDH5/JAM2/DMD/TJP2/TJP3/MBP/ACTB/WNK3	8	BP
GO:0045738	negative regulation of DNA repair	8/2433	38/18888	0.107573714	0.901357337	0.887974823	KMT5A/ERCC6/SHLD1/RIF1/OGG1/AUNIP/OTUB1/RECQL5	8	BP
GO:0070316	regulation of G0 to G1 transition	8/2433	38/18888	0.107573714	0.901357337	0.887974823	ACTL6B/BCL7C/DAB2IP/CHEK1/PBRM1/BCL7B/ACTB/ARID1A	8	BP
GO:1900181	negative regulation of protein localization to nucleus	8/2433	38/18888	0.107573714	0.901357337	0.887974823	LZTS2/TRIM29/LATS1/MDFIC/DCLK2/FBXO4/MFHAS1/FLCN	8	BP
GO:0046777	protein autophosphorylation	31/2433	192/18888	0.108067346	0.901357337	0.887974823	NEK10/TAOK2/PTK2/PAK1/MYO3A/FLT1/FGFR2/NLRP12/CAMK2D/PIKFYVE/ATR/PDGFRA/TNIK/DAPK2/MKNK2/CALM3/FER/PDPK1/PIM1/ATM/TNKS1BP1/EGFR/CAMK2B/CDK12/MAPKAPK2/PDGFA/MKNK1/PEAK1/WNK3/CHEK2/CAMKK2	31	BP
GO:0042886	amide transport	48/2433	312/18888	0.108201187	0.901357337	0.887974823	ABCB9/PRKCE/SNAP25/PFKM/IL1RN/STX1A/CHD7/DOC2B/SLC19A1/RBM4/GPR27/ILDR2/SLC7A11/GPLD1/SREBF1/RASL10B/PDX1/SLC15A2/PTPRN2/ABCA13/CERT1/SNX19/TM7SF3/GNAZ/PTPN11/BAIAP3/PRKAR1A/AQP7/EIPR1/FGA/LRRC8A/SLC27A1/SYT7/NKX6-1/CPLX1/PLEKHA8/EGFR/ABCC5/BMP8A/MIDN/SLC33A1/SLC5A6/PRKACA/TFR2/HNF1B/SIRT3/RPH3AL/ADRA2A	48	BP
GO:0099504	synaptic vesicle cycle	32/2433	199/18888	0.108212252	0.901357337	0.887974823	CADPS/SNAP25/FCHO2/STX1A/SYP/DOC2B/GRIK5/AP3B2/PLD1/BSN/ITSN1/ARHGDIA/SYNDIG1/ABCA13/DNM3/PPFIA2/AP3D1/ITSN2/SNAP47/DTNBP1/PRRT2/SYT7/STX3/PRKCG/BRAF/PIP5K1C/CPLX1/ATP6V1G2/ATP6V1B1/CACNB4/NAPA/ACTB	32	BP
GO:0007202	activation of phospholipase C activity	6/2433	26/18888	0.108482975	0.901357337	0.887974823	ADRA1A/ARHGAP6/EGFR/PLCB2/C5AR1/GNA15	6	BP
GO:0010460	positive regulation of heart rate	6/2433	26/18888	0.108482975	0.901357337	0.887974823	PDE4D/ADRA1A/NPPA/TPM1/ADRA1B/SCN3B	6	BP
GO:0033598	mammary gland epithelial cell proliferation	6/2433	26/18888	0.108482975	0.901357337	0.887974823	ESR1/STAT6/IQGAP3/GPX1/EPHA2/CEBPB	6	BP
GO:0034138	toll-like receptor 3 signaling pathway	6/2433	26/18888	0.108482975	0.901357337	0.887974823	TRIM3/RNF170/HCFC2/UBQLN1/OAS1/TICAM1	6	BP
GO:0051560	mitochondrial calcium ion homeostasis	6/2433	26/18888	0.108482975	0.901357337	0.887974823	PDZD8/ANXA6/SLC8A3/SMDT1/TGM2/DISC1	6	BP
GO:2000773	negative regulation of cellular senescence	6/2433	26/18888	0.108482975	0.901357337	0.887974823	RBL1/YBX1/FZR1/TERT/WNT1/TBX2	6	BP
GO:0051279	regulation of release of sequestered calcium ion into cytosol	15/2433	83/18888	0.108655187	0.901357337	0.887974823	PRKCE/PDE4D/GSTM2/CHD7/HAP1/CYBA/CAMK2D/APLNR/DMD/JPH4/CALM3/PDPK1/FKBP1A/CASQ1/PRKACA	15	BP
GO:0140115	export across plasma membrane	15/2433	83/18888	0.108655187	0.901357337	0.887974823	KCND3/DLG1/KCNT2/SLC15A2/SLC47A2/MIR186/ATP2B3/SLC24A4/NPPA/CALM3/SLC27A1/ABCC5/RGS9/KCNE5/FXYD2	15	BP
GO:0006308	DNA catabolic process	7/2433	32/18888	0.108907079	0.901357337	0.887974823	ATM/DFFB/APAF1/DNASE1/REXO4/NMNAT1/FOXL2	7	BP
GO:0007628	adult walking behavior	7/2433	32/18888	0.108907079	0.901357337	0.887974823	CHD7/SPTBN4/ZMPSTE24/NPC1/AGTPBP1/ABHD12/CACNB4	7	BP
GO:0021532	neural tube patterning	7/2433	32/18888	0.108907079	0.901357337	0.887974823	PAX6/SOX17/TULP3/TCTN1/DZIP1L/IFT140/WNT1	7	BP
GO:0034505	tooth mineralization	7/2433	32/18888	0.108907079	0.901357337	0.887974823	PPARA/SP7/SLC24A4/MSX2/ODAPH/FAM20A/STIM1	7	BP
GO:0042219	cellular modified amino acid catabolic process	7/2433	32/18888	0.108907079	0.901357337	0.887974823	SARDH/PCYOX1L/ALDH1L2/ABHD12/GGT5/GGT7/ABHD12B	7	BP
GO:0070498	interleukin-1-mediated signaling pathway	7/2433	32/18888	0.108907079	0.901357337	0.887974823	ZBP1/IL1RN/RPS6KA4/IL1RAP/TOLLIP/IL1R2/IL1RL2	7	BP
GO:0099022	vesicle tethering	7/2433	32/18888	0.108907079	0.901357337	0.887974823	TRAPPC9/TBC1D23/EXOC2/EXOC6/TRAPPC10/EXOC3/TRAPPC1	7	BP
GO:0046887	positive regulation of hormone secretion	24/2433	144/18888	0.110563527	0.906948764	0.893483233	PRKCE/SNAP25/PFKM/DOC2B/GPR27/GPLD1/RASL10B/PDX1/VAMP8/TM7SF3/PTPN11/BAIAP3/PRKAR1A/FGA/LRRC8A/GALR1/NKX6-1/PLA2G3/EGFR/PRKACA/TFR2/SIRT3/FOXL2/RPH3AL	24	BP
GO:0090150	establishment of protein localization to membrane	43/2433	277/18888	0.110742649	0.906948764	0.893483233	TAOK2/SNAP25/EMC4/VPS37C/MTCL1/GRIP2/GOLPH3L/VPS37A/ZDHHC21/RDX/YIF1B/PIKFYVE/ZDHHC19/ZDHHC15/TCAF2/VPS37B/ZDHHC20/AMN/MTCH1/NPC1/ZDHHC6/RAB3IP/MYO1C/SEC61A2/STX3/SRP72/BRAF/ZDHHC24/CPLX1/EGFR/ZDHHC2/TOMM40/LARGE1/ZDHHC11B/TIMM10/TRMT10B/PDCD5/ARFRP1/ZDHHC11/CIB1/ZDHHC14/NOMO3/ATP2C1	43	BP
GO:0006605	protein targeting	50/2433	327/18888	0.111233369	0.906948764	0.893483233	TAOK2/VPS37C/MTCL1/VPS37A/SREBF1/HAP1/C11orf65/GNPTG/LEPROT/ZDHHC21/ADCY10/PITRM1/GABARAP/YIF1B/PIKFYVE/ZDHHC19/ZDHHC15/AP3M1/VPS13C/EDEM1/USP36/TCAF2/VPS37B/AP3D1/ZDHHC20/MTCH1/VPS53/ZDHHC6/RAB3IP/MYO1C/IRGM/SEC61A2/TRAK1/SRP72/ZDHHC24/ZFYVE16/ZDHHC2/TOMM40/LARGE1/ZDHHC11B/TOMM34/TIMM10/TRMT10B/PDCD5/AP4E1/ZDHHC11/TIMM23/CIB1/GDAP1/ZDHHC14	50	BP
GO:0048145	regulation of fibroblast proliferation	16/2433	90/18888	0.11174555	0.906948764	0.893483233	PML/CTC1/LZTS2/NLRC3/ESR1/PDGFRA/ZMPSTE24/DAB2IP/FN1/INCA1/EGFR/ING5/PDGFA/FBXO4/CDKN1A/WNT1	16	BP
GO:0044272	sulfur compound biosynthetic process	28/2433	172/18888	0.112957253	0.906948764	0.893483233	XYLT1/SLC25A1/DIP2A/SLC7A11/HS3ST2/TPK1/NDST2/HS2ST1/MTHFD2L/CHST15/MGST2/ST3GAL3/FMO3/GGTA1/GGT5/GGT7/MAT1A/SLC35D2/MRI1/THTPA/PDHB/FMO1/B3GNT4/MTRR/SLC10A7/GGT6/LOC102724560/CBS	28	BP
GO:1903050	regulation of proteolysis involved in protein catabolic process	36/2433	228/18888	0.113195182	0.906948764	0.893483233	PTK2/QRICH2/PML/CHFR/CSNK2A1/USP19/ARAF/UCHL5/LATS1/GABARAP/SH3RF2/AXIN1/CSNK1D/WAC/WNT10B/DAB2IP/FZR1/GPX1/CDC20B/CBFA2T3/PRKCG/NUDT15/AGTPBP1/FHIT/IKBKG/RNFT2/DISC1/DNAJB2/CCAR2/CDC20/UBQLN1/PHF20L1/PRKACA/DET1/WNT1/PLK1	36	BP
GO:0006110	regulation of glycolytic process	10/2433	51/18888	0.113314062	0.906948764	0.893483233	EIF6/MLXIPL/SLC4A1/PPARA/CBFA2T3/FBP1/PRKACA/PFKFB1/JMJD8/FLCN	10	BP
GO:0008089	anterograde axonal transport	10/2433	51/18888	0.113314062	0.906948764	0.893483233	AP3B2/HAP1/BORCS5/AP3M1/AP3D1/DTNBP1/TRAK1/AGTPBP1/MAP2/KIF3A	10	BP
GO:0030811	regulation of nucleotide catabolic process	10/2433	51/18888	0.113314062	0.906948764	0.893483233	EIF6/MLXIPL/SLC4A1/PPARA/CBFA2T3/FBP1/PRKACA/PFKFB1/JMJD8/FLCN	10	BP
GO:0033121	regulation of purine nucleotide catabolic process	10/2433	51/18888	0.113314062	0.906948764	0.893483233	EIF6/MLXIPL/SLC4A1/PPARA/CBFA2T3/FBP1/PRKACA/PFKFB1/JMJD8/FLCN	10	BP
GO:0032412	regulation of monoatomic ion transmembrane transporter activity	35/2433	221/18888	0.113388911	0.906948764	0.893483233	PRKCE/OPRM1/STAC2/GSTM2/DLG1/SLMAP/FGF14/SLC6A9/HAP1/CAMK2D/COA8/DLG4/CACNA1D/TCAF2/DMD/JPH4/NPPA/WWP2/AHCYL1/CALM3/OSR1/FKBP1A/CASQ1/KCNE5/SCN3B/STIM1/CACNB4/UBQLN1/FXYD2/PRKACA/FHL1/CHP2/WNK3/SHISA9/ADRA2A	35	BP
GO:0043244	regulation of protein-containing complex disassembly	21/2433	124/18888	0.114032273	0.906948764	0.893483233	SETX/CAPZA1/SPEF1/SPTB/RDX/FYCO1/EIF5A/SPTBN4/UVRAG/ZMPSTE24/STMN2/IRGM/WASHC2C/LMOD1/DIAPH3/CLEC16A/ADD1/TMEM39A/CIB1/PHF23/BMERB1	21	BP
GO:0051983	regulation of chromosome segregation	22/2433	131/18888	0.115252351	0.906948764	0.893483233	CDC27/NCAPH2/CHFR/BUB3/CSNK2A1/ACTL6B/BCL7C/ANAPC4/NSMCE2/ANAPC7/USP44/CDK5RAP2/PBRM1/NCAPG2/ATM/CDC16/BCL7B/CDC20/UBE2C/ACTB/ARID1A/PLK1	22	BP
GO:0010212	response to ionizing radiation	23/2433	138/18888	0.116266522	0.906948764	0.893483233	PML/DNMT3A/ERCC6/BABAM2/BARD1/ATR/CYP2R1/ELK1/ZMPSTE24/BRAT1/GPX1/BCL2/ATM/TNKS1BP1/MAPK14/NIPBL/FBXO4/ABRAXAS1/ECT2/CDKN1A/XRCC6/DCLRE1C/CHEK2	23	BP
GO:0003333	amino acid transmembrane transport	18/2433	104/18888	0.116562654	0.906948764	0.893483233	GFAP/SLC1A6/SLC11A1/SLC7A11/SLC6A9/SLC36A1/SLC36A3/SLC6A13/SLC38A9/SLC1A7/LRRC8A/SLC7A8/SLC25A13/SLC38A7/SLC6A12/SLC6A6/SLC43A2/SLC7A4	18	BP
GO:0001711	endodermal cell fate commitment	4/2433	15/18888	0.117262943	0.906948764	0.893483233	MESP1/PAF1/SOX17/HNF1B	4	BP
GO:0015816	glycine transport	4/2433	15/18888	0.117262943	0.906948764	0.893483233	SLC6A9/SLC36A1/SLC36A3/SLC7A8	4	BP
GO:0021859	pyramidal neuron differentiation	4/2433	15/18888	0.117262943	0.906948764	0.893483233	FGFR2/DCLK2/DISC1/PLXNA3	4	BP
GO:0032230	positive regulation of synaptic transmission, GABAergic	4/2433	15/18888	0.117262943	0.906948764	0.893483233	PRKCE/ADRA1A/HAP1/ADORA2A	4	BP
GO:0035672	oligopeptide transmembrane transport	4/2433	15/18888	0.117262943	0.906948764	0.893483233	ABCB9/SLC7A11/SLC15A2/ABCC5	4	BP
GO:0045176	apical protein localization	4/2433	15/18888	0.117262943	0.906948764	0.893483233	VANGL2/RDX/NAPA/ACTB	4	BP
GO:0051290	protein heterotetramerization	4/2433	15/18888	0.117262943	0.906948764	0.893483233	CBR4/GRIN1/CPSF7/KRT10	4	BP
GO:0055057	neuroblast division	4/2433	15/18888	0.117262943	0.906948764	0.893483233	AKNA/FGFR2/SOX5/DOCK7	4	BP
GO:0070989	oxidative demethylation	4/2433	15/18888	0.117262943	0.906948764	0.893483233	FTO/ALKBH1/CYP3A5/CYP3A43	4	BP
GO:0090205	positive regulation of cholesterol metabolic process	4/2433	15/18888	0.117262943	0.906948764	0.893483233	ABCG1/SREBF1/STARD4/LDLRAP1	4	BP
GO:0141086	negative regulation of inflammasome-mediated signaling pathway	4/2433	15/18888	0.117262943	0.906948764	0.893483233	MEFV/NLRC3/CARD8/IRGM	4	BP
GO:1901836	regulation of transcription of nucleolar large rRNA by RNA polymerase I	4/2433	15/18888	0.117262943	0.906948764	0.893483233	DDX11/DEDD/MACROH2A2/MACROH2A1	4	BP
GO:0021587	cerebellum morphogenesis	9/2433	45/18888	0.117298797	0.906948764	0.893483233	WHRN/KIF14/PTPN11/KNDC1/AGTPBP1/LDB1/WNT1/LOC102724560/CBS	9	BP
GO:0032418	lysosome localization	15/2433	84/18888	0.117343632	0.906948764	0.893483233	ADORA2B/KLC2/MAP6/BORCS5/PLEKHM1/SYK/VAMP8/NDEL1/PDPK1/RASGRP1/LGALS9/PLA2G3/RAB44/ADGRE2/FLCN	15	BP
GO:0072527	pyrimidine-containing compound metabolic process	15/2433	84/18888	0.117343632	0.906948764	0.893483233	NEIL1/TET3/APOBEC3F/ENTPD5/TPK1/NME6/CTPS2/TK1/DTYMK/TET2/NME9/OGG1/THTPA/CDADC1/UPRT	15	BP
GO:1990849	vacuolar localization	15/2433	84/18888	0.117343632	0.906948764	0.893483233	ADORA2B/KLC2/MAP6/BORCS5/PLEKHM1/SYK/VAMP8/NDEL1/PDPK1/RASGRP1/LGALS9/PLA2G3/RAB44/ADGRE2/FLCN	15	BP
GO:0009100	glycoprotein metabolic process	58/2433	386/18888	0.117524237	0.906948764	0.893483233	ADAMTS12/XYLT1/RFT1/B4GALNT2/HGSNAT/DAD1/TET3/ENTPD5/GALNT17/CCR7/SGSH/ST3GAL5/HS3ST2/GNPTG/GALNT18/JAK3/ACER2/NDST2/HS2ST1/MAN1C1/GMPPB/ST6GALNAC1/CHST15/ST8SIA4/POFUT2/EDEM1/ST6GALNAC6/MGAT1/POMT2/TET2/ALG9/MGAT5B/SLC2A10/ADAMTS7/NPC1/PGM3/RXYLT1/NCSTN/ST3GAL3/MGAT5/OGA/GALNT16/BCL2/TRAK1/GALNT15/DPM1/DERL3/LARGE1/AGA/SLC35D2/C20orf173/ALG8/B3GLCT/MMP12/B3GNT9/B3GNT4/GCNT4/DPM2	58	BP
GO:0060560	developmental growth involved in morphogenesis	38/2433	243/18888	0.117707748	0.906948764	0.893483233	PLXNA4/PRKCZ/TRPV2/LHX2/LZTS2/SPART/BARHL2/FGFR2/RUFY3/MESP1/ESR1/ADCY10/ZFYVE27/ITSN2/POU4F2/PAK6/NIN/CPNE5/LIMK1/SPG11/FN1/NDEL1/NKX6-1/NRP2/CXCL12/SEMA5B/HOXD13/SEMA7A/RNF157/RND2/DISC1/PLXNA3/MAP2/BIN3/TBX2/HNF1B/SEMA4B/RASAL1	38	BP
GO:0043280	positive regulation of cysteine-type endopeptidase activity involved in apoptotic process	19/2433	111/18888	0.118417315	0.906948764	0.893483233	XDH/COL4A3/CASP9/ACER2/NLRP12/SYK/BCL2L13/CARD8/MTCH1/HMGB1/SOX7/CASP10/LGALS9/CLEC7A/CRADD/PDCD2/APAF1/PDCD5/FOXL2	19	BP
GO:0090277	positive regulation of peptide hormone secretion	19/2433	111/18888	0.118417315	0.906948764	0.893483233	PRKCE/SNAP25/PFKM/DOC2B/GPR27/GPLD1/RASL10B/PDX1/TM7SF3/BAIAP3/PRKAR1A/FGA/LRRC8A/NKX6-1/EGFR/PRKACA/TFR2/SIRT3/RPH3AL	19	BP
GO:0120034	positive regulation of plasma membrane bounded cell projection assembly	19/2433	111/18888	0.118417315	0.906948764	0.893483233	FUZ/TENM1/MYO3A/CCR7/HAP1/PLEKHM1/CLRN1/ZMYND8/DNM3/ARHGAP35/RP1/NDEL1/C15orf62/ARAP1/ARPC2/PLCE1/WNT1/SEPTIN7/PFN1	19	BP
GO:0016241	regulation of macroautophagy	28/2433	173/18888	0.118992517	0.906948764	0.893483233	RUFY4/NRBP2/CSNK2A1/SREBF1/RIPK2/ADCY10/FYCO1/VPS13C/USP36/UVRAG/QSOX1/EPM2A/WAC/PIP4K2C/NPC1/IRGM/IKBKG/ATP6V1G2/GPSM1/ATP6V1B1/UBQLN1/CLEC16A/CERS1/PRKACA/TMEM39A/RHEB/PHF23/ATG2A	28	BP
GO:1905475	regulation of protein localization to membrane	29/2433	180/18888	0.119180616	0.906948764	0.893483233	PRKCE/MTCL1/STAC2/PRKCZ/ZDHHC8/DLG1/SLC7A11/GPC5/VAMP8/ZMYND8/TCAF2/MMP14/AR/MYO1C/IQSEC2/PDPK1/STX3/NETO2/LDLRAP1/EPHA2/CPLX1/EGFR/ZDHHC2/LRP1/PDCD5/ACTB/CIB1/WNK3/ATP2C1	29	BP
GO:0097553	calcium ion transmembrane import into cytosol	30/2433	187/18888	0.119277953	0.906948764	0.893483233	PRKCE/PDE4D/GSTM2/CHD7/PML/TRPV2/CCL3/SLC8A3/CCR7/ADRA1A/HAP1/CYBA/CAMK2D/APLNR/CACNA1D/DMD/JPH4/SLC24A4/CACNA1E/GRIN1/CALM3/PDPK1/BCL2/FKBP1A/CASQ1/PLCH2/PLCE1/PLCB2/PRKACA/GRIN2C	30	BP
GO:0007004	telomere maintenance via telomerase	13/2433	71/18888	0.119409728	0.906948764	0.893483233	CTC1/HMBOX1/XRN1/PARN/TELO2/ATR/ATM/TERT/TNKS1BP1/SMG5/FBXO4/CCT3/SMG6	13	BP
GO:0032206	positive regulation of telomere maintenance	13/2433	71/18888	0.119409728	0.906948764	0.893483233	ACTR8/PML/RUVBL1/HMBOX1/INO80E/PARN/UCHL5/ATR/ATM/PPP1R10/FBXO4/CCT3/MCRS1	13	BP
GO:0032835	glomerulus development	13/2433	71/18888	0.119409728	0.906948764	0.893483233	TCF21/COL4A3/CD34/NOTCH2/IL6R/COL4A4/PDGFRA/KIRREL3/BASP1/BCL2/OSR1/PLCE1/PROM1	13	BP
GO:0071677	positive regulation of mononuclear cell migration	13/2433	71/18888	0.119409728	0.906948764	0.893483233	ADAM8/ABL2/CD47/CCL3/JAM2/CCR7/CX3CR1/PLA2G7/HMGB1/LGALS9/CXCL12/SERPINE1/CXCL17	13	BP
GO:0033273	response to vitamin	16/2433	91/18888	0.120217959	0.906948764	0.893483233	DNMT3A/KYNU/PDX1/BCHE/HLCS/SRSF2/GPX1/PIM1/PHEX/KL/EGFR/OGG1/GDAP1/BRIP1/LOC102724560/CBS	16	BP
GO:0007143	female meiotic nuclear division	8/2433	39/18888	0.120876805	0.906948764	0.893483233	SEPTIN1/NCAPH2/HSF2BP/SPIRE1/ATM/MLH3/TUBB8/PLK1	8	BP
GO:0031111	negative regulation of microtubule polymerization or depolymerization	8/2433	39/18888	0.120876805	0.906948764	0.893483233	CDH5/SPEF1/TBCD/STMN2/DIAPH3/MAP2/CIB1/BMERB1	8	BP
GO:0032373	positive regulation of sterol transport	8/2433	39/18888	0.120876805	0.906948764	0.893483233	CETP/LIPG/ZDHHC8/ABCG1/ABCB4/ABCA13/LDLRAP1/LRP1	8	BP
GO:0032376	positive regulation of cholesterol transport	8/2433	39/18888	0.120876805	0.906948764	0.893483233	CETP/LIPG/ZDHHC8/ABCG1/ABCB4/ABCA13/LDLRAP1/LRP1	8	BP
GO:0051222	positive regulation of protein transport	39/2433	251/18888	0.122391622	0.906948764	0.893483233	JUP/PRKCE/SNAP25/ADAM8/PFKM/PRKCZ/GOLPH3L/DOC2B/TENM1/ABCG1/GPR27/GPLD1/PDX1/RUFY3/EDEM1/CTDSPL2/TM7SF3/BAIAP3/PRKAR1A/FGA/LRRC8A/ERGIC3/HCLS1/NKX6-1/ACHE/ZC3H12A/EGFR/ZDHHC2/MAPK14/ICE1/PDCD5/ECT2/PRKACA/APBB1/CHP2/ADORA2A/SIRT3/ATP2C1/RPH3AL	39	BP
GO:0070664	negative regulation of leukocyte proliferation	17/2433	98/18888	0.12262064	0.906948764	0.893483233	ZBTB7B/DLG1/PDE5A/CBLB/LRRC32/PLA2G5/PRKAR1A/LGALS9C/LGALS9B/LGALS9/LILRB2/ATM/LST1/PLA2G2A/CEBPB/TSPAN32/HLA-E	17	BP
GO:0006278	RNA-templated DNA biosynthetic process	14/2433	78/18888	0.123250084	0.906948764	0.893483233	CTC1/HMBOX1/XRN1/PARN/TELO2/ATR/TEP1/ATM/TERT/TNKS1BP1/SMG5/FBXO4/CCT3/SMG6	14	BP
GO:2000514	regulation of CD4-positive, alpha-beta T cell activation	14/2433	78/18888	0.123250084	0.906948764	0.893483233	PRKCZ/ZBTB7B/JAK3/CBLB/RIPK2/BRD4/RUNX1/KLHL25/HMGB1/LGALS9C/LGALS9B/LGALS9/ZC3H12A/IL2RG	14	BP
GO:0006921	cellular component disassembly involved in execution phase of apoptosis	7/2433	33/18888	0.12368578	0.906948764	0.893483233	ACIN1/CDK5RAP3/DFFB/COL6A1/APAF1/NMNAT1/FOXL2	7	BP
GO:0016242	negative regulation of macroautophagy	7/2433	33/18888	0.12368578	0.906948764	0.893483233	NRBP2/USP36/QSOX1/NPC1/CLEC16A/TMEM39A/PHF23	7	BP
GO:0034368	protein-lipid complex remodeling	7/2433	33/18888	0.12368578	0.906948764	0.893483233	CETP/LIPG/ABCG1/PLA2G5/PLA2G7/PLA2G3/PLA2G2A	7	BP
GO:0034369	plasma lipoprotein particle remodeling	7/2433	33/18888	0.12368578	0.906948764	0.893483233	CETP/LIPG/ABCG1/PLA2G5/PLA2G7/PLA2G3/PLA2G2A	7	BP
GO:0048566	embryonic digestive tract development	7/2433	33/18888	0.12368578	0.906948764	0.893483233	TCF21/FGFR2/PDGFRA/SIX2/NIPBL/STRA6/HNF1B	7	BP
GO:0043371	negative regulation of CD4-positive, alpha-beta T cell differentiation	5/2433	21/18888	0.12382132	0.906948764	0.893483233	ZBTB7B/JAK3/RUNX1/HMGB1/ZC3H12A	5	BP
GO:0051443	positive regulation of ubiquitin-protein transferase activity	5/2433	21/18888	0.12382132	0.906948764	0.893483233	CDC14B/FZR1/CDC20/UBE2C/PLK1	5	BP
GO:0070886	positive regulation of calcineurin-NFAT signaling cascade	5/2433	21/18888	0.12382132	0.906948764	0.893483233	CAMTA1/PTBP1/CIB1/CHP2/C10orf71	5	BP
GO:0071605	monocyte chemotactic protein-1 production	5/2433	21/18888	0.12382132	0.906948764	0.893483233	SYK/LGALS9/CLEC7A/MCOLN2/OAS1	5	BP
GO:0071637	regulation of monocyte chemotactic protein-1 production	5/2433	21/18888	0.12382132	0.906948764	0.893483233	SYK/LGALS9/CLEC7A/MCOLN2/OAS1	5	BP
GO:0071800	podosome assembly	5/2433	21/18888	0.12382132	0.906948764	0.893483233	SH3PXD2B/DOCK5/KIF9/RHO/DIAPH3	5	BP
GO:0106058	positive regulation of calcineurin-mediated signaling	5/2433	21/18888	0.12382132	0.906948764	0.893483233	CAMTA1/PTBP1/CIB1/CHP2/C10orf71	5	BP
GO:1902683	regulation of receptor localization to synapse	5/2433	21/18888	0.12382132	0.906948764	0.893483233	PRKCZ/NPTN/IQSEC2/NETO2/CPLX1	5	BP
GO:2000738	positive regulation of stem cell differentiation	5/2433	21/18888	0.12382132	0.906948764	0.893483233	SP7/SOX5/TACSTD2/SOX17/NKX2-5	5	BP
GO:0043281	regulation of cysteine-type endopeptidase activity involved in apoptotic process	26/2433	160/18888	0.124791546	0.906948764	0.893483233	XDH/COL4A3/CASP9/CSNK2A1/ACER2/NLRP12/MAP2K5/SYK/BCL2L13/CARD8/PLAUR/MTCH1/HMGB1/SOX7/CASP10/GPX1/LGALS9/CLEC7A/CRADD/PDCD2/DNAJB6/APAF1/PDCD5/CD44/IFI6/FOXL2	26	BP
GO:0006968	cellular defense response	10/2433	52/18888	0.124987417	0.906948764	0.893483233	CX3CR1/KLRG1/CD5L/LILRB2/NCF2/LY96/IL1RL2/FOSL1/ADORA2A/C5AR1	10	BP
GO:0052548	regulation of endopeptidase activity	43/2433	280/18888	0.125030144	0.906948764	0.893483233	SERPINA1/XDH/MEFV/COL4A3/ANXA8/CASP9/CSNK2A1/KNG1/ACER2/NLRP12/MAP2K5/SYK/RIPK2/APH1A/SERPINB6/BCL2L13/USP50/CARD8/PLAUR/MTCH1/HMGB1/SOX7/NCSTN/CASP10/GPX1/SERPINF2/LGALS9/CLEC7A/CSN2/CRADD/PDCD2/DNAJB6/SERPINB8/SERPINE1/APAF1/PDCD5/CD44/MBP/RECK/IFI6/SPOCK3/AIM2/FOXL2	43	BP
GO:0010952	positive regulation of peptidase activity	27/2433	167/18888	0.12506246	0.906948764	0.893483233	XDH/MEFV/COL4A3/CASP9/ACER2/NLRP12/SYK/RIPK2/APH1A/BCL2L13/USP50/CARD8/MTCH1/CTSK/HMGB1/SOX7/NCSTN/CASP10/LGALS9/CLEC7A/CRADD/PDCD2/APAF1/PDCD5/MBP/AIM2/FOXL2	27	BP
GO:0030041	actin filament polymerization	27/2433	167/18888	0.12506246	0.906948764	0.893483233	DIAPH2/PRKCE/FCHSD1/DLG1/TENM1/CAPZA1/SPIRE1/CCR7/SPTB/RDX/LATS1/ARHGAP6/ALOX15/SPTBN4/FER/HCLS1/C15orf62/WASHC2C/LMOD1/ARPC2/DIAPH3/SSH3/FCHSD2/ADD1/TTC17/EVL/PFN1	27	BP
GO:0007274	neuromuscular synaptic transmission	6/2433	27/18888	0.125080023	0.906948764	0.893483233	DTNA/FCHSD1/ERC1/LARGE1/ADARB1/FCHSD2	6	BP
GO:0031579	membrane raft organization	6/2433	27/18888	0.125080023	0.906948764	0.893483233	DLG1/DOCK2/NPC1/LRCH4/FA2H/COL6A1	6	BP
GO:0031639	plasminogen activation	6/2433	27/18888	0.125080023	0.906948764	0.893483233	F11/RUNX1/PLAUR/FGA/SERPINF2/SERPINE1	6	BP
GO:2000050	regulation of non-canonical Wnt signaling pathway	6/2433	27/18888	0.125080023	0.906948764	0.893483233	SPEF1/RSPO3/MKS1/CSNK1D/RNF213/WNT5B	6	BP
GO:0033363	secretory granule organization	12/2433	65/18888	0.125151344	0.906948764	0.893483233	HPS1/LYST/AP1S2/ZPBP/ZPBP2/CCDC136/AP3M1/SNX19/AP3D1/BAIAP3/DTNBP1/PLA2G3	12	BP
GO:0042058	regulation of epidermal growth factor receptor signaling pathway	12/2433	65/18888	0.125151344	0.906948764	0.893483233	RHBDF2/HAP1/CBLB/PLAUR/FER/DAB2IP/MVB12B/ZFYVE28/EGFR/DGKD/IFI6/ADRA2A	12	BP
GO:1901991	negative regulation of mitotic cell cycle phase transition	31/2433	195/18888	0.125171533	0.906948764	0.893483233	CTDSP1/TAOK2/MUC1/PML/DLG1/RBL1/CHFR/BUB3/ZFYVE19/CDC14B/CDK5RAP3/BABAM2/BARD1/GFI1B/WAC/USP44/CDK5RAP2/CHEK1/FZR1/BCL2/ATM/CRADD/PRMT2/CDC20/CACNB4/ABRAXAS1/CDKN1A/FHL1/MIR30C2/CHEK2/PLK1	31	BP
GO:0008361	regulation of cell size	30/2433	188/18888	0.125269768	0.906948764	0.893483233	PLXNA4/KCNMA1/TRPV2/SLC26A5/VAV3/SCTR/SPART/BARHL2/RUFY3/RDX/ADCY10/ZFYVE27/SLC12A6/ARHGAP35/POU4F2/IQGAP3/LIMK1/FN1/LRRC8A/NKX6-1/CXCL12/SEMA5B/SEMA7A/RND2/COL6A1/DISC1/PLXNA3/MAP2/WNK3/SEMA4B	30	BP
GO:0017157	regulation of exocytosis	30/2433	188/18888	0.125269768	0.906948764	0.893483233	SEPTIN1/CADPS/STX1A/SYP/DOC2B/ADORA2B/SYT15/HAP1/SYK/VAMP8/PPFIA2/BAIAP3/DTNBP1/CD177/SEPTIN4/FGA/SYT7/PDPK1/LGALS9/PRKCG/PLA2G3/BRAF/CPLX1/CDK5R2/CACNB4/ADGRE2/CPLANE2/HYAL3/RPH3AL/ADRA2A	30	BP
GO:1901136	carbohydrate derivative catabolic process	42/2433	273/18888	0.1257092	0.906948764	0.893483233	EIF6/XDH/SUCLG2/ADAMTS12/ITPA/PDE4D/SUMF1/MLXIPL/PFKM/HGSNAT/SLC4A1/NEIL1/SAMHD1/APOBEC3F/PDE5A/ENTPD5/PPARA/TPI1/SGSH/MAN1C1/ADAL/EDEM1/MGAT1/OGA/CBFA2T3/NUDT15/ENO2/NUDT16/OGG1/COL6A1/PGLYRP4/FBP1/STAB2/MMP12/PRKACA/CD44/PFKFB1/CDADC1/PGLYRP3/HYAL3/JMJD8/FLCN	42	BP
GO:0198738	cell-cell signaling by wnt	69/2433	468/18888	0.126405015	0.906948764	0.893483233	EDA/CCDC88C/JUP/TRABD2B/OPRM1/VANGL2/TMEM9/DKK3/FUZ/LZTS2/RUVBL1/CSNK2A1/SPEF1/WNT10A/PPM1N/RSPO3/GPC5/FGFR2/RBMS3/NPHP4/MESP1/MKS1/CSNK1G1/LATS1/HESX1/AXIN1/MYOC/TNIK/UBAC2/CPZ/PAF1/MDFIC/SOX17/CSNK1D/NR4A2/SOX13/WNT10B/IGFBP4/DAB2IP/TSKU/SOX7/RNF213/DIXDC1/LIMD1/WNT5B/CYLD/APCDD1/RSPO4/DEPDC1B/TERT/DLX3/EGFR/BCL7B/LRP1/MAPK14/COL6A1/DISC1/CAPRIN2/IGFBP6/BCL9/CCAR2/ROR2/LDB1/RECK/WNT1/CSNK1G2/NK…	69	BP
GO:0048675	axon extension	20/2433	119/18888	0.127647804	0.906948764	0.893483233	PLXNA4/TRPV2/LHX2/BARHL2/RUFY3/ADCY10/ZFYVE27/POU4F2/LIMK1/SPG11/FN1/NKX6-1/NRP2/CXCL12/SEMA5B/SEMA7A/DISC1/PLXNA3/MAP2/SEMA4B	20	BP
GO:0006874	intracellular calcium ion homeostasis	46/2433	302/18888	0.127665514	0.906948764	0.893483233	PRKCE/PDE4D/CALCA/PKHD1/PDZD8/CALB2/GPR3/GSTM2/ANXA6/CHD7/PML/CDH5/CCL3/SLC8A3/CCR7/HAP1/ATP13A3/CYBA/CAMK2D/APLNR/NPTN/ATP2B3/DMD/JPH4/SLC24A4/DMPK/SMDT1/TGM2/CALM3/PIK3CB/ATP13A4/PDPK1/BCL2/CXCL12/FKBP1A/CASQ1/TRPM8/PLCH2/DISC1/STIM1/CACNB4/PLCE1/PLCB2/PRKACA/SLC10A7/ATP2C1	46	BP
GO:0001408	guanine nucleotide transport	3/2433	10/18888	0.127998643	0.906948764	0.893483233	SLC19A1/LRRC8A/ABCC5	3	BP
GO:0002361	CD4-positive, CD25-positive, alpha-beta regulatory T cell differentiation	3/2433	10/18888	0.127998643	0.906948764	0.893483233	KLHL25/LGALS9/IL2RG	3	BP
GO:0002420	natural killer cell mediated cytotoxicity directed against tumor cell target	3/2433	10/18888	0.127998643	0.906948764	0.893483233	CD226/NKG7/PVR	3	BP
GO:0006171	cAMP biosynthetic process	3/2433	10/18888	0.127998643	0.906948764	0.893483233	ADCY1/ADCY3/ADCY10	3	BP
GO:0006655	phosphatidylglycerol biosynthetic process	3/2433	10/18888	0.127998643	0.906948764	0.893483233	PGS1/SLC27A1/TAMM41	3	BP
GO:0015820	leucine transport	3/2433	10/18888	0.127998643	0.906948764	0.893483233	SLC7A8/SLC43A2/LLGL2	3	BP
GO:0015858	nucleoside transport	3/2433	10/18888	0.127998643	0.906948764	0.893483233	SLC29A3/SLC29A2/SLC29A1	3	BP
GO:0018023	peptidyl-lysine trimethylation	3/2433	10/18888	0.127998643	0.906948764	0.893483233	SETD2/FAM86B1/FAM86B2	3	BP
GO:0022400	regulation of rhodopsin mediated signaling pathway	3/2433	10/18888	0.127998643	0.906948764	0.893483233	CAMKMT/GUCY2D/GRK4	3	BP
GO:0030638	polyketide metabolic process	3/2433	10/18888	0.127998643	0.906948764	0.893483233	CBR4/AKR1C2/AKR1B10	3	BP
GO:0030647	aminoglycoside antibiotic metabolic process	3/2433	10/18888	0.127998643	0.906948764	0.893483233	CBR4/AKR1C2/AKR1B10	3	BP
GO:0031055	chromatin remodeling at centromere	3/2433	10/18888	0.127998643	0.906948764	0.893483233	CENPP/CENPI/ITGB3BP	3	BP
GO:0034080	CENP-A containing chromatin assembly	3/2433	10/18888	0.127998643	0.906948764	0.893483233	CENPP/CENPI/ITGB3BP	3	BP
GO:0034163	regulation of toll-like receptor 9 signaling pathway	3/2433	10/18888	0.127998643	0.906948764	0.893483233	LILRA4/HMGB1/RAB7B	3	BP
GO:0042538	hyperosmotic salinity response	3/2433	10/18888	0.127998643	0.906948764	0.893483233	FBP1/XRCC6/EFHD1	3	BP
GO:0044598	doxorubicin metabolic process	3/2433	10/18888	0.127998643	0.906948764	0.893483233	CBR4/AKR1C2/AKR1B10	3	BP
GO:0044837	actomyosin contractile ring organization	3/2433	10/18888	0.127998643	0.906948764	0.893483233	IQGAP3/RTKN/ECT2	3	BP
GO:0051660	establishment of centrosome localization	3/2433	10/18888	0.127998643	0.906948764	0.893483233	PKHD1/PARD3B/DLG1	3	BP
GO:0060052	neurofilament cytoskeleton organization	3/2433	10/18888	0.127998643	0.906948764	0.893483233	ARHGEF28/ATP8A2/NDEL1	3	BP
GO:0060346	bone trabecula formation	3/2433	10/18888	0.127998643	0.906948764	0.893483233	PPARGC1B/MSX2/WNT10B	3	BP
GO:0060397	growth hormone receptor signaling pathway via JAK-STAT	3/2433	10/18888	0.127998643	0.906948764	0.893483233	JAK3/STAT6/STAT5A	3	BP
GO:0060525	prostate glandular acinus development	3/2433	10/18888	0.127998643	0.906948764	0.893483233	FGFR2/ESR1/HOXD13	3	BP
GO:0070391	response to lipoteichoic acid	3/2433	10/18888	0.127998643	0.906948764	0.893483233	RIPK2/MAPK14/CD14	3	BP
GO:0070729	cyclic nucleotide transport	3/2433	10/18888	0.127998643	0.906948764	0.893483233	SLC19A1/LRRC8A/ABCC5	3	BP
GO:0071166	ribonucleoprotein complex localization	3/2433	10/18888	0.127998643	0.906948764	0.893483233	THOC2/IWS1/SETD2	3	BP
GO:0071223	cellular response to lipoteichoic acid	3/2433	10/18888	0.127998643	0.906948764	0.893483233	RIPK2/MAPK14/CD14	3	BP
GO:0071374	cellular response to parathyroid hormone stimulus	3/2433	10/18888	0.127998643	0.906948764	0.893483233	WNT10B/PHEX/PRKACA	3	BP
GO:0071421	manganese ion transmembrane transport	3/2433	10/18888	0.127998643	0.906948764	0.893483233	SLC11A1/SLC39A14/ATP2C1	3	BP
GO:0072172	mesonephric tubule formation	3/2433	10/18888	0.127998643	0.906948764	0.893483233	HS2ST1/OSR1/HNF1B	3	BP
GO:0097113	AMPA glutamate receptor clustering	3/2433	10/18888	0.127998643	0.906948764	0.893483233	SLC7A11/DLG4/ZDHHC2	3	BP
GO:0097688	glutamate receptor clustering	3/2433	10/18888	0.127998643	0.906948764	0.893483233	SLC7A11/DLG4/ZDHHC2	3	BP
GO:0098598	learned vocalization behavior or vocal learning	3/2433	10/18888	0.127998643	0.906948764	0.893483233	PAX6/NRXN2/STRA6	3	BP
GO:1902513	regulation of organelle transport along microtubule	3/2433	10/18888	0.127998643	0.906948764	0.893483233	HAP1/BORCS5/MAP2	3	BP
GO:1904749	regulation of protein localization to nucleolus	3/2433	10/18888	0.127998643	0.906948764	0.893483233	TERT/CACNB4/MCRS1	3	BP
GO:1990504	dense core granule exocytosis	3/2433	10/18888	0.127998643	0.906948764	0.893483233	CADPS/SNAP25/BAIAP3	3	BP
GO:2000659	regulation of interleukin-1-mediated signaling pathway	3/2433	10/18888	0.127998643	0.906948764	0.893483233	ZBP1/IL1RN/IL1R2	3	BP
GO:2000739	regulation of mesenchymal stem cell differentiation	3/2433	10/18888	0.127998643	0.906948764	0.893483233	SLC4A11/SOX5/PDGFRA	3	BP
GO:0016485	protein processing	38/2433	245/18888	0.128204239	0.907326675	0.893855533	RHBDD1/ADAM8/CTSE/CASP9/F11/INPP5B/CUZD1/BCHE/RIPK2/APH1A/PITRM1/RUNX1/CPZ/CARD8/MMP14/PRSS37/ZMPSTE24/PLA2G7/XPNPEP3/PLAUR/TMPRSS4/FGA/CD5L/NCSTN/SERPINF2/PHEX/SERPINE1/IL1R2/TLL1/PCSK7/ACTMAP/PRKACA/KLK13/ADAMTS2/GAS1/SNX12/CPLANE2/ASPRV1	38	BP
GO:0071103	DNA conformation change	16/2433	92/18888	0.129058118	0.911081974	0.897555077	DDX11/RFC3/SETX/RUVBL1/SSBP1/ASCC1/ERCC2/DNA2/HMGB1/MCM8/HFM1/XRCC6/ASCC2/RECQL5/MCM3/BRIP1	16	BP
GO:0006487	protein N-linked glycosylation	13/2433	72/18888	0.12947954	0.911081974	0.897555077	RFT1/B4GALNT2/DAD1/ENTPD5/MAN1C1/MGAT1/ALG9/MGAT5B/PGM3/MGAT5/DPM1/DERL3/ALG8	13	BP
GO:0060411	cardiac septum morphogenesis	13/2433	72/18888	0.12947954	0.911081974	0.897555077	BMP5/CHD7/NOTCH2/FGFR2/NSD2/MKS1/APLNR/MSX2/NRP2/HAND1/SAV1/NKX2-5/TBX2	13	BP
GO:0006858	extracellular transport	9/2433	46/18888	0.130095358	0.911081974	0.897555077	NEK10/DNAH5/ADCY10/KIF27/CFAP54/WWP2/DPCD/SPEF2/ROPN1L	9	BP
GO:0042398	cellular modified amino acid biosynthetic process	9/2433	46/18888	0.130095358	0.911081974	0.897555077	MTHFD1L/SLC7A11/MGST2/TMLHE/SLC27A1/GGT5/GGT7/PTDSS2/GGT6	9	BP
GO:0043029	T cell homeostasis	9/2433	46/18888	0.130095358	0.911081974	0.897555077	BCL2L11/LMO1/JAK3/SLC39A3/TSC22D3/LGALS9/BCL2/FOXN1/AIM2	9	BP
GO:0032388	positive regulation of intracellular transport	23/2433	140/18888	0.130343942	0.911081974	0.897555077	JUP/TENM1/BORCS5/RUFY3/RDX/STX18/EDEM1/CTDSPL2/EIPR1/EHD2/ERGIC3/HCLS1/LDLRAP1/ZC3H12A/ZDHHC2/MAPK14/ICE1/PDCD5/MAP2/ECT2/PRKACA/PLA2G4E/CHP2	23	BP
GO:1904019	epithelial cell apoptotic process	24/2433	147/18888	0.130870893	0.911081974	0.897555077	COL4A3/PKHD1/PLA2R1/CDH5/CASP9/DNMT3A/PPARA/CARM1/SIX3/PDX1/ESR1/UMODL1/ITGB3BP/DAB2IP/NPC1/FGA/PDPK1/BCL2/BRAF/TERT/SERPINE1/SAV1/NKX2-5/MAPK7	24	BP
GO:0032608	interferon-beta production	11/2433	59/18888	0.131120999	0.911081974	0.897555077	NLRC3/RIPK2/PTPN11/TRAIP/TRAF3/POLR3B/CACTIN/IRF3/OAS1/TRIM65/TICAM1	11	BP
GO:0032648	regulation of interferon-beta production	11/2433	59/18888	0.131120999	0.911081974	0.897555077	NLRC3/RIPK2/PTPN11/TRAIP/TRAF3/POLR3B/CACTIN/IRF3/OAS1/TRIM65/TICAM1	11	BP
GO:1902305	regulation of sodium ion transmembrane transport	11/2433	59/18888	0.131120999	0.911081974	0.897555077	PRKCE/DLG1/SLMAP/FGF14/CAMK2D/DMD/OSR1/SCN3B/FXYD2/CHP2/WNK3	11	BP
GO:0061337	cardiac conduction	17/2433	99/18888	0.131225831	0.911081974	0.897555077	JUP/PDE4D/KCND3/KCNH6/SLC8A3/CAMK2D/CACNA1D/ATP2B3/SPTBN4/ZMPSTE24/CALM3/NUP155/PKP2/KCNE5/SCN3B/PRKACA/NKX2-5	17	BP
GO:0032386	regulation of intracellular transport	41/2433	267/18888	0.131550612	0.911081974	0.897555077	JUP/TENM1/RBM4/THOC2/HAP1/BORCS5/RUFY3/RAB11FIP3/RDX/STX18/BARD1/EDEM1/CTDSPL2/UBAC2/PTPN11/MDFIC/IWS1/SETD2/EIPR1/EHD2/NDEL1/ERGIC3/HCLS1/PLA2G3/LDLRAP1/ZC3H12A/CRYAA/ZDHHC2/RANGAP1/DERL3/MAPK14/ICE1/NUP214/PDCD5/MAP2/ECT2/PRKACA/PLA2G4E/CHP2/GAS1/SNX12	41	BP
GO:0032409	regulation of transporter activity	40/2433	260/18888	0.132277825	0.911081974	0.897555077	PRKCE/OPRM1/STAC2/GSTM2/DLG1/SLMAP/FGF14/SLC6A9/HAP1/MIR186/CAMK2D/COA8/DLG4/CACNA1D/TCAF2/DMD/JPH4/NPPA/WWP2/AHCYL1/CALM3/PIM1/BCL2/OSR1/FKBP1A/CASQ1/KCNE5/SCN3B/STIM1/CACNB4/UBQLN1/FXYD2/SYNGR3/PRKACA/FHL1/ACTB/CHP2/WNK3/SHISA9/ADRA2A	40	BP
GO:0002532	production of molecular mediator involved in inflammatory response	18/2433	106/18888	0.133003486	0.911081974	0.897555077	CHID1/MEFV/PPARA/NLRC3/SYK/VAMP8/PLD4/SPINK7/PLA2G3/CLEC7A/ZC3H12A/MAPK14/SERPINE1/IL1R2/RAB44/PLD3/ALOX5AP/TICAM1	18	BP
GO:0002752	cell surface pattern recognition receptor signaling pathway	14/2433	79/18888	0.133017006	0.911081974	0.897555077	PRKCE/CYBA/TNIP3/RIPK2/DAB2IP/TRAF3/LY96/IRF3/OAS1/RAB7B/MFHAS1/CD14/CHUK/TICAM1	14	BP
GO:0009913	epidermal cell differentiation	38/2433	246/18888	0.133664521	0.911081974	0.897555077	KRT76/TMEM79/KRT7/KRT86/WHRN/MACROH2A2/LCE1B/PAX6/CLRN1/LATS1/ERCC2/PIP5K1A/IFT74/PTCH2/MSX2/MCOLN3/UGCG/SPRR4/USH1C/ACER1/KRT14/EPHA2/FA2H/DLX3/FOXN1/SAV1/SPINK5/PDZD7/MACROH2A1/CDKN1A/KRT6C/OVOL1/KRT10/CDSN/ANKRD24/LIPN/SPRR2D/KRTAP6-3	38	BP
GO:0002793	positive regulation of peptide secretion	19/2433	113/18888	0.134449019	0.911081974	0.897555077	PRKCE/SNAP25/PFKM/DOC2B/GPR27/GPLD1/RASL10B/PDX1/TM7SF3/BAIAP3/PRKAR1A/FGA/LRRC8A/NKX6-1/EGFR/PRKACA/TFR2/SIRT3/RPH3AL	19	BP
GO:0006664	glycolipid metabolic process	19/2433	113/18888	0.134449019	0.911081974	0.897555077	PIGG/SUMF1/GPLD1/ST3GAL5/MPPE1/ST8SIA4/ST6GALNAC6/PIGZ/UGCG/ST3GAL3/PIGN/DPM1/FA2H/LARGE1/C20orf173/PIGL/PGAP2/PIGO/DPM2	19	BP
GO:0001953	negative regulation of cell-matrix adhesion	8/2433	40/18888	0.135004062	0.911081974	0.897555077	AJAP1/ACER2/ARHGAP6/MYOC/MMP14/PLET1/SERPINE1/MMP12	8	BP
GO:0043403	skeletal muscle tissue regeneration	8/2433	40/18888	0.135004062	0.911081974	0.897555077	B4GALNT2/TMEM182/WNT10B/GPX1/COL6A1/LARGE1/BCL9/BIN3	8	BP
GO:0045023	G0 to G1 transition	8/2433	40/18888	0.135004062	0.911081974	0.897555077	ACTL6B/BCL7C/DAB2IP/CHEK1/PBRM1/BCL7B/ACTB/ARID1A	8	BP
GO:0048753	pigment granule organization	8/2433	40/18888	0.135004062	0.911081974	0.897555077	HPS1/LYST/AP1S2/PIKFYVE/AP3M1/AP3D1/DTNBP1/BCL2	8	BP
GO:0070884	regulation of calcineurin-NFAT signaling cascade	8/2433	40/18888	0.135004062	0.911081974	0.897555077	CAMTA1/NFAT5/PTBP1/CLEC7A/CIB1/CHP2/MAPK7/C10orf71	8	BP
GO:0086091	regulation of heart rate by cardiac conduction	8/2433	40/18888	0.135004062	0.911081974	0.897555077	JUP/KCND3/KCNH6/CAMK2D/CACNA1D/PKP2/KCNE5/SCN3B	8	BP
GO:0035710	CD4-positive, alpha-beta T cell activation	20/2433	120/18888	0.135609976	0.911081974	0.897555077	PRKCZ/ZBTB7B/JAK3/CBLB/IL6R/RIPK2/RORC/BRD4/STAT6/NKG7/RUNX1/KLHL25/HMGB1/PTGER4/LGALS9C/LGALS9B/LGALS9/BRAF/ZC3H12A/IL2RG	20	BP
GO:0032024	positive regulation of insulin secretion	15/2433	86/18888	0.135907273	0.911081974	0.897555077	PRKCE/SNAP25/PFKM/DOC2B/GPR27/GPLD1/PDX1/TM7SF3/BAIAP3/PRKAR1A/LRRC8A/NKX6-1/PRKACA/SIRT3/RPH3AL	15	BP
GO:0034243	regulation of transcription elongation by RNA polymerase II	15/2433	86/18888	0.135907273	0.911081974	0.897555077	INTS4/MED15/ERCC6/BRD4/ZMYND8/AXIN1/MED9/MED27/GTF2F1/MED11/CDK12/LDB1/PWWP2B/RECQL5/MED8	15	BP
GO:0017156	calcium-ion regulated exocytosis	12/2433	66/18888	0.136044204	0.911081974	0.897555077	CADPS/SNAP25/STX1A/DOC2B/SYT15/ARHGAP17/BAIAP3/SYT7/CDK5R2/HYAL3/RPH3AL/ADRA2A	12	BP
GO:0046530	photoreceptor cell differentiation	12/2433	66/18888	0.136044204	0.911081974	0.897555077	AHI1/RP1L1/NPHP4/PAX6/RP1/CDHR1/USH1C/SDK2/AGTPBP1/DLX2/IFT140/PROM1	12	BP
GO:0060042	retina morphogenesis in camera-type eye	12/2433	66/18888	0.136044204	0.911081974	0.897555077	AHI1/VSX1/RP1/ATP8A2/PTPRM/USH1C/SDK2/FAT3/FJX1/RHO/LARGE1/PROM1	12	BP
GO:0009132	nucleoside diphosphate metabolic process	21/2433	127/18888	0.136525723	0.911081974	0.897555077	EIF6/MLXIPL/PFKM/ENTPD1/SLC4A1/DLG1/ENTPD5/PPARA/TPI1/MAGI3/DTYMK/TJP2/ENTPD3/CBFA2T3/ENO2/COL6A1/FBP1/PRKACA/PFKFB1/JMJD8/FLCN	21	BP
GO:1902806	regulation of cell cycle G1/S phase transition	33/2433	211/18888	0.136589211	0.911081974	0.897555077	CTDSP1/MUC1/PML/DLG1/RBL1/ACTL6B/KIF14/BCL7C/RDX/UBE2E2/GFI1B/PAF1/WAC/BCL2/PBRM1/ATM/ANKRD17/TERT/EGFR/BCL7B/CRADD/CCNH/PRMT2/CACNB4/CDKN1A/FHL1/APBB1/MIR30C2/ACTB/TCIM/CHEK2/ARID1A/TBX2	33	BP
GO:0032271	regulation of protein polymerization	32/2433	204/18888	0.137048911	0.911081974	0.897555077	PRKCE/FCHSD1/PAK1/MAPRE3/CDH5/DLG1/TENM1/CAPZA1/CCR7/SPTB/RDX/LATS1/ALOX15/TBCD/SPTBN4/FER/CDK5RAP2/STMN2/HAUS5/HCLS1/C15orf62/TPPP3/WASHC2C/LMOD1/DCTN1/ARPC2/SSH3/MAP2/FCHSD2/ADD1/EVL/PFN1	32	BP
GO:0009584	detection of visible light	10/2433	53/18888	0.137288119	0.911081974	0.897555077	CEP250/CACNA2D4/RP1/ATP8A2/CAMKMT/SEMA5B/RHO/CACNB4/GUCY2D/GRK4	10	BP
GO:0071825	protein-lipid complex organization	10/2433	53/18888	0.137288119	0.911081974	0.897555077	CETP/LIPG/PCDHGA3/ZDHHC8/ABCG1/PLA2G5/PLA2G7/PLA2G3/PLA2G2A/PRKACA	10	BP
GO:0052547	regulation of peptidase activity	46/2433	304/18888	0.137553079	0.911081974	0.897555077	SERPINA1/XDH/MEFV/COL4A3/ANXA8/CASP9/CSNK2A1/KNG1/ACER2/NLRP12/MAP2K5/SYK/RIPK2/APH1A/SERPINB6/BCL2L13/USP50/CARD8/PLAUR/MTCH1/CTSK/HMGB1/SOX7/NCSTN/CASP10/GPX1/SERPINF2/LGALS9/CLEC7A/CSN2/CRADD/PDCD2/LRP1/DNAJB6/SERPINB8/SERPINE1/APAF1/SPINK5/PDCD5/CD44/MBP/RECK/IFI6/SPOCK3/AIM2/FOXL2	46	BP
GO:0030522	intracellular receptor signaling pathway	55/2433	369/18888	0.137691314	0.911081974	0.897555077	TRAF3IP3/TCF21/MEFV/ATAT1/PAK1/PML/ALOXE3/RBFOX2/TRIM3/NR2C1/LILRA4/PPARA/CYP7B1/CARM1/SREBF1/PPARGC1B/NLRC3/PLPP1/SLC15A2/ESR1/RIPK2/RORC/LATS1/ALOX15/UFD1/POU4F2/USP50/CARD8/NR3C2/THRA/NPLOC4/RNF170/NR4A2/AR/ESRRB/STRN3/HMGB1/HCFC2/IRGM/TKFC/PIM1/CYLD/FAM120B/NR5A1/ANKRD17/EPG5/PRMT2/UBQLN1/KDM5D/IRF3/OAS1/RAB7B/ARID1A/ESR2/TICAM1	55	BP
GO:0045580	regulation of T cell differentiation	29/2433	183/18888	0.138077634	0.911081974	0.897555077	ADAM8/PRKCZ/ZBTB7B/ACTL6B/JAK3/ZAP70/SYK/RIPK2/BRD4/AP3D1/RUNX1/SOX13/KLHL25/WNT10B/HMGB1/RASGRP1/CYLD/LGALS9/LILRB2/PBRM1/BRAF/ZC3H12A/IL2RG/FOXN1/SPINK5/IL1RL2/ACTB/ARID1A/SART1	29	BP
GO:0007589	body fluid secretion	16/2433	93/18888	0.138262171	0.911081974	0.897555077	XDH/PRKCE/ZBTB7B/MUC2/CYBA/VAMP8/SOCS2/SLC29A1/HTR4/CSN2/EGFR/STAT5A/USF2/WNK3/UPRT/NPR1	16	BP
GO:0033138	positive regulation of peptidyl-serine phosphorylation	16/2433	93/18888	0.138262171	0.911081974	0.897555077	PAK1/TENM1/ARAF/RIPK2/LATS1/AXIN1/IRGM/BCL2/BRAF/TNKS1BP1/EGFR/TCL1A/CD44/TRIM6/NTRK3/DOCK7	16	BP
GO:1901292	nucleoside phosphate catabolic process	28/2433	176/18888	0.138278841	0.911081974	0.897555077	EIF6/XDH/SUCLG2/ITPA/PDE4D/MLXIPL/PFKM/ENTPD1/SLC4A1/NEIL1/SAMHD1/PDE5A/ENTPD5/PPARA/TPI1/ENTPD3/CBFA2T3/NUDT15/FHIT/ENO2/NUDT16/OGG1/COL6A1/FBP1/PRKACA/PFKFB1/JMJD8/FLCN	28	BP
GO:0006913	nucleocytoplasmic transport	50/2433	333/18888	0.13843558	0.911081974	0.897555077	NUP85/EIF6/NXF1/JUP/XPO6/RANBP17/LSG1/PML/NUP210/RBM4/LZTS2/THOC2/WASHC4/CBLB/SYK/NEMF/IPO4/XPOT/BARD1/AXIN1/CTDSPL2/RGPD6/PTPN11/MDFIC/ANKRD54/IWS1/SETD2/AHCYL1/E2F3/SPG11/HCLS1/NUP155/ZC3H12A/PPP1R10/RANBP2/NUP37/RANGAP1/SMG5/SIX2/MAPK14/XPO5/DDX19A/NUP214/MMP12/ECT2/ALYREF/CDKN1A/PRKACA/CHP2/SMG6	50	BP
GO:0051169	nuclear transport	50/2433	333/18888	0.13843558	0.911081974	0.897555077	NUP85/EIF6/NXF1/JUP/XPO6/RANBP17/LSG1/PML/NUP210/RBM4/LZTS2/THOC2/WASHC4/CBLB/SYK/NEMF/IPO4/XPOT/BARD1/AXIN1/CTDSPL2/RGPD6/PTPN11/MDFIC/ANKRD54/IWS1/SETD2/AHCYL1/E2F3/SPG11/HCLS1/NUP155/ZC3H12A/PPP1R10/RANBP2/NUP37/RANGAP1/SMG5/SIX2/MAPK14/XPO5/DDX19A/NUP214/MMP12/ECT2/ALYREF/CDKN1A/PRKACA/CHP2/SMG6	50	BP
GO:0002360	T cell lineage commitment	7/2433	34/18888	0.139424558	0.911081974	0.897555077	IL6R/BRD4/STAT6/CYLD/BCL2/BRAF/FOXN1	7	BP
GO:0002717	positive regulation of natural killer cell mediated immunity	7/2433	34/18888	0.139424558	0.911081974	0.897555077	IL18RAP/RAET1G/CD226/RASGRP1/PVR/NCR3/HLA-E	7	BP
GO:0007435	salivary gland morphogenesis	7/2433	34/18888	0.139424558	0.911081974	0.897555077	EDA/FGFR2/PAX6/TGM2/HGF/EGFR/PDGFA	7	BP
GO:0035456	response to interferon-beta	7/2433	34/18888	0.139424558	0.911081974	0.897555077	IFITM3/BST2/IRGM/XAF1/TRIM6/OAS1/AIM2	7	BP
GO:0060074	synapse maturation	7/2433	34/18888	0.139424558	0.911081974	0.897555077	CX3CR1/BCAN/DAB2IP/CAMK2B/DISC1/CDC20/PFN1	7	BP
GO:0071353	cellular response to interleukin-4	7/2433	34/18888	0.139424558	0.911081974	0.897555077	RUFY4/PML/JAK3/PARP14/STAT6/IL2RG/STAT5A	7	BP
GO:0140694	non-membrane-bounded organelle assembly	61/2433	413/18888	0.139650055	0.911081974	0.897555077	SMIM22/SEPTIN1/EIF6/SH3PXD2B/LDB3/KIAA0753/LOC102724159/CCDC57/MAPRE3/CEP63/EFL1/GRB7/DOCK5/UHRF1/RPS28/LZTS2/CHMP1A/MRPS2/LDAF1/AUP1/POGZ/KIF9/TUBGCP3/PATL1/GPSM2/PDGFRA/RTTN/BICD1/PRKAR1A/CSNK1D/MYBPC1/CDK5RAP2/CEP192/TRIM37/RNF213/LSM4/HAUS5/TUBGCP5/LIMD1/TPM1/CDC20B/ARHGEF10/PGM5/YTHDF1/CASQ1/FLNC/LMOD1/RHO/C10orf90/DIAPH3/OBSL1/TUBB8/CDC20/CEP72/ABRAXAS1/GTF2B/CSRP1/WNK3/CHEK2/NKX2-5/PLK1	61	BP
GO:0006360	transcription by RNA polymerase I	13/2433	73/18888	0.140009172	0.911081974	0.897555077	DDX11/SF3B1/DEDD/MACROH2A2/CARM1/ERCC6/ERCC2/BAZ2A/PHF8/ZMPSTE24/POLR2F/POLR1C/MACROH2A1	13	BP
GO:0045109	intermediate filament organization	13/2433	73/18888	0.140009172	0.911081974	0.897555077	KRT76/KRT7/GFAP/KRT86/KLHL24/KRT14/PKP2/DNAJB6/KRT33B/KRT6C/KRT13/KRT32/KRT10	13	BP
GO:0002220	innate immune response activating cell surface receptor signaling pathway	17/2433	100/18888	0.140170045	0.911081974	0.897555077	PRKCE/PAK1/CYBA/SYK/TNIP3/RIPK2/DAB2IP/CLEC7A/TRAF3/LY96/IRF3/OAS1/RAB7B/MFHAS1/CD14/CHUK/TICAM1	17	BP
GO:0050764	regulation of phagocytosis	17/2433	100/18888	0.140170045	0.911081974	0.897555077	CD47/SLC11A1/FCER1G/LETMD1/CYBA/SYK/DOCK2/ALOX15/SIRPB1/PLA2G5/DYSF/TGM2/HMGB1/SYT7/PRKCG/CLEC7A/IL2RG	17	BP
GO:0006266	DNA ligation	4/2433	16/18888	0.141202988	0.911081974	0.897555077	LIG3/LIG1/HMGB1/XRCC6	4	BP
GO:0006517	protein deglycosylation	4/2433	16/18888	0.141202988	0.911081974	0.897555077	MAN1C1/EDEM1/OGA/AGA	4	BP
GO:0006555	methionine metabolic process	4/2433	16/18888	0.141202988	0.911081974	0.897555077	MTHFD2L/MAT1A/MRI1/MTRR	4	BP
GO:0007158	neuron cell-cell adhesion	4/2433	16/18888	0.141202988	0.911081974	0.897555077	ASTN1/NCAM2/ASTN2/NRXN2	4	BP
GO:0009151	purine deoxyribonucleotide metabolic process	4/2433	16/18888	0.141202988	0.911081974	0.897555077	XDH/SAMHD1/NUDT15/NUDT16	4	BP
GO:0032048	cardiolipin metabolic process	4/2433	16/18888	0.141202988	0.911081974	0.897555077	PLA2G5/PGS1/SLC27A1/TAMM41	4	BP
GO:0043517	positive regulation of DNA damage response, signal transduction by p53 class mediator	4/2433	16/18888	0.141202988	0.911081974	0.897555077	PLA2R1/ATR/ATM/ING4	4	BP
GO:0046462	monoacylglycerol metabolic process	4/2433	16/18888	0.141202988	0.911081974	0.897555077	MOGAT2/DAGLA/ABHD12/ABHD12B	4	BP
GO:0051044	positive regulation of membrane protein ectodomain proteolysis	4/2433	16/18888	0.141202988	0.911081974	0.897555077	ADAM8/GPLD1/SNX33/ADRA2A	4	BP
GO:0090136	epithelial cell-cell adhesion	4/2433	16/18888	0.141202988	0.911081974	0.897555077	JUP/PLEKHA7/ITGB5/SERPINB8	4	BP
GO:0098969	neurotransmitter receptor transport to postsynaptic membrane	4/2433	16/18888	0.141202988	0.911081974	0.897555077	SNAP25/GRIP2/STX3/CPLX1	4	BP
GO:1900006	positive regulation of dendrite development	4/2433	16/18888	0.141202988	0.911081974	0.897555077	BMP5/VLDLR/ZDHHC15/DAB2IP	4	BP
GO:1903358	regulation of Golgi organization	4/2433	16/18888	0.141202988	0.911081974	0.897555077	RBSN/STX18/ARMH3/STX5	4	BP
GO:1904948	midbrain dopaminergic neuron differentiation	4/2433	16/18888	0.141202988	0.911081974	0.897555077	LMX1A/CSNK1D/NR4A2/WNT1	4	BP
GO:1905874	regulation of postsynaptic density organization	4/2433	16/18888	0.141202988	0.911081974	0.897555077	IL1RAP/ZMYND8/LILRB2/LRRTM1	4	BP
GO:2001256	regulation of store-operated calcium entry	4/2433	16/18888	0.141202988	0.911081974	0.897555077	JPH4/SPG11/CASQ1/STIM1	4	BP
GO:0007163	establishment or maintenance of cell polarity	35/2433	226/18888	0.141451417	0.911081974	0.897555077	PTK2/PKHD1/PARD3B/MTCL1/PRKCZ/PATJ/CDH5/DLG1/ABL2/LHX2/CCR7/RUFY3/MPP7/MCPH1/PAX6/ANKFN1/GPSM2/DOCK2/DLG4/ARHGAP35/NDE1/CDK5RAP2/NDEL1/SYNE4/DCTN1/GPSM1/DIAPH3/ARHGEF11/RHOBTB1/ACTB/DOCK7/PLK1/LLGL2/CAP1/RHOJ	35	BP
GO:0032535	regulation of cellular component size	55/2433	370/18888	0.142326825	0.911081974	0.897555077	PRKCE/FCHSD1/PLXNA4/KCNMA1/TRPV2/DLG1/TENM1/MYO3A/SLC26A5/CAPZA1/VAV3/SCTR/CCR7/SPART/BARHL2/BORCS5/RUFY3/SPTB/RDX/ADCY10/LATS1/ZFYVE27/SLC12A6/ALOX15/SPTBN4/ARHGAP35/POU4F2/CDHR5/IQGAP3/FER/LIMK1/FN1/LRRC8A/HCLS1/NKX6-1/USH1C/C15orf62/CXCL12/WASHC2C/LMOD1/SEMA5B/ARPC2/SEMA7A/RND2/COL6A1/DISC1/PLXNA3/SSH3/MAP2/FCHSD2/ADD1/WNK3/SEMA4B/EVL/PFN1	55	BP
GO:0006027	glycosaminoglycan catabolic process	6/2433	28/18888	0.142828068	0.911081974	0.897555077	SGSH/PGLYRP4/STAB2/CD44/PGLYRP3/HYAL3	6	BP
GO:0006760	folic acid-containing compound metabolic process	6/2433	28/18888	0.142828068	0.911081974	0.897555077	MTHFD1L/SLC19A1/MTHFD2L/ALDH1L2/FTCD/MTRR	6	BP
GO:0009264	deoxyribonucleotide catabolic process	6/2433	28/18888	0.142828068	0.911081974	0.897555077	XDH/NEIL1/SAMHD1/NUDT15/NUDT16/OGG1	6	BP
GO:0015740	C4-dicarboxylate transport	6/2433	28/18888	0.142828068	0.911081974	0.897555077	SLC13A2/GFAP/SLC1A6/LRRC8A/SLC25A13/SLC13A5	6	BP
GO:0016188	synaptic vesicle maturation	6/2433	28/18888	0.142828068	0.911081974	0.897555077	SYP/ZDHHC15/DLG4/ZDHHC20/ATP6V1G2/ATP6V1B1	6	BP
GO:0035308	negative regulation of protein dephosphorylation	6/2433	28/18888	0.142828068	0.911081974	0.897555077	TIPRL/PTPA/MGAT5/FKBP1A/MFHAS1/PPP4R4	6	BP
GO:0043369	CD4-positive or CD8-positive, alpha-beta T cell lineage commitment	6/2433	28/18888	0.142828068	0.911081974	0.897555077	IL6R/BRD4/STAT6/CYLD/BCL2/BRAF	6	BP
GO:0046386	deoxyribose phosphate catabolic process	6/2433	28/18888	0.142828068	0.911081974	0.897555077	XDH/NEIL1/SAMHD1/NUDT15/NUDT16/OGG1	6	BP
GO:0070199	establishment of protein localization to chromosome	6/2433	28/18888	0.142828068	0.911081974	0.897555077	MACROH2A2/TERT/NIPBL/CCT3/MACROH2A1/CTCFL	6	BP
GO:0090025	regulation of monocyte chemotaxis	6/2433	28/18888	0.142828068	0.911081974	0.897555077	CX3CR1/PLA2G7/HMGB1/CXCL12/SERPINE1/CXCL17	6	BP
GO:1903509	liposaccharide metabolic process	19/2433	114/18888	0.142913873	0.911081974	0.897555077	PIGG/SUMF1/GPLD1/ST3GAL5/MPPE1/ST8SIA4/ST6GALNAC6/PIGZ/UGCG/ST3GAL3/PIGN/DPM1/FA2H/LARGE1/C20orf173/PIGL/PGAP2/PIGO/DPM2	19	BP
GO:0046456	icosanoid biosynthetic process	11/2433	60/18888	0.14295134	0.911081974	0.897555077	SYK/PLA2G5/MGST2/CYP4A11/PLA2G3/CYP4A22/GGTA1/GGT5/GGT7/ALOX5AP/GGT6	11	BP
GO:0071168	protein localization to chromatin	11/2433	60/18888	0.14295134	0.911081974	0.897555077	MACROH2A2/ESR1/ZMYND8/H4C15/FAM47E/SETD2/MCM8/NIPBL/MACROH2A1/PLK1/CTCFL	11	BP
GO:0060119	inner ear receptor cell development	9/2433	47/18888	0.143593089	0.911081974	0.897555077	WHRN/CLRN1/MKS1/USH1G/TSKU/ADGRV1/USH1C/PDZD7/ANKRD24	9	BP
GO:0001832	blastocyst growth	5/2433	22/18888	0.144176926	0.911081974	0.897555077	RAD51B/TAF8/CHEK1/NDEL1/NCAPG2	5	BP
GO:0010881	regulation of cardiac muscle contraction by regulation of the release of sequestered calcium ion	5/2433	22/18888	0.144176926	0.911081974	0.897555077	GSTM2/CAMK2D/DMD/CALM3/PRKACA	5	BP
GO:0010923	negative regulation of phosphatase activity	5/2433	22/18888	0.144176926	0.911081974	0.897555077	TIPRL/PTPA/MGAT5/FKBP1A/PPP4R4	5	BP
GO:0019348	dolichol metabolic process	5/2433	22/18888	0.144176926	0.911081974	0.897555077	RFT1/ALG9/DPM1/ALG8/DPM2	5	BP
GO:0032148	activation of protein kinase B activity	5/2433	22/18888	0.144176926	0.911081974	0.897555077	NRG1/DYNAP/PDPK1/NTRK3/ADRA2A	5	BP
GO:0035024	negative regulation of Rho protein signal transduction	5/2433	22/18888	0.144176926	0.911081974	0.897555077	ABL2/MYOC/ARHGAP35/KCTD10/FLCN	5	BP
GO:0035739	CD4-positive, alpha-beta T cell proliferation	5/2433	22/18888	0.144176926	0.911081974	0.897555077	CBLB/RIPK2/LGALS9C/LGALS9B/LGALS9	5	BP
GO:0050908	detection of light stimulus involved in visual perception	5/2433	22/18888	0.144176926	0.911081974	0.897555077	CEP250/CACNA2D4/ATP8A2/SEMA5B/CACNB4	5	BP
GO:0050962	detection of light stimulus involved in sensory perception	5/2433	22/18888	0.144176926	0.911081974	0.897555077	CEP250/CACNA2D4/ATP8A2/SEMA5B/CACNB4	5	BP
GO:0060444	branching involved in mammary gland duct morphogenesis	5/2433	22/18888	0.144176926	0.911081974	0.897555077	PML/ESR1/MSX2/AR/EPHA2	5	BP
GO:0150105	protein localization to cell-cell junction	5/2433	22/18888	0.144176926	0.911081974	0.897555077	CDH5/MPP7/TJP2/TJP3/ACTB	5	BP
GO:1902473	regulation of protein localization to synapse	5/2433	22/18888	0.144176926	0.911081974	0.897555077	PRKCZ/DLG1/IQSEC2/NETO2/CLSTN3	5	BP
GO:1902644	tertiary alcohol metabolic process	5/2433	22/18888	0.144176926	0.911081974	0.897555077	BMP5/CBR4/DKK3/AKR1C2/AKR1B10	5	BP
GO:2000561	regulation of CD4-positive, alpha-beta T cell proliferation	5/2433	22/18888	0.144176926	0.911081974	0.897555077	CBLB/RIPK2/LGALS9C/LGALS9B/LGALS9	5	BP
GO:0031503	protein-containing complex localization	30/2433	191/18888	0.144337086	0.911127856	0.897600278	EIF6/SNAP25/TMEM232/LSG1/GRIP2/PRKCZ/PML/TNFAIP2/FUZ/DLG1/AP2A2/DNM3/ATR/NPTN/DLG4/AP3D1/IFT74/LCA5L/IQSEC2/STX3/ATM/NETO2/EXOC3/KIF17/CPLX1/CEP72/IFT140/IFT122/IFT81/IFT25	30	BP
GO:0048863	stem cell differentiation	38/2433	248/18888	0.145007452	0.913979616	0.900409698	MSI2/FBXL17/ARB2A/PHF19/SETD6/SP7/WNT10A/NRG1/PDX1/FGFR2/SLC4A11/PAX6/ESR1/SOX5/ERCC2/HESX1/PDGFRA/TACSTD2/SOX17/MSX2/SETD2/ESRRB/MBD3/FN1/BCL2/KRT14/OSR1/NRP2/SEMA5B/MAPK14/SEMA7A/CDK12/CHD4/TRIM6/NKX2-5/TBX2/HNF1B/SEMA4B	38	BP
GO:0051017	actin filament bundle assembly	26/2433	163/18888	0.145539769	0.913979616	0.900409698	PAK1/SORBS3/CD47/SPIRE1/RDX/ARHGAP6/ARHGEF10L/MYOC/TACSTD2/LIMK1/TPM1/PTGER4/ARHGEF10/USH1C/SERPINF2/ITGB5/BRAF/CALD1/ARAP1/DIAPH3/FAM171A1/ADD1/ASAP3/RHOC/EVL/PFN1	26	BP
GO:0007043	cell-cell junction assembly	25/2433	156/18888	0.145612817	0.913979616	0.900409698	JUP/PATJ/CDH5/MARVELD3/DLG1/GJB1/FRMPD2/MPP7/NPHP4/CDH18/APLNR/CDH8/TBCD/CDH24/FER/MYO1C/CDH22/PIP5K1C/EPHA2/PKP2/ECT2/PRKACA/ACTB/RHOC/FLCN	25	BP
GO:0098586	cellular response to virus	15/2433	87/18888	0.145772514	0.913979616	0.900409698	EIF5A/POU2F2/IFNL4/WDFY4/IRGM/LGALS9/ZC3H12A/MAPK14/MMP12/IRF3/TRIM6/OAS1/IFI6/VWCE/CHUK	15	BP
GO:0051146	striated muscle cell differentiation	47/2433	313/18888	0.146758822	0.913979616	0.900409698	LDB3/LRRC27/B4GALNT2/DOCK5/PPARA/JAM2/NRG1/MYEF2/ADRA1A/ADAM12/MESP1/YBX1/TMEM182/PDGFRA/DOCK2/MMP14/PRKAR1A/ZMPSTE24/DMPK/MYBPC1/WNT10B/SPG11/EHD2/TPM1/GPX1/PGM5/BCL2/DOCK1/ATP11A/CASQ1/FLNC/LMOD1/MAPK14/PI16/COL6A1/LARGE1/BCL9/OBSL1/PLD3/POPDC2/CSRP1/BIN3/WNT1/CTDP1/NKX2-5/BARX2/CHUK	47	BP
GO:0043367	CD4-positive, alpha-beta T cell differentiation	16/2433	94/18888	0.147824992	0.913979616	0.900409698	PRKCZ/ZBTB7B/JAK3/IL6R/RIPK2/RORC/BRD4/STAT6/RUNX1/KLHL25/HMGB1/PTGER4/LGALS9/BRAF/ZC3H12A/IL2RG	16	BP
GO:0016055	Wnt signaling pathway	68/2433	466/18888	0.14791605	0.913979616	0.900409698	EDA/CCDC88C/JUP/TRABD2B/VANGL2/TMEM9/DKK3/FUZ/LZTS2/RUVBL1/CSNK2A1/SPEF1/WNT10A/PPM1N/RSPO3/GPC5/FGFR2/RBMS3/NPHP4/MESP1/MKS1/CSNK1G1/LATS1/HESX1/AXIN1/MYOC/TNIK/UBAC2/CPZ/PAF1/MDFIC/SOX17/CSNK1D/NR4A2/SOX13/WNT10B/IGFBP4/DAB2IP/TSKU/SOX7/RNF213/DIXDC1/LIMD1/WNT5B/CYLD/APCDD1/RSPO4/DEPDC1B/TERT/DLX3/EGFR/BCL7B/LRP1/MAPK14/COL6A1/DISC1/CAPRIN2/IGFBP6/BCL9/CCAR2/ROR2/LDB1/RECK/WNT1/CSNK1G2/NKX2-5/H…	68	BP
GO:0045216	cell-cell junction organization	33/2433	213/18888	0.149058452	0.913979616	0.900409698	JUP/PKHD1/PATJ/CDH5/MARVELD3/DLG1/WHRN/GJB1/FRMPD2/MPP7/NPHP4/RDX/CDH18/APLNR/CDH8/TBCD/PLEKHA7/CDH24/CD177/TJP2/FER/MYO1C/CDH22/PIP5K1C/EPHA2/PKP2/TJP3/ECT2/PRKACA/ADD1/ACTB/RHOC/FLCN	33	BP
GO:0032755	positive regulation of interleukin-6 production	17/2433	101/18888	0.14944868	0.913979616	0.900409698	ADORA2B/IL1RAP/IL16/CYBA/SYK/IL6R/RIPK2/PTPN11/POU2F2/HMGB1/LGALS9/LILRB2/CLEC7A/IL1RL2/MBP/RAB7B/TICAM1	17	BP
GO:0032509	endosome transport via multivesicular body sorting pathway	8/2433	41/18888	0.149924827	0.913979616	0.900409698	VPS37C/VPS37A/LYST/CHMP1A/UBXN6/LEPROT/VPS37B/TMEM50B	8	BP
GO:0033260	nuclear DNA replication	8/2433	41/18888	0.149924827	0.913979616	0.900409698	DBF4B/POLA1/TK1/DNA2/ZMPSTE24/LIG1/RECQL5/MCM3	8	BP
GO:0106056	regulation of calcineurin-mediated signaling	8/2433	41/18888	0.149924827	0.913979616	0.900409698	CAMTA1/NFAT5/PTBP1/CLEC7A/CIB1/CHP2/MAPK7/C10orf71	8	BP
GO:0003279	cardiac septum development	18/2433	108/18888	0.15071287	0.913979616	0.900409698	BMP5/CHD7/SNX17/NOTCH2/FGFR2/NSD2/MKS1/APLNR/ADAMTS6/MSX2/NRP2/CNTRL/HAND1/SAV1/STRA6/NKX2-5/TBX2/CRELD1	18	BP
GO:0039531	regulation of cytoplasmic pattern recognition receptor signaling pathway	18/2433	108/18888	0.15071287	0.913979616	0.900409698	MEFV/ATAT1/TRIM3/LILRA4/NLRC3/SLC15A2/UFD1/USP50/CARD8/NPLOC4/RNF170/HMGB1/HCFC2/IRGM/TKFC/ANKRD17/UBQLN1/RAB7B	18	BP
GO:1903076	regulation of protein localization to plasma membrane	18/2433	108/18888	0.15071287	0.913979616	0.900409698	PRKCE/STAC2/ZDHHC8/DLG1/VAMP8/MMP14/AR/PDPK1/STX3/LDLRAP1/EPHA2/EGFR/ZDHHC2/LRP1/ACTB/CIB1/WNK3/ATP2C1	18	BP
GO:0030330	DNA damage response, signal transduction by p53 class mediator	13/2433	74/18888	0.150989453	0.913979616	0.900409698	PLA2R1/MUC1/PML/KMT5A/ACER2/ATR/ZMPSTE24/ATM/ING4/CRADD/CDKN1A/CD44/CHEK2	13	BP
GO:1902017	regulation of cilium assembly	13/2433	74/18888	0.150989453	0.913979616	0.900409698	MPHOSPH9/FUZ/HAP1/RAB11FIP3/CDKL1/EVI5L/ARHGAP35/RP1/ODF2/CYLD/TCHP/IFT140/SEPTIN7	13	BP
GO:2000045	regulation of G1/S transition of mitotic cell cycle	29/2433	185/18888	0.151614533	0.913979616	0.900409698	CTDSP1/MUC1/PML/DLG1/RBL1/ACTL6B/KIF14/BCL7C/RDX/UBE2E2/GFI1B/WAC/BCL2/PBRM1/ATM/ANKRD17/TERT/EGFR/BCL7B/CRADD/CCNH/PRMT2/CACNB4/CDKN1A/FHL1/MIR30C2/ACTB/CHEK2/ARID1A	29	BP
GO:0046634	regulation of alpha-beta T cell activation	19/2433	115/18888	0.151673379	0.913979616	0.900409698	PRKCZ/ZBTB7B/JAK3/ZAP70/CBLB/SYK/RIPK2/BRD4/AP3D1/RUNX1/KLHL25/HMGB1/LGALS9C/LGALS9B/LGALS9/ZC3H12A/IL2RG/ADORA2A/HLA-E	19	BP
GO:1904035	regulation of epithelial cell apoptotic process	19/2433	115/18888	0.151673379	0.913979616	0.900409698	PKHD1/PLA2R1/CDH5/PPARA/CARM1/PDX1/ESR1/UMODL1/ITGB3BP/NPC1/FGA/PDPK1/BCL2/BRAF/TERT/SERPINE1/SAV1/NKX2-5/MAPK7	19	BP
GO:0006820	monoatomic anion transport	27/2433	171/18888	0.152535194	0.913979616	0.900409698	ABCC6/SLC4A1/SLC26A5/SLC19A1/NMUR1/SLC4A11/SLC1A7/SLC12A6/TCAF2/ABCC3/ANO10/SLC17A4/ABCC11/AHCYL1/SLC26A8/LRRC8A/MFSD8/TTYH1/SLC26A9/ABCC5/CLIC5/SLC5A6/SLC17A1/OSTM1/SLC39A14/PRKG2/CLCN2	27	BP
GO:0051168	nuclear export	27/2433	171/18888	0.152535194	0.913979616	0.900409698	NUP85/EIF6/NXF1/XPO6/RANBP17/LSG1/LZTS2/THOC2/WASHC4/NEMF/XPOT/BARD1/CTDSPL2/PTPN11/IWS1/SETD2/AHCYL1/NUP155/RANBP2/RANGAP1/SMG5/XPO5/DDX19A/NUP214/ALYREF/PRKACA/SMG6	27	BP
GO:0030832	regulation of actin filament length	25/2433	157/18888	0.153122731	0.913979616	0.900409698	PRKCE/FCHSD1/DLG1/TENM1/MYO3A/CAPZA1/CCR7/SPTB/RDX/LATS1/ALOX15/SPTBN4/ARHGAP35/FER/HCLS1/C15orf62/CXCL12/WASHC2C/LMOD1/ARPC2/SSH3/FCHSD2/ADD1/EVL/PFN1	25	BP
GO:0006639	acylglycerol metabolic process	22/2433	136/18888	0.153148519	0.913979616	0.900409698	CETP/MOGAT2/LIPG/DGKB/PLA2G15/GPLD1/DDHD2/SREBF1/GPAT2/PLB1/PTPN11/PGS1/SLC27A1/GPX1/DAGLA/DGKE/ABHD12/AGMO/DGKD/PLCE1/ABHD12B/LPIN3	22	BP
GO:0030833	regulation of actin filament polymerization	22/2433	136/18888	0.153148519	0.913979616	0.900409698	PRKCE/FCHSD1/DLG1/TENM1/CAPZA1/CCR7/SPTB/RDX/LATS1/ALOX15/SPTBN4/FER/HCLS1/C15orf62/WASHC2C/LMOD1/ARPC2/SSH3/FCHSD2/ADD1/EVL/PFN1	22	BP
GO:0035107	appendage morphogenesis	24/2433	150/18888	0.153261235	0.913979616	0.900409698	CHD7/TMEM231/BCL2L11/NOTCH2/FGFR2/MKS1/IQCE/MSX2/TULP3/COL3A1/FLVCR1/ZNF141/OSR1/HOXD13/B9D1/COL6A1/LARGE1/HOXD12/NIPBL/HOXD10/IFT140/IFT122/RECK/TBX2	24	BP
GO:0035108	limb morphogenesis	24/2433	150/18888	0.153261235	0.913979616	0.900409698	CHD7/TMEM231/BCL2L11/NOTCH2/FGFR2/MKS1/IQCE/MSX2/TULP3/COL3A1/FLVCR1/ZNF141/OSR1/HOXD13/B9D1/COL6A1/LARGE1/HOXD12/NIPBL/HOXD10/IFT140/IFT122/RECK/TBX2	24	BP
GO:0010975	regulation of neuron projection development	67/2433	460/18888	0.15366253	0.913979616	0.900409698	SNAP25/PAQR3/BMP5/PLXNA4/PAK1/GFAP/SETX/TRPV2/ABL2/ARSB/NTNG2/VLDLR/ULK4/CARM1/SPART/THOC2/MAP6/RUFY3/PAX6/ADCY10/DNM3/ZDHHC15/ZFYVE27/NPTN/TNIK/PPFIA2/ARHGAP35/POU4F2/DTNBP1/KNDC1/NIN/PRAG1/LIMK1/DAB2IP/MBOAT1/TSKU/FN1/STMN2/PLXNC1/ATP8A2/NDEL1/PLXNB1/RAPGEF1/PLA2G3/TRAK1/BRAF/CXCL12/FAT3/YTHDF1/TBX6/SEMA5B/CAMK2B/SEMA7A/RND2/DISC1/PLXNA3/CAPRIN2/PMP22/OBSL1/ROR2/MAP2/MCF2/APBB1/NTRK3/CIB1/SEMA4…	67	BP
GO:0006970	response to osmotic stress	14/2433	81/18888	0.153803537	0.913979616	0.900409698	KCNMA1/MARVELD3/SLC4A11/SERPINB6/SLC12A6/NFAT5/ICOSLG/LRRC8A/PDPK1/TSC22D3/FBP1/XRCC6/WNK3/EFHD1	14	BP
GO:0010810	regulation of cell-substrate adhesion	34/2433	221/18888	0.154657887	0.913979616	0.900409698	JUP/PRKCE/PTK2/PKHD1/PRKCZ/DOCK5/RELL2/CCR7/AJAP1/ACER2/ARHGAP6/ALOX15/MYOC/TBCD/TACSTD2/MMP14/FN1/PIK3CB/FGA/BCL2/BRAF/DOCK1/WASHC2C/ECM2/PLET1/PKP2/ARPC2/DISC1/SERPINE1/LDB1/MMP12/PEAK1/CIB1/WNT1	34	BP
GO:0099003	vesicle-mediated transport in synapse	34/2433	221/18888	0.154657887	0.913979616	0.900409698	CADPS/SNAP25/FCHO2/GRIP2/STX1A/SYP/DOC2B/GRIK5/AP3B2/PLD1/BSN/ITSN1/ARHGDIA/SYNDIG1/ABCA13/AP2A2/DNM3/PPFIA2/AP3D1/ITSN2/SNAP47/DTNBP1/PRRT2/SYT7/STX3/PRKCG/BRAF/PIP5K1C/CPLX1/ATP6V1G2/ATP6V1B1/CACNB4/NAPA/ACTB	34	BP
GO:0043470	regulation of carbohydrate catabolic process	11/2433	61/18888	0.155321549	0.913979616	0.900409698	EIF6/MLXIPL/SLC4A1/PPARA/ADCY10/CBFA2T3/FBP1/PRKACA/PFKFB1/JMJD8/FLCN	11	BP
GO:0050879	multicellular organismal movement	11/2433	61/18888	0.155321549	0.913979616	0.900409698	CHRND/STAC2/GSTM2/SLC8A3/DMD/DMPK/ATP8A2/CASQ1/MYH14/COL6A1/CHUK	11	BP
GO:0033627	cell adhesion mediated by integrin	15/2433	88/18888	0.156017623	0.913979616	0.900409698	PTK2/MUC1/LPXN/ITGB7/MMRN1/ACER2/SYK/PTPN11/IFT74/FYB2/ITGB5/EPHA2/SERPINE1/CIB1/ITGA10	15	BP
GO:0048872	homeostasis of number of cells	48/2433	322/18888	0.15606955	0.913979616	0.900409698	ACIN1/IKZF1/PACS1/SLC4A1/BCL2L11/ILDR2/SLC7A11/LMO1/CCR7/ZNF16/JAK3/MUC2/CDK5RAP3/ST6GALNAC1/ERCC2/CX3CR1/ADGRG1/PTPN11/ANKRD54/THRA/EMCN/SLC39A3/MPIG6B/SEPTIN4/BRD1/HMGB1/FLVCR1/PIK3CB/NCSTN/HCLS1/TSC22D3/CYLD/LGALS9/BCL2/DOCK10/NCAPG2/PLA2G2A/MAPK14/COL6A1/DIAPH3/FOXN1/LDB1/ZNF251/MFHAS1/AIM2/SPRR2A/FANCC/GCNT4	48	BP
GO:0021772	olfactory bulb development	7/2433	35/18888	0.156076815	0.913979616	0.900409698	CHD7/LHX2/KIF14/PAX6/AGTPBP1/EFNA2/DLX2	7	BP
GO:0030073	insulin secretion	31/2433	200/18888	0.157186231	0.913979616	0.900409698	PRKCE/SNAP25/PFKM/IL1RN/STX1A/DOC2B/RBM4/GPR27/ILDR2/GPLD1/SREBF1/PDX1/PTPRN2/SNX19/TM7SF3/GNAZ/PTPN11/BAIAP3/PRKAR1A/EIPR1/LRRC8A/SYT7/NKX6-1/CPLX1/BMP8A/MIDN/PRKACA/HNF1B/SIRT3/RPH3AL/ADRA2A	31	BP
GO:0030705	cytoskeleton-dependent intracellular transport	31/2433	200/18888	0.157186231	0.913979616	0.900409698	CCDC88C/PRKCZ/FUZ/AP3B2/MAP6/HAP1/BORCS5/FYCO1/AP3M1/BICD1/PPFIA2/AP3D1/DTNBP1/NDE1/IFT74/LCA5L/SPG11/MYO19/NDEL1/RASGRP1/TRAK1/AGTPBP1/KIF17/UXT/IFT140/IFT122/MAP2/IFT81/KIF3A/IFT25/COPG2	31	BP
GO:0071248	cellular response to metal ion	31/2433	200/18888	0.157186231	0.913979616	0.900409698	SLC13A2/SLC11A1/SYT15/GPLD1/ADCY1/CAMK2D/HESX1/DLG4/ALOX15/CPNE7/CPNE5/ITPKC/CPNE4/NCSTN/SYT7/ADGRV1/CPNE2/ACER1/BRAF/EGFR/SLC13A5/OGG1/FBP1/ECT2/ADD1/CHP2/CARF/TFR2/ALOX5AP/RASAL1/CHUK	31	BP
GO:0007520	myoblast fusion	9/2433	48/18888	0.157766809	0.913979616	0.900409698	DOCK5/JAM2/ADAM12/TMEM182/DOCK2/EHD2/DOCK1/MAPK14/WNT1	9	BP
GO:0021575	hindbrain morphogenesis	9/2433	48/18888	0.157766809	0.913979616	0.900409698	WHRN/KIF14/PTPN11/KNDC1/AGTPBP1/LDB1/WNT1/LOC102724560/CBS	9	BP
GO:0046578	regulation of Ras protein signal transduction	9/2433	48/18888	0.157766809	0.913979616	0.900409698	NOTCH2/STAMBP/LZTR1/DAB2IP/RASGRP1/FBP1/SYDE2/RASAL1/FLCN	9	BP
GO:0071985	multivesicular body sorting pathway	9/2433	48/18888	0.157766809	0.913979616	0.900409698	VPS37C/VPS37A/LYST/CHMP1A/UBXN6/LEPROT/VPS37B/UVRAG/TMEM50B	9	BP
GO:0097720	calcineurin-mediated signaling	9/2433	48/18888	0.157766809	0.913979616	0.900409698	CAMTA1/NFAT5/PTBP1/NR5A1/CLEC7A/CIB1/CHP2/MAPK7/C10orf71	9	BP
GO:0048736	appendage development	29/2433	186/18888	0.158660539	0.913979616	0.900409698	CHD7/TMEM231/BCL2L11/SLC7A11/NOTCH2/FGFR2/MKS1/IQCE/MSX2/SLC39A3/TULP3/COL3A1/FLVCR1/ZNF141/RSPO4/OSR1/HOXD13/B9D1/COL6A1/LARGE1/HOXD12/FOXN1/NIPBL/HOXD10/IFT140/IFT122/RECK/TBX2/CPLANE2	29	BP
GO:0060173	limb development	29/2433	186/18888	0.158660539	0.913979616	0.900409698	CHD7/TMEM231/BCL2L11/SLC7A11/NOTCH2/FGFR2/MKS1/IQCE/MSX2/SLC39A3/TULP3/COL3A1/FLVCR1/ZNF141/RSPO4/OSR1/HOXD13/B9D1/COL6A1/LARGE1/HOXD12/FOXN1/NIPBL/HOXD10/IFT140/IFT122/RECK/TBX2/CPLANE2	29	BP
GO:0009134	nucleoside diphosphate catabolic process	17/2433	102/18888	0.159056045	0.913979616	0.900409698	EIF6/MLXIPL/PFKM/ENTPD1/SLC4A1/ENTPD5/PPARA/TPI1/ENTPD3/CBFA2T3/ENO2/COL6A1/FBP1/PRKACA/PFKFB1/JMJD8/FLCN	17	BP
GO:0006919	activation of cysteine-type endopeptidase activity involved in apoptotic process	12/2433	68/18888	0.159308818	0.913979616	0.900409698	XDH/COL4A3/CASP9/ACER2/NLRP12/BCL2L13/CARD8/MTCH1/CASP10/CRADD/PDCD2/APAF1	12	BP
GO:0016925	protein sumoylation	12/2433	68/18888	0.159308818	0.913979616	0.900409698	ZNF451/STX1A/PML/SLF1/SENP5/NSMCE2/SLF2/RANBP2/RANGAP1/TOLLIP/RNF212/ZMIZ2	12	BP
GO:0035019	somatic stem cell population maintenance	12/2433	68/18888	0.159308818	0.913979616	0.900409698	MED15/RIF1/MED27/BRAF/SIX2/BCL9/NIPBL/LDB1/TAF5L/LDB2/VPS72/HNF1B	12	BP
GO:0045576	mast cell activation	12/2433	68/18888	0.159308818	0.913979616	0.900409698	ADORA2B/SYK/VAMP8/CD226/FER/PDPK1/RASGRP1/LGALS9/PLA2G3/RAB44/ADGRE2/CRLF2	12	BP
GO:0010970	transport along microtubule	27/2433	172/18888	0.159904879	0.913979616	0.900409698	PRKCZ/FUZ/AP3B2/HAP1/BORCS5/FYCO1/AP3M1/BICD1/AP3D1/DTNBP1/NDE1/IFT74/LCA5L/SPG11/NDEL1/RASGRP1/TRAK1/AGTPBP1/KIF17/UXT/IFT140/IFT122/MAP2/IFT81/KIF3A/IFT25/COPG2	27	BP
GO:0001821	histamine secretion	3/2433	11/18888	0.159911543	0.913979616	0.900409698	VAMP8/PLA2G3/RAB44	3	BP
GO:0001973	G protein-coupled adenosine receptor signaling pathway	3/2433	11/18888	0.159911543	0.913979616	0.900409698	ADORA2B/ADORA3/ADORA2A	3	BP
GO:0002423	natural killer cell mediated immune response to tumor cell	3/2433	11/18888	0.159911543	0.913979616	0.900409698	CD226/NKG7/PVR	3	BP
GO:0007168	receptor guanylyl cyclase signaling pathway	3/2433	11/18888	0.159911543	0.913979616	0.900409698	NPPA/GUCY2D/NPR1	3	BP
GO:0009120	deoxyribonucleoside metabolic process	3/2433	11/18888	0.159911543	0.913979616	0.900409698	XDH/TK1/DTYMK	3	BP
GO:0010887	negative regulation of cholesterol storage	3/2433	11/18888	0.159911543	0.913979616	0.900409698	ABCG1/PPARA/TTC39B	3	BP
GO:0010986	positive regulation of lipoprotein particle clearance	3/2433	11/18888	0.159911543	0.913979616	0.900409698	LIPG/GPLD1/LDLRAP1	3	BP
GO:0015747	urate transport	3/2433	11/18888	0.159911543	0.913979616	0.900409698	SLC2A9/SLC17A4/SLC17A1	3	BP
GO:0015808	L-alanine transport	3/2433	11/18888	0.159911543	0.913979616	0.900409698	SLC36A1/SLC36A3/SLC7A8	3	BP
GO:0016185	synaptic vesicle budding from presynaptic endocytic zone membrane	3/2433	11/18888	0.159911543	0.913979616	0.900409698	AP3B2/DNM3/AP3D1	3	BP
GO:0021604	cranial nerve structural organization	3/2433	11/18888	0.159911543	0.913979616	0.900409698	PLXNA4/NRP2/PLXNA3	3	BP
GO:0021903	rostrocaudal neural tube patterning	3/2433	11/18888	0.159911543	0.913979616	0.900409698	PAX6/SOX17/WNT1	3	BP
GO:0030167	proteoglycan catabolic process	3/2433	11/18888	0.159911543	0.913979616	0.900409698	ADAMTS12/HGSNAT/SGSH	3	BP
GO:0032342	aldosterone biosynthetic process	3/2433	11/18888	0.159911543	0.913979616	0.900409698	BMP5/DKK3/CLCN2	3	BP
GO:0033089	positive regulation of T cell differentiation in thymus	3/2433	11/18888	0.159911543	0.913979616	0.900409698	ADAM8/RASGRP1/IL2RG	3	BP
GO:0033327	Leydig cell differentiation	3/2433	11/18888	0.159911543	0.913979616	0.900409698	PDGFRA/AR/NR5A1	3	BP
GO:0034085	establishment of sister chromatid cohesion	3/2433	11/18888	0.159911543	0.913979616	0.900409698	DDX11/STAG3/NIPBL	3	BP
GO:0035588	G protein-coupled purinergic receptor signaling pathway	3/2433	11/18888	0.159911543	0.913979616	0.900409698	ADORA2B/ADORA3/ADORA2A	3	BP
GO:0035666	TRIF-dependent toll-like receptor signaling pathway	3/2433	11/18888	0.159911543	0.913979616	0.900409698	TRAF3/IRF3/TICAM1	3	BP
GO:0035723	interleukin-15-mediated signaling pathway	3/2433	11/18888	0.159911543	0.913979616	0.900409698	JAK3/IL2RG/STAT5A	3	BP
GO:0035878	nail development	3/2433	11/18888	0.159911543	0.913979616	0.900409698	MSX2/RSPO4/FOXN1	3	BP
GO:0039530	MDA-5 signaling pathway	3/2433	11/18888	0.159911543	0.913979616	0.900409698	TKFC/ANKRD17/IRF3	3	BP
GO:0042939	tripeptide transport	3/2433	11/18888	0.159911543	0.913979616	0.900409698	SLC7A11/SLC15A2/ABCC5	3	BP
GO:0043278	response to morphine	3/2433	11/18888	0.159911543	0.913979616	0.900409698	PRKCE/OPRM1/PRKCG	3	BP
GO:0044848	biological phase	3/2433	11/18888	0.159911543	0.913979616	0.900409698	MSX2/WNT10B/SPINK5	3	BP
GO:0046710	GDP metabolic process	3/2433	11/18888	0.159911543	0.913979616	0.900409698	DLG1/MAGI3/TJP2	3	BP
GO:0046834	lipid phosphorylation	3/2433	11/18888	0.159911543	0.913979616	0.900409698	DGKB/DGKE/DGKD	3	BP
GO:0046940	nucleoside monophosphate phosphorylation	3/2433	11/18888	0.159911543	0.913979616	0.900409698	AK9/DTYMK/AK8	3	BP
GO:0051081	nuclear membrane disassembly	3/2433	11/18888	0.159911543	0.913979616	0.900409698	ATR/DCTN1/PLK1	3	BP
GO:0060623	regulation of chromosome condensation	3/2433	11/18888	0.159911543	0.913979616	0.900409698	NCAPH2/MCPH1/NCAPG2	3	BP
GO:0060736	prostate gland growth	3/2433	11/18888	0.159911543	0.913979616	0.900409698	FGFR2/ESR1/AR	3	BP
GO:0070669	response to interleukin-2	3/2433	11/18888	0.159911543	0.913979616	0.900409698	JAK3/IL2RG/STAT5A	3	BP
GO:0071350	cellular response to interleukin-15	3/2433	11/18888	0.159911543	0.913979616	0.900409698	JAK3/IL2RG/STAT5A	3	BP
GO:0071476	cellular hypotonic response	3/2433	11/18888	0.159911543	0.913979616	0.900409698	SLC4A11/SLC12A6/FBP1	3	BP
GO:0071481	cellular response to X-ray	3/2433	11/18888	0.159911543	0.913979616	0.900409698	ATM/NIPBL/XRCC6	3	BP
GO:0098696	regulation of neurotransmitter receptor localization to postsynaptic specialization membrane	3/2433	11/18888	0.159911543	0.913979616	0.900409698	PRKCZ/IQSEC2/NETO2	3	BP
GO:0098885	modification of postsynaptic actin cytoskeleton	3/2433	11/18888	0.159911543	0.913979616	0.900409698	SPTB/CTTNBP2/PFN1	3	BP
GO:0099624	atrial cardiac muscle cell membrane repolarization	3/2433	11/18888	0.159911543	0.913979616	0.900409698	CACNA1D/NPPA/KCNE5	3	BP
GO:1901844	regulation of cell communication by electrical coupling involved in cardiac conduction	3/2433	11/18888	0.159911543	0.913979616	0.900409698	PDE4D/CAMK2D/CALM3	3	BP
GO:1901998	toxin transport	3/2433	11/18888	0.159911543	0.913979616	0.900409698	ABCG1/SLC7A8/RAB40B	3	BP
GO:1902510	regulation of apoptotic DNA fragmentation	3/2433	11/18888	0.159911543	0.913979616	0.900409698	DFFB/APAF1/NMNAT1	3	BP
GO:1904238	pericyte cell differentiation	3/2433	11/18888	0.159911543	0.913979616	0.900409698	CD34/OSR1/EPHA2	3	BP
GO:1990166	protein localization to site of double-strand break	3/2433	11/18888	0.159911543	0.913979616	0.900409698	SLF1/SLF2/IFFO1	3	BP
GO:1990918	double-strand break repair involved in meiotic recombination	3/2433	11/18888	0.159911543	0.913979616	0.900409698	HSF2BP/TERB2/BRIP1	3	BP
GO:2000343	positive regulation of chemokine (C-X-C motif) ligand 2 production	3/2433	11/18888	0.159911543	0.913979616	0.900409698	HMGB1/MCOLN2/MBP	3	BP
GO:2001223	negative regulation of neuron migration	3/2433	11/18888	0.159911543	0.913979616	0.900409698	SRGAP2/ADGRG1/COL3A1	3	BP
GO:0000819	sister chromatid segregation	35/2433	229/18888	0.160127115	0.913979616	0.900409698	CDC27/NCAPH2/KMT5A/UHRF1/CHFR/CHMP1A/BUB3/CENPI/ACTL6B/KIF14/BCL7C/RMDN1/ANAPC4/LATS1/NSMCE2/ANAPC7/NUDC/USP44/CDK5RAP2/CEP192/ARHGEF10/PBRM1/NCAPG2/ATM/CDC16/BCL7B/NIPBL/KIF18B/CDC20/UBE2C/ABRAXAS1/ACTB/CHEK2/ARID1A/PLK1	35	BP
GO:0051090	regulation of DNA-binding transcription factor activity	56/2433	381/18888	0.160339008	0.913979616	0.900409698	EDA/JUP/PKHD1/SETD6/PRKCZ/RPS6KA4/IL18RAP/IL1RAP/ADCY1/PPARGC1B/NLRC3/NLRP12/ADORA3/MAP2K5/SYK/CDK5RAP3/ESR1/RIPK2/POU4F2/CARD8/HES6/WWP2/AR/FER/DAB2IP/LPAR5/TRIM37/NLRC5/NKX6-1/PIM1/ERC1/CYLD/LGALS9/CLEC7A/NWD1/TBX6/ZC3H12A/IKBKG/TRIM5/TRAF3/PRMT2/CACTIN/HAND1/RIPK4/BRMS1/TRIM6/RAB7B/CIB1/WNT1/AIM2/ESR2/ANKRD42/TRIM14/CHUK/RBCK1/TICAM1	56	BP
GO:0006865	amino acid transport	25/2433	158/18888	0.16084815	0.913979616	0.900409698	GFAP/SLC1A6/SLC11A1/SLC7A11/SLC6A9/SLC36A1/SLC36A3/SLC6A13/SLC38A9/SLC22A15/SLC1A7/SLC6A2/DTNBP1/SLC6A16/LRRC8A/SLC7A8/SLC25A13/SLC38A7/SLC6A12/SLC6A6/CACNB4/SLC43A2/SLC7A4/ADORA2A/LLGL2	25	BP
GO:0051283	negative regulation of sequestering of calcium ion	21/2433	130/18888	0.161414305	0.913979616	0.900409698	PRKCE/PDE4D/GSTM2/ANXA6/CHD7/CCL3/CCR7/HAP1/CYBA/CAMK2D/APLNR/DMD/JPH4/CALM3/PDPK1/FKBP1A/CASQ1/PLCH2/PLCE1/PLCB2/PRKACA	21	BP
GO:0006638	neutral lipid metabolic process	22/2433	137/18888	0.161480475	0.913979616	0.900409698	CETP/MOGAT2/LIPG/DGKB/PLA2G15/GPLD1/DDHD2/SREBF1/GPAT2/PLB1/PTPN11/PGS1/SLC27A1/GPX1/DAGLA/DGKE/ABHD12/AGMO/DGKD/PLCE1/ABHD12B/LPIN3	22	BP
GO:0003309	type B pancreatic cell differentiation	6/2433	29/18888	0.161653974	0.913979616	0.900409698	BMP5/PDX1/PAX6/PDPK1/NKX6-1/RHEB	6	BP
GO:0007263	nitric oxide mediated signal transduction	6/2433	29/18888	0.161653974	0.913979616	0.900409698	PDE5A/PDX1/GUCY1A1/EGFR/LOC102724560/CBS	6	BP
GO:0045954	positive regulation of natural killer cell mediated cytotoxicity	6/2433	29/18888	0.161653974	0.913979616	0.900409698	IL18RAP/CD226/RASGRP1/PVR/NCR3/HLA-E	6	BP
GO:0050951	sensory perception of temperature stimulus	6/2433	29/18888	0.161653974	0.913979616	0.900409698	CALCA/CXCL12/TRPM8/RHO/DISC1/ADRA2A	6	BP
GO:0051291	protein heterooligomerization	6/2433	29/18888	0.161653974	0.913979616	0.900409698	CBR4/GRIN1/CPSF7/TMEM120A/KRT10/COL1A2	6	BP
GO:0051298	centrosome duplication	13/2433	75/18888	0.16240922	0.913979616	0.900409698	KIAA0753/PKHD1/CCDC57/CEP63/CHMP1A/RTTN/NDE1/CDK5RAP2/CEP192/TRIM37/ARHGEF10/C10orf90/CEP72	13	BP
GO:0051223	regulation of protein transport	64/2433	440/18888	0.162692604	0.913979616	0.900409698	RHBDF2/JUP/PRKCE/SNAP25/OPRM1/ADAM8/PFKM/PRKCZ/GOLPH3L/STX1A/DOC2B/TENM1/ABCG1/GPR27/SLC7A11/GPLD1/SREBF1/PDX1/RUFY3/RAB11FIP3/BARD1/EDEM1/CTDSPL2/TM7SF3/UBAC2/GNAZ/PTPN11/BAIAP3/PRKAR1A/ADTRP/MDFIC/WWP2/EIPR1/FGA/LRRC8A/NDEL1/ERGIC3/SYT7/HCLS1/NKX6-1/ACHE/ZC3H12A/CPLX1/EGFR/ZDHHC2/RANGAP1/DERL3/MAPK14/BMP8A/ICE1/MIDN/PDCD5/ECT2/PRKACA/APBB1/CHP2/ADORA2A/SNX12/LLGL2/SIRT3/ATP2C1/RPH3AL/SERGEF/ADR…	64	BP
GO:0002279	mast cell activation involved in immune response	10/2433	55/18888	0.16369845	0.913979616	0.900409698	ADORA2B/SYK/VAMP8/FER/PDPK1/RASGRP1/LGALS9/PLA2G3/RAB44/ADGRE2	10	BP
GO:0002448	mast cell mediated immunity	10/2433	55/18888	0.16369845	0.913979616	0.900409698	ADORA2B/NDST2/SYK/VAMP8/PDPK1/RASGRP1/LGALS9/PLA2G3/RAB44/ADGRE2	10	BP
GO:0032210	regulation of telomere maintenance via telomerase	10/2433	55/18888	0.16369845	0.913979616	0.900409698	CTC1/HMBOX1/XRN1/PARN/ATR/ATM/SMG5/FBXO4/CCT3/SMG6	10	BP
GO:0046460	neutral lipid biosynthetic process	10/2433	55/18888	0.16369845	0.913979616	0.900409698	MOGAT2/PLA2G15/GPLD1/SREBF1/GPAT2/SLC27A1/DAGLA/AGMO/PLCE1/LPIN3	10	BP
GO:0046463	acylglycerol biosynthetic process	10/2433	55/18888	0.16369845	0.913979616	0.900409698	MOGAT2/PLA2G15/GPLD1/SREBF1/GPAT2/SLC27A1/DAGLA/AGMO/PLCE1/LPIN3	10	BP
GO:0007405	neuroblast proliferation	14/2433	82/18888	0.164805284	0.913979616	0.900409698	AKNA/SIX3/OTP/FGFR2/PAX6/SOX5/CX3CR1/VAX1/ACAN/BCAN/NDE1/DAGLA/DISC1/DOCK7	14	BP
GO:0046928	regulation of neurotransmitter secretion	14/2433	82/18888	0.164805284	0.913979616	0.900409698	MCTP1/STX1A/SYP/KCNMB4/PPFIA2/BAIAP3/DTNBP1/DYSF/PRKCG/BRAF/CPLX1/ASIC1/CACNB4/ADORA2A	14	BP
GO:0030258	lipid modification	30/2433	194/18888	0.165019397	0.913979616	0.900409698	INPP4B/B4GALNT2/DGKB/ALOXE3/ACOXL/PPARA/MTMR10/INPP5B/PLPP1/MTMR11/ALOX15/AUH/PLA2G7/KLHL25/FIG4/MBOAT1/ALDH1L2/RNF213/CYP4A22/DGKE/CYP3A5/FA2H/DGKD/ECHDC2/MAPK14/SAMD1/ADIPOR2/FMO1/IVD/CYGB	30	BP
GO:1903037	regulation of leukocyte cell-cell adhesion	56/2433	382/18888	0.165369381	0.913979616	0.900409698	ADAM8/PRKCZ/ZBTB7B/DLG1/ABL2/CD47/PDE5A/PPARA/ILDR2/CCR7/ACTL6B/JAK3/ZAP70/CBLB/ZDHHC21/LRRC32/SYK/RIPK2/BRD4/AP3D1/SIRPB1/RUNX1/HHLA2/PTPN11/PLA2G5/PRKAR1A/ADTRP/NFAT5/SOX13/KLHL25/ICOSLG/WNT10B/HMGB1/PDPK1/RASGRP1/CYLD/LGALS9C/LGALS9B/LGALS9/LILRB2/TIGIT/PBRM1/CXCL12/PLA2G2A/ZC3H12A/IL2RG/CEBPB/CD70/IL1RL2/CD44/ACTB/ADORA2A/ARID1A/SART1/TSPAN32/HLA-E	56	BP
GO:0001709	cell fate determination	8/2433	42/18888	0.165602437	0.913979616	0.900409698	BARHL2/NOTCH2/PAX6/MESP1/SOX17/PTCH2/WNT1/TBX2	8	BP
GO:0009409	response to cold	8/2433	42/18888	0.165602437	0.913979616	0.900409698	GMPR/CDH8/METRNL/THRA/TRPM8/UCP3/ACOT11/PRKACA	8	BP
GO:0032735	positive regulation of interleukin-12 production	8/2433	42/18888	0.165602437	0.913979616	0.900409698	IL16/CCR7/SYK/RIPK2/HMGB1/LGALS9/CLEC7A/MAPK14	8	BP
GO:0072337	modified amino acid transport	8/2433	42/18888	0.165602437	0.913979616	0.900409698	SLC19A1/SLC7A11/SLC6A13/SLC22A15/SLC25A13/ABCC5/SLC6A12/SLC5A6	8	BP
GO:0072528	pyrimidine-containing compound biosynthetic process	8/2433	42/18888	0.165602437	0.913979616	0.900409698	TPK1/NME6/CTPS2/TK1/DTYMK/NME9/THTPA/UPRT	8	BP
GO:0031338	regulation of vesicle fusion	5/2433	23/18888	0.165854134	0.913979616	0.900409698	DOC2B/GRIK5/PRRT2/CPLX1/CPLANE2	5	BP
GO:0046580	negative regulation of Ras protein signal transduction	5/2433	23/18888	0.165854134	0.913979616	0.900409698	STAMBP/LZTR1/DAB2IP/FBP1/RASAL1	5	BP
GO:0048015	phosphatidylinositol-mediated signaling	5/2433	23/18888	0.165854134	0.913979616	0.900409698	PIK3CB/PLCH2/PLCE1/PLCB2/PI4KA	5	BP
GO:0051457	maintenance of protein location in nucleus	5/2433	23/18888	0.165854134	0.913979616	0.900409698	TAF8/PML/BARD1/NR5A1/RANGAP1	5	BP
GO:0001956	positive regulation of neurotransmitter secretion	4/2433	17/18888	0.166875285	0.913979616	0.900409698	STX1A/BAIAP3/DTNBP1/ADORA2A	4	BP
GO:0002730	regulation of dendritic cell cytokine production	4/2433	17/18888	0.166875285	0.913979616	0.900409698	JAK3/BST2/CLEC7A/TICAM1	4	BP
GO:0006857	oligopeptide transport	4/2433	17/18888	0.166875285	0.913979616	0.900409698	ABCB9/SLC7A11/SLC15A2/ABCC5	4	BP
GO:0018410	C-terminal protein amino acid modification	4/2433	17/18888	0.166875285	0.913979616	0.900409698	ATG7/AGBL1/IRGM/AGTPBP1	4	BP
GO:0021783	preganglionic parasympathetic fiber development	4/2433	17/18888	0.166875285	0.913979616	0.900409698	PLXNA4/NRP2/PLXNA3/ADARB1	4	BP
GO:0034375	high-density lipoprotein particle remodeling	4/2433	17/18888	0.166875285	0.913979616	0.900409698	CETP/LIPG/ABCG1/PLA2G3	4	BP
GO:0036159	inner dynein arm assembly	4/2433	17/18888	0.166875285	0.913979616	0.900409698	DNAI3/CFAP73/DNAH7/CFAP100	4	BP
GO:0048532	anatomical structure arrangement	4/2433	17/18888	0.166875285	0.913979616	0.900409698	PLXNA4/KIF14/NRP2/PLXNA3	4	BP
GO:0055119	relaxation of cardiac muscle	4/2433	17/18888	0.166875285	0.913979616	0.900409698	PDE4D/GSTM2/PDE5A/CAMK2D	4	BP
GO:0061548	ganglion development	4/2433	17/18888	0.166875285	0.913979616	0.900409698	POU4F2/TULP3/NRP2/TUBB3	4	BP
GO:0072074	kidney mesenchyme development	4/2433	17/18888	0.166875285	0.913979616	0.900409698	TCF21/BASP1/OSR1/SIX2	4	BP
GO:0072224	metanephric glomerulus development	4/2433	17/18888	0.166875285	0.913979616	0.900409698	TCF21/CD34/PDGFRA/OSR1	4	BP
GO:0098877	neurotransmitter receptor transport to plasma membrane	4/2433	17/18888	0.166875285	0.913979616	0.900409698	SNAP25/GRIP2/STX3/CPLX1	4	BP
GO:1902033	regulation of hematopoietic stem cell proliferation	4/2433	17/18888	0.166875285	0.913979616	0.900409698	WNT10B/PIM1/PDCD2/WNT1	4	BP
GO:1903540	establishment of protein localization to postsynaptic membrane	4/2433	17/18888	0.166875285	0.913979616	0.900409698	SNAP25/GRIP2/STX3/CPLX1	4	BP
GO:1905962	glutamatergic neuron differentiation	4/2433	17/18888	0.166875285	0.913979616	0.900409698	VSX1/PAX6/KNDC1/RHO	4	BP
GO:0062207	regulation of pattern recognition receptor signaling pathway	26/2433	166/18888	0.168166749	0.917096594	0.903480398	MEFV/ATAT1/TRIM3/LILRA4/NLRC3/SLC15A2/CYBA/ESR1/UFD1/USP50/CARD8/NPLOC4/RNF170/DAB2IP/HMGB1/HCFC2/IRGM/PDPK1/TKFC/ANKRD17/LRCH4/CACTIN/UBQLN1/RAB7B/MFHAS1/CD14	26	BP
GO:0001819	positive regulation of cytokine production	72/2433	500/18888	0.168176567	0.917096594	0.903480398	TRAF3IP3/MEFV/PDE4D/ADAM8/PLA2R1/PRKCZ/ZBTB7B/ADORA2B/CD34/SLC11A1/PANX3/CCL3/IL1RAP/IL16/CCR7/FCER1G/RAET1G/NLRP12/CYBA/SYK/CD226/IL6R/RIPK2/RUNX1/HHLA2/USP50/CARD8/PTPN11/SETD2/POU2F2/HMGB1/HGF/PRG2/DDT/PTGER4/RASGRP1/SERPINF2/LGALS9/LILRB2/PLA2G3/CD58/TIGIT/CLEC7A/BTN3A2/BTN3A1/MCOLN2/MAPK14/TRAF3/SEMA7A/CEBPB/MAPKAPK2/SERPINE1/POLR3B/LY96/MMP12/IRF3/IL1RL2/MBP/TRIM6/IL1RL1/OAS1/RAB7B/CXCL17/C…	72	BP
GO:0051306	mitotic sister chromatid separation	11/2433	62/18888	0.168213891	0.917096594	0.903480398	NCAPH2/BUB3/NSMCE2/ANAPC7/USP44/CDK5RAP2/ATM/CDC16/CDC20/UBE2C/PLK1	11	BP
GO:0097120	receptor localization to synapse	11/2433	62/18888	0.168213891	0.917096594	0.903480398	SNAP25/GRIP2/PRKCZ/DLG1/NPTN/DLG4/IQSEC2/STX3/NETO2/KIF17/CPLX1	11	BP
GO:1900024	regulation of substrate adhesion-dependent cell spreading	11/2433	62/18888	0.168213891	0.917096594	0.903480398	PTK2/DOCK5/MYOC/TACSTD2/FGA/BRAF/DOCK1/WASHC2C/PKP2/ARPC2/CIB1	11	BP
GO:0006869	lipid transport	66/2433	456/18888	0.16887949	0.919883802	0.906226223	PRELID2/CETP/LIPG/PLA2R1/RFT1/PDZD8/SLC4A1/ZDHHC8/PITPNM3/ABCG1/PPARA/VLDLR/RBP1/GRAMD1B/RBP5/XKR6/SERAC1/ATP10A/SYK/ABCB4/ABCA13/CERT1/VPS13C/ABCC3/TTC39B/PTPN11/PLA2G5/ABCC11/SLC66A2/STARD4/RELCH/SIGMAR1/ATP11C/VPS53/SPG11/ATP8B4/NPC1/TSKU/ATP8A2/SLC27A1/FABP7/UGCG/SYT7/GALR1/CYP4A11/PLA2G3/ABCA9/SLCO4A1/ATP11A/LDLRAP1/PLA2G2A/PLEKHA8/UCP3/LRP1/ATG9B/PROCA1/STRA6/XKR9/ATG9A/SLC22A11/SLC10A7/SUR…	66	BP
GO:0050804	modulation of chemical synaptic transmission	71/2433	493/18888	0.169834721	0.924242105	0.910519818	CRHR2/NMU/PRKCE/SNAP25/MCTP1/AKAP7/CALB2/PRKCZ/STX1A/SYP/ADORA2B/GFAP/GRIK5/NTNG2/SLC7A11/SLC8A3/SCTR/ADCY1/MPP2/KCNMB4/SLC6A9/ADRA1A/HAP1/BCHE/ADORA3/CNTNAP4/ZMYND8/CX3CR1/NPTN/DLG4/PPFIA2/JPH4/GUCY1A1/BAIAP3/DTNBP1/DMPK/GRIN1/DYSF/PRRT2/NCSTN/IQSEC2/SYT7/ACHE/STX3/ERC1/PRKCG/LILRB2/BRAF/DGKE/YTHDF1/CPLX1/EGFR/ZDHHC2/CAMK2B/ASIC1/LARGE1/DISC1/SLC6A6/CLSTN3/LRRTM1/ROR2/CDC20/CACNB4/PRKACA/ADORA2A…	71	BP
GO:0001704	formation of primary germ layer	21/2433	131/18888	0.170227041	0.92553188	0.911790444	FGFR2/MESP1/AXIN1/POFUT2/MMP14/PRKAR1A/PAF1/SOX17/SETD2/FN1/SOX7/ITGB5/TBX6/EPHA2/COL7A1/SIX2/COL6A1/HAND1/MACROH2A1/PRKACA/HNF1B	21	BP
GO:0009583	detection of light stimulus	12/2433	69/18888	0.171652577	0.930734949	0.916916263	CEP250/CACNA2D4/RP1/SLC24A4/ATP8A2/CAMKMT/GNGT2/SEMA5B/RHO/CACNB4/GUCY2D/GRK4	12	BP
GO:0044458	motile cilium assembly	12/2433	69/18888	0.171652577	0.930734949	0.916916263	AHI1/CFAP69/MKS1/CFAP65/ARMC2/CFAP54/DRC7/SPEF2/PLA2G3/IQCG/DNALI1/IFT81	12	BP
GO:0051445	regulation of meiotic cell cycle	12/2433	69/18888	0.171652577	0.930734949	0.916916263	CDC27/GPR3/CHFR/ANAPC4/FBXO43/ANAPC7/MSX2/FZR1/PRDM7/CDC16/CDC20/OVOL1	12	BP
GO:0048588	developmental cell growth	36/2433	238/18888	0.172012384	0.931837997	0.918002934	PLXNA4/PRKCZ/TRPV2/LHX2/PPARA/SPART/BARHL2/ADRA1A/RUFY3/ADCY10/ZFYVE27/ITSN2/POU4F2/PAK6/NIN/CPNE5/LIMK1/SPG11/FN1/NDEL1/NKX6-1/NRP2/CXCL12/SEMA5B/PI16/SEMA7A/RNF157/RND2/PRMT2/DISC1/PLXNA3/MAP2/CTDP1/SEMA4B/FOXL2/RASAL1	36	BP
GO:0010171	body morphogenesis	9/2433	49/18888	0.172586923	0.9324075	0.918563982	FUZ/PDGFRA/PTPN11/FLVCR1/BRAF/NIPBL/STRA6/IFT122/ANKRD11	9	BP
GO:0030195	negative regulation of blood coagulation	9/2433	49/18888	0.172586923	0.9324075	0.918563982	F11/KNG1/PDGFRA/ADTRP/PLAUR/FGA/SERPINF2/PDGFA/SERPINE1	9	BP
GO:0061028	establishment of endothelial barrier	9/2433	49/18888	0.172586923	0.9324075	0.918563982	PDE4D/CDH5/ZDHHC21/RDX/TJP2/RAPGEF1/TJP3/ADD1/ROBO4	9	BP
GO:0006516	glycoprotein catabolic process	7/2433	36/18888	0.173588217	0.933585007	0.919724006	ADAMTS12/HGSNAT/SGSH/MAN1C1/EDEM1/OGA/MMP12	7	BP
GO:0035883	enteroendocrine cell differentiation	7/2433	36/18888	0.173588217	0.933585007	0.919724006	BMP5/RBM4/PDX1/PAX6/PDPK1/NKX6-1/RHEB	7	BP
GO:0043372	positive regulation of CD4-positive, alpha-beta T cell differentiation	7/2433	36/18888	0.173588217	0.933585007	0.919724006	PRKCZ/ZBTB7B/RIPK2/BRD4/KLHL25/LGALS9/IL2RG	7	BP
GO:0051968	positive regulation of synaptic transmission, glutamatergic	7/2433	36/18888	0.173588217	0.933585007	0.919724006	DTNBP1/GRIN1/IQSEC2/EGFR/ROR2/ADORA2A/GRIN2C	7	BP
GO:2000352	negative regulation of endothelial cell apoptotic process	7/2433	36/18888	0.173588217	0.933585007	0.919724006	CDH5/FGA/PDPK1/BRAF/TERT/SERPINE1/MAPK7	7	BP
GO:0002224	toll-like receptor signaling pathway	13/2433	76/18888	0.174255401	0.934641959	0.920765265	PRKCE/ESR1/TNIP3/PDPK1/LRCH4/TRAF3/MAPKAPK2/CACTIN/LY96/IRF3/FOSL1/MFHAS1/TICAM1	13	BP
GO:0008088	axo-dendritic transport	13/2433	76/18888	0.174255401	0.934641959	0.920765265	AP3B2/HAP1/BORCS5/AP3M1/AP3D1/DTNBP1/SPG11/NDEL1/TRAK1/AGTPBP1/KIF17/MAP2/KIF3A	13	BP
GO:0046631	alpha-beta T cell activation	28/2433	181/18888	0.174288465	0.934641959	0.920765265	PRKCZ/ZBTB7B/JAK3/ZAP70/CBLB/SYK/IL6R/RIPK2/RORC/BRD4/DOCK2/STAT6/NKG7/AP3D1/RUNX1/KLHL25/WDFY4/HMGB1/PTGER4/LGALS9C/LGALS9B/LGALS9/BCL2/BRAF/ZC3H12A/IL2RG/ADORA2A/HLA-E	28	BP
GO:0099177	regulation of trans-synaptic signaling	71/2433	494/18888	0.174412126	0.934641959	0.920765265	CRHR2/NMU/PRKCE/SNAP25/MCTP1/AKAP7/CALB2/PRKCZ/STX1A/SYP/ADORA2B/GFAP/GRIK5/NTNG2/SLC7A11/SLC8A3/SCTR/ADCY1/MPP2/KCNMB4/SLC6A9/ADRA1A/HAP1/BCHE/ADORA3/CNTNAP4/ZMYND8/CX3CR1/NPTN/DLG4/PPFIA2/JPH4/GUCY1A1/BAIAP3/DTNBP1/DMPK/GRIN1/DYSF/PRRT2/NCSTN/IQSEC2/SYT7/ACHE/STX3/ERC1/PRKCG/LILRB2/BRAF/DGKE/YTHDF1/CPLX1/EGFR/ZDHHC2/CAMK2B/ASIC1/LARGE1/DISC1/SLC6A6/CLSTN3/LRRTM1/ROR2/CDC20/CACNB4/PRKACA/ADORA2A…	71	BP
GO:0016042	lipid catabolic process	50/2433	340/18888	0.174942508	0.936641873	0.922735486	PRKCE/LIPG/SUMF1/PLA2G15/SNX17/ACOXL/PNPLA7/PPARA/GPLD1/DDHD2/GDPD3/PLD1/ACER2/ZPBP2/CYP39A1/PLB1/DPEP2/HPGD/BCO1/PLA2G5/AUH/ADTRP/THRA/PLA2G7/GDPD1/MGST2/ALDH1L2/PCCA/PLA1A/CYP4A11/DAGLA/PLA2G4D/ACER1/PLA2G2A/ABHD12/ECHDC2/PLCH2/AIG1/PLCD3/PLCE1/ABHD12B/PLCB2/LPIN3/PLAAT1/AKR1B10/PLA2G4E/IVD/LIPN/ASPG/ADRA2A	50	BP
GO:0042176	regulation of protein catabolic process	53/2433	362/18888	0.175445714	0.938492828	0.924558961	ADAM8/TMEM9/DEDD/GFAP/ATG7/CHFR/GPLD1/CSNK2A1/USP19/ARAF/CBLB/TSPAN17/CDK5RAP3/WDR91/RDX/UCHL5/GABARAP/BARD1/SH3RF2/AXIN1/SOX17/CSNK1D/SNX33/WAC/WNT10B/DAB2IP/AZIN2/FZR1/MFSD8/GPX1/CDC20B/CBFA2T3/PRKCG/NUDT15/FHIT/EGFR/ZDHHC2/LRP1/RNFT2/DNAJB2/CCAR2/STX5/CDC20/UBQLN1/PHF20L1/PRKACA/ASB9/DET1/GRIN2C/CHEK2/SNX12/PLK1/ADRA2A	53	BP
GO:0042692	muscle cell differentiation	62/2433	428/18888	0.175624897	0.938608753	0.924673164	LDB3/LRRC27/B4GALNT2/DOCK5/RBM4/PPARA/JAM2/PRDM6/SETD3/NRG1/MYEF2/NOTCH2/ADRA1A/ADAM12/FGFR2/SPEG/TCF23/MESP1/YBX1/TMEM182/PDGFRA/DOCK2/APLNR/DMD/MMP14/PRKAR1A/ZMPSTE24/DMPK/MYBPC1/WNT10B/SPG11/EHD2/PTBP1/TPM1/WNT5B/GPX1/PGM5/BCL2/DOCK1/ANKRD17/ATP11A/CASQ1/FLNC/LMOD1/MAPK14/PI16/COL6A1/LARGE1/BCL9/OBSL1/CACNB4/OLFM2/PLD3/POPDC2/CSRP1/BIN3/WNT1/CTDP1/NKX2-5/TBX2/BARX2/CHUK	62	BP
GO:0009166	nucleotide catabolic process	26/2433	167/18888	0.176115057	0.939286812	0.925341155	EIF6/XDH/SUCLG2/ITPA/PDE4D/MLXIPL/PFKM/SLC4A1/NEIL1/SAMHD1/PDE5A/ENTPD5/PPARA/TPI1/CBFA2T3/NUDT15/FHIT/ENO2/NUDT16/OGG1/COL6A1/FBP1/PRKACA/PFKFB1/JMJD8/FLCN	26	BP
GO:0061572	actin filament bundle organization	26/2433	167/18888	0.176115057	0.939286812	0.925341155	PAK1/SORBS3/CD47/SPIRE1/RDX/ARHGAP6/ARHGEF10L/MYOC/TACSTD2/LIMK1/TPM1/PTGER4/ARHGEF10/USH1C/SERPINF2/ITGB5/BRAF/CALD1/ARAP1/DIAPH3/FAM171A1/ADD1/ASAP3/RHOC/EVL/PFN1	26	BP
GO:0006936	muscle contraction	52/2433	355/18888	0.177134237	0.939286812	0.925341155	NMU/JUP/DTNA/PDE4D/KCND3/CALCA/KCNMA1/CHRND/GRIP2/STAC2/GSTM2/ADORA2B/DOCK5/P2RX6/DLG1/SLMAP/PDE5A/SLC8A3/SETD3/ADRA1A/PPP1R12B/NMUR1/ZDHHC21/ADCY10/CAMK2D/CERT1/CACNA1D/DMD/GUCY1A1/NPPA/DMPK/CALM3/ATP8A2/TPM1/NUP155/ZC3H12A/CASQ1/CALD1/LMOD1/PKP2/MYH14/LARGE1/ADRA1B/ARHGEF11/KCNE5/SCN3B/PRKACA/APBB1/NKX2-5/TBX2/CHUK/ADRA2A	52	BP
GO:0045912	negative regulation of carbohydrate metabolic process	10/2433	56/18888	0.177762701	0.939286812	0.925341155	LEPR/SLC4A1/PPARA/CBFA2T3/MTCL2/FBP1/MIDN/PRKACA/PFKFB1/FLCN	10	BP
GO:1904951	positive regulation of establishment of protein localization	48/2433	326/18888	0.178265592	0.939286812	0.925341155	JUP/PRKCE/SNAP25/ADAM8/MTCL1/PFKM/PRKCZ/GOLPH3L/DOC2B/TENM1/ABCG1/GPR27/GPLD1/PDX1/LEPROT/RUFY3/ADCY10/EDEM1/USP36/TCAF2/CTDSPL2/TM7SF3/BAIAP3/PRKAR1A/FGA/LRRC8A/ERGIC3/MYO1C/HCLS1/NKX6-1/ACHE/ZC3H12A/EGFR/ZDHHC2/PTP4A3/MAPK14/ICE1/CCT3/PDCD5/ECT2/PRKACA/APBB1/CIB1/CHP2/ADORA2A/SIRT3/ATP2C1/RPH3AL	48	BP
GO:0030177	positive regulation of Wnt signaling pathway	23/2433	146/18888	0.178324385	0.939286812	0.925341155	EDA/JUP/TMEM9/RUVBL1/CSNK2A1/PPM1N/RSPO3/GPC5/FGFR2/CSNK1G1/CSNK1D/WNT10B/DIXDC1/WNT5B/RSPO4/DEPDC1B/TERT/EGFR/DISC1/CAPRIN2/CCAR2/RECK/CSNK1G2	23	BP
GO:0051282	regulation of sequestering of calcium ion	21/2433	132/18888	0.179290223	0.939286812	0.925341155	PRKCE/PDE4D/GSTM2/ANXA6/CHD7/CCL3/CCR7/HAP1/CYBA/CAMK2D/APLNR/DMD/JPH4/CALM3/PDPK1/FKBP1A/CASQ1/PLCH2/PLCE1/PLCB2/PRKACA	21	BP
GO:0046632	alpha-beta T cell differentiation	20/2433	125/18888	0.179565883	0.939286812	0.925341155	PRKCZ/ZBTB7B/JAK3/ZAP70/SYK/IL6R/RIPK2/RORC/BRD4/STAT6/AP3D1/RUNX1/KLHL25/HMGB1/PTGER4/LGALS9/BCL2/BRAF/ZC3H12A/IL2RG	20	BP
GO:0006672	ceramide metabolic process	18/2433	111/18888	0.179570677	0.939286812	0.925341155	SGMS1/PLA2G15/ALOXE3/ST3GAL5/CERS4/PLPP1/ACER2/CERT1/ST8SIA4/ST6GALNAC6/CERS5/UGCG/ST3GAL3/ACER1/FA2H/C20orf173/CERS1/SIRT3	18	BP
GO:0007229	integrin-mediated signaling pathway	18/2433	111/18888	0.179570677	0.939286812	0.925341155	PTK2/CD47/ITGB7/VAV3/SYK/PTPN11/CD177/SLC2A10/FYB2/MPIG6B/COL3A1/FN1/ITGB5/DOCK1/SEMA7A/DIAPH3/TSPAN32/ITGA10	18	BP
GO:0006359	regulation of transcription by RNA polymerase III	6/2433	30/18888	0.181474464	0.939286812	0.925341155	SF3B1/TENM1/ERCC6/ICE2/AR/ICE1	6	BP
GO:0010955	negative regulation of protein processing	6/2433	30/18888	0.181474464	0.939286812	0.925341155	CARD8/SERPINF2/SERPINE1/IL1R2/GAS1/SNX12	6	BP
GO:0050482	arachidonic acid secretion	6/2433	30/18888	0.181474464	0.939286812	0.925341155	PLA2R1/SYK/PLA2G5/PLA2G3/PLA2G2A/PROCA1	6	BP
GO:0060603	mammary gland duct morphogenesis	6/2433	30/18888	0.181474464	0.939286812	0.925341155	PML/FGFR2/ESR1/MSX2/AR/EPHA2	6	BP
GO:0072012	glomerulus vasculature development	6/2433	30/18888	0.181474464	0.939286812	0.925341155	TCF21/CD34/NOTCH2/IL6R/PDGFRA/OSR1	6	BP
GO:0090382	phagosome maturation	6/2433	30/18888	0.181474464	0.939286812	0.925341155	PIKFYVE/PLA2G5/SPG11/SYT7/VIPAS39/RAB7B	6	BP
GO:1901021	positive regulation of calcium ion transmembrane transporter activity	6/2433	30/18888	0.181474464	0.939286812	0.925341155	STAC2/GSTM2/HAP1/CALM3/CASQ1/STIM1	6	BP
GO:1901679	nucleotide transmembrane transport	6/2433	30/18888	0.181474464	0.939286812	0.925341155	SLC19A1/SLC25A16/ADCY10/LRRC8A/SLC33A1/SLC25A41	6	BP
GO:1903318	negative regulation of protein maturation	6/2433	30/18888	0.181474464	0.939286812	0.925341155	CARD8/SERPINF2/SERPINE1/IL1R2/GAS1/SNX12	6	BP
GO:1903963	arachidonate transport	6/2433	30/18888	0.181474464	0.939286812	0.925341155	PLA2R1/SYK/PLA2G5/PLA2G3/PLA2G2A/PROCA1	6	BP
GO:0015695	organic cation transport	11/2433	63/18888	0.18160794	0.939286812	0.925341155	STX1A/SLC29A3/ADORA3/ATP13A3/SLC47A2/SLC6A2/SLC7A8/SLC6A12/ACTB/ADORA2A/ADRA2A	11	BP
GO:0003351	epithelial cilium movement involved in extracellular fluid movement	8/2433	43/18888	0.181994799	0.939286812	0.925341155	NEK10/DNAH5/ADCY10/KIF27/CFAP54/DPCD/SPEF2/ROPN1L	8	BP
GO:0007595	lactation	8/2433	43/18888	0.181994799	0.939286812	0.925341155	XDH/ZBTB7B/SOCS2/SLC29A1/CSN2/STAT5A/USF2/UPRT	8	BP
GO:0014904	myotube cell development	8/2433	43/18888	0.181994799	0.939286812	0.925341155	TMEM182/WNT10B/SPG11/GPX1/BCL2/COL6A1/LARGE1/BIN3	8	BP
GO:0032506	cytokinetic process	8/2433	43/18888	0.181994799	0.939286812	0.925341155	CHMP1A/SPIRE1/ANXA11/SNX33/IQGAP3/RTKN/ECT2/BIN3	8	BP
GO:0042554	superoxide anion generation	8/2433	43/18888	0.181994799	0.939286812	0.925341155	SH3PXD2B/CYBA/SYK/DUOX2/CD177/CLEC7A/EGFR/NCF2	8	BP
GO:0019827	stem cell population maintenance	28/2433	182/18888	0.182051856	0.939286812	0.925341155	PHF19/SETD6/ACTL6B/MED15/BCL7C/MCPH1/HESX1/PAF1/RIF1/ESRRB/MED27/BRD9/BRAF/LOXL2/BCL7B/SIX2/BCL9/NIPBL/SAV1/LDB1/TAF5L/LDB2/BRMS1/ACTB/ARID1A/VPS72/HNF1B/FANCC	28	BP
GO:0008064	regulation of actin polymerization or depolymerization	24/2433	154/18888	0.186244783	0.939286812	0.925341155	PRKCE/FCHSD1/DLG1/TENM1/CAPZA1/CCR7/SPTB/RDX/LATS1/ALOX15/SPTBN4/ARHGAP35/FER/HCLS1/C15orf62/CXCL12/WASHC2C/LMOD1/ARPC2/SSH3/FCHSD2/ADD1/EVL/PFN1	24	BP
GO:0031333	negative regulation of protein-containing complex assembly	23/2433	147/18888	0.187126243	0.939286812	0.925341155	MEFV/PRKCZ/CDH5/CAPZA1/NLRC3/KIF14/SPTB/RDX/TBCD/SPTBN4/CARD8/THRA/PRRT2/HMGB1/STMN2/IRGM/PTGER4/WASHC2C/LMOD1/SSH3/MAP2/ADD1/PFN1	23	BP
GO:0035264	multicellular organism growth	23/2433	147/18888	0.187126243	0.939286812	0.925341155	FTO/CHD7/ATRN/CTC1/NOTCH2/MBD5/ERCC6/ERCC2/HESX1/SOCS2/SPTBN4/PTPN11/ZMPSTE24/AR/COL3A1/FLVCR1/ATP8A2/BCL2/ATM/LARGE1/STAT5A/NIPBL/ADARB1	23	BP
GO:0050714	positive regulation of protein secretion	23/2433	147/18888	0.187126243	0.939286812	0.925341155	PRKCE/SNAP25/ADAM8/PFKM/GOLPH3L/DOC2B/ABCG1/GPR27/GPLD1/PDX1/TM7SF3/BAIAP3/PRKAR1A/FGA/LRRC8A/NKX6-1/ACHE/EGFR/PRKACA/APBB1/ADORA2A/SIRT3/RPH3AL	23	BP
GO:0140013	meiotic nuclear division	30/2433	197/18888	0.187266754	0.939286812	0.925341155	SEPTIN1/RAD51B/KLHDC3/NCAPH2/GPR3/STAG3/HSF2BP/BCL2L11/CHFR/SPIRE1/DMRTC2/FBXO43/TESMIN/TEX11/MSX2/FZR1/TERB2/ATM/PRDM7/HFM1/RNF212/ZNF541/MLH3/TUBB8/ZCWPW1/CDC20/TAF1L/MND1/PLK1/BRIP1	30	BP
GO:0044843	cell cycle G1/S phase transition	39/2433	262/18888	0.18734605	0.939286812	0.925341155	CTDSP1/MUC1/PML/DLG1/RBL1/ACTL6B/KIF14/BCL7C/RDX/LATS1/UBE2E2/GFI1B/PHF8/PAF1/CDKN3/IQGAP3/E2F3/WAC/CUL5/BCL2/PBRM1/ATM/ANKRD17/TERT/EGFR/BCL7B/CRADD/CCNH/PRMT2/CACNB4/CDKN1A/FHL1/APBB1/MIR30C2/ACTB/TCIM/CHEK2/ARID1A/TBX2	39	BP
GO:0009581	detection of external stimulus	22/2433	140/18888	0.187916235	0.939286812	0.925341155	JUP/PTK2/CALCA/WHRN/CEP250/CACNA2D4/RP1/SLC24A4/ATP8A2/ADGRV1/CAMKMT/CXCL12/GNGT2/SEMA5B/RHO/DISC1/CACNB4/PIEZO2/PDZD7/TMEM120A/GUCY2D/GRK4	22	BP
GO:0071827	plasma lipoprotein particle organization	9/2433	50/18888	0.188019797	0.939286812	0.925341155	CETP/LIPG/ZDHHC8/ABCG1/PLA2G5/PLA2G7/PLA2G3/PLA2G2A/PRKACA	9	BP
GO:1900047	negative regulation of hemostasis	9/2433	50/18888	0.188019797	0.939286812	0.925341155	F11/KNG1/PDGFRA/ADTRP/PLAUR/FGA/SERPINF2/PDGFA/SERPINE1	9	BP
GO:0003148	outflow tract septum morphogenesis	5/2433	24/18888	0.188717667	0.939286812	0.925341155	FGFR2/MSX2/NRP2/NKX2-5/TBX2	5	BP
GO:0021871	forebrain regionalization	5/2433	24/18888	0.188717667	0.939286812	0.925341155	LHX2/SIX3/PAX6/ADGRG1/WNT1	5	BP
GO:0030539	male genitalia development	5/2433	24/18888	0.188717667	0.939286812	0.925341155	BMP5/PDGFRA/AR/HOXD13/ROR2	5	BP
GO:0032288	myelin assembly	5/2433	24/18888	0.188717667	0.939286812	0.925341155	ERCC2/PIKFYVE/FIG4/PMP22/MOBP	5	BP
GO:0032528	microvillus organization	5/2433	24/18888	0.188717667	0.939286812	0.925341155	PLD1/TNIK/PTPN11/CDHR5/USH1C	5	BP
GO:0043302	positive regulation of leukocyte degranulation	5/2433	24/18888	0.188717667	0.939286812	0.925341155	ADORA2B/SYK/VAMP8/CD177/PLA2G3	5	BP
GO:0046641	positive regulation of alpha-beta T cell proliferation	5/2433	24/18888	0.188717667	0.939286812	0.925341155	ZAP70/SYK/RIPK2/LGALS9/HLA-E	5	BP
GO:0060571	morphogenesis of an epithelial fold	5/2433	24/18888	0.188717667	0.939286812	0.925341155	BMP5/FGFR2/AR/EGFR/HOXD13	5	BP
GO:0043410	positive regulation of MAPK cascade	68/2433	475/18888	0.189448487	0.939286812	0.925341155	NEK10/XDH/TAOK2/PRKCE/OPRM1/MST1R/ADAM8/PAK1/PRKCZ/SORBS3/DOK1/TENM1/RELL2/CCL3/CCR7/NRG1/FLT1/NOTCH2/GFRAL/ADRA1A/FGFR2/MAP2K5/SYK/RIPK2/PDGFRA/SH3RF2/AXIN1/ALOX15/MYOC/TNIK/PTPN11/PLA2G5/RELL1/AR/IQGAP3/IGFBP4/DAB2IP/HMGB1/FGA/HGF/KSR2/DDT/DOK2/RASGRP1/SERPINF2/LGALS9/BRAF/KL/GLIPR2/PLA2G2A/ZC3H12A/EGFR/TRIM5/KSR1/SEMA7A/ADRA1B/PDGFA/IGFBP6/CD44/UNC5CL/NTRK3/CIB1/CCL18/MFHAS1/CXCL17/NMNAT1/C5AR…	68	BP
GO:0032609	type II interferon production	19/2433	119/18888	0.18955419	0.939286812	0.925341155	PDE4D/CD47/SLC11A1/CCR7/CD226/RIPK2/HMGB1/IRGM/RASGRP1/LGALS9C/LGALS9B/LGALS9/CLEC7A/BTN3A2/BTN3A1/ZC3H12A/IL1RL1/PGLYRP3/CD14	19	BP
GO:0032649	regulation of type II interferon production	19/2433	119/18888	0.18955419	0.939286812	0.925341155	PDE4D/CD47/SLC11A1/CCR7/CD226/RIPK2/HMGB1/IRGM/RASGRP1/LGALS9C/LGALS9B/LGALS9/CLEC7A/BTN3A2/BTN3A1/ZC3H12A/IL1RL1/PGLYRP3/CD14	19	BP
GO:0016579	protein deubiquitination	18/2433	112/18888	0.189774788	0.939286812	0.925341155	USP24/USP31/USP40/STAMBP/USP19/USP35/UCHL5/USP42/BABAM2/USP36/USP50/OTUD7A/USP44/CYLD/ZC3H12A/USP18/ABRAXAS1/OTUB1	18	BP
GO:1905477	positive regulation of protein localization to membrane	17/2433	105/18888	0.189777816	0.939286812	0.925341155	PRKCE/MTCL1/STAC2/ZDHHC8/DLG1/TCAF2/MYO1C/PDPK1/STX3/EPHA2/EGFR/ZDHHC2/LRP1/PDCD5/CIB1/WNK3/ATP2C1	17	BP
GO:0009314	response to radiation	62/2433	431/18888	0.190918095	0.939286812	0.925341155	FBXL17/RHBDD1/RBM4B/PML/CASP9/CEP250/RBM4/DNMT3A/SLC7A11/DDHD2/KCNC1/POLD3/ERCC6/NPHP4/BABAM2/ERCC2/BARD1/ATR/CYP2R1/ELK1/CACNA2D4/RP1/SLC24A4/COL6A2/ZMPSTE24/GRIN1/BRAT1/COL3A1/ATP8A2/GPX1/BCL2/CAMKMT/PRIMPOL/BRAF/ATM/COL6A3/TNKS1BP1/GNGT2/EGFR/SEMA5B/RHO/RGS9/OGG1/MAPK14/COL6A1/LARGE1/XPC/UVSSA/NIPBL/FBXO4/CCAR2/CACNB4/ABRAXAS1/ECT2/CDKN1A/CERS1/XRCC6/GUCY2D/DCLRE1C/GRK4/CHEK2/HYAL3	62	BP
GO:0043243	positive regulation of protein-containing complex disassembly	7/2433	37/18888	0.191897721	0.939286812	0.925341155	SETX/FYCO1/EIF5A/UVRAG/STMN2/IRGM/WASHC2C	7	BP
GO:0048730	epidermis morphogenesis	7/2433	37/18888	0.191897721	0.939286812	0.925341155	TMEM79/WNT10A/FGFR2/BCL2/DLX3/KLK14/FOXQ1	7	BP
GO:0060323	head morphogenesis	7/2433	37/18888	0.191897721	0.939286812	0.925341155	PDGFRA/PTPN11/FLVCR1/BRAF/NIPBL/STRA6/ANKRD11	7	BP
GO:0070306	lens fiber cell differentiation	7/2433	37/18888	0.191897721	0.939286812	0.925341155	MAF/SLC7A11/SIX3/FZR1/WNT5B/EPHA2/PLAAT1	7	BP
GO:0070670	response to interleukin-4	7/2433	37/18888	0.191897721	0.939286812	0.925341155	RUFY4/PML/JAK3/PARP14/STAT6/IL2RG/STAT5A	7	BP
GO:0072529	pyrimidine-containing compound catabolic process	7/2433	37/18888	0.191897721	0.939286812	0.925341155	NEIL1/TET3/APOBEC3F/ENTPD5/TET2/OGG1/CDADC1	7	BP
GO:0001541	ovarian follicle development	10/2433	57/18888	0.192364032	0.939286812	0.925341155	TAF4/SCAPER/ESR1/UMODL1/MMP14/BCL2/ATM/CEBPB/HYAL3/FOXL2	10	BP
GO:0031663	lipopolysaccharide-mediated signaling pathway	10/2433	57/18888	0.192364032	0.939286812	0.925341155	PRKCE/RIPK2/CARD8/TRIM5/MAPK14/CACTIN/LY96/IRF3/CD14/TICAM1	10	BP
GO:0051058	negative regulation of small GTPase mediated signal transduction	10/2433	57/18888	0.192364032	0.939286812	0.925341155	ABL2/STAMBP/LZTR1/MYOC/ARHGAP35/DAB2IP/KCTD10/FBP1/RASAL1/FLCN	10	BP
GO:0072698	protein localization to microtubule cytoskeleton	10/2433	57/18888	0.192364032	0.939286812	0.925341155	KIAA0753/MAPRE3/CEP250/RAB11FIP3/MCPH1/BICD1/CSNK1D/CEP192/DISC1/CEP72	10	BP
GO:1903829	positive regulation of protein localization	69/2433	483/18888	0.192450068	0.939286812	0.925341155	JUP/PRKCE/SNAP25/ADAM8/MTCL1/PFKM/STAC2/PRKCZ/GOLPH3L/DOC2B/ZDHHC8/DLG1/TENM1/CEP250/ABCG1/GPR27/GPLD1/PDX1/LEPROT/RUFY3/CDK5RAP3/RDX/GPSM2/ADCY10/EDEM1/USP36/TCAF2/BICD1/CTDSPL2/TM7SF3/BAIAP3/PRKAR1A/SNX33/FGA/LRRC8A/ERGIC3/MYO1C/PDPK1/HCLS1/NKX6-1/ACHE/STX3/CYLD/TERT/EPHA2/ZC3H12A/EGFR/ZDHHC2/PTP4A3/LRP1/MAPK14/CLSTN3/ICE1/CCT3/CACNB4/MCRS1/PDCD5/ECT2/PRKACA/APBB1/CIB1/CHP2/ADORA2A/WNK3/PRKG2/P…	69	BP
GO:1990845	adaptive thermogenesis	26/2433	169/18888	0.19260028	0.939286812	0.925341155	LEPR/GPR3/ZBTB7B/TRPV2/SCTR/PPARGC1B/LETMD1/SYK/STAT6/THRA/WNT10B/KSR2/PM20D1/ACHE/ADISSP/TRPM8/UCP3/CEBPB/BMP8A/ACOT11/ADIPOR2/PWWP2B/PGAM5/RHEB/DOCK7/FLCN	26	BP
GO:0005984	disaccharide metabolic process	3/2433	12/18888	0.193895204	0.939286812	0.925341155	TREH/BRAF/FBP1	3	BP
GO:0006534	cysteine metabolic process	3/2433	12/18888	0.193895204	0.939286812	0.925341155	SLC7A11/LOC102724560/CBS	3	BP
GO:0006705	mineralocorticoid biosynthetic process	3/2433	12/18888	0.193895204	0.939286812	0.925341155	BMP5/DKK3/CLCN2	3	BP
GO:0006863	purine nucleobase transport	3/2433	12/18888	0.193895204	0.939286812	0.925341155	SLC29A3/SLC29A2/SLC29A1	3	BP
GO:0009086	methionine biosynthetic process	3/2433	12/18888	0.193895204	0.939286812	0.925341155	MTHFD2L/MRI1/MTRR	3	BP
GO:0010739	positive regulation of protein kinase A signaling	3/2433	12/18888	0.193895204	0.939286812	0.925341155	ADGRV1/ADISSP/TCIM	3	BP
GO:0014072	response to isoquinoline alkaloid	3/2433	12/18888	0.193895204	0.939286812	0.925341155	PRKCE/OPRM1/PRKCG	3	BP
GO:0015015	heparan sulfate proteoglycan biosynthetic process, enzymatic modification	3/2433	12/18888	0.193895204	0.939286812	0.925341155	HS3ST2/NDST2/HS2ST1	3	BP
GO:0018095	protein polyglutamylation	3/2433	12/18888	0.193895204	0.939286812	0.925341155	TTLL4/TTLL11/CFAP20	3	BP
GO:0019532	oxalate transport	3/2433	12/18888	0.193895204	0.939286812	0.925341155	SLC26A5/SLC26A8/SLC26A9	3	BP
GO:0019682	glyceraldehyde-3-phosphate metabolic process	3/2433	12/18888	0.193895204	0.939286812	0.925341155	GLYCTK/TPI1/TKFC	3	BP
GO:0030397	membrane disassembly	3/2433	12/18888	0.193895204	0.939286812	0.925341155	ATR/DCTN1/PLK1	3	BP
GO:0031293	membrane protein intracellular domain proteolysis	3/2433	12/18888	0.193895204	0.939286812	0.925341155	RHBDD1/APH1A/NCSTN	3	BP
GO:0035524	proline transmembrane transport	3/2433	12/18888	0.193895204	0.939286812	0.925341155	SLC36A1/SLC36A3/SLC7A8	3	BP
GO:0035881	amacrine cell differentiation	3/2433	12/18888	0.193895204	0.939286812	0.925341155	BARHL2/POU4F2/DLX2	3	BP
GO:0038003	G protein-coupled opioid receptor signaling pathway	3/2433	12/18888	0.193895204	0.939286812	0.925341155	OPRM1/SYP/SIGMAR1	3	BP
GO:0042276	error-prone translesion synthesis	3/2433	12/18888	0.193895204	0.939286812	0.925341155	POLD3/PRIMPOL/POLI	3	BP
GO:0044341	sodium-dependent phosphate transport	3/2433	12/18888	0.193895204	0.939286812	0.925341155	SLC17A4/CEBPB/SLC17A1	3	BP
GO:0045060	negative thymic T cell selection	3/2433	12/18888	0.193895204	0.939286812	0.925341155	CCR7/ZAP70/DOCK2	3	BP
GO:0045161	neuronal ion channel clustering	3/2433	12/18888	0.193895204	0.939286812	0.925341155	MYOC/SPTBN4/MTCH1	3	BP
GO:0046415	urate metabolic process	3/2433	12/18888	0.193895204	0.939286812	0.925341155	SLC2A9/SLC17A1/SLC22A11	3	BP
GO:0048012	hepatocyte growth factor receptor signaling pathway	3/2433	12/18888	0.193895204	0.939286812	0.925341155	ADAMTS12/PAK1/HGF	3	BP
GO:0051798	positive regulation of hair follicle development	3/2433	12/18888	0.193895204	0.939286812	0.925341155	MSX2/WNT10B/FOXN1	3	BP
GO:0060442	branching involved in prostate gland morphogenesis	3/2433	12/18888	0.193895204	0.939286812	0.925341155	FGFR2/ESR1/HOXD13	3	BP
GO:0070142	synaptic vesicle budding	3/2433	12/18888	0.193895204	0.939286812	0.925341155	AP3B2/DNM3/AP3D1	3	BP
GO:0070327	thyroid hormone transport	3/2433	12/18888	0.193895204	0.939286812	0.925341155	SLC17A4/SLC7A8/SLCO4A1	3	BP
GO:0070672	response to interleukin-15	3/2433	12/18888	0.193895204	0.939286812	0.925341155	JAK3/IL2RG/STAT5A	3	BP
GO:0070673	response to interleukin-18	3/2433	12/18888	0.193895204	0.939286812	0.925341155	IL18RAP/RIPK2/CYLD	3	BP
GO:0071493	cellular response to UV-B	3/2433	12/18888	0.193895204	0.939286812	0.925341155	MAPK14/CDKN1A/HYAL3	3	BP
GO:0072497	mesenchymal stem cell differentiation	3/2433	12/18888	0.193895204	0.939286812	0.925341155	SLC4A11/SOX5/PDGFRA	3	BP
GO:0090481	pyrimidine nucleotide-sugar transmembrane transport	3/2433	12/18888	0.193895204	0.939286812	0.925341155	SLC35A2/SLC35A3/SLC35D2	3	BP
GO:0098528	skeletal muscle fiber differentiation	3/2433	12/18888	0.193895204	0.939286812	0.925341155	B4GALNT2/COL6A1/LARGE1	3	BP
GO:0098911	regulation of ventricular cardiac muscle cell action potential	3/2433	12/18888	0.193895204	0.939286812	0.925341155	JUP/DLG1/PKP2	3	BP
GO:0099004	calmodulin dependent kinase signaling pathway	3/2433	12/18888	0.193895204	0.939286812	0.925341155	ZMPSTE24/IRGM/CAMKK2	3	BP
GO:1902855	regulation of non-motile cilium assembly	3/2433	12/18888	0.193895204	0.939286812	0.925341155	HAP1/RP1/SEPTIN7	3	BP
GO:2000009	negative regulation of protein localization to cell surface	3/2433	12/18888	0.193895204	0.939286812	0.925341155	LEPROT/ASTN2/SNX33	3	BP
GO:0002371	dendritic cell cytokine production	4/2433	18/18888	0.194036259	0.939286812	0.925341155	JAK3/BST2/CLEC7A/TICAM1	4	BP
GO:0009642	response to light intensity	4/2433	18/18888	0.194036259	0.939286812	0.925341155	KCNC1/SLC24A4/RHO/RGS9	4	BP
GO:0010755	regulation of plasminogen activation	4/2433	18/18888	0.194036259	0.939286812	0.925341155	RUNX1/PLAUR/SERPINF2/SERPINE1	4	BP
GO:0016082	synaptic vesicle priming	4/2433	18/18888	0.194036259	0.939286812	0.925341155	SNAP25/STX1A/SNAP47/NAPA	4	BP
GO:0032328	alanine transport	4/2433	18/18888	0.194036259	0.939286812	0.925341155	SLC36A1/SLC36A3/SLC7A8/SLC6A6	4	BP
GO:0032930	positive regulation of superoxide anion generation	4/2433	18/18888	0.194036259	0.939286812	0.925341155	SYK/CD177/CLEC7A/EGFR	4	BP
GO:0034162	toll-like receptor 9 signaling pathway	4/2433	18/18888	0.194036259	0.939286812	0.925341155	LILRA4/HMGB1/EPG5/RAB7B	4	BP
GO:0034727	piecemeal microautophagy of the nucleus	4/2433	18/18888	0.194036259	0.939286812	0.925341155	ATG7/ATG9B/ATG9A/ATG2A	4	BP
GO:0044030	regulation of DNA methylation	4/2433	18/18888	0.194036259	0.939286812	0.925341155	MBD1/BAZ2A/ZMPSTE24/MBD3	4	BP
GO:0044804	nucleophagy	4/2433	18/18888	0.194036259	0.939286812	0.925341155	ATG7/ATG9B/ATG9A/ATG2A	4	BP
GO:0046184	aldehyde biosynthetic process	4/2433	18/18888	0.194036259	0.939286812	0.925341155	BMP5/DKK3/TPI1/CLCN2	4	BP
GO:0050862	positive regulation of T cell receptor signaling pathway	4/2433	18/18888	0.194036259	0.939286812	0.925341155	CCR7/CD226/CYLD/IKBKG	4	BP
GO:0051917	regulation of fibrinolysis	4/2433	18/18888	0.194036259	0.939286812	0.925341155	F11/PLAUR/SERPINF2/SERPINE1	4	BP
GO:0060088	auditory receptor cell stereocilium organization	4/2433	18/18888	0.194036259	0.939286812	0.925341155	WHRN/CLRN1/PDZD7/ANKRD24	4	BP
GO:0090036	regulation of protein kinase C signaling	4/2433	18/18888	0.194036259	0.939286812	0.925341155	ULK4/ADRA1A/ADGRV1/DGKD	4	BP
GO:1902307	positive regulation of sodium ion transmembrane transport	4/2433	18/18888	0.194036259	0.939286812	0.925341155	DMD/FXYD2/CHP2/WNK3	4	BP
GO:1902570	protein localization to nucleolus	4/2433	18/18888	0.194036259	0.939286812	0.925341155	NOL8/TERT/CACNB4/MCRS1	4	BP
GO:1904872	regulation of telomerase RNA localization to Cajal body	4/2433	18/18888	0.194036259	0.939286812	0.925341155	RUVBL1/PARN/SHQ1/CCT3	4	BP
GO:0000082	G1/S transition of mitotic cell cycle	35/2433	234/18888	0.194215234	0.93939008	0.92544289	CTDSP1/MUC1/PML/DLG1/RBL1/ACTL6B/KIF14/BCL7C/RDX/LATS1/UBE2E2/GFI1B/PHF8/CDKN3/IQGAP3/E2F3/WAC/CUL5/BCL2/PBRM1/ATM/ANKRD17/TERT/EGFR/BCL7B/CRADD/CCNH/PRMT2/CACNB4/CDKN1A/FHL1/MIR30C2/ACTB/CHEK2/ARID1A	35	BP
GO:0040014	regulation of multicellular organism growth	11/2433	64/18888	0.195480763	0.942451346	0.928458706	FTO/CHD7/ATRN/MBD5/SOCS2/SPTBN4/ZMPSTE24/ATP8A2/BCL2/STAT5A/NIPBL	11	BP
GO:0043124	negative regulation of canonical NF-kappaB signal transduction	11/2433	64/18888	0.195480763	0.942451346	0.928458706	NLRC3/PPM1N/NLRP12/ESR1/TNIP3/CARD8/DAB2IP/IRGM/ZC3H12A/CACTIN/MIR30C2	11	BP
GO:0070050	neuron cellular homeostasis	11/2433	64/18888	0.195480763	0.942451346	0.928458706	CALB2/ATP2B3/SLC6A2/DCTN1/ATP6V1G2/DISC1/DNAJB2/ATP6V1B1/CACNB4/FGGY/AIM2	11	BP
GO:0070534	protein K63-linked ubiquitination	11/2433	64/18888	0.195480763	0.942451346	0.928458706	CEP63/TRIM3/RIPK2/UBE2E2/WWP2/RNF213/ZNF598/TRIM5/TRAF3/UBE2O/TRIM65	11	BP
GO:0021543	pallium development	29/2433	191/18888	0.19657528	0.946962082	0.93290247	ATAT1/SRGAP2/MDGA1/LHX2/TRAPPC9/LMX1A/KIF14/CCDC141/MCPH1/PAX6/POMT2/ADGRG1/BCAN/NDE1/KIRREL3/DAB2IP/COL3A1/TSKU/NDEL1/DIXDC1/NARS1/EGFR/CDK5R2/DCLK2/LARGE1/DISC1/PLXNA3/DLX2/BMERB1	29	BP
GO:0006260	DNA replication	41/2433	278/18888	0.196990253	0.948194601	0.93411669	DDX11/RFC3/ACTR8/DBF4B/POLA1/CTC1/SAMHD1/PDS5A/RUVBL1/CARM1/SSBP1/BRPF3/ORC5/POLD3/PRIM2/LIG3/INO80E/GMNC/UCHL5/TK1/BARD1/ATR/DNA2/ZMPSTE24/LIG1/CHEK1/NOC3L/PRIMPOL/MCM8/ANKRD17/TRAIP/EGFR/ING5/PTMS/POLG2/MCRS1/POLI/CDKN1A/RECQL5/MCM3/ADRA2A	41	BP
GO:0048488	synaptic vesicle endocytosis	12/2433	71/18888	0.197676416	0.949281767	0.935187715	FCHO2/STX1A/SYP/AP3B2/ITSN1/ABCA13/DNM3/AP3D1/ITSN2/SYT7/PIP5K1C/ACTB	12	BP
GO:1901880	negative regulation of protein depolymerization	12/2433	71/18888	0.197676416	0.949281767	0.935187715	CAPZA1/SPEF1/SPTB/RDX/SPTBN4/STMN2/WASHC2C/LMOD1/DIAPH3/ADD1/CIB1/BMERB1	12	BP
GO:0040029	epigenetic regulation of gene expression	33/2433	220/18888	0.197694021	0.949281767	0.935187715	ARB2A/PHF19/TASP1/UHRF1/TET3/LHX2/DNMT3A/MACROH2A2/SCMH1/DPY30/MORC1/PHF2/AXIN1/BAZ2A/RBBP5/PHF8/ZMPSTE24/FAM47E/ATF7IP/RIF1/EPC1/MBD3/MORC2/CHEK1/HMGB1/TRIM37/GPX1/SAMD1/PRMT7/MACROH2A1/ARID1A/VPS72/CTCFL	33	BP
GO:0015833	peptide transport	40/2433	271/18888	0.198915372	0.9519814	0.937847266	ABCB9/PRKCE/SNAP25/PFKM/IL1RN/STX1A/CHD7/DOC2B/RBM4/GPR27/ILDR2/SLC7A11/GPLD1/SREBF1/RASL10B/PDX1/SLC15A2/PTPRN2/SNX19/TM7SF3/GNAZ/PTPN11/BAIAP3/PRKAR1A/EIPR1/FGA/LRRC8A/SYT7/NKX6-1/CPLX1/EGFR/ABCC5/BMP8A/MIDN/PRKACA/TFR2/HNF1B/SIRT3/RPH3AL/ADRA2A	40	BP
GO:0021879	forebrain neuron differentiation	8/2433	44/18888	0.199055013	0.9519814	0.937847266	OTP/FGFR2/PAX6/NRP2/DCLK2/DISC1/PLXNA3/DLX2	8	BP
GO:0032689	negative regulation of type II interferon production	8/2433	44/18888	0.199055013	0.9519814	0.937847266	HMGB1/IRGM/LGALS9C/LGALS9B/LGALS9/ZC3H12A/IL1RL1/PGLYRP3	8	BP
GO:0060443	mammary gland morphogenesis	8/2433	44/18888	0.199055013	0.9519814	0.937847266	PML/FGFR2/ESR1/STAT6/MSX2/AR/EPHA2/TBX2	8	BP
GO:0071526	semaphorin-plexin signaling pathway	8/2433	44/18888	0.199055013	0.9519814	0.937847266	PLXNA4/ARHGDIA/PLXNB1/NRP2/SEMA5B/SEMA7A/PLXNA3/SEMA4B	8	BP
GO:0030072	peptide hormone secretion	36/2433	242/18888	0.199584052	0.953228932	0.939076277	PRKCE/SNAP25/PFKM/IL1RN/STX1A/CHD7/DOC2B/RBM4/GPR27/ILDR2/GPLD1/SREBF1/RASL10B/PDX1/PTPRN2/SNX19/TM7SF3/GNAZ/PTPN11/BAIAP3/PRKAR1A/EIPR1/FGA/LRRC8A/SYT7/NKX6-1/CPLX1/EGFR/BMP8A/MIDN/PRKACA/TFR2/HNF1B/SIRT3/RPH3AL/ADRA2A	36	BP
GO:1990138	neuron projection extension	27/2433	177/18888	0.199635796	0.953228932	0.939076277	PLXNA4/PRKCZ/TRPV2/LHX2/BARHL2/RUFY3/ADCY10/ZFYVE27/ITSN2/POU4F2/PAK6/CPNE5/LIMK1/SPG11/FN1/NDEL1/NKX6-1/NRP2/CXCL12/SEMA5B/SEMA7A/RNF157/DISC1/PLXNA3/MAP2/SEMA4B/RASAL1	27	BP
GO:0030148	sphingolipid biosynthetic process	17/2433	106/18888	0.200622351	0.956275868	0.942077974	SGMS1/ALOXE3/ST3GAL5/CERS4/ACER2/ST8SIA4/ST6GALNAC6/CERS5/UGCG/ST3GAL3/ACER1/FA2H/LARGE1/C20orf173/CERS1/CSNK1G2/SIRT3	17	BP
GO:0035303	regulation of dephosphorylation	17/2433	106/18888	0.200622351	0.956275868	0.942077974	CAMTA1/CDH5/GPLD1/CDK5RAP3/TIPRL/PTPA/CALM3/PTBP1/MGAT5/LILRB2/FKBP1A/SMG5/PPP6R3/CHP2/MFHAS1/PPP4R4/SMG6	17	BP
GO:0051588	regulation of neurotransmitter transport	16/2433	99/18888	0.200755347	0.956275868	0.942077974	MCTP1/STX1A/SYP/GFAP/KCNMB4/PPFIA2/BAIAP3/DTNBP1/DYSF/PRKCG/BRAF/CPLX1/ASIC1/CACNB4/SYNGR3/ADORA2A	16	BP
GO:0043122	regulation of canonical NF-kappaB signal transduction	42/2433	286/18888	0.201650999	0.959313635	0.94507064	EDA/PRKCE/MIER1/CCR7/NLRC3/PPM1N/NLRP12/ESR1/TNIP3/RIPK2/BRD4/CX3CR1/TAB3/BST2/CARD8/SHISA5/NFAT5/DAB2IP/CASP10/IRGM/PDPK1/LGALS9/CLEC7A/FKBP1A/ANKRD17/ZC3H12A/IKBKG/TRIM5/TRAF3/CACTIN/IRF3/ECT2/TRIM6/UNC5CL/MIR30C2/TMEM101/ATP2C1/RHOC/JMJD8/CHUK/RBCK1/TICAM1	42	BP
GO:0000002	mitochondrial genome maintenance	6/2433	31/18888	0.202198007	0.959313635	0.94507064	SSBP1/LIG3/DNA2/PRIMPOL/POLG2/FLCN	6	BP
GO:0051491	positive regulation of filopodium assembly	6/2433	31/18888	0.202198007	0.959313635	0.94507064	TENM1/MYO3A/CCR7/ZMYND8/DNM3/ARAP1	6	BP
GO:0070536	protein K63-linked deubiquitination	6/2433	31/18888	0.202198007	0.959313635	0.94507064	STAMBP/BABAM2/USP50/OTUD7A/CYLD/ABRAXAS1	6	BP
GO:1900027	regulation of ruffle assembly	6/2433	31/18888	0.202198007	0.959313635	0.94507064	PLEKHM1/RDX/TACSTD2/NDEL1/EVL/PFN1	6	BP
GO:0002753	cytoplasmic pattern recognition receptor signaling pathway	25/2433	163/18888	0.202589204	0.960404988	0.946145789	TRAF3IP3/MEFV/ATAT1/TRIM3/LILRA4/NLRC3/SLC15A2/RIPK2/UFD1/USP50/CARD8/NPLOC4/RNF170/HMGB1/HCFC2/IRGM/TKFC/CYLD/ANKRD17/EPG5/UBQLN1/IRF3/OAS1/RAB7B/TICAM1	25	BP
GO:0089718	amino acid import across plasma membrane	9/2433	51/18888	0.204028168	0.966457755	0.95210869	GFAP/SLC1A6/SLC7A11/SLC6A9/SLC36A1/SLC6A13/SLC7A8/SLC6A6/SLC43A2	9	BP
GO:0071897	DNA biosynthetic process	29/2433	192/18888	0.204674211	0.967872922	0.953502846	RFC3/POLA1/CTC1/HMBOX1/POLD3/XRN1/LIG3/PARN/TELO2/TK1/ATR/TEP1/LIG1/CHEK1/HGF/PRIMPOL/ATM/ING4/TERT/TNKS1BP1/ING5/SMG5/POLG2/FBXO4/CCT3/POLI/CDKN1A/CERS1/SMG6	29	BP
GO:0072523	purine-containing compound catabolic process	23/2433	149/18888	0.205378432	0.967872922	0.953502846	EIF6/XDH/SUCLG2/ITPA/PDE4D/MLXIPL/PFKM/SLC4A1/SAMHD1/PDE5A/PPARA/TPI1/ADAL/CBFA2T3/NUDT15/ENO2/NUDT16/COL6A1/FBP1/PRKACA/PFKFB1/JMJD8/FLCN	23	BP
GO:0007159	leukocyte cell-cell adhesion	60/2433	419/18888	0.205761889	0.967872922	0.953502846	ADAM8/PRKCZ/ZBTB7B/DLG1/ABL2/CD47/PDE5A/ITGB7/PPARA/ILDR2/JAM2/CCR7/ACTL6B/JAK3/ZAP70/CBLB/ZDHHC21/LRRC32/SYK/RIPK2/BRD4/CX3CR1/AP3D1/SIRPB1/RUNX1/HHLA2/PTPN11/PLA2G5/PRKAR1A/ADTRP/CD177/NFAT5/SOX13/KLHL25/ICOSLG/WNT10B/HMGB1/PDPK1/RASGRP1/CYLD/LGALS9C/LGALS9B/LGALS9/LILRB2/TIGIT/PBRM1/CXCL12/PLA2G2A/ZC3H12A/IL2RG/CEBPB/CD70/IL1RL2/CD44/ACTB/ADORA2A/ARID1A/SART1/TSPAN32/HLA-E	60	BP
GO:0051053	negative regulation of DNA metabolic process	22/2433	142/18888	0.206687466	0.967872922	0.953502846	KMT5A/CTC1/PDS5A/XRN1/LIG3/GMNC/ERCC6/ATR/SHLD1/RIF1/CHEK1/ATM/DFFB/OGG1/AUNIP/CDKN1A/CERS1/OTUB1/NMNAT1/SMG6/RECQL5/FLCN	22	BP
GO:0031638	zymogen activation	10/2433	58/18888	0.207472079	0.967872922	0.953502846	F11/CUZD1/RIPK2/RUNX1/MMP14/PLAUR/FGA/CD5L/SERPINF2/SERPINE1	10	BP
GO:0045010	actin nucleation	10/2433	58/18888	0.207472079	0.967872922	0.953502846	SPIRE1/WASHC4/DNAI3/WASHC2C/WASHC2A/LMOD1/ARPC2/DIAPH3/FCHSD2/WHAMM	10	BP
GO:0086065	cell communication involved in cardiac conduction	10/2433	58/18888	0.207472079	0.967872922	0.953502846	JUP/PDE4D/CAMK2D/CACNA1D/CALM3/NUP155/PKP2/KCNE5/SCN3B/PRKACA	10	BP
GO:0010927	cellular component assembly involved in morphogenesis	21/2433	135/18888	0.207922738	0.967872922	0.953502846	LDB3/ZPBP/ZPBP2/ERCC2/PIKFYVE/PDGFRA/CCDC136/PRKAR1A/MYBPC1/FIG4/TPM1/PGM5/PLA2G3/CASQ1/FLNC/LMOD1/PMP22/OBSL1/CSRP1/NKX2-5/MOBP	21	BP
GO:0072175	epithelial tube formation	21/2433	135/18888	0.207922738	0.967872922	0.953502846	MTHFD1L/BMP5/VANGL2/FUZ/LHX2/MMRN2/FGFR2/HS2ST1/MKS1/HESX1/ARHGAP35/SETD2/TULP3/OSR1/TCTN1/APAF1/HAND1/IFT122/PRKACA/HNF1B/PFN1	21	BP
GO:0048732	gland development	64/2433	449/18888	0.207975013	0.967872922	0.953502846	XDH/TCF21/EDA/KRT76/ZBTB7B/DKK3/PML/CTC1/BCL2L11/CYP7B1/WNT10A/NRG1/NOTCH2/SIX3/OTP/PDX1/FGFR2/ZDHHC21/CDK5RAP3/PAX6/MESP1/ESR1/LATS1/HESX1/PDGFRA/PHF2/STAT6/SOCS2/ELK1/ARHGAP35/TFCP2L1/ZMPSTE24/THRA/MSX2/AR/IQGAP3/TGM2/NPC1/HGF/GPX1/SLC29A1/BCL2/ACER1/BRAF/NR5A1/ATM/EPHA2/FA2H/CSN2/EGFR/HOXD13/CEBPB/PDGFA/FOXN1/STAT5A/CACNB4/STRA6/USF2/WNT1/NKX2-5/TBX2/HNF1B/CLCN2/UPRT	64	BP
GO:0010812	negative regulation of cell-substrate adhesion	11/2433	65/18888	0.209807126	0.967872922	0.953502846	AJAP1/ACER2/ARHGAP6/MYOC/TBCD/TACSTD2/MMP14/PLET1/SERPINE1/MMP12/WNT1	11	BP
GO:0035904	aorta development	11/2433	65/18888	0.209807126	0.967872922	0.953502846	ADAMTS9/CHD7/SNX17/LOXL1/APLNR/ADAMTS6/FKBP10/COL3A1/CNTRL/LRP1/TBX2	11	BP
GO:0060113	inner ear receptor cell differentiation	11/2433	65/18888	0.209807126	0.967872922	0.953502846	WHRN/CLRN1/MKS1/USH1G/TSKU/MCOLN3/ADGRV1/USH1C/DIAPH3/PDZD7/ANKRD24	11	BP
GO:0098930	axonal transport	11/2433	65/18888	0.209807126	0.967872922	0.953502846	AP3B2/HAP1/BORCS5/AP3M1/AP3D1/DTNBP1/NDEL1/TRAK1/AGTPBP1/MAP2/KIF3A	11	BP
GO:1905330	regulation of morphogenesis of an epithelium	11/2433	65/18888	0.209807126	0.967872922	0.953502846	ADAMTS12/MMRN2/ESR1/TACSTD2/AR/HGF/WNT5B/SIX2/HOXD13/PDGFA/TBX2	11	BP
GO:0043516	regulation of DNA damage response, signal transduction by p53 class mediator	7/2433	38/18888	0.210938626	0.967872922	0.953502846	PLA2R1/KMT5A/ATR/ZMPSTE24/ATM/ING4/CD44	7	BP
GO:0045823	positive regulation of heart contraction	7/2433	38/18888	0.210938626	0.967872922	0.953502846	PDE4D/ADRA1A/NPPA/TPM1/ADRA1B/SCN3B/NKX2-5	7	BP
GO:0046461	neutral lipid catabolic process	7/2433	38/18888	0.210938626	0.967872922	0.953502846	LIPG/GPLD1/DDHD2/PLB1/DAGLA/ABHD12/ABHD12B	7	BP
GO:0046464	acylglycerol catabolic process	7/2433	38/18888	0.210938626	0.967872922	0.953502846	LIPG/GPLD1/DDHD2/PLB1/DAGLA/ABHD12/ABHD12B	7	BP
GO:0048536	spleen development	7/2433	38/18888	0.210938626	0.967872922	0.953502846	TCF21/CTC1/BCL2L11/FLVCR1/BCL2/CACNB4/NKX2-5	7	BP
GO:0048846	axon extension involved in axon guidance	7/2433	38/18888	0.210938626	0.967872922	0.953502846	PLXNA4/NRP2/CXCL12/SEMA5B/SEMA7A/PLXNA3/SEMA4B	7	BP
GO:0051438	regulation of ubiquitin-protein transferase activity	7/2433	38/18888	0.210938626	0.967872922	0.953502846	CDC14B/USP44/LIMK1/FZR1/CDC20/UBE2C/PLK1	7	BP
GO:1902284	neuron projection extension involved in neuron projection guidance	7/2433	38/18888	0.210938626	0.967872922	0.953502846	PLXNA4/NRP2/CXCL12/SEMA5B/SEMA7A/PLXNA3/SEMA4B	7	BP
GO:0007369	gastrulation	30/2433	200/18888	0.211004896	0.967872922	0.953502846	IL1RN/FGFR2/MAP2K5/MESP1/APLNR/AXIN1/POFUT2/MMP14/PRKAR1A/PAF1/SOX17/SETD2/FN1/SOX7/WNT5B/OSR1/ITGB5/TBX6/EPHA2/COL7A1/SIX2/COL6A1/HAND1/LDB1/MACROH2A1/PRKACA/ARFRP1/MBP/MAPK7/HNF1B	30	BP
GO:0030032	lamellipodium assembly	12/2433	72/18888	0.211315791	0.967872922	0.953502846	NUP85/SRGAP2/VAV3/SPEF1/CLRN1/FER/EPHA2/ARPC2/PLCE1/BIN3/WNT1/WHAMM	12	BP
GO:0032722	positive regulation of chemokine production	12/2433	72/18888	0.211315791	0.967872922	0.953502846	ADORA2B/SYK/IL6R/RIPK2/HMGB1/LGALS9/CLEC7A/MCOLN2/MBP/IL1RL1/OAS1/TICAM1	12	BP
GO:0140238	presynaptic endocytosis	12/2433	72/18888	0.211315791	0.967872922	0.953502846	FCHO2/STX1A/SYP/AP3B2/ITSN1/ABCA13/DNM3/AP3D1/ITSN2/SYT7/PIP5K1C/ACTB	12	BP
GO:1901184	regulation of ERBB signaling pathway	12/2433	72/18888	0.211315791	0.967872922	0.953502846	RHBDF2/HAP1/CBLB/PLAUR/FER/DAB2IP/MVB12B/ZFYVE28/EGFR/DGKD/IFI6/ADRA2A	12	BP
GO:0007584	response to nutrient	25/2433	164/18888	0.211530389	0.967872922	0.953502846	LIPG/MLXIPL/DNMT3A/KYNU/ARSB/PPARA/SREBF1/PLD1/PDX1/BCHE/HLCS/SRSF2/GPX1/PIM1/PHEX/KL/EGFR/UCP3/OGG1/APAF1/USF2/GDAP1/BRIP1/LOC102724560/CBS	25	BP
GO:0060079	excitatory postsynaptic potential	17/2433	107/18888	0.211751834	0.967872922	0.953502846	CHRND/PRKCZ/STX1A/GRIK5/P2RX6/HTR3E/SLC8A3/MPP2/ZMYND8/SLC1A7/DLG4/DMPK/GRIN1/SLC29A1/ADORA2A/GRIN2C/HTR3A	17	BP
GO:0016239	positive regulation of macroautophagy	13/2433	79/18888	0.212194992	0.967872922	0.953502846	RUFY4/CSNK2A1/RIPK2/FYCO1/UVRAG/EPM2A/WAC/PIP4K2C/IRGM/IKBKG/GPSM1/CERS1/ATG2A	13	BP
GO:0055002	striated muscle cell development	13/2433	79/18888	0.212194992	0.967872922	0.953502846	LDB3/PDGFRA/PRKAR1A/MYBPC1/TPM1/PGM5/CASQ1/FLNC/LMOD1/LARGE1/OBSL1/CSRP1/NKX2-5	13	BP
GO:0032465	regulation of cytokinesis	15/2433	93/18888	0.212593526	0.967872922	0.953502846	PRKCE/DCDC1/KIF14/ZFYVE19/RAB11FIP3/CDC14B/UVRAG/SETD2/CALM3/MYO19/ECT2/CSPP1/PLK1/CDC14A/FLCN	15	BP
GO:0002070	epithelial cell maturation	5/2433	25/18888	0.212622566	0.967872922	0.953502846	TMEM79/SIX3/TFCP2L1/NKX6-1/CDKN1A	5	BP
GO:0007097	nuclear migration	5/2433	25/18888	0.212622566	0.967872922	0.953502846	CLMN/PAX6/NUDC/DCTN1/DOCK7	5	BP
GO:0009110	vitamin biosynthetic process	5/2433	25/18888	0.212622566	0.967872922	0.953502846	TPK1/CYP2R1/BCO1/THTPA/UBIAD1	5	BP
GO:0010878	cholesterol storage	5/2433	25/18888	0.212622566	0.967872922	0.953502846	ABCG1/PPARA/TTC39B/STARD4/NPC1	5	BP
GO:0017121	plasma membrane phospholipid scrambling	5/2433	25/18888	0.212622566	0.967872922	0.953502846	SLC4A1/XKR6/ATG9B/XKR9/ATG9A	5	BP
GO:0018200	peptidyl-glutamic acid modification	5/2433	25/18888	0.212622566	0.967872922	0.953502846	AGBL1/TTLL4/AGTPBP1/TTLL11/CFAP20	5	BP
GO:0021884	forebrain neuron development	5/2433	25/18888	0.212622566	0.967872922	0.953502846	FGFR2/NRP2/DCLK2/DISC1/PLXNA3	5	BP
GO:0031445	regulation of heterochromatin formation	5/2433	25/18888	0.212622566	0.967872922	0.953502846	PHF2/PHF8/ATF7IP/MORC2/SAMD1	5	BP
GO:0031954	positive regulation of protein autophosphorylation	5/2433	25/18888	0.212622566	0.967872922	0.953502846	NEK10/TAOK2/CALM3/TNKS1BP1/PDGFA	5	BP
GO:0035268	protein mannosylation	5/2433	25/18888	0.212622566	0.967872922	0.953502846	POMT2/RXYLT1/DPM1/LARGE1/DPM2	5	BP
GO:0043567	regulation of insulin-like growth factor receptor signaling pathway	5/2433	25/18888	0.212622566	0.967872922	0.953502846	BMP5/AR/IGFBP4/IGFBP6/WNT1	5	BP
GO:0046755	viral budding	5/2433	25/18888	0.212622566	0.967872922	0.953502846	VPS37C/VPS37A/CHMP1A/VPS37B/MVB12B	5	BP
GO:0051882	mitochondrial depolarization	5/2433	25/18888	0.212622566	0.967872922	0.953502846	ADCY10/MYOC/BCL2/COL6A1/IFI6	5	BP
GO:0060155	platelet dense granule organization	5/2433	25/18888	0.212622566	0.967872922	0.953502846	HPS1/AP1S2/AP3M1/AP3D1/DTNBP1	5	BP
GO:0086064	cell communication by electrical coupling involved in cardiac conduction	5/2433	25/18888	0.212622566	0.967872922	0.953502846	PDE4D/CAMK2D/CALM3/PKP2/PRKACA	5	BP
GO:0099633	protein localization to postsynaptic specialization membrane	5/2433	25/18888	0.212622566	0.967872922	0.953502846	PRKCZ/DLG1/DLG4/IQSEC2/NETO2	5	BP
GO:0099645	neurotransmitter receptor localization to postsynaptic specialization membrane	5/2433	25/18888	0.212622566	0.967872922	0.953502846	PRKCZ/DLG1/DLG4/IQSEC2/NETO2	5	BP
GO:0120261	regulation of heterochromatin organization	5/2433	25/18888	0.212622566	0.967872922	0.953502846	PHF2/PHF8/ATF7IP/MORC2/SAMD1	5	BP
GO:0098813	nuclear chromosome segregation	46/2433	317/18888	0.212772869	0.967872922	0.953502846	SEPTIN1/CDC27/NCAPH2/STAG3/KMT5A/UHRF1/CHFR/CHMP1A/BUB3/CENPI/ACTL6B/KIF14/BCL7C/RMDN1/ANAPC4/LATS1/TEX11/NSMCE2/ANAPC7/NUDC/USP44/CDK5RAP2/CEP192/ARHGEF10/TERB2/PBRM1/NCAPG2/ATM/CDC16/BCL7B/RNF212/NIPBL/MLH3/KIF18B/TUBB8/ZCWPW1/CDC20/UBE2C/ABRAXAS1/ECT2/ACTB/CHEK2/MND1/ARID1A/PLK1/BRIP1	46	BP
GO:0006816	calcium ion transport	61/2433	428/18888	0.214674082	0.974446167	0.959978497	PRKCE/PDE4D/OPRM1/STAC2/GSTM2/ANXA6/CHD7/PML/TRPV2/P2RX6/TRPC4AP/CCL3/SLC8A3/IL16/CCR7/ADRA1A/HAP1/CYBA/CAMK2D/APLNR/CACNA1D/ATP2B3/DMD/CACNA2D4/JPH4/SLC24A4/CACNA1E/NPPA/ZMPSTE24/GRIN1/TRPM3/SMDT1/CALM3/SPG11/MCOLN3/CATSPER2/CUL5/PDPK1/BCL2/LILRB2/CXCL12/FKBP1A/MCOLN2/CASQ1/TRPM8/CSN2/CAMK2B/RGS9/PLCH2/ASIC1/STIM1/CACNB4/UBQLN1/PLCE1/PLCB2/PRKACA/ADORA2A/GRIN2C/WNK3/ATP2C1/ADRA2A	61	BP
GO:0098727	maintenance of cell number	28/2433	186/18888	0.214871124	0.974446167	0.959978497	PHF19/SETD6/ACTL6B/MED15/BCL7C/MCPH1/HESX1/PAF1/RIF1/ESRRB/MED27/BRD9/BRAF/LOXL2/BCL7B/SIX2/BCL9/NIPBL/SAV1/LDB1/TAF5L/LDB2/BRMS1/ACTB/ARID1A/VPS72/HNF1B/FANCC	28	BP
GO:0045619	regulation of lymphocyte differentiation	32/2433	215/18888	0.215025066	0.974446167	0.959978497	ADAM8/PRKCZ/ZBTB7B/ACTL6B/JAK3/ZAP70/SYK/RIPK2/BRD4/AP3D1/RUNX1/MMP14/SOX13/KLHL25/WNT10B/HMGB1/RASGRP1/CYLD/LGALS9/LILRB2/PBRM1/BRAF/ZC3H12A/IL2RG/FOXN1/SPINK5/IL1RL2/XRCC6/ACTB/ARID1A/SART1/PGLYRP3	32	BP
GO:0009582	detection of abiotic stimulus	22/2433	143/18888	0.216398644	0.974446167	0.959978497	JUP/PTK2/CALCA/WHRN/CEP250/CACNA2D4/RP1/SLC24A4/ATP8A2/ADGRV1/CAMKMT/CXCL12/GNGT2/SEMA5B/RHO/DISC1/CACNB4/PIEZO2/PDZD7/TMEM120A/GUCY2D/GRK4	22	BP
GO:0009066	aspartate family amino acid metabolic process	8/2433	45/18888	0.216732033	0.974446167	0.959978497	MTHFD2L/GCAT/SLC25A13/MAT1A/MRI1/DDO/MTRR/ASPG	8	BP
GO:0030261	chromosome condensation	8/2433	45/18888	0.216732033	0.974446167	0.959978497	ACIN1/NCAPH2/KMT5A/CHMP1A/MCPH1/NCAPG2/DFFB/PLK1	8	BP
GO:0033173	calcineurin-NFAT signaling cascade	8/2433	45/18888	0.216732033	0.974446167	0.959978497	CAMTA1/NFAT5/PTBP1/CLEC7A/CIB1/CHP2/MAPK7/C10orf71	8	BP
GO:0034331	cell junction maintenance	8/2433	45/18888	0.216732033	0.974446167	0.959978497	PLXNA4/DLG1/WHRN/BSN/PLEKHA7/CD177/ERC1/DCTN1	8	BP
GO:0043300	regulation of leukocyte degranulation	8/2433	45/18888	0.216732033	0.974446167	0.959978497	ADORA2B/SYK/VAMP8/CD177/PDPK1/LGALS9/PLA2G3/ADGRE2	8	BP
GO:0044786	cell cycle DNA replication	8/2433	45/18888	0.216732033	0.974446167	0.959978497	DBF4B/POLA1/TK1/DNA2/ZMPSTE24/LIG1/RECQL5/MCM3	8	BP
GO:0006898	receptor-mediated endocytosis	38/2433	259/18888	0.217103466	0.974446167	0.959978497	AHI1/SNAP25/FCHO2/PLA2R1/SNX17/VLDLR/FCER1G/GRK3/ITSN1/SYK/AP2A2/DNM3/PIKFYVE/DLG4/BICD1/ITSN2/DTNBP1/ARHGAP27/AMN/USH1G/CCDC32/PIK3CB/ACHE/RNASEK/PIP5K1C/LDLRAP1/DGKD/LRP1/SERPINE1/LRRTM1/STAB2/HSPG2/TNK2/FCHSD2/GRK4/TFR2/CD14/CAP1	38	BP
GO:0007041	lysosomal transport	21/2433	136/18888	0.217924986	0.974446167	0.959978497	PCDHGA3/HGSNAT/RBSN/LYST/ARSB/CHMP1A/GNPTG/PLEKHM1/UBXN6/AP3M1/AP3D1/TGFBRAP1/VPS53/NPC1/VIPAS39/TRAK1/EPG5/ZFYVE16/LRP1/CLEC16A/RAB7B	21	BP
GO:0051208	sequestering of calcium ion	21/2433	136/18888	0.217924986	0.974446167	0.959978497	PRKCE/PDE4D/GSTM2/ANXA6/CHD7/CCL3/CCR7/HAP1/CYBA/CAMK2D/APLNR/DMD/JPH4/CALM3/PDPK1/FKBP1A/CASQ1/PLCH2/PLCE1/PLCB2/PRKACA	21	BP
GO:0044242	cellular lipid catabolic process	34/2433	230/18888	0.218556896	0.974446167	0.959978497	LIPG/SUMF1/PLA2G15/ACOXL/PNPLA7/PPARA/GPLD1/DDHD2/GDPD3/PLD1/ACER2/ZPBP2/PLB1/BCO1/PLA2G5/AUH/ADTRP/PLA2G7/GDPD1/MGST2/ALDH1L2/PCCA/CYP4A11/DAGLA/PLA2G4D/ACER1/ABHD12/ECHDC2/AIG1/ABHD12B/LPIN3/AKR1B10/PLA2G4E/IVD	34	BP
GO:0051209	release of sequestered calcium ion into cytosol	20/2433	129/18888	0.219382441	0.974446167	0.959978497	PRKCE/PDE4D/GSTM2/CHD7/CCL3/CCR7/HAP1/CYBA/CAMK2D/APLNR/DMD/JPH4/CALM3/PDPK1/FKBP1A/CASQ1/PLCH2/PLCE1/PLCB2/PRKACA	20	BP
GO:0006890	retrograde vesicle-mediated transport, Golgi to endoplasmic reticulum	9/2433	52/18888	0.220571581	0.974446167	0.959978497	GOLPH3L/TAPBP/STX18/ERGIC1/UVRAG/ERGIC3/NBAS/COPG2/ATP9B	9	BP
GO:0043303	mast cell degranulation	9/2433	52/18888	0.220571581	0.974446167	0.959978497	ADORA2B/SYK/VAMP8/PDPK1/RASGRP1/LGALS9/PLA2G3/RAB44/ADGRE2	9	BP
GO:1904263	positive regulation of TORC1 signaling	9/2433	52/18888	0.220571581	0.974446167	0.959978497	SLC38A9/SYK/WAC/PIM1/CLEC16A/CASTOR1/OTUB1/RHEB/FLCN	9	BP
GO:0051250	negative regulation of lymphocyte activation	25/2433	165/18888	0.220657344	0.974446167	0.959978497	ZBTB7B/DLG1/PDE5A/ILDR2/JAK3/CBLB/LRRC32/RUNX1/PLA2G5/PRKAR1A/HMGB1/LGALS9C/LGALS9B/LGALS9/LILRB2/TIGIT/ATM/LST1/PLA2G2A/ZC3H12A/CEBPB/ADORA2A/PGLYRP3/TSPAN32/HLA-E	25	BP
GO:0043583	ear development	33/2433	223/18888	0.220783364	0.974446167	0.959978497	AHI1/BMP5/CHD7/WHRN/MYO3A/SLC26A5/BCL2L11/MAF/FGFR2/CLRN1/MKS1/HESX1/PTPN11/USH1G/ESRRB/TSKU/MCOLN3/ATP8A2/ADGRV1/USH1C/BCL2/OSR1/SIX2/MAPKAPK2/DIAPH3/ATP6V1B1/NIPBL/STRA6/PDZD7/WNT1/TBX2/ANKRD24/KCNQ4	33	BP
GO:0050953	sensory perception of light stimulus	33/2433	223/18888	0.220783364	0.974446167	0.959978497	VSX1/HPS1/ABCC6/WHRN/MYO3A/CEP250/SIX3/RP1L1/PAX6/CLRN1/LAMC3/CACNA2D4/RP1/TACSTD2/FAM161A/WDR36/USH1G/CRYBB2/ATP8A2/RAX2/ADGRV1/CNGA3/USH1C/CRYAA/OPA3/SEMA5B/RHO/RGS9/CLIC5/CRYGN/CACNB4/PDE6D/GUCY2D	33	BP
GO:2000278	regulation of DNA biosynthetic process	18/2433	115/18888	0.222020336	0.974446167	0.959978497	RFC3/CTC1/HMBOX1/XRN1/PARN/ATR/CHEK1/HGF/ATM/ING4/ING5/SMG5/POLG2/FBXO4/CCT3/CDKN1A/CERS1/SMG6	18	BP
GO:0001502	cartilage condensation	4/2433	19/18888	0.222433942	0.974446167	0.959978497	SOX5/THRA/MAPK14/BARX2	4	BP
GO:0002283	neutrophil activation involved in immune response	4/2433	19/18888	0.222433942	0.974446167	0.959978497	FCER1G/SYK/CD177/DNASE1	4	BP
GO:0007076	mitotic chromosome condensation	4/2433	19/18888	0.222433942	0.974446167	0.959978497	NCAPH2/KMT5A/CHMP1A/PLK1	4	BP
GO:0009148	pyrimidine nucleoside triphosphate biosynthetic process	4/2433	19/18888	0.222433942	0.974446167	0.959978497	NME6/CTPS2/DTYMK/NME9	4	BP
GO:0009226	nucleotide-sugar biosynthetic process	4/2433	19/18888	0.222433942	0.974446167	0.959978497	GMDS/GMPPB/PGM3/UAP1L1	4	BP
GO:0015867	ATP transport	4/2433	19/18888	0.222433942	0.974446167	0.959978497	ABCC6/CD47/ADCY10/SLC25A41	4	BP
GO:0021692	cerebellar Purkinje cell layer morphogenesis	4/2433	19/18888	0.222433942	0.974446167	0.959978497	WHRN/KIF14/AGTPBP1/LDB1	4	BP
GO:0032026	response to magnesium ion	4/2433	19/18888	0.222433942	0.974446167	0.959978497	ABCC6/CNGA3/FBP1/CD14	4	BP
GO:0032695	negative regulation of interleukin-12 production	4/2433	19/18888	0.222433942	0.974446167	0.959978497	MEFV/CCR7/JAK3/TIGIT	4	BP
GO:0035720	intraciliary anterograde transport	4/2433	19/18888	0.222433942	0.974446167	0.959978497	IFT74/IFT122/IFT81/IFT25	4	BP
GO:0043045	post-fertilization epigenetic regulation of gene expression	4/2433	19/18888	0.222433942	0.974446167	0.959978497	TET3/DNMT3A/MORC1/AXIN1	4	BP
GO:0048486	parasympathetic nervous system development	4/2433	19/18888	0.222433942	0.974446167	0.959978497	PLXNA4/NRP2/PLXNA3/ADARB1	4	BP
GO:0050884	neuromuscular process controlling posture	4/2433	19/18888	0.222433942	0.974446167	0.959978497	PRRT2/ATP8A2/LARGE1/ADARB1	4	BP
GO:0060602	branch elongation of an epithelium	4/2433	19/18888	0.222433942	0.974446167	0.959978497	FGFR2/ESR1/HOXD13/HNF1B	4	BP
GO:0061298	retina vasculature development in camera-type eye	4/2433	19/18888	0.222433942	0.974446167	0.959978497	VSTM4/PDGFRA/LARGE1/RHOJ	4	BP
GO:0070242	thymocyte apoptotic process	4/2433	19/18888	0.222433942	0.974446167	0.959978497	ADAM8/BCL2L11/JAK3/CHEK2	4	BP
GO:0090670	RNA localization to Cajal body	4/2433	19/18888	0.222433942	0.974446167	0.959978497	RUVBL1/PARN/SHQ1/CCT3	4	BP
GO:0090671	telomerase RNA localization to Cajal body	4/2433	19/18888	0.222433942	0.974446167	0.959978497	RUVBL1/PARN/SHQ1/CCT3	4	BP
GO:0090672	telomerase RNA localization	4/2433	19/18888	0.222433942	0.974446167	0.959978497	RUVBL1/PARN/SHQ1/CCT3	4	BP
GO:0090685	RNA localization to nucleus	4/2433	19/18888	0.222433942	0.974446167	0.959978497	RUVBL1/PARN/SHQ1/CCT3	4	BP
GO:1902548	negative regulation of cellular response to vascular endothelial growth factor stimulus	4/2433	19/18888	0.222433942	0.974446167	0.959978497	XDH/ADAMTS12/DAB2IP/PIK3CB	4	BP
GO:1903232	melanosome assembly	4/2433	19/18888	0.222433942	0.974446167	0.959978497	HPS1/AP1S2/AP3M1/AP3D1	4	BP
GO:0003229	ventricular cardiac muscle tissue development	10/2433	59/18888	0.223053932	0.974446167	0.959978497	ADAMTS9/CHD7/NRG1/FGFR2/ZMPSTE24/TPM1/FKBP1A/PKP2/HAND1/NKX2-5	10	BP
GO:0010921	regulation of phosphatase activity	10/2433	59/18888	0.223053932	0.974446167	0.959978497	GPLD1/CDK5RAP3/TIPRL/PTPA/CALM3/MGAT5/FKBP1A/PPP6R3/CHP2/PPP4R4	10	BP
GO:0010965	regulation of mitotic sister chromatid separation	10/2433	59/18888	0.223053932	0.974446167	0.959978497	BUB3/NSMCE2/ANAPC7/USP44/CDK5RAP2/ATM/CDC16/CDC20/UBE2C/PLK1	10	BP
GO:0031122	cytoplasmic microtubule organization	10/2433	59/18888	0.223053932	0.974446167	0.959978497	CCDC88C/CLIP2/DLG1/TUBGCP3/AXIN1/CCDC13/TUBGCP5/CLIP4/TBCB/CIB1	10	BP
GO:0050881	musculoskeletal movement	10/2433	59/18888	0.223053932	0.974446167	0.959978497	CHRND/STAC2/GSTM2/SLC8A3/DMD/DMPK/ATP8A2/CASQ1/MYH14/CHUK	10	BP
GO:0045879	negative regulation of smoothened signaling pathway	6/2433	32/18888	0.223726683	0.974446167	0.959978497	PTCH2/TULP3/KCTD6/IFT122/PRKACA/MOSMO	6	BP
GO:0061437	renal system vasculature development	6/2433	32/18888	0.223726683	0.974446167	0.959978497	TCF21/CD34/NOTCH2/IL6R/PDGFRA/OSR1	6	BP
GO:0061440	kidney vasculature development	6/2433	32/18888	0.223726683	0.974446167	0.959978497	TCF21/CD34/NOTCH2/IL6R/PDGFRA/OSR1	6	BP
GO:0080111	DNA demethylation	6/2433	32/18888	0.223726683	0.974446167	0.959978497	FTO/ALKBH1/TET3/APOBEC3F/PAX6/TET2	6	BP
GO:1902547	regulation of cellular response to vascular endothelial growth factor stimulus	6/2433	32/18888	0.223726683	0.974446167	0.959978497	XDH/ADAMTS12/DAB2IP/PIK3CB/MYO1C/PTP4A3	6	BP
GO:0032784	regulation of DNA-templated transcription elongation	16/2433	101/18888	0.224125376	0.974446167	0.959978497	INTS4/MED15/ERCC6/BRD4/ZMYND8/AXIN1/MED9/MED27/GTF2F1/MED11/CDK12/CCAR2/LDB1/PWWP2B/RECQL5/MED8	16	BP
GO:0060761	negative regulation of response to cytokine stimulus	16/2433	101/18888	0.224125376	0.974446167	0.959978497	IL1RN/SAMHD1/MAP2K5/PARP14/CARD8/NLRC5/CYLD/EIF4E2/TRAIP/CACTIN/IL1R2/USP18/MMP12/OAS1/TTLL12/MAPK7	16	BP
GO:0043648	dicarboxylic acid metabolic process	15/2433	94/18888	0.224891348	0.974446167	0.959978497	SUCLG2/MTHFD1L/MDH1B/SLC19A1/KYNU/SLC7A11/MTHFD2L/ALDH1L2/ALDH18A1/COL6A1/FTCD/DDO/ME3/MTRR/L2HGDH	15	BP
GO:0050848	regulation of calcium-mediated signaling	15/2433	94/18888	0.224891348	0.974446167	0.959978497	CAMTA1/CCL3/ZAP70/NMUR1/SYK/PDGFRA/SLC24A4/NFAT5/CALM3/PTBP1/CLEC7A/CIB1/CHP2/MAPK7/C10orf71	15	BP
GO:0032732	positive regulation of interleukin-1 production	12/2433	73/18888	0.225343323	0.974446167	0.959978497	MEFV/PANX3/CCL3/IL16/NLRP12/RIPK2/USP50/CARD8/HMGB1/LGALS9/CLEC7A/AIM2	12	BP
GO:0046635	positive regulation of alpha-beta T cell activation	12/2433	73/18888	0.225343323	0.974446167	0.959978497	PRKCZ/ZBTB7B/ZAP70/SYK/RIPK2/BRD4/AP3D1/RUNX1/KLHL25/LGALS9/IL2RG/HLA-E	12	BP
GO:2000036	regulation of stem cell population maintenance	12/2433	73/18888	0.225343323	0.974446167	0.959978497	ACTL6B/BCL7C/ESRRB/BRD9/LOXL2/BCL7B/SAV1/TAF5L/BRMS1/ACTB/ARID1A/HNF1B	12	BP
GO:0002534	cytokine production involved in inflammatory response	13/2433	80/18888	0.225581267	0.974446167	0.959978497	CHID1/MEFV/PPARA/NLRC3/PLD4/SPINK7/PLA2G3/CLEC7A/ZC3H12A/MAPK14/IL1R2/PLD3/TICAM1	13	BP
GO:0032272	negative regulation of protein polymerization	13/2433	80/18888	0.225581267	0.974446167	0.959978497	CDH5/CAPZA1/SPTB/RDX/TBCD/SPTBN4/STMN2/WASHC2C/LMOD1/SSH3/MAP2/ADD1/PFN1	13	BP
GO:1900015	regulation of cytokine production involved in inflammatory response	13/2433	80/18888	0.225581267	0.974446167	0.959978497	CHID1/MEFV/PPARA/NLRC3/PLD4/SPINK7/PLA2G3/CLEC7A/ZC3H12A/MAPK14/IL1R2/PLD3/TICAM1	13	BP
GO:0042060	wound healing	61/2433	430/18888	0.226030794	0.974446167	0.959978497	SERPINA1/PRKCE/PTK2/PAK1/DGKB/ENTPD1/ANXA8/SLC4A1/CD34/SLC11A1/CHMP1A/PPARA/SLC7A11/F11/VAV3/NRG1/FCER1G/KNG1/NOTCH2/MMRN1/AJAP1/SYK/PDGFRA/ALOX15/SFTA3/ARHGAP35/DUOX2/PEAR1/ADTRP/DTNBP1/MSX2/FKBP10/PLAUR/MPIG6B/COL3A1/TSKU/FN1/PIK3CB/FGA/SYT7/TPM1/GPX1/SERPINF2/ITGB5/CLEC7A/DGKE/DGKD/PLET1/MAPK14/PDGFA/SERPINE1/ADIPOR2/MMP12/CDKN1A/CD44/CSRP1/ACTB/ADORA2A/TSPAN32/RHOC/ADRA2A	61	BP
GO:0006195	purine nucleotide catabolic process	22/2433	144/18888	0.226317355	0.974446167	0.959978497	EIF6/XDH/SUCLG2/ITPA/PDE4D/MLXIPL/PFKM/SLC4A1/SAMHD1/PDE5A/PPARA/TPI1/CBFA2T3/NUDT15/ENO2/NUDT16/COL6A1/FBP1/PRKACA/PFKFB1/JMJD8/FLCN	22	BP
GO:1990778	protein localization to cell periphery	51/2433	356/18888	0.226563192	0.974446167	0.959978497	RHBDF2/JUP/PRKCE/SNAP25/FCHO2/GRIP2/STAC2/PRKCZ/GOLPH3L/PACS1/SLC4A1/ZDHHC8/DLG1/SLMAP/VAMP8/RDX/GPSM2/ZFYVE27/DLG4/TNIK/SPTBN4/PIP5K1A/MMP14/AMN/AR/FYB2/EHD2/IQSEC2/PDPK1/STX3/NETO2/LDLRAP1/EPHA2/CPLX1/DPP6/EGFR/ZDHHC2/LRP1/PKP2/LARGE1/SCN3B/RABEP1/ARFRP1/RAB40B/ACTB/CIB1/GRIN2C/WNK3/PRKG2/PLK1/ATP2C1	51	BP
GO:0050769	positive regulation of neurogenesis	36/2433	246/18888	0.229286481	0.974446167	0.959978497	OPRM1/PLXNA4/GFAP/TRPV2/OTP/MAP6/HAP1/RUFY3/PAX6/ADCY10/CX3CR1/ZFYVE27/NPTN/ACAN/POU4F2/BCAN/NIN/TGM2/LIMK1/FN1/PLXNC1/PLXNB1/NKX6-1/TRAK1/BRAF/CXCL12/EGFR/CAMK2B/SEMA7A/RND2/DISC1/PLXNA3/CAPRIN2/OBSL1/RHEB/CLCN2	36	BP
GO:0005513	detection of calcium ion	3/2433	13/18888	0.229425738	0.974446167	0.959978497	KCNMB4/CALM3/STIM1	3	BP
GO:0006448	regulation of translational elongation	3/2433	13/18888	0.229425738	0.974446167	0.959978497	ALKBH1/EIF5A/CPEB3	3	BP
GO:0006971	hypotonic response	3/2433	13/18888	0.229425738	0.974446167	0.959978497	SLC4A11/SLC12A6/FBP1	3	BP
GO:0007501	mesodermal cell fate specification	3/2433	13/18888	0.229425738	0.974446167	0.959978497	MESP1/TBX6/SIX2	3	BP
GO:0009068	aspartate family amino acid catabolic process	3/2433	13/18888	0.229425738	0.974446167	0.959978497	GCAT/MAT1A/DDO	3	BP
GO:0015780	nucleotide-sugar transmembrane transport	3/2433	13/18888	0.229425738	0.974446167	0.959978497	SLC35A2/SLC35A3/SLC35D2	3	BP
GO:0015851	nucleobase transport	3/2433	13/18888	0.229425738	0.974446167	0.959978497	SLC29A3/SLC29A2/SLC29A1	3	BP
GO:0021559	trigeminal nerve development	3/2433	13/18888	0.229425738	0.974446167	0.959978497	PLXNA4/NRP2/PLXNA3	3	BP
GO:0032341	aldosterone metabolic process	3/2433	13/18888	0.229425738	0.974446167	0.959978497	BMP5/DKK3/CLCN2	3	BP
GO:0032530	regulation of microvillus organization	3/2433	13/18888	0.229425738	0.974446167	0.959978497	PLD1/CDHR5/USH1C	3	BP
GO:0036006	cellular response to macrophage colony-stimulating factor stimulus	3/2433	13/18888	0.229425738	0.974446167	0.959978497	MST1R/DOK1/FER	3	BP
GO:0036302	atrioventricular canal development	3/2433	13/18888	0.229425738	0.974446167	0.959978497	CHD7/PTPN11/TBX2	3	BP
GO:0042362	fat-soluble vitamin biosynthetic process	3/2433	13/18888	0.229425738	0.974446167	0.959978497	CYP2R1/BCO1/UBIAD1	3	BP
GO:0043383	negative T cell selection	3/2433	13/18888	0.229425738	0.974446167	0.959978497	CCR7/ZAP70/DOCK2	3	BP
GO:0043568	positive regulation of insulin-like growth factor receptor signaling pathway	3/2433	13/18888	0.229425738	0.974446167	0.959978497	AR/IGFBP4/WNT1	3	BP
GO:0060911	cardiac cell fate commitment	3/2433	13/18888	0.229425738	0.974446167	0.959978497	MESP1/SOX17/NKX2-5	3	BP
GO:0061052	negative regulation of cell growth involved in cardiac muscle cell development	3/2433	13/18888	0.229425738	0.974446167	0.959978497	PPARA/PI16/CTDP1	3	BP
GO:0061430	bone trabecula morphogenesis	3/2433	13/18888	0.229425738	0.974446167	0.959978497	PPARGC1B/MSX2/WNT10B	3	BP
GO:0070234	positive regulation of T cell apoptotic process	3/2433	13/18888	0.229425738	0.974446167	0.959978497	ADAM8/BCL2L11/LGALS9	3	BP
GO:0070486	leukocyte aggregation	3/2433	13/18888	0.229425738	0.974446167	0.959978497	JAM2/ZAP70/CD44	3	BP
GO:0071107	response to parathyroid hormone	3/2433	13/18888	0.229425738	0.974446167	0.959978497	WNT10B/PHEX/PRKACA	3	BP
GO:0098693	regulation of synaptic vesicle cycle	3/2433	13/18888	0.229425738	0.974446167	0.959978497	PLD1/BSN/ARHGDIA	3	BP
GO:0140588	chromatin looping	3/2433	13/18888	0.229425738	0.974446167	0.959978497	SLF1/NSMCE2/SLF2	3	BP
GO:1901678	iron coordination entity transport	3/2433	13/18888	0.229425738	0.974446167	0.959978497	SLC22A17/FLVCR1/ABCC5	3	BP
GO:1901862	negative regulation of muscle tissue development	3/2433	13/18888	0.229425738	0.974446167	0.959978497	USP19/LUC7L/FLCN	3	BP
GO:0001701	in utero embryonic development	57/2433	401/18888	0.230067714	0.976123344	0.961630773	RAD51B/BMP5/TAF8/CHD7/DAD1/ALKBH1/TMEM231/BCL2L11/LPAR6/SPECC1/INPP5B/NOTCH2/THOC2/RSPO3/TTLL4/FGFR2/DHX35/LATS1/ERCC2/YBX1/PDGFRA/CERT1/AXIN1/SMG9/MGAT1/SOX17/AR/FKBP10/SLC39A3/SETD2/MBD3/GJB3/COL3A1/CHEK1/FLVCR1/NDEL1/SLC25A34/SPIC/PCGF2/NCAPG2/TCTN1/ATP11A/EGFR/KDM8/DNAJB6/B9D1/CEBPB/POLG2/DIAPH3/PLCD3/HAND1/CDKN1A/FOSL1/ARHGDIG/HNF1B/PPP4R4/FLCN	57	BP
GO:0032438	melanosome organization	7/2433	39/18888	0.230639649	0.976123344	0.961630773	HPS1/LYST/AP1S2/PIKFYVE/AP3M1/AP3D1/DTNBP1	7	BP
GO:0035025	positive regulation of Rho protein signal transduction	7/2433	39/18888	0.230639649	0.976123344	0.961630773	MCF2L/LPAR6/ADGRG1/PRAG1/COL3A1/PLXNB1/ARHGEF3	7	BP
GO:0048741	skeletal muscle fiber development	7/2433	39/18888	0.230639649	0.976123344	0.961630773	WNT10B/SPG11/GPX1/BCL2/COL6A1/LARGE1/BIN3	7	BP
GO:1903524	positive regulation of blood circulation	7/2433	39/18888	0.230639649	0.976123344	0.961630773	PDE4D/ADRA1A/NPPA/TPM1/ADRA1B/SCN3B/NKX2-5	7	BP
GO:0071675	regulation of mononuclear cell migration	19/2433	123/18888	0.231639697	0.979660012	0.965114932	PTK2/BMP5/ADAM8/ABL2/CD47/CCL3/CD200R1/JAM2/CCR7/CX3CR1/ADTRP/PLA2G7/HMGB1/LGALS9/CXCL12/SERPINE1/CXCL17/C5AR1/LRCH1	19	BP
GO:2001257	regulation of cation channel activity	18/2433	116/18888	0.233279037	0.983263285	0.968664707	STAC2/GSTM2/DLG1/SLMAP/FGF14/HAP1/CAMK2D/DMD/JPH4/NPPA/CALM3/FKBP1A/CASQ1/KCNE5/STIM1/CACNB4/UBQLN1/PRKACA	18	BP
GO:0035296	regulation of tube diameter	23/2433	152/18888	0.234286007	0.983263285	0.968664707	CALCA/KCNMA1/GRIP2/ADORA2B/DOCK5/KCNMB4/KNG1/ADRA1A/ZDHHC21/VSTM4/GUCY1A1/NPPA/FGA/HRH2/GPX1/SERPINF2/EGFR/ADRA1B/ADORA2A/NPR1/ADRA2A/LOC102724560/CBS	23	BP
GO:0097746	blood vessel diameter maintenance	23/2433	152/18888	0.234286007	0.983263285	0.968664707	CALCA/KCNMA1/GRIP2/ADORA2B/DOCK5/KCNMB4/KNG1/ADRA1A/ZDHHC21/VSTM4/GUCY1A1/NPPA/FGA/HRH2/GPX1/SERPINF2/EGFR/ADRA1B/ADORA2A/NPR1/ADRA2A/LOC102724560/CBS	23	BP
GO:1903706	regulation of hemopoiesis	60/2433	424/18888	0.234364036	0.983263285	0.968664707	EIF6/ACIN1/ADAM8/PRKCZ/ZBTB7B/CCL3/PPARGC1B/ZNF16/NOTCH2/BRPF3/ACTL6B/JAK3/ZAP70/SYK/ZBTB46/RIPK2/BRD4/GFI1B/AP3D1/H4C15/RUNX1/POU4F2/MMP14/PAF1/ANKRD54/SOX13/KLHL25/WNT10B/BRD1/HOXB8/HMGB1/HCLS1/RASGRP1/CYLD/LGALS9/LILRB3/LILRB2/PLA2G3/PBRM1/BRAF/ZC3H12A/ING5/MAPK14/IL2RG/CEBPB/FOXN1/ROR2/LDB1/SPINK5/IL1RL2/FSTL3/XRCC6/RAB7B/ACTB/TCIM/CIB1/CD101/ARID1A/SART1/PGLYRP3	60	BP
GO:0071478	cellular response to radiation	27/2433	181/18888	0.234649963	0.983263285	0.968664707	RHBDD1/CASP9/POLD3/BABAM2/BARD1/ATR/ELK1/RP1/SLC24A4/ZMPSTE24/CAMKMT/ATM/TNKS1BP1/RHO/RGS9/MAPK14/XPC/NIPBL/FBXO4/ECT2/CDKN1A/CERS1/XRCC6/GUCY2D/GRK4/CHEK2/HYAL3	27	BP
GO:0007019	microtubule depolymerization	8/2433	46/18888	0.234971333	0.983263285	0.968664707	SPEF1/STMN4/STMN2/DIAPH3/KIF18B/NCKAP5L/CIB1/BMERB1	8	BP
GO:0061383	trabecula morphogenesis	8/2433	46/18888	0.234971333	0.983263285	0.968664707	BMP5/CHD7/NRG1/PPARGC1B/MSX2/WNT10B/FKBP1A/NKX2-5	8	BP
GO:0030100	regulation of endocytosis	42/2433	291/18888	0.236140155	0.983263285	0.968664707	AHI1/MCTP1/SNX17/ABL2/CD47/SLC11A1/FCER1G/LETMD1/CYBA/SYK/ABCA13/DOCK2/DLG4/ALOX15/BICD1/SIRPB1/PLA2G5/DTNBP1/CD177/USH1G/DYSF/SNX33/CCDC32/TGM2/HMGB1/PIK3CB/SYT7/PRKCG/CLEC7A/LDLRAP1/DGKD/ZFYVE16/LRP1/IL2RG/SERPINE1/LRRTM1/TNK2/ACTB/TFR2/SNX12/CD14/RAB17	42	BP
GO:0007200	phospholipase C-activating G protein-coupled receptor signaling pathway	16/2433	102/18888	0.236231298	0.983263285	0.968664707	OPRM1/GNG13/GPR27/ADRA1A/NMUR1/ESR1/CX3CR1/BICD1/TGM2/PLCH2/ADRA1B/PLCE1/PLCB2/C5AR1/GNA15/ADRA2A	16	BP
GO:2000060	positive regulation of ubiquitin-dependent protein catabolic process	16/2433	102/18888	0.236231298	0.983263285	0.968664707	PTK2/CHFR/GABARAP/SH3RF2/AXIN1/CSNK1D/FZR1/CDC20B/CBFA2T3/AGTPBP1/IKBKG/DISC1/DNAJB2/CDC20/DET1/PLK1	16	BP
GO:0060048	cardiac muscle contraction	22/2433	145/18888	0.236435859	0.983263285	0.968664707	JUP/PDE4D/KCND3/GSTM2/DLG1/PDE5A/ADRA1A/ADCY10/CAMK2D/CACNA1D/DMD/NPPA/CALM3/TPM1/NUP155/ZC3H12A/PKP2/ADRA1B/KCNE5/SCN3B/PRKACA/NKX2-5	22	BP
GO:0002790	peptide secretion	36/2433	247/18888	0.23702394	0.983263285	0.968664707	PRKCE/SNAP25/PFKM/IL1RN/STX1A/CHD7/DOC2B/RBM4/GPR27/ILDR2/GPLD1/SREBF1/RASL10B/PDX1/PTPRN2/SNX19/TM7SF3/GNAZ/PTPN11/BAIAP3/PRKAR1A/EIPR1/FGA/LRRC8A/SYT7/NKX6-1/CPLX1/EGFR/BMP8A/MIDN/PRKACA/TFR2/HNF1B/SIRT3/RPH3AL/ADRA2A	36	BP
GO:0009435	NAD biosynthetic process	5/2433	26/18888	0.237417707	0.983263285	0.968664707	KYNU/NAPRT/NMRK2/PARP16/NMNAT1	5	BP
GO:0010882	regulation of cardiac muscle contraction by calcium ion signaling	5/2433	26/18888	0.237417707	0.983263285	0.968664707	GSTM2/CAMK2D/DMD/CALM3/PRKACA	5	BP
GO:0021697	cerebellar cortex formation	5/2433	26/18888	0.237417707	0.983263285	0.968664707	WHRN/PTPN11/KNDC1/AGTPBP1/LDB1	5	BP
GO:0032878	regulation of establishment or maintenance of cell polarity	5/2433	26/18888	0.237417707	0.983263285	0.968664707	CDH5/ABL2/RUFY3/ANKFN1/LLGL2	5	BP
GO:0033622	integrin activation	5/2433	26/18888	0.237417707	0.983263285	0.968664707	FBLIM1/KIF14/FN1/PTGER4/CXCL12	5	BP
GO:0046639	negative regulation of alpha-beta T cell differentiation	5/2433	26/18888	0.237417707	0.983263285	0.968664707	ZBTB7B/JAK3/RUNX1/HMGB1/ZC3H12A	5	BP
GO:0060065	uterus development	5/2433	26/18888	0.237417707	0.983263285	0.968664707	ESR1/COL6A1/NIPBL/STRA6/FOXL2	5	BP
GO:0060343	trabecula formation	5/2433	26/18888	0.237417707	0.983263285	0.968664707	PPARGC1B/MSX2/WNT10B/FKBP1A/NKX2-5	5	BP
GO:0060740	prostate gland epithelium morphogenesis	5/2433	26/18888	0.237417707	0.983263285	0.968664707	CYP7B1/FGFR2/ESR1/AR/HOXD13	5	BP
GO:0097502	mannosylation	5/2433	26/18888	0.237417707	0.983263285	0.968664707	POMT2/RXYLT1/DPM1/LARGE1/DPM2	5	BP
GO:0099558	maintenance of synapse structure	5/2433	26/18888	0.237417707	0.983263285	0.968664707	PLXNA4/DLG1/BSN/ERC1/DCTN1	5	BP
GO:0099637	neurotransmitter receptor transport	5/2433	26/18888	0.237417707	0.983263285	0.968664707	SNAP25/GRIP2/AP3D1/STX3/CPLX1	5	BP
GO:2000272	negative regulation of signaling receptor activity	5/2433	26/18888	0.237417707	0.983263285	0.968664707	PPARA/SLC6A9/CBLB/ZFYVE28/CNRIP1	5	BP
GO:0090316	positive regulation of intracellular protein transport	15/2433	95/18888	0.237482188	0.983263285	0.968664707	JUP/TENM1/RUFY3/EDEM1/CTDSPL2/ERGIC3/HCLS1/ZC3H12A/ZDHHC2/MAPK14/ICE1/PDCD5/ECT2/PRKACA/CHP2	15	BP
GO:0032330	regulation of chondrocyte differentiation	9/2433	53/18888	0.237606835	0.983263285	0.968664707	ADAMTS12/MAF/SOX5/PTPN11/ADAMTS7/LOXL2/SIX2/CHADL/PRKG2	9	BP
GO:0045197	establishment or maintenance of epithelial cell apical/basal polarity	9/2433	53/18888	0.237606835	0.983263285	0.968664707	PARD3B/MTCL1/PRKCZ/PATJ/DLG1/LHX2/DLG4/SYNE4/LLGL2	9	BP
GO:0048009	insulin-like growth factor receptor signaling pathway	9/2433	53/18888	0.237606835	0.983263285	0.968664707	BMP5/MAP2K5/ERCC2/AR/IGFBP4/PDPK1/COL6A1/IGFBP6/WNT1	9	BP
GO:0050819	negative regulation of coagulation	9/2433	53/18888	0.237606835	0.983263285	0.968664707	F11/KNG1/PDGFRA/ADTRP/PLAUR/FGA/SERPINF2/PDGFA/SERPINE1	9	BP
GO:2000059	negative regulation of ubiquitin-dependent protein catabolic process	9/2433	53/18888	0.237606835	0.983263285	0.968664707	QRICH2/PML/CSNK2A1/UCHL5/WAC/FHIT/CCAR2/PHF20L1/WNT1	9	BP
GO:0008154	actin polymerization or depolymerization	29/2433	196/18888	0.238661948	0.986944169	0.97229094	DIAPH2/PRKCE/FCHSD1/DLG1/TENM1/CAPZA1/SPIRE1/CCR7/SPTB/RDX/LATS1/ARHGAP6/ALOX15/SPTBN4/ARHGAP35/FER/HCLS1/C15orf62/CXCL12/WASHC2C/LMOD1/ARPC2/DIAPH3/SSH3/FCHSD2/ADD1/TTC17/EVL/PFN1	29	BP
GO:0008344	adult locomotory behavior	13/2433	81/18888	0.23930348	0.988634781	0.973956452	CHD7/PREX2/SPTBN4/ZMPSTE24/NR4A2/HOXB8/NPC1/CXCL12/AGTPBP1/ABHD12/HOXD10/CACNB4/LGI4	13	BP
GO:0009416	response to light stimulus	46/2433	321/18888	0.23948552	0.988634781	0.973956452	FBXL17/RHBDD1/RBM4B/PML/CASP9/CEP250/RBM4/SLC7A11/DDHD2/KCNC1/POLD3/ERCC6/NPHP4/ERCC2/ATR/ELK1/CACNA2D4/RP1/SLC24A4/COL6A2/GRIN1/ATP8A2/GPX1/BCL2/CAMKMT/PRIMPOL/BRAF/COL6A3/GNGT2/EGFR/SEMA5B/RHO/RGS9/OGG1/MAPK14/COL6A1/LARGE1/XPC/UVSSA/CCAR2/CACNB4/CDKN1A/CERS1/GUCY2D/GRK4/HYAL3	46	BP
GO:0061180	mammary gland epithelium development	11/2433	67/18888	0.239709342	0.988634781	0.973956452	PML/FGFR2/ESR1/LATS1/STAT6/MSX2/AR/IQGAP3/GPX1/EPHA2/CEBPB	11	BP
GO:0051937	catecholamine transport	12/2433	74/18888	0.239734395	0.988634781	0.973956452	STX1A/SYT15/SLC29A3/ADORA3/SLC6A2/DTNBP1/TGM2/SYT7/CXCL12/ACTB/ADORA2A/ADRA2A	12	BP
GO:0050727	regulation of inflammatory response	60/2433	425/18888	0.240307278	0.990311944	0.975608715	RHBDF2/ADAMTS12/MEFV/ZBP1/ADAM8/AKNA/SETD6/CDH5/ADORA2B/CD47/CCL3/PPARA/CD200R1/IL16/CCR7/LETMD1/NLRC3/NLRP12/SYK/VAMP8/MCPH1/ESR1/BRD4/ALOX15/NKG7/METRNL/PLA2G7/MGST2/HGF/DDT/IRGM/PTGER4/GPX1/DAGLA/CYLD/PLA2G3/ATM/PLA2G2A/MVK/ABHD12/MAPK14/SEMA7A/CEBPB/SERPINE1/DNASE1/USP18/IRF3/IL1RL2/IL1RL1/MIR30C2/FNDC4/ADORA2A/MFHAS1/IL22/CXCL17/ALOX5AP/MAPK7/TRIM65/AIM2/HLA-E	60	BP
GO:0070646	protein modification by small protein removal	20/2433	131/18888	0.240677968	0.991154121	0.976438387	USP24/USP31/USP40/STAMBP/USP19/USP35/SENP5/UCHL5/USP42/BABAM2/USP36/USP50/OTUD7A/USP44/CYLD/ZC3H12A/USP18/ABRAXAS1/SENP7/OTUB1	20	BP
GO:0048568	embryonic organ development	64/2433	455/18888	0.241499952	0.993852359	0.979096564	AHI1/TCF21/MTHFD1L/BMP5/VANGL2/PLXNA4/CHD7/FUZ/DLG1/WHRN/MYO3A/NOTCH2/SIX3/RSPO3/FGFR2/TBC1D23/PAX6/MESP1/CLRN1/MKS1/ERCC2/HESX1/PDGFRA/APLNR/PPIL1/MMP14/SOX17/USH1G/SLC39A3/TPO/SETD2/TULP3/MBD3/HOXB8/FLVCR1/ATP8A2/USH1C/PCGF2/OSR1/TBX6/EPHA2/EGFR/SIX2/DNAJB6/HOXB5/CEBPB/PDGFA/PLCD3/ATP6V1B1/NIPBL/HOXD10/HAND1/DLX2/STRA6/IFT140/IFT122/PDZD7/WNT1/NKX2-5/TBX2/HNF1B/ANKRD24/FOXL2/KCNQ4	64	BP
GO:0006261	DNA-templated DNA replication	24/2433	160/18888	0.241866933	0.993989692	0.979231858	DDX11/RFC3/DBF4B/POLA1/SAMHD1/CARM1/SSBP1/ORC5/POLD3/PRIM2/LIG3/TK1/BARD1/ATR/DNA2/ZMPSTE24/LIG1/NOC3L/PRIMPOL/MCM8/TRAIP/POLG2/RECQL5/MCM3	24	BP
GO:0070507	regulation of microtubule cytoskeleton organization	24/2433	160/18888	0.241866933	0.993989692	0.979231858	ATAT1/PAK1/MAPRE3/CDH5/CHMP1A/SPEF1/STMN4/MAP6/GPSM2/BICD1/TBCD/CDK5RAP2/STMN2/TRIM36/HAUS5/DIXDC1/CEP70/CYLD/DCTN1/DIAPH3/MAP2/CIB1/PLK1/BMERB1	24	BP
GO:0002757	immune response-activating signaling pathway	70/2433	500/18888	0.242727878	0.996840405	0.982040247	TRAF3IP3/MEFV/PRKCE/PDE4D/ATAT1/PTK2/PAK1/TRIM3/CD47/LILRA4/LPXN/VAV3/GPLD1/CCR7/FCER1G/NLRC3/SLC15A2/ZAP70/CBLB/CYBA/SYK/CD226/ESR1/TNIP3/RIPK2/UFD1/HHLA2/USP50/CARD8/NPLOC4/RNF170/FYB2/ICOSLG/LIMK1/DAB2IP/HMGB1/HCFC2/IRGM/PDPK1/TKFC/CYLD/BCL2/BRAF/CLEC7A/ANKRD17/BTN3A2/BTN3A1/ZC3H12A/LRCH4/IKBKG/EPG5/TRAF3/MAPKAPK2/NCR3/CACTIN/LY96/CACNB4/UBQLN1/IRF3/FOSL1/OAS1/RAB7B/MFHAS1/C5AR1/CD14/AIM2/MOG/…	70	BP
GO:0060538	skeletal muscle organ development	27/2433	182/18888	0.243812214	1	0.985152931	TCF21/CHRND/B4GALNT2/MEF2D/HIVEP3/GTF3C5/USP19/VAX1/DMD/WNT10B/SPG11/GPX1/BASP1/BCL2/CASQ1/MAPK14/MYH14/COL6A1/LARGE1/BCL9/HOXD10/STRA6/VGLL2/POPDC2/BIN3/FOXL2/BARX2	27	BP
GO:0035150	regulation of tube size	23/2433	153/18888	0.244301975	1	0.985152931	CALCA/KCNMA1/GRIP2/ADORA2B/DOCK5/KCNMB4/KNG1/ADRA1A/ZDHHC21/VSTM4/GUCY1A1/NPPA/FGA/HRH2/GPX1/SERPINF2/EGFR/ADRA1B/ADORA2A/NPR1/ADRA2A/LOC102724560/CBS	23	BP
GO:0050729	positive regulation of inflammatory response	23/2433	153/18888	0.244301975	1	0.985152931	MEFV/ZBP1/ADAM8/ADORA2B/CD47/CCL3/IL16/CCR7/NLRP12/VAMP8/NKG7/PLA2G7/MGST2/DDT/PTGER4/PLA2G3/PLA2G2A/CEBPB/SERPINE1/IL1RL1/ALOX5AP/AIM2/HLA-E	23	BP
GO:0001824	blastocyst development	18/2433	117/18888	0.24477391	1	0.985152931	RAD51B/TAF8/DAD1/LPAR6/SPECC1/THOC2/TTLL4/LATS1/SOX17/CHEK1/NDEL1/SLC25A34/SPIC/NCAPG2/HAND1/ARHGDIG/HNF1B/PPP4R4	18	BP
GO:1901989	positive regulation of cell cycle phase transition	18/2433	117/18888	0.24477391	1	0.985152931	RAD51B/DBF4B/ZNF16/RDX/BRD4/UBE2E2/NSMCE2/ANAPC7/PAF1/WNT10B/ANKRD17/TERT/PPP1R10/EGFR/CDC16/CDC20/UBE2C/TBX2	18	BP
GO:0010743	regulation of macrophage derived foam cell differentiation	6/2433	33/18888	0.245957995	1	0.985152931	CETP/ABCG1/PPARA/PLA2G5/PLA2G3/PLA2G2A	6	BP
GO:0031069	hair follicle morphogenesis	6/2433	33/18888	0.245957995	1	0.985152931	TMEM79/WNT10A/FGFR2/BCL2/DLX3/FOXQ1	6	BP
GO:0035305	negative regulation of dephosphorylation	6/2433	33/18888	0.245957995	1	0.985152931	TIPRL/PTPA/MGAT5/FKBP1A/MFHAS1/PPP4R4	6	BP
GO:0060795	cell fate commitment involved in formation of primary germ layer	6/2433	33/18888	0.245957995	1	0.985152931	MESP1/PAF1/SOX17/TBX6/SIX2/HNF1B	6	BP
GO:1901524	regulation of mitophagy	6/2433	33/18888	0.245957995	1	0.985152931	SREBF1/ADCY10/VPS13C/USP36/IRGM/CERS1	6	BP
GO:0009135	purine nucleoside diphosphate metabolic process	17/2433	110/18888	0.246730467	1	0.985152931	EIF6/MLXIPL/PFKM/SLC4A1/DLG1/PPARA/TPI1/MAGI3/TJP2/CBFA2T3/ENO2/COL6A1/FBP1/PRKACA/PFKFB1/JMJD8/FLCN	17	BP
GO:0009179	purine ribonucleoside diphosphate metabolic process	17/2433	110/18888	0.246730467	1	0.985152931	EIF6/MLXIPL/PFKM/SLC4A1/DLG1/PPARA/TPI1/MAGI3/TJP2/CBFA2T3/ENO2/COL6A1/FBP1/PRKACA/PFKFB1/JMJD8/FLCN	17	BP
GO:0045598	regulation of fat cell differentiation	22/2433	146/18888	0.246745959	1	0.985152931	AAMDC/ATAT1/FTO/TAF8/ZBTB7B/CARM1/RORC/AXIN1/METRNL/RUNX1T1/MSX2/SOX13/WNT10B/ANKRD26/PIM1/MIR483/ZC3H12A/MAPK14/CEBPB/SAV1/WNT1/FLCN	22	BP
GO:0098781	ncRNA transcription	22/2433	146/18888	0.246745959	1	0.985152931	DDX11/DEDD/ZNF512B/POU2F1/MACROH2A2/PPARA/GTF3C5/SREBF1/NOTCH2/ERCC6/PAX6/ESR1/ERCC2/ICE2/AR/POLR2F/TERT/EGFR/POLR3B/ICE1/MACROH2A1/FOSL1	22	BP
GO:0090276	regulation of peptide hormone secretion	29/2433	197/18888	0.247533737	1	0.985152931	PRKCE/SNAP25/PFKM/STX1A/CHD7/DOC2B/GPR27/GPLD1/SREBF1/RASL10B/PDX1/TM7SF3/GNAZ/PTPN11/BAIAP3/PRKAR1A/EIPR1/FGA/LRRC8A/SYT7/NKX6-1/EGFR/BMP8A/MIDN/PRKACA/TFR2/SIRT3/RPH3AL/ADRA2A	29	BP
GO:1903169	regulation of calcium ion transmembrane transport	25/2433	168/18888	0.249092186	1	0.985152931	PRKCE/PDE4D/STAC2/GSTM2/CHD7/PML/HAP1/CYBA/CAMK2D/APLNR/DMD/JPH4/NPPA/GRIN1/CALM3/PDPK1/BCL2/FKBP1A/CASQ1/RGS9/STIM1/CACNB4/UBQLN1/PRKACA/ADRA2A	25	BP
GO:0050863	regulation of T cell activation	54/2433	382/18888	0.250536182	1	0.985152931	ADAM8/PRKCZ/ZBTB7B/DLG1/ABL2/CD47/PDE5A/ILDR2/LMO1/CCR7/ACTL6B/JAK3/ZAP70/CBLB/LRRC32/SYK/RIPK2/BRD4/AP3D1/SIRPB1/RUNX1/HHLA2/PTPN11/PLA2G5/PRKAR1A/SOX13/KLHL25/ICOSLG/WNT10B/HMGB1/PDPK1/RASGRP1/CYLD/LGALS9C/LGALS9B/LGALS9/LILRB2/TIGIT/PBRM1/BRAF/PLA2G2A/ZC3H12A/IL2RG/CEBPB/FOXN1/SPINK5/CD70/IL1RL2/ACTB/ADORA2A/ARID1A/SART1/TSPAN32/HLA-E	54	BP
GO:0072659	protein localization to plasma membrane	42/2433	293/18888	0.25066712	1	0.985152931	RHBDF2/JUP/PRKCE/FCHO2/GRIP2/STAC2/PRKCZ/GOLPH3L/PACS1/SLC4A1/ZDHHC8/DLG1/SLMAP/VAMP8/RDX/ZFYVE27/TNIK/SPTBN4/PIP5K1A/MMP14/AMN/AR/FYB2/EHD2/PDPK1/STX3/LDLRAP1/EPHA2/DPP6/EGFR/ZDHHC2/LRP1/PKP2/LARGE1/SCN3B/ARFRP1/RAB40B/ACTB/CIB1/WNK3/PRKG2/ATP2C1	42	BP
GO:0000266	mitochondrial fission	7/2433	40/18888	0.250925986	1	0.985152931	SPIRE1/DDHD2/C11orf65/COX10/MYO19/PGAM5/GDAP1	7	BP
GO:0006901	vesicle coating	7/2433	40/18888	0.250925986	1	0.985152931	AP3B2/TRAPPC9/PREB/AP3D1/CSNK1D/TRAPPC10/TRAPPC1	7	BP
GO:0009303	rRNA transcription	7/2433	40/18888	0.250925986	1	0.985152931	DDX11/DEDD/MACROH2A2/GTF3C5/ERCC6/ERCC2/MACROH2A1	7	BP
GO:0032728	positive regulation of interferon-beta production	7/2433	40/18888	0.250925986	1	0.985152931	RIPK2/PTPN11/POLR3B/IRF3/OAS1/TRIM65/TICAM1	7	BP
GO:0048246	macrophage chemotaxis	7/2433	40/18888	0.250925986	1	0.985152931	NUP85/PTK2/CCL3/MMP28/DDT/CXCL17/C5AR1	7	BP
GO:0051693	actin filament capping	7/2433	40/18888	0.250925986	1	0.985152931	CAPZA1/SPTB/RDX/SPTBN4/WASHC2C/LMOD1/ADD1	7	BP
GO:1902742	apoptotic process involved in development	7/2433	40/18888	0.250925986	1	0.985152931	BCL2L11/SIX3/XKR6/CHEK1/XKR9/NKX2-5/HNF1B	7	BP
GO:0010466	negative regulation of peptidase activity	20/2433	132/18888	0.251640066	1	0.985152931	SERPINA1/ANXA8/CSNK2A1/KNG1/MAP2K5/SERPINB6/CARD8/PLAUR/GPX1/SERPINF2/CSN2/LRP1/DNAJB6/SERPINB8/SERPINE1/SPINK5/CD44/RECK/IFI6/SPOCK3	20	BP
GO:0002093	auditory receptor cell morphogenesis	4/2433	20/18888	0.251815137	1	0.985152931	WHRN/CLRN1/PDZD7/ANKRD24	4	BP
GO:0002577	regulation of antigen processing and presentation	4/2433	20/18888	0.251815137	1	0.985152931	SLC11A1/CCR7/LILRB2/YTHDF1	4	BP
GO:0006309	apoptotic DNA fragmentation	4/2433	20/18888	0.251815137	1	0.985152931	DFFB/APAF1/NMNAT1/FOXL2	4	BP
GO:0006488	dolichol-linked oligosaccharide biosynthetic process	4/2433	20/18888	0.251815137	1	0.985152931	RFT1/ALG9/DPM1/ALG8	4	BP
GO:0010738	regulation of protein kinase A signaling	4/2433	20/18888	0.251815137	1	0.985152931	AKAP7/ADGRV1/ADISSP/TCIM	4	BP
GO:0015810	aspartate transmembrane transport	4/2433	20/18888	0.251815137	1	0.985152931	GFAP/SLC1A6/LRRC8A/SLC25A13	4	BP
GO:0015812	gamma-aminobutyric acid transport	4/2433	20/18888	0.251815137	1	0.985152931	SLC6A13/SLC6A12/SLC6A6/CACNB4	4	BP
GO:0032303	regulation of icosanoid secretion	4/2433	20/18888	0.251815137	1	0.985152931	PLA2R1/SYK/CYP4A11/PLA2G3	4	BP
GO:0042454	ribonucleoside catabolic process	4/2433	20/18888	0.251815137	1	0.985152931	XDH/APOBEC3F/ADAL/CDADC1	4	BP
GO:0051900	regulation of mitochondrial depolarization	4/2433	20/18888	0.251815137	1	0.985152931	ADCY10/MYOC/BCL2/IFI6	4	BP
GO:0090128	regulation of synapse maturation	4/2433	20/18888	0.251815137	1	0.985152931	DAB2IP/CAMK2B/DISC1/CDC20	4	BP
GO:1900037	regulation of cellular response to hypoxia	4/2433	20/18888	0.251815137	1	0.985152931	DNMT3A/USP19/PIK3CB/HYOU1	4	BP
GO:1900424	regulation of defense response to bacterium	4/2433	20/18888	0.251815137	1	0.985152931	MMRN2/CYBA/SPINK5/PGC	4	BP
GO:2000679	positive regulation of transcription regulatory region DNA binding	4/2433	20/18888	0.251815137	1	0.985152931	PAX6/POU4F2/TRIM6/GTF2B	4	BP
GO:0035023	regulation of Rho protein signal transduction	14/2433	89/18888	0.251945964	1	0.985152931	MCF2L/ABL2/LPAR6/ARHGEF28/ARHGDIA/MYOC/ARHGAP35/ADGRG1/PRAG1/COL3A1/PLXNB1/KCTD10/ARHGEF3/FLCN	14	BP
GO:0060047	heart contraction	36/2433	249/18888	0.252849927	1	0.985152931	JUP/PDE4D/KCND3/KCNH6/GSTM2/DLG1/PDE5A/SLC8A3/SREBF1/ADRA1A/ADORA3/ADCY10/CAMK2D/CELF2/CACNA1D/ATP2B3/DMD/SPTBN4/NPPA/ZMPSTE24/DMPK/THRA/CALM3/TPM1/GPX1/NUP155/ZC3H12A/PKP2/ADRA1B/KCNE5/SCN3B/PRKACA/POPDC2/NKX2-5/CYP2J2/TBX2	36	BP
GO:0140056	organelle localization by membrane tethering	13/2433	82/18888	0.253339372	1	0.985152931	SNAP25/PDZD8/STX1A/VAMP8/EXOC2/AHCYL1/RAB3IP/EXOC6/STX3/EXOC3/STX5/TSNARE1/ESYT1	13	BP
GO:0060070	canonical Wnt signaling pathway	46/2433	323/18888	0.253403928	1	0.985152931	EDA/CCDC88C/JUP/TMEM9/DKK3/FUZ/LZTS2/RUVBL1/WNT10A/PPM1N/RSPO3/GPC5/FGFR2/RBMS3/NPHP4/MESP1/MKS1/CSNK1G1/LATS1/HESX1/AXIN1/UBAC2/SOX17/CSNK1D/NR4A2/SOX13/WNT10B/IGFBP4/DAB2IP/SOX7/DIXDC1/LIMD1/WNT5B/CYLD/EGFR/MAPK14/COL6A1/DISC1/CAPRIN2/IGFBP6/BCL9/CCAR2/RECK/WNT1/CSNK1G2/NKX2-5	46	BP
GO:0006509	membrane protein ectodomain proteolysis	8/2433	47/18888	0.253715588	1	0.985152931	ADAM8/GPLD1/TSPAN17/APH1A/SNX33/NCSTN/ERAP1/ADRA2A	8	BP
GO:0006953	acute-phase response	8/2433	47/18888	0.253715588	1	0.985152931	SERPINA1/IL6R/CD163/FN1/SERPINF2/CEBPB/TFR2/IL22	8	BP
GO:0016339	calcium-dependent cell-cell adhesion via plasma membrane cell adhesion molecules	8/2433	47/18888	0.253715588	1	0.985152931	PCDHGB4/PCDHGC3/CDH5/CDH18/CDH8/CDH24/CDH22/ATP2C1	8	BP
GO:0050919	negative chemotaxis	8/2433	47/18888	0.253715588	1	0.985152931	PLXNA4/NRG1/NRP2/SEMA5B/SEMA7A/PDGFA/PLXNA3/SEMA4B	8	BP
GO:0055010	ventricular cardiac muscle tissue morphogenesis	8/2433	47/18888	0.253715588	1	0.985152931	CHD7/NRG1/FGFR2/TPM1/FKBP1A/PKP2/HAND1/NKX2-5	8	BP
GO:1900271	regulation of long-term synaptic potentiation	8/2433	47/18888	0.253715588	1	0.985152931	CALB2/ADCY1/CX3CR1/NCSTN/LILRB2/YTHDF1/ZDHHC2/ADORA2A	8	BP
GO:0001952	regulation of cell-matrix adhesion	19/2433	125/18888	0.254076246	1	0.985152931	JUP/PTK2/PKHD1/PRKCZ/CCR7/AJAP1/ACER2/ARHGAP6/MYOC/MMP14/PIK3CB/BCL2/PLET1/DISC1/SERPINE1/LDB1/MMP12/PEAK1/CIB1	19	BP
GO:0002065	columnar/cuboidal epithelial cell differentiation	19/2433	125/18888	0.254076246	1	0.985152931	BMP5/TMEM231/RBM4/OTP/PDX1/FGFR2/PAX6/ROS1/VAX1/PDPK1/NKX6-1/DLX3/B9D1/CEBPB/SERPINE1/SAV1/CDKN1A/RHEB/CLCN2	19	BP
GO:0022612	gland morphogenesis	19/2433	125/18888	0.254076246	1	0.985152931	EDA/PML/CYP7B1/NOTCH2/FGFR2/PAX6/ESR1/STAT6/MSX2/AR/TGM2/HGF/BCL2/EPHA2/EGFR/HOXD13/CEBPB/PDGFA/TBX2	19	BP
GO:0032434	regulation of proteasomal ubiquitin-dependent protein catabolic process	19/2433	125/18888	0.254076246	1	0.985152931	CHFR/ARAF/UCHL5/GABARAP/SH3RF2/AXIN1/CSNK1D/WAC/WNT10B/FZR1/CDC20B/CBFA2T3/FHIT/DNAJB2/CCAR2/CDC20/PHF20L1/DET1/PLK1	19	BP
GO:0035315	hair cell differentiation	9/2433	54/18888	0.255088443	1	0.985152931	WHRN/CLRN1/ERCC2/MCOLN3/USH1C/DLX3/SPINK5/PDZD7/ANKRD24	9	BP
GO:0048146	positive regulation of fibroblast proliferation	9/2433	54/18888	0.255088443	1	0.985152931	PML/CTC1/ESR1/PDGFRA/FN1/EGFR/PDGFA/CDKN1A/WNT1	9	BP
GO:0099172	presynapse organization	9/2433	54/18888	0.255088443	1	0.985152931	MDGA1/NTNG2/IL1RAP/BSN/PPFIA2/CHD4/CLSTN3/LRRTM1/C5AR1	9	BP
GO:0009895	negative regulation of catabolic process	50/2433	353/18888	0.25547466	1	0.985152931	LEPR/QRICH2/DEDD/NRBP2/PML/SLC4A1/SLC11A1/PPARA/GPLD1/CSNK2A1/ADRA1A/PARN/CDK5RAP3/LARP1B/THRAP3/UCHL5/YBX1/LARP4B/TAB3/USP36/QSOX1/WAC/DAB2IP/FUS/NPC1/AZIN2/HGF/CBFA2T3/BCL2/PRKCG/FHIT/DFFB/EGFR/NBAS/MAPK14/MAPKAPK2/FBP1/CCAR2/PHF20L1/CLEC16A/PRKACA/TMEM39A/WNT1/GRIN2C/PFKFB1/PHF23/NMNAT1/SNX12/ADRA2A/FLCN	50	BP
GO:0044380	protein localization to cytoskeleton	10/2433	61/18888	0.255496588	1	0.985152931	KIAA0753/MAPRE3/CEP250/RAB11FIP3/MCPH1/BICD1/CSNK1D/CEP192/DISC1/CEP72	10	BP
GO:0051224	negative regulation of protein transport	18/2433	118/18888	0.256492617	1	0.985152931	RHBDF2/OPRM1/SREBF1/RAB11FIP3/BARD1/UBAC2/GNAZ/PTPN11/ADTRP/MDFIC/WWP2/RANGAP1/DERL3/BMP8A/MIDN/SNX12/SERGEF/ADRA2A	18	BP
GO:0048639	positive regulation of developmental growth	25/2433	169/18888	0.258899808	1	0.985152931	CHD7/TRPV2/FGFR2/RUFY3/ADCY10/ZFYVE27/SPTBN4/ITSN2/POU4F2/CPNE5/LIMK1/FN1/ATP8A2/BASP1/PIM1/BCL2/CXCL12/MAPK14/SEMA7A/RNF157/RND2/DISC1/NIPBL/TBX2/RASAL1	25	BP
GO:0048592	eye morphogenesis	24/2433	162/18888	0.26185543	1	0.985152931	AHI1/VSX1/NOTCH2/SIX3/PAX6/RP1/TSKU/ATP8A2/PTPRM/USH1C/SDK2/BCL2/FAT3/AGTPBP1/EPHA2/FJX1/RHO/LARGE1/NIPBL/STRA6/IFT122/PROM1/TBX2/FOXL2	24	BP
GO:0048593	camera-type eye morphogenesis	20/2433	133/18888	0.262797921	1	0.985152931	AHI1/VSX1/NOTCH2/SIX3/PAX6/RP1/TSKU/ATP8A2/PTPRM/USH1C/SDK2/FAT3/EPHA2/FJX1/RHO/LARGE1/STRA6/IFT122/PROM1/TBX2	20	BP
GO:0007026	negative regulation of microtubule depolymerization	5/2433	27/18888	0.262948999	1	0.985152931	SPEF1/STMN2/DIAPH3/CIB1/BMERB1	5	BP
GO:0007205	protein kinase C-activating G protein-coupled receptor signaling pathway	5/2433	27/18888	0.262948999	1	0.985152931	DGKB/PLPP1/DGKE/DGKD/ADORA2A	5	BP
GO:0010758	regulation of macrophage chemotaxis	5/2433	27/18888	0.262948999	1	0.985152931	PTK2/MMP28/DDT/CXCL17/C5AR1	5	BP
GO:0032511	late endosome to vacuole transport via multivesicular body sorting pathway	5/2433	27/18888	0.262948999	1	0.985152931	VPS37C/VPS37A/LEPROT/VPS37B/TMEM50B	5	BP
GO:0042730	fibrinolysis	5/2433	27/18888	0.262948999	1	0.985152931	F11/PLAUR/FGA/SERPINF2/SERPINE1	5	BP
GO:0042832	defense response to protozoan	5/2433	27/18888	0.262948999	1	0.985152931	SLC11A1/LYST/NKG7/CLEC7A/TSPAN32	5	BP
GO:0046037	GMP metabolic process	5/2433	27/18888	0.262948999	1	0.985152931	XDH/DLG1/MAGI3/TJP2/PAICS	5	BP
GO:0051043	regulation of membrane protein ectodomain proteolysis	5/2433	27/18888	0.262948999	1	0.985152931	ADAM8/GPLD1/TSPAN17/SNX33/ADRA2A	5	BP
GO:0060669	embryonic placenta morphogenesis	5/2433	27/18888	0.262948999	1	0.985152931	BMP5/RSPO3/FGFR2/SETD2/DNAJB6	5	BP
GO:0070193	synaptonemal complex organization	5/2433	27/18888	0.262948999	1	0.985152931	STAG3/TEX11/TERB2/MLH3/PLK1	5	BP
GO:2001032	regulation of double-strand break repair via nonhomologous end joining	5/2433	27/18888	0.262948999	1	0.985152931	NSD2/ERCC6/SHLD1/RIF1/AUNIP	5	BP
GO:0140747	regulation of ncRNA transcription	15/2433	97/18888	0.263474778	1	0.985152931	DDX11/DEDD/ZNF512B/POU2F1/MACROH2A2/PPARA/SREBF1/NOTCH2/PAX6/ESR1/AR/TERT/EGFR/MACROH2A1/FOSL1	15	BP
GO:0006096	glycolytic process	14/2433	90/18888	0.265639118	1	0.985152931	EIF6/MLXIPL/PFKM/SLC4A1/PPARA/TPI1/CBFA2T3/ENO2/COL6A1/FBP1/PRKACA/PFKFB1/JMJD8/FLCN	14	BP
GO:0032456	endocytic recycling	14/2433	90/18888	0.265639118	1	0.985152931	GRIP2/DENND1A/SNX17/RAB11FIP3/VPS53/EIPR1/EHD2/PLA2G3/EPG5/WASHC2C/ZDHHC2/PLA2G4E/SNX12/RAB17	14	BP
GO:0046849	bone remodeling	14/2433	90/18888	0.265639118	1	0.985152931	LEPR/CALCA/ADAM8/DOCK5/SPP2/PPARGC1B/NOTCH2/PLEKHM1/SYK/CTSK/SYT7/EPHA2/EGFR/EFNA2	14	BP
GO:0030216	keratinocyte differentiation	26/2433	177/18888	0.2656938	1	0.985152931	KRT76/TMEM79/KRT7/KRT86/MACROH2A2/LCE1B/PAX6/LATS1/PIP5K1A/IFT74/MSX2/UGCG/SPRR4/ACER1/KRT14/EPHA2/FOXN1/SAV1/MACROH2A1/CDKN1A/KRT6C/KRT10/CDSN/LIPN/SPRR2D/KRTAP6-3	26	BP
GO:0003222	ventricular trabecula myocardium morphogenesis	3/2433	14/18888	0.266010423	1	0.985152931	CHD7/NRG1/NKX2-5	3	BP
GO:0006241	CTP biosynthetic process	3/2433	14/18888	0.266010423	1	0.985152931	NME6/CTPS2/NME9	3	BP
GO:0006287	base-excision repair, gap-filling	3/2433	14/18888	0.266010423	1	0.985152931	NEIL1/LIG3/LIG1	3	BP
GO:0007100	mitotic centrosome separation	3/2433	14/18888	0.266010423	1	0.985152931	NDE1/CHEK1/NDEL1	3	BP
GO:0007638	mechanosensory behavior	3/2433	14/18888	0.266010423	1	0.985152931	STRBP/NRXN2/STRA6	3	BP
GO:0008212	mineralocorticoid metabolic process	3/2433	14/18888	0.266010423	1	0.985152931	BMP5/DKK3/CLCN2	3	BP
GO:0009950	dorsal/ventral axis specification	3/2433	14/18888	0.266010423	1	0.985152931	PAX6/AXIN1/CAPRIN2	3	BP
GO:0010745	negative regulation of macrophage derived foam cell differentiation	3/2433	14/18888	0.266010423	1	0.985152931	CETP/ABCG1/PPARA	3	BP
GO:0010867	positive regulation of triglyceride biosynthetic process	3/2433	14/18888	0.266010423	1	0.985152931	GPLD1/SREBF1/SLC27A1	3	BP
GO:0032486	Rap protein signal transduction	3/2433	14/18888	0.266010423	1	0.985152931	KIF14/RDX/RAPGEF1	3	BP
GO:0034309	primary alcohol biosynthetic process	3/2433	14/18888	0.266010423	1	0.985152931	BMP5/DKK3/CLCN2	3	BP
GO:0035542	regulation of SNARE complex assembly	3/2433	14/18888	0.266010423	1	0.985152931	SEPTIN8/TGFBRAP1/PRRT2	3	BP
GO:0042541	hemoglobin biosynthetic process	3/2433	14/18888	0.266010423	1	0.985152931	SLC6A9/LDB1/SLC25A37	3	BP
GO:0044725	epigenetic programming in the zygotic pronuclei	3/2433	14/18888	0.266010423	1	0.985152931	TET3/MORC1/AXIN1	3	BP
GO:0046598	positive regulation of viral entry into host cell	3/2433	14/18888	0.266010423	1	0.985152931	TMPRSS4/HMGB1/LGALS9	3	BP
GO:0051608	histamine transport	3/2433	14/18888	0.266010423	1	0.985152931	VAMP8/PLA2G3/RAB44	3	BP
GO:0060330	regulation of response to type II interferon	3/2433	14/18888	0.266010423	1	0.985152931	PARP14/IRGM/NLRC5	3	BP
GO:0060334	regulation of type II interferon-mediated signaling pathway	3/2433	14/18888	0.266010423	1	0.985152931	PARP14/IRGM/NLRC5	3	BP
GO:0072075	metanephric mesenchyme development	3/2433	14/18888	0.266010423	1	0.985152931	TCF21/BASP1/OSR1	3	BP
GO:0072672	neutrophil extravasation	3/2433	14/18888	0.266010423	1	0.985152931	ADAM8/CD177/CD99	3	BP
GO:0075294	positive regulation by symbiont of entry into host	3/2433	14/18888	0.266010423	1	0.985152931	TMPRSS4/HMGB1/LGALS9	3	BP
GO:0098792	xenophagy	3/2433	14/18888	0.266010423	1	0.985152931	RIPK2/RNF213/IRGM	3	BP
GO:1900426	positive regulation of defense response to bacterium	3/2433	14/18888	0.266010423	1	0.985152931	MMRN2/CYBA/PGC	3	BP
GO:1900452	regulation of long-term synaptic depression	3/2433	14/18888	0.266010423	1	0.985152931	IQSEC2/LILRB2/SORCS3	3	BP
GO:1902047	polyamine transmembrane transport	3/2433	14/18888	0.266010423	1	0.985152931	ATP13A3/AZIN2/ATP13A4	3	BP
GO:1904152	regulation of retrograde protein transport, ER to cytosol	3/2433	14/18888	0.266010423	1	0.985152931	EDEM1/UBAC2/DERL3	3	BP
GO:1905522	negative regulation of macrophage migration	3/2433	14/18888	0.266010423	1	0.985152931	CD200R1/MMP28/DDT	3	BP
GO:2000650	negative regulation of sodium ion transmembrane transporter activity	3/2433	14/18888	0.266010423	1	0.985152931	PRKCE/CAMK2D/OSR1	3	BP
GO:2001140	positive regulation of phospholipid transport	3/2433	14/18888	0.266010423	1	0.985152931	CETP/ABCB4/ATP8A2	3	BP
GO:0010833	telomere maintenance via telomere lengthening	13/2433	83/18888	0.267665617	1	0.985152931	CTC1/HMBOX1/XRN1/PARN/TELO2/ATR/ATM/TERT/TNKS1BP1/SMG5/FBXO4/CCT3/SMG6	13	BP
GO:0072332	intrinsic apoptotic signaling pathway by p53 class mediator	13/2433	83/18888	0.267665617	1	0.985152931	MUC1/PML/MIR186/ERCC2/EIF5A/POU4F2/SHISA5/PPP1R13B/BCL2/FHIT/CDKN1A/CD44/CHEK2	13	BP
GO:0006026	aminoglycan catabolic process	6/2433	34/18888	0.268786589	1	0.985152931	SGSH/PGLYRP4/STAB2/CD44/PGLYRP3/HYAL3	6	BP
GO:0043276	anoikis	6/2433	34/18888	0.268786589	1	0.985152931	PTK2/ANKRD13C/DAPK2/BCL2/IKBKG/BRMS1	6	BP
GO:0048841	regulation of axon extension involved in axon guidance	6/2433	34/18888	0.268786589	1	0.985152931	PLXNA4/CXCL12/SEMA5B/SEMA7A/PLXNA3/SEMA4B	6	BP
GO:0070528	protein kinase C signaling	6/2433	34/18888	0.268786589	1	0.985152931	PRKCZ/ULK4/ADRA1A/ADGRG1/ADGRV1/DGKD	6	BP
GO:0086004	regulation of cardiac muscle cell contraction	6/2433	34/18888	0.268786589	1	0.985152931	JUP/PDE4D/DLG1/ADCY10/CAMK2D/PKP2	6	BP
GO:0090075	relaxation of muscle	6/2433	34/18888	0.268786589	1	0.985152931	PDE4D/GSTM2/ADORA2B/PDE5A/CAMK2D/GUCY1A1	6	BP
GO:1900225	regulation of NLRP3 inflammasome complex assembly	6/2433	34/18888	0.268786589	1	0.985152931	MEFV/ATAT1/NLRC3/USP50/CARD8/IRGM	6	BP
GO:0007519	skeletal muscle tissue development	25/2433	170/18888	0.268860291	1	0.985152931	TCF21/CHRND/B4GALNT2/MEF2D/HIVEP3/GTF3C5/USP19/VAX1/DMD/WNT10B/SPG11/GPX1/BCL2/CASQ1/MAPK14/MYH14/COL6A1/LARGE1/BCL9/HOXD10/VGLL2/POPDC2/BIN3/FOXL2/BARX2	25	BP
GO:0002695	negative regulation of leukocyte activation	28/2433	192/18888	0.268905166	1	0.985152931	ZBTB7B/DLG1/PDE5A/ILDR2/JAK3/CBLB/LRRC32/ZBTB46/RUNX1/PLA2G5/PRKAR1A/FER/HMGB1/FN1/LGALS9C/LGALS9B/LGALS9/LILRB2/TIGIT/ATM/LST1/PLA2G2A/ZC3H12A/CEBPB/ADORA2A/PGLYRP3/TSPAN32/HLA-E	28	BP
GO:0002294	CD4-positive, alpha-beta T cell differentiation involved in immune response	12/2433	76/18888	0.269501924	1	0.985152931	PRKCZ/ZBTB7B/JAK3/IL6R/RIPK2/RORC/BRD4/STAT6/HMGB1/PTGER4/LGALS9/ZC3H12A	12	BP
GO:0035924	cellular response to vascular endothelial growth factor stimulus	12/2433	76/18888	0.269501924	1	0.985152931	XDH/ADAMTS12/FLT1/PDGFRA/DAB2IP/PIK3CB/MYO1C/NRP2/PTP4A3/MAPK14/MAPKAPK2/GAS1	12	BP
GO:0050878	regulation of body fluid levels	52/2433	370/18888	0.269736033	1	0.985152931	SERPINA1/XDH/PRKCE/ZBTB7B/DGKB/ENTPD1/ANXA8/SLC4A1/SLC7A11/F11/VAV3/FCER1G/KNG1/MMRN1/MUC2/CYBA/SYK/VAMP8/PDGFRA/APLNR/SOCS2/PEAR1/ADTRP/DTNBP1/PLAUR/MPIG6B/COL3A1/PIK3CB/FGA/CYP4A11/SLC29A1/SERPINF2/HTR4/DGKE/CSN2/EGFR/DGKD/MAPK14/PDGFA/SERPINE1/STAT5A/ATP6V1B1/PRKACA/USF2/CSRP1/ACTB/ADORA2A/WNK3/TSPAN32/UPRT/NPR1/ADRA2A	52	BP
GO:0071241	cellular response to inorganic substance	33/2433	229/18888	0.270536599	1	0.985152931	DDX11/SLC13A2/SLC11A1/SYT15/GPLD1/ADCY1/ADCY10/CAMK2D/HESX1/DLG4/ALOX15/CPNE7/CPNE5/ITPKC/CPNE4/NCSTN/SYT7/ADGRV1/CPNE2/ACER1/BRAF/EGFR/SLC13A5/OGG1/FBP1/ECT2/ADD1/CHP2/CARF/TFR2/ALOX5AP/RASAL1/CHUK	33	BP
GO:0002444	myeloid leukocyte mediated immunity	17/2433	112/18888	0.271241936	1	0.985152931	TREM1/ADORA2B/CCL3/NDST2/SYK/VAMP8/CX3CR1/CD177/PDPK1/RASGRP1/LGALS9/PLA2G3/DNASE1/RAB44/ADGRE2/HLA-E/TICAM1	17	BP
GO:0046822	regulation of nucleocytoplasmic transport	17/2433	112/18888	0.271241936	1	0.985152931	JUP/RBM4/THOC2/BARD1/CTDSPL2/PTPN11/MDFIC/IWS1/SETD2/HCLS1/ZC3H12A/RANGAP1/MAPK14/NUP214/ECT2/PRKACA/CHP2	17	BP
GO:0009394	2'-deoxyribonucleotide metabolic process	7/2433	41/18888	0.271720342	1	0.985152931	XDH/NEIL1/SAMHD1/DTYMK/NUDT15/NUDT16/OGG1	7	BP
GO:0010591	regulation of lamellipodium assembly	7/2433	41/18888	0.271720342	1	0.985152931	CLRN1/FER/EPHA2/ARPC2/PLCE1/BIN3/WNT1	7	BP
GO:0032781	positive regulation of ATP-dependent activity	7/2433	41/18888	0.271720342	1	0.985152931	UHRF1/SSBP1/TPM1/DNAJB2/DNAJC9/FXYD2/PFN1	7	BP
GO:0036297	interstrand cross-link repair	7/2433	41/18888	0.271720342	1	0.985152931	ERCC6L2/FIRRM/ATR/FAN1/MCM8/DCLRE1C/FANCC	7	BP
GO:0090077	foam cell differentiation	7/2433	41/18888	0.271720342	1	0.985152931	CETP/ABCG1/PPARA/PLA2G5/PLA2G3/PLA2G2A/SAMD1	7	BP
GO:1900016	negative regulation of cytokine production involved in inflammatory response	7/2433	41/18888	0.271720342	1	0.985152931	CHID1/MEFV/PPARA/NLRC3/SPINK7/ZC3H12A/IL1R2	7	BP
GO:1903146	regulation of autophagy of mitochondrion	7/2433	41/18888	0.271720342	1	0.985152931	SREBF1/ADCY10/VPS13C/USP36/IRGM/CERS1/CAMKK2	7	BP
GO:0006611	protein export from nucleus	10/2433	62/18888	0.272281723	1	0.985152931	XPO6/RANBP17/BARD1/CTDSPL2/PTPN11/AHCYL1/RANGAP1/XPO5/NUP214/PRKACA	10	BP
GO:0003254	regulation of membrane depolarization	8/2433	48/18888	0.272905344	1	0.985152931	SLMAP/ADCY10/CAMK2D/MYOC/BCL2/SCN3B/FHL1/IFI6	8	BP
GO:0006305	DNA alkylation	8/2433	48/18888	0.272905344	1	0.985152931	DNMT3A/PAX6/MBD1/BAZ2A/ZMPSTE24/ATF7IP/MBD3/MTRR	8	BP
GO:0006306	DNA methylation	8/2433	48/18888	0.272905344	1	0.985152931	DNMT3A/PAX6/MBD1/BAZ2A/ZMPSTE24/ATF7IP/MBD3/MTRR	8	BP
GO:0044331	cell-cell adhesion mediated by cadherin	8/2433	48/18888	0.272905344	1	0.985152931	CDH5/CDH18/CDH8/PLEKHA7/CDH24/FER/CDH22/SERPINF2	8	BP
GO:0046365	monosaccharide catabolic process	8/2433	48/18888	0.272905344	1	0.985152931	GLYCTK/PFKM/TPI1/ADCY10/GALM/TKFC/ENO2/XYLB	8	BP
GO:0140718	facultative heterochromatin formation	8/2433	48/18888	0.272905344	1	0.985152931	DNMT3A/PHF2/BAZ2A/PHF8/ATF7IP/MBD3/MORC2/SAMD1	8	BP
GO:1902459	positive regulation of stem cell population maintenance	8/2433	48/18888	0.272905344	1	0.985152931	ACTL6B/BCL7C/ESRRB/BRD9/BCL7B/BRMS1/ACTB/ARID1A	8	BP
GO:0000381	regulation of alternative mRNA splicing, via spliceosome	9/2433	55/18888	0.272969094	1	0.985152931	ARB2A/RBFOX2/RBM4/THRAP3/CELF2/PTBP1/SRSF2/KHDRBS2/RBPMS	9	BP
GO:0021549	cerebellum development	16/2433	105/18888	0.274052909	1	0.985152931	ATRN/WHRN/KCNC1/HAP1/LMX1A/KIF14/PAX6/PTPN11/KNDC1/NCSTN/AGTPBP1/CDK5R2/LDB1/WNT1/LOC102724560/CBS	16	BP
GO:0032602	chemokine production	16/2433	105/18888	0.274052909	1	0.985152931	MEFV/TREM1/ADORA2B/MAP2K5/SYK/IL6R/RIPK2/HMGB1/LGALS9/CLEC7A/EPHA2/MCOLN2/MBP/IL1RL1/OAS1/TICAM1	16	BP
GO:0007249	canonical NF-kappaB signal transduction	44/2433	311/18888	0.274130637	1	0.985152931	EDA/PRKCE/ADAM8/MIER1/CCR7/NLRC3/PPM1N/NLRP12/ESR1/TNIP3/RIPK2/BRD4/CX3CR1/TAB3/BST2/CARD8/SHISA5/NFAT5/DAB2IP/CASP10/IRGM/PDPK1/ERC1/LGALS9/CLEC7A/FKBP1A/ANKRD17/ZC3H12A/IKBKG/TRIM5/TRAF3/CACTIN/IRF3/ECT2/TRIM6/UNC5CL/MIR30C2/TMEM101/ATP2C1/RHOC/JMJD8/CHUK/RBCK1/TICAM1	44	BP
GO:0034504	protein localization to nucleus	44/2433	311/18888	0.274130637	1	0.985152931	NUP85/JUP/RANBP17/TAF8/PML/LZTS2/TRIM29/NOL8/CBLB/SYK/CDK5RAP3/IPO4/LATS1/PIKFYVE/BARD1/RGPD6/PAF1/MDFIC/E2F3/SPG11/HCLS1/NUP155/NR5A1/TERT/ZC3H12A/PPP1R10/RANBP2/RANGAP1/SIX2/DCLK2/MAPK14/DNAJB6/FBXO4/NUP214/CCT3/CACNB4/MCRS1/MMP12/ECT2/CDKN1A/CHP2/MFHAS1/PLK1/FLCN	44	BP
GO:0002791	regulation of peptide secretion	29/2433	200/18888	0.274965324	1	0.985152931	PRKCE/SNAP25/PFKM/STX1A/CHD7/DOC2B/GPR27/GPLD1/SREBF1/RASL10B/PDX1/TM7SF3/GNAZ/PTPN11/BAIAP3/PRKAR1A/EIPR1/FGA/LRRC8A/SYT7/NKX6-1/EGFR/BMP8A/MIDN/PRKACA/TFR2/SIRT3/RPH3AL/ADRA2A	29	BP
GO:0009191	ribonucleoside diphosphate catabolic process	15/2433	98/18888	0.276840415	1	0.985152931	EIF6/MLXIPL/PFKM/SLC4A1/ENTPD5/PPARA/TPI1/CBFA2T3/ENO2/COL6A1/FBP1/PRKACA/PFKFB1/JMJD8/FLCN	15	BP
GO:0010657	muscle cell apoptotic process	15/2433	98/18888	0.276840415	1	0.985152931	RGL2/MAP2K5/ESR1/ADCY10/CAMK2D/POU4F2/DMPK/E2F3/PDPK1/ZC3H12A/PPP1R10/COL6A1/APAF1/NKX2-5/MAPK7	15	BP
GO:0050866	negative regulation of cell activation	31/2433	215/18888	0.277292415	1	0.985152931	ZBTB7B/DLG1/PDE5A/ILDR2/JAK3/CBLB/LRRC32/ZBTB46/PDGFRA/RUNX1/PLA2G5/PRKAR1A/FER/HMGB1/FN1/LGALS9C/LGALS9B/LGALS9/LILRB2/TIGIT/ATM/LST1/PLA2G2A/ZC3H12A/CEBPB/PDGFA/ADORA2A/PGLYRP3/TSPAN32/HLA-E/CYGB	31	BP
GO:0070374	positive regulation of ERK1 and ERK2 cascade	31/2433	215/18888	0.277292415	1	0.985152931	OPRM1/PRKCZ/CCL3/CCR7/NRG1/NOTCH2/ADRA1A/FGFR2/RIPK2/PDGFRA/ALOX15/PTPN11/PLA2G5/HMGB1/FGA/DDT/RASGRP1/SERPINF2/LGALS9/BRAF/GLIPR2/PLA2G2A/EGFR/SEMA7A/PDGFA/CD44/CIB1/CCL18/MFHAS1/CXCL17/C5AR1	31	BP
GO:0021987	cerebral cortex development	19/2433	127/18888	0.277324278	1	0.985152931	SRGAP2/MDGA1/LHX2/TRAPPC9/KIF14/CCDC141/MCPH1/PAX6/ADGRG1/NDE1/DAB2IP/COL3A1/NDEL1/DIXDC1/NARS1/EGFR/CDK5R2/DISC1/BMERB1	19	BP
GO:0032984	protein-containing complex disassembly	36/2433	252/18888	0.277410767	1	0.985152931	SETX/CAPZA1/CHMP1A/DHX8/SPEF1/STMN4/VAMP8/SPTB/RDX/GABARAP/FYCO1/EIF5A/DNAJC17/SPTBN4/UVRAG/ZMPSTE24/STMN2/MFSD8/IRGM/PEX10/EPG5/WASHC2C/LMOD1/DIAPH3/KIF18B/UBQLN1/NCKAP5L/CLEC16A/NAPA/ADD1/TMEM39A/CIB1/PHF23/ARID1A/MTRF1/BMERB1	36	BP
GO:0033157	regulation of intracellular protein transport	22/2433	149/18888	0.278737595	1	0.985152931	JUP/TENM1/RUFY3/BARD1/EDEM1/CTDSPL2/UBAC2/PTPN11/MDFIC/NDEL1/ERGIC3/HCLS1/ZC3H12A/ZDHHC2/RANGAP1/DERL3/MAPK14/ICE1/PDCD5/ECT2/PRKACA/CHP2	22	BP
GO:0097581	lamellipodium organization	14/2433	91/18888	0.279584519	1	0.985152931	NUP85/SRGAP2/VAV3/SPEF1/CLRN1/FER/MTSS2/EPHA2/ARPC2/PLCE1/CD44/BIN3/WNT1/WHAMM	14	BP
GO:0009185	ribonucleoside diphosphate metabolic process	18/2433	120/18888	0.280549319	1	0.985152931	EIF6/MLXIPL/PFKM/SLC4A1/DLG1/ENTPD5/PPARA/TPI1/MAGI3/TJP2/CBFA2T3/ENO2/COL6A1/FBP1/PRKACA/PFKFB1/JMJD8/FLCN	18	BP
GO:0043123	positive regulation of canonical NF-kappaB signal transduction	30/2433	208/18888	0.280786089	1	0.985152931	EDA/PRKCE/MIER1/CCR7/RIPK2/BRD4/CX3CR1/TAB3/BST2/SHISA5/NFAT5/DAB2IP/CASP10/LGALS9/CLEC7A/FKBP1A/ANKRD17/IKBKG/TRIM5/IRF3/ECT2/TRIM6/UNC5CL/TMEM101/ATP2C1/RHOC/JMJD8/CHUK/RBCK1/TICAM1	30	BP
GO:0051047	positive regulation of secretion	44/2433	312/18888	0.28163479	1	0.985152931	PRKCE/CADPS/SNAP25/ADAM8/PLA2R1/PFKM/GOLPH3L/STX1A/DOC2B/ADORA2B/ABCG1/GPR27/GPLD1/RASL10B/PDX1/CYBA/SYK/VAMP8/TM7SF3/PTPN11/BAIAP3/PRKAR1A/DTNBP1/CD177/FGA/LRRC8A/SYT7/GALR1/CYP4A11/NKX6-1/ACHE/PLA2G3/CXCL12/EGFR/CDK5R2/PRKACA/APBB1/ADORA2A/TFR2/SIRT3/HYAL3/FOXL2/RPH3AL/NPR1	44	BP
GO:0001780	neutrophil homeostasis	4/2433	21/18888	0.281931329	1	0.985152931	SLC7A11/HMGB1/PIK3CB/GCNT4	4	BP
GO:0006490	oligosaccharide-lipid intermediate biosynthetic process	4/2433	21/18888	0.281931329	1	0.985152931	RFT1/ALG9/DPM1/ALG8	4	BP
GO:0032616	interleukin-13 production	4/2433	21/18888	0.281931329	1	0.985152931	PRKCZ/IL1RAP/LGALS9/HLA-E	4	BP
GO:0032656	regulation of interleukin-13 production	4/2433	21/18888	0.281931329	1	0.985152931	PRKCZ/IL1RAP/LGALS9/HLA-E	4	BP
GO:0032928	regulation of superoxide anion generation	4/2433	21/18888	0.281931329	1	0.985152931	SYK/CD177/CLEC7A/EGFR	4	BP
GO:0071379	cellular response to prostaglandin stimulus	4/2433	21/18888	0.281931329	1	0.985152931	PRKCE/PAX6/PTGER4/AKR1C2	4	BP
GO:0086001	cardiac muscle cell action potential	13/2433	84/18888	0.282257965	1	0.985152931	JUP/KCND3/KCNH6/DLG1/SLMAP/CAMK2D/CACNA1D/DMD/CALM3/NUP155/PKP2/KCNE5/SCN3B	13	BP
GO:0019362	pyridine nucleotide metabolic process	24/2433	164/18888	0.282469829	1	0.985152931	EIF6/MDH1B/MLXIPL/PFKM/SLC4A1/KYNU/PPARA/TPI1/PGLS/NAPRT/NMRK2/ALDH1L2/CBFA2T3/ENO2/COL6A1/FBP1/PARP16/MACROH2A1/PRKACA/FMO1/PFKFB1/NMNAT1/JMJD8/FLCN	24	BP
GO:0046496	nicotinamide nucleotide metabolic process	24/2433	164/18888	0.282469829	1	0.985152931	EIF6/MDH1B/MLXIPL/PFKM/SLC4A1/KYNU/PPARA/TPI1/PGLS/NAPRT/NMRK2/ALDH1L2/CBFA2T3/ENO2/COL6A1/FBP1/PARP16/MACROH2A1/PRKACA/FMO1/PFKFB1/NMNAT1/JMJD8/FLCN	24	BP
GO:0006766	vitamin metabolic process	17/2433	113/18888	0.283812084	1	0.985152931	SLC19A1/CLYBL/RBP1/TPK1/SLC25A16/MTHFD2L/BTD/CYP2R1/VNN2/BCO1/AMN/HLCS/ALDH1L2/THTPA/SLC5A6/UBIAD1/MTRR	17	BP
GO:1903557	positive regulation of tumor necrosis factor superfamily cytokine production	17/2433	113/18888	0.283812084	1	0.985152931	ADAM8/CCL3/CYBA/SYK/RIPK2/PTPN11/HMGB1/DDT/RASGRP1/LGALS9/CLEC7A/MAPKAPK2/LY96/OAS1/CD14/HLA-E/TICAM1	17	BP
GO:0002287	alpha-beta T cell activation involved in immune response	12/2433	77/18888	0.284822938	1	0.985152931	PRKCZ/ZBTB7B/JAK3/IL6R/RIPK2/RORC/BRD4/STAT6/HMGB1/PTGER4/LGALS9/ZC3H12A	12	BP
GO:0002293	alpha-beta T cell differentiation involved in immune response	12/2433	77/18888	0.284822938	1	0.985152931	PRKCZ/ZBTB7B/JAK3/IL6R/RIPK2/RORC/BRD4/STAT6/HMGB1/PTGER4/LGALS9/ZC3H12A	12	BP
GO:0030239	myofibril assembly	12/2433	77/18888	0.284822938	1	0.985152931	LDB3/PDGFRA/PRKAR1A/MYBPC1/TPM1/PGM5/CASQ1/FLNC/LMOD1/OBSL1/CSRP1/NKX2-5	12	BP
GO:0032436	positive regulation of proteasomal ubiquitin-dependent protein catabolic process	12/2433	77/18888	0.284822938	1	0.985152931	CHFR/GABARAP/SH3RF2/AXIN1/CSNK1D/FZR1/CDC20B/CBFA2T3/DNAJB2/CDC20/DET1/PLK1	12	BP
GO:0045921	positive regulation of exocytosis	12/2433	77/18888	0.284822938	1	0.985152931	CADPS/STX1A/DOC2B/ADORA2B/SYK/VAMP8/CD177/FGA/SYT7/PLA2G3/CDK5R2/HYAL3	12	BP
GO:0120192	tight junction assembly	12/2433	77/18888	0.284822938	1	0.985152931	PATJ/CDH5/MARVELD3/DLG1/FRMPD2/MPP7/NPHP4/TBCD/MYO1C/EPHA2/ECT2/PRKACA	12	BP
GO:1901568	fatty acid derivative metabolic process	12/2433	77/18888	0.284822938	1	0.985152931	SLC25A1/ALOX15/DPEP2/HPGD/PECR/ACSS3/CYP4A11/GGTA1/GGT5/GGT7/PAM/GGT6	12	BP
GO:0045814	negative regulation of gene expression, epigenetic	20/2433	135/18888	0.285656749	1	0.985152931	ARB2A/PHF19/UHRF1/LHX2/DNMT3A/MACROH2A2/SCMH1/PHF2/BAZ2A/PHF8/ATF7IP/RIF1/EPC1/MBD3/MORC2/CHEK1/HMGB1/TRIM37/SAMD1/MACROH2A1	20	BP
GO:0002064	epithelial cell development	31/2433	216/18888	0.286384228	1	0.985152931	CCDC88C/PDE4D/BMP5/PKHD1/TMEM79/CDH5/NOTCH2/SIX3/ZDHHC21/RDX/PAX6/ESR1/ROS1/TFCP2L1/IFT74/AR/TJP2/HYDIN/FER/PDPK1/WNT5B/GPX1/NKX6-1/RAPGEF1/EPHA2/TJP3/CDKN1A/ADD1/RHEB/CDSN/ROBO4	31	BP
GO:1903828	negative regulation of protein localization	31/2433	216/18888	0.286384228	1	0.985152931	RHBDF2/OPRM1/LZTS2/SREBF1/TRIM29/C11orf65/LEPROT/RAB11FIP3/LATS1/BARD1/ASTN2/UBAC2/GNAZ/PTPN11/ADTRP/MDFIC/WWP2/SNX33/RANGAP1/DERL3/DCLK2/BMP8A/FBXO4/MIDN/MACROH2A1/WNK3/MFHAS1/SNX12/SERGEF/ADRA2A/FLCN	31	BP
GO:0034308	primary alcohol metabolic process	16/2433	106/18888	0.28710723	1	0.985152931	BMP5/CBR4/DKK3/GDPD3/TPK1/PLB1/BCO1/PECR/GDPD1/ADH6/CYP3A5/AKR1C2/RETSAT/THTPA/AKR1B10/CLCN2	16	BP
GO:0002548	monocyte chemotaxis	11/2433	70/18888	0.287226011	1	0.985152931	CALCA/CCL3/FLT1/IL6R/CX3CR1/PLA2G7/HMGB1/CXCL12/SERPINE1/CCL18/CXCL17	11	BP
GO:0042490	mechanoreceptor differentiation	11/2433	70/18888	0.287226011	1	0.985152931	WHRN/CLRN1/MKS1/USH1G/TSKU/MCOLN3/ADGRV1/USH1C/DIAPH3/PDZD7/ANKRD24	11	BP
GO:2000379	positive regulation of reactive oxygen species metabolic process	11/2433	70/18888	0.287226011	1	0.985152931	XDH/CYBA/SYK/ADCY10/CD177/GRIN1/CLEC7A/ZC3H12A/EGFR/MAPK14/CDKN1A	11	BP
GO:0001573	ganglioside metabolic process	5/2433	28/18888	0.289062244	1	0.985152931	ST3GAL5/ST8SIA4/ST6GALNAC6/ST3GAL3/C20orf173	5	BP
GO:0009081	branched-chain amino acid metabolic process	5/2433	28/18888	0.289062244	1	0.985152931	AUH/PCCA/ACAD8/MCCC2/IVD	5	BP
GO:0010165	response to X-ray	5/2433	28/18888	0.289062244	1	0.985152931	ERCC6/ATM/NIPBL/CDKN1A/XRCC6	5	BP
GO:0019359	nicotinamide nucleotide biosynthetic process	5/2433	28/18888	0.289062244	1	0.985152931	KYNU/NAPRT/NMRK2/PARP16/NMNAT1	5	BP
GO:0019363	pyridine nucleotide biosynthetic process	5/2433	28/18888	0.289062244	1	0.985152931	KYNU/NAPRT/NMRK2/PARP16/NMNAT1	5	BP
GO:0031664	regulation of lipopolysaccharide-mediated signaling pathway	5/2433	28/18888	0.289062244	1	0.985152931	CARD8/TRIM5/CACTIN/LY96/CD14	5	BP
GO:0036037	CD8-positive, alpha-beta T cell activation	5/2433	28/18888	0.289062244	1	0.985152931	ZBTB7B/RUNX1/WDFY4/BCL2/HLA-E	5	BP
GO:0060402	calcium ion transport into cytosol	5/2433	28/18888	0.289062244	1	0.985152931	PML/ADRA1A/JPH4/GRIN1/BCL2	5	BP
GO:0060512	prostate gland morphogenesis	5/2433	28/18888	0.289062244	1	0.985152931	CYP7B1/FGFR2/ESR1/AR/HOXD13	5	BP
GO:0033059	cellular pigmentation	10/2433	63/18888	0.289389984	1	0.985152931	HPS1/LYST/AP1S2/PIKFYVE/AP3M1/AP3D1/DTNBP1/BCL2/DCTN1/RAB17	10	BP
GO:0050688	regulation of defense response to virus	10/2433	63/18888	0.289389984	1	0.985152931	APOBEC3F/ZMPSTE24/IRGM/ZC3H12A/TRAF3/MMP12/ZDHHC11/TRIM6/TSPAN32/AIM2	10	BP
GO:1904356	regulation of telomere maintenance via telomere lengthening	10/2433	63/18888	0.289389984	1	0.985152931	CTC1/HMBOX1/XRN1/PARN/ATR/ATM/SMG5/FBXO4/CCT3/SMG6	10	BP
GO:0006835	dicarboxylic acid transport	15/2433	99/18888	0.290427034	1	0.985152931	SLC13A2/GFAP/SLC26A5/SLC19A1/SLC1A6/SLC7A11/SLC1A7/DTNBP1/SLC26A8/LRRC8A/SLC26A9/SLC25A13/SLC13A5/ABCC5/ADORA2A	15	BP
GO:0031529	ruffle organization	9/2433	56/18888	0.291200106	1	0.985152931	CCR7/PLEKHM1/RDX/PIP5K1A/TACSTD2/NDEL1/TPM1/EVL/PFN1	9	BP
GO:0031330	negative regulation of cellular catabolic process	32/2433	224/18888	0.291774923	1	0.985152931	LEPR/NRBP2/SLC4A1/SLC11A1/PPARA/GPLD1/ADRA1A/PARN/LARP1B/THRAP3/YBX1/LARP4B/TAB3/USP36/QSOX1/FUS/NPC1/HGF/CBFA2T3/BCL2/DFFB/NBAS/MAPK14/MAPKAPK2/FBP1/CLEC16A/PRKACA/TMEM39A/PFKFB1/PHF23/NMNAT1/FLCN	32	BP
GO:0032212	positive regulation of telomere maintenance via telomerase	6/2433	35/18888	0.292105852	1	0.985152931	HMBOX1/PARN/ATR/ATM/FBXO4/CCT3	6	BP
GO:0032228	regulation of synaptic transmission, GABAergic	6/2433	35/18888	0.292105852	1	0.985152931	PRKCE/ADRA1A/HAP1/CNTNAP4/BAIAP3/ADORA2A	6	BP
GO:0033146	regulation of intracellular estrogen receptor signaling pathway	6/2433	35/18888	0.292105852	1	0.985152931	PAK1/CYP7B1/CARM1/LATS1/AR/STRN3	6	BP
GO:0034389	lipid droplet organization	6/2433	35/18888	0.292105852	1	0.985152931	SMIM22/DDHD2/LDAF1/SPART/AUP1/RNF213	6	BP
GO:0048147	negative regulation of fibroblast proliferation	6/2433	35/18888	0.292105852	1	0.985152931	LZTS2/NLRC3/DAB2IP/INCA1/ING5/FBXO4	6	BP
GO:0050974	detection of mechanical stimulus involved in sensory perception	6/2433	35/18888	0.292105852	1	0.985152931	WHRN/ADGRV1/CXCL12/PIEZO2/PDZD7/TMEM120A	6	BP
GO:0086005	ventricular cardiac muscle cell action potential	6/2433	35/18888	0.292105852	1	0.985152931	JUP/KCND3/DLG1/PKP2/KCNE5/SCN3B	6	BP
GO:0099171	presynaptic modulation of chemical synaptic transmission	6/2433	35/18888	0.292105852	1	0.985152931	ADORA2B/ADCY1/ADORA3/PRKCG/ADORA2A/ADRA2A	6	BP
GO:1901099	negative regulation of signal transduction in absence of ligand	6/2433	35/18888	0.292105852	1	0.985152931	GFRAL/MAP2K5/BCL2/TERT/IFI6/MAPK7	6	BP
GO:2001240	negative regulation of extrinsic apoptotic signaling pathway in absence of ligand	6/2433	35/18888	0.292105852	1	0.985152931	GFRAL/MAP2K5/BCL2/TERT/IFI6/MAPK7	6	BP
GO:0031297	replication fork processing	8/2433	49/18888	0.29247967	1	0.985152931	DDX11/SAMHD1/CARM1/BARD1/ATR/DNA2/PRIMPOL/TRAIP	8	BP
GO:0032527	protein exit from endoplasmic reticulum	8/2433	49/18888	0.29247967	1	0.985152931	RHBDD1/AUP1/UFD1/EDEM1/PREB/UBAC2/NPLOC4/DERL3	8	BP
GO:0042181	ketone biosynthetic process	8/2433	49/18888	0.29247967	1	0.985152931	BMP5/DKK3/COQ5/GPRC6A/TPI1/UBIAD1/COQ4/CLCN2	8	BP
GO:0048538	thymus development	8/2433	49/18888	0.29247967	1	0.985152931	CTC1/BCL2L11/ZMPSTE24/BCL2/BRAF/ATM/FOXN1/CACNB4	8	BP
GO:0051489	regulation of filopodium assembly	8/2433	49/18888	0.29247967	1	0.985152931	TENM1/MYO3A/CCR7/ZMYND8/DNM3/RAB3IP/ARAP1/RAB17	8	BP
GO:0098815	modulation of excitatory postsynaptic potential	8/2433	49/18888	0.29247967	1	0.985152931	PRKCZ/STX1A/SLC8A3/ZMYND8/DLG4/DMPK/GRIN1/GRIN2C	8	BP
GO:0006040	amino sugar metabolic process	7/2433	42/18888	0.292943923	1	0.985152931	B4GALNT2/MGAT1/SLC35A3/PGM3/OGA/LARGE1/UAP1L1	7	BP
GO:0009262	deoxyribonucleotide metabolic process	7/2433	42/18888	0.292943923	1	0.985152931	XDH/NEIL1/SAMHD1/DTYMK/NUDT15/NUDT16/OGG1	7	BP
GO:0019692	deoxyribose phosphate metabolic process	7/2433	42/18888	0.292943923	1	0.985152931	XDH/NEIL1/SAMHD1/DTYMK/NUDT15/NUDT16/OGG1	7	BP
GO:0030866	cortical actin cytoskeleton organization	7/2433	42/18888	0.292943923	1	0.985152931	DLG1/IQGAP3/EHD2/RTKN/FMNL3/ECT2/LLGL2	7	BP
GO:0032733	positive regulation of interleukin-10 production	7/2433	42/18888	0.292943923	1	0.985152931	PRKCZ/SYK/HMGB1/HGF/LGALS9/TIGIT/CLEC7A	7	BP
GO:0044319	wound healing, spreading of cells	7/2433	42/18888	0.292943923	1	0.985152931	ARHGAP35/MSX2/ITGB5/PLET1/MMP12/CD44/RHOC	7	BP
GO:0060563	neuroepithelial cell differentiation	7/2433	42/18888	0.292943923	1	0.985152931	TMEM231/OTP/VAX1/DLX3/B9D1/CEBPB/SERPINE1	7	BP
GO:0090505	epiboly involved in wound healing	7/2433	42/18888	0.292943923	1	0.985152931	ARHGAP35/MSX2/ITGB5/PLET1/MMP12/CD44/RHOC	7	BP
GO:0051494	negative regulation of cytoskeleton organization	24/2433	165/18888	0.292991103	1	0.985152931	CDH5/CAPZA1/SPEF1/SPTB/RDX/ARHGAP6/MYOC/TBCD/SPTBN4/TACSTD2/DNAI3/CDK5RAP2/STMN2/TRIM37/WASHC2C/LMOD1/ARAP1/DIAPH3/SSH3/MAP2/ADD1/CIB1/BMERB1/PFN1	24	BP
GO:0097529	myeloid leukocyte migration	34/2433	239/18888	0.29315954	1	0.985152931	NUP85/PTK2/TREM1/CALCA/ADAM8/CD47/CCL3/CD200R1/VAV3/CCR7/FCER1G/FLT1/SYK/IL6R/CX3CR1/PIKFYVE/MMP28/MMP14/CD177/PLA2G7/DAPK2/CD99/HMGB1/DDT/PTGER4/CXCL12/PIP5K1C/MCOLN2/SERPINE1/ROR2/ADGRE2/CCL18/CXCL17/C5AR1	34	BP
GO:0019319	hexose biosynthetic process	14/2433	92/18888	0.293760402	1	0.985152931	LEPR/SLC25A1/PPARA/TPI1/CHST15/ZNF692/ENO2/RANBP2/SLC25A13/MTCL2/FBP1/PRKACA/PFKFB1/SLC39A14	14	BP
GO:0046032	ADP catabolic process	14/2433	92/18888	0.293760402	1	0.985152931	EIF6/MLXIPL/PFKM/SLC4A1/PPARA/TPI1/CBFA2T3/ENO2/COL6A1/FBP1/PRKACA/PFKFB1/JMJD8/FLCN	14	BP
GO:0090087	regulation of peptide transport	29/2433	202/18888	0.293875249	1	0.985152931	PRKCE/SNAP25/PFKM/STX1A/CHD7/DOC2B/GPR27/GPLD1/SREBF1/RASL10B/PDX1/TM7SF3/GNAZ/PTPN11/BAIAP3/PRKAR1A/EIPR1/FGA/LRRC8A/SYT7/NKX6-1/EGFR/BMP8A/MIDN/PRKACA/TFR2/SIRT3/RPH3AL/ADRA2A	29	BP
GO:0050708	regulation of protein secretion	38/2433	269/18888	0.295192003	1	0.985152931	RHBDF2/PRKCE/SNAP25/OPRM1/ADAM8/PFKM/GOLPH3L/STX1A/DOC2B/ABCG1/GPR27/GPLD1/SREBF1/PDX1/RAB11FIP3/TM7SF3/GNAZ/PTPN11/BAIAP3/PRKAR1A/ADTRP/EIPR1/FGA/LRRC8A/SYT7/NKX6-1/ACHE/EGFR/BMP8A/MIDN/PRKACA/APBB1/ADORA2A/LLGL2/SIRT3/RPH3AL/SERGEF/ADRA2A	38	BP
GO:0035265	organ growth	26/2433	180/18888	0.295629393	1	0.985152931	LEPR/BCL2L11/PPARA/ADRA1A/FGFR2/WWC2/MESP1/ESR1/LATS1/RUNX1/PTPN11/PRKAR1A/ZMPSTE24/MSX2/AR/TSKU/FLVCR1/BASP1/PIM1/BCL2/MAPK14/PI16/SAV1/CTDP1/NKX2-5/TBX2	26	BP
GO:0043473	pigmentation	17/2433	114/18888	0.296571299	1	0.985152931	EDA/KRT76/ADAMTS9/HPS1/ATRN/BCL2L11/LYST/AP1S2/PIKFYVE/AP3M1/AP3D1/DTNBP1/FIG4/BCL2/DCTN1/TBX2/RAB17	17	BP
GO:0019318	hexose metabolic process	33/2433	232/18888	0.296971952	1	0.985152931	SLC35A2/LEPR/GLYCTK/PFKM/SLC25A1/PPARA/GPLD1/TPI1/PDX1/ADCY10/RORC/CHST15/POFUT2/ZMPSTE24/ZNF692/BRAT1/IGFBP4/GALM/TKFC/ENO2/RANBP2/SLC25A13/MAPK14/MTCL2/FBP1/B3GLCT/MIDN/PDHB/PRKACA/OAS1/PFKFB1/SLC39A14/GALK2	33	BP
GO:0002292	T cell differentiation involved in immune response	13/2433	85/18888	0.297091399	1	0.985152931	PRKCZ/ZBTB7B/FCER1G/JAK3/IL6R/RIPK2/RORC/BRD4/STAT6/HMGB1/PTGER4/LGALS9/ZC3H12A	13	BP
GO:0030168	platelet activation	20/2433	136/18888	0.297334639	1	0.985152931	DGKB/ENTPD1/SLC7A11/VAV3/FCER1G/MMRN1/SYK/PDGFRA/PEAR1/COL3A1/PIK3CB/FGA/DGKE/DGKD/MAPK14/PDGFA/CSRP1/ACTB/TSPAN32/ADRA2A	20	BP
GO:0051924	regulation of calcium ion transport	35/2433	247/18888	0.298090471	1	0.985152931	PRKCE/PDE4D/STAC2/GSTM2/CHD7/PML/TRPV2/CCL3/IL16/HAP1/CYBA/CAMK2D/APLNR/CACNA1D/DMD/JPH4/NPPA/GRIN1/CALM3/SPG11/PDPK1/BCL2/LILRB2/CXCL12/FKBP1A/CASQ1/CAMK2B/RGS9/STIM1/CACNB4/UBQLN1/PRKACA/ADORA2A/WNK3/ADRA2A	35	BP
GO:0023061	signal release	67/2433	487/18888	0.298683725	1	0.985152931	PRKCE/CADPS/SNAP25/MCTP1/OPRM1/PFKM/IL1RN/STX1A/CHD7/SYP/DOC2B/GRIK5/SYT15/RBM4/GPR27/ILDR2/GPLD1/SREBF1/KCNMB4/RASL10B/PDX1/ADORA3/RAB11FIP3/SYK/VAMP8/PTPRN2/SNX19/PPFIA2/TM7SF3/GNAZ/PTPN11/SNAP47/BAIAP3/PRKAR1A/DTNBP1/DYSF/PRRT2/TGM2/NRXN2/EIPR1/FGA/LRRC8A/SYT7/GALR1/NKX6-1/STX3/PRKCG/PLA2G3/BRAF/CXCL12/PIP5K1C/CPLX1/EGFR/ASIC1/BMP8A/RAB44/CACNB4/MIDN/PRKACA/NAPA/ADORA2A/TFR2/HNF1B/SIRT3/FOXL2/…	67	BP
GO:0009914	hormone transport	45/2433	322/18888	0.300854971	1	0.985152931	PRKCE/SNAP25/PFKM/IL1RN/STX1A/CHD7/DOC2B/RBM4/GPR27/ILDR2/GPLD1/SREBF1/RASL10B/PDX1/RAB11FIP3/VAMP8/PTPRN2/SNX19/TM7SF3/GNAZ/SLC17A4/PTPN11/BAIAP3/PRKAR1A/EIPR1/FGA/LRRC8A/SYT7/GALR1/NKX6-1/SLC7A8/PLA2G3/SLCO4A1/CPLX1/EGFR/BMP8A/RAB44/MIDN/PRKACA/TFR2/HNF1B/SIRT3/FOXL2/RPH3AL/ADRA2A	45	BP
GO:0051225	spindle assembly	19/2433	129/18888	0.3012853	1	0.985152931	SEPTIN1/MAPRE3/CEP63/UHRF1/LZTS2/CHMP1A/TUBGCP3/GPSM2/CSNK1D/CEP192/HAUS5/TUBGCP5/ARHGEF10/TUBB8/CDC20/ABRAXAS1/GTF2B/CHEK2/PLK1	19	BP
GO:0001768	establishment of T cell polarity	3/2433	15/18888	0.303197292	1	0.985152931	ABL2/CCR7/DOCK2	3	BP
GO:0005980	glycogen catabolic process	3/2433	15/18888	0.303197292	1	0.985152931	PFKM/ADCY10/PYGB	3	BP
GO:0006978	DNA damage response, signal transduction by p53 class mediator resulting in transcription of p21 class mediator	3/2433	15/18888	0.303197292	1	0.985152931	ING4/CDKN1A/CHEK2	3	BP
GO:0007008	outer mitochondrial membrane organization	3/2433	15/18888	0.303197292	1	0.985152931	MTCH1/TOMM40/PDCD5	3	BP
GO:0009209	pyrimidine ribonucleoside triphosphate biosynthetic process	3/2433	15/18888	0.303197292	1	0.985152931	NME6/CTPS2/NME9	3	BP
GO:0010649	regulation of cell communication by electrical coupling	3/2433	15/18888	0.303197292	1	0.985152931	PDE4D/CAMK2D/CALM3	3	BP
GO:0021694	cerebellar Purkinje cell layer formation	3/2433	15/18888	0.303197292	1	0.985152931	WHRN/AGTPBP1/LDB1	3	BP
GO:0031000	response to caffeine	3/2433	15/18888	0.303197292	1	0.985152931	GSTM2/CHEK1/ADORA2A	3	BP
GO:0032688	negative regulation of interferon-beta production	3/2433	15/18888	0.303197292	1	0.985152931	NLRC3/TRAIP/CACTIN	3	BP
GO:0032933	SREBP signaling pathway	3/2433	15/18888	0.303197292	1	0.985152931	ZBTB7B/SREBF1/ARHGEF10L	3	BP
GO:0035627	ceramide transport	3/2433	15/18888	0.303197292	1	0.985152931	ABCA13/CERT1/PLEKHA8	3	BP
GO:0038065	collagen-activated signaling pathway	3/2433	15/18888	0.303197292	1	0.985152931	COL4A3/SYK/OSCAR	3	BP
GO:0042182	ketone catabolic process	3/2433	15/18888	0.303197292	1	0.985152931	KYNU/KYAT1/GATD1	3	BP
GO:0043328	protein transport to vacuole involved in ubiquitin-dependent protein catabolic process via the multivesicular body sorting pathway	3/2433	15/18888	0.303197292	1	0.985152931	VPS37C/VPS37A/VPS37B	3	BP
GO:0043374	CD8-positive, alpha-beta T cell differentiation	3/2433	15/18888	0.303197292	1	0.985152931	ZBTB7B/RUNX1/BCL2	3	BP
GO:0043652	engulfment of apoptotic cell	3/2433	15/18888	0.303197292	1	0.985152931	XKR6/ALOX15/XKR9	3	BP
GO:0044771	meiotic cell cycle phase transition	3/2433	15/18888	0.303197292	1	0.985152931	CHFR/CDC20/OVOL1	3	BP
GO:0045040	protein insertion into mitochondrial outer membrane	3/2433	15/18888	0.303197292	1	0.985152931	MTCH1/TOMM40/PDCD5	3	BP
GO:0045059	positive thymic T cell selection	3/2433	15/18888	0.303197292	1	0.985152931	ZAP70/DOCK2/FOXN1	3	BP
GO:0045472	response to ether	3/2433	15/18888	0.303197292	1	0.985152931	ABCB4/ZC3H12A/UCP3	3	BP
GO:0046007	negative regulation of activated T cell proliferation	3/2433	15/18888	0.303197292	1	0.985152931	LRRC32/PRKAR1A/LGALS9	3	BP
GO:0046831	regulation of RNA export from nucleus	3/2433	15/18888	0.303197292	1	0.985152931	THOC2/IWS1/SETD2	3	BP
GO:0048070	regulation of developmental pigmentation	3/2433	15/18888	0.303197292	1	0.985152931	ADAMTS9/BCL2L11/BCL2	3	BP
GO:0050910	detection of mechanical stimulus involved in sensory perception of sound	3/2433	15/18888	0.303197292	1	0.985152931	WHRN/ADGRV1/PDZD7	3	BP
GO:0051299	centrosome separation	3/2433	15/18888	0.303197292	1	0.985152931	NDE1/CHEK1/NDEL1	3	BP
GO:0060192	negative regulation of lipase activity	3/2433	15/18888	0.303197292	1	0.985152931	PLA2R1/ANXA8/BICD1	3	BP
GO:0060413	atrial septum morphogenesis	3/2433	15/18888	0.303197292	1	0.985152931	NOTCH2/NSD2/NKX2-5	3	BP
GO:0070341	fat cell proliferation	3/2433	15/18888	0.303197292	1	0.985152931	FTO/E2F3/COL6A1	3	BP
GO:0071599	otic vesicle development	3/2433	15/18888	0.303197292	1	0.985152931	AHI1/FGFR2/HESX1	3	BP
GO:0090030	regulation of steroid hormone biosynthetic process	3/2433	15/18888	0.303197292	1	0.985152931	BMP5/DKK3/CLCN2	3	BP
GO:0099509	regulation of presynaptic cytosolic calcium ion concentration	3/2433	15/18888	0.303197292	1	0.985152931	CALB2/ATP2B3/CACNB4	3	BP
GO:1900029	positive regulation of ruffle assembly	3/2433	15/18888	0.303197292	1	0.985152931	PLEKHM1/NDEL1/PFN1	3	BP
GO:1901985	positive regulation of protein acetylation	3/2433	15/18888	0.303197292	1	0.985152931	PML/DIP2A/FAM161A	3	BP
GO:1902166	negative regulation of intrinsic apoptotic signaling pathway in response to DNA damage by p53 class mediator	3/2433	15/18888	0.303197292	1	0.985152931	MUC1/BCL2/CD44	3	BP
GO:1902306	negative regulation of sodium ion transmembrane transport	3/2433	15/18888	0.303197292	1	0.985152931	PRKCE/CAMK2D/OSR1	3	BP
GO:1904874	positive regulation of telomerase RNA localization to Cajal body	3/2433	15/18888	0.303197292	1	0.985152931	RUVBL1/SHQ1/CCT3	3	BP
GO:2000052	positive regulation of non-canonical Wnt signaling pathway	3/2433	15/18888	0.303197292	1	0.985152931	RSPO3/CSNK1D/WNT5B	3	BP
GO:2000402	negative regulation of lymphocyte migration	3/2433	15/18888	0.303197292	1	0.985152931	CD200R1/ADTRP/LRCH1	3	BP
GO:2001138	regulation of phospholipid transport	3/2433	15/18888	0.303197292	1	0.985152931	CETP/ABCB4/ATP8A2	3	BP
GO:0070830	bicellular tight junction assembly	11/2433	71/18888	0.303643437	1	0.985152931	CDH5/MARVELD3/DLG1/FRMPD2/MPP7/NPHP4/TBCD/MYO1C/EPHA2/ECT2/PRKACA	11	BP
GO:0019935	cyclic-nucleotide-mediated signaling	15/2433	100/18888	0.304214969	1	0.985152931	PDE4D/GPR3/ADORA2B/PDE5A/SCTR/ADCY1/APLNR/GUCY1A1/NPPA/KSR1/GPR61/GUCY2D/MAPK7/CAP1/NPR1	15	BP
GO:0002768	immune response-regulating cell surface receptor signaling pathway	50/2433	360/18888	0.304684504	1	0.985152931	PRKCE/PDE4D/PTK2/PAK1/CD47/LILRA4/LPXN/CD200R1/VAV3/GPLD1/CCR7/FCER1G/ZAP70/CBLB/CYBA/SYK/CD226/TNIP3/RIPK2/KIR2DL1/HHLA2/FYB2/ICOSLG/FER/LIMK1/DAB2IP/CYLD/BCL2/LILRB2/MAP3K1/BRAF/CLEC7A/BTN3A2/BTN3A1/ZC3H12A/IKBKG/TRAF3/NCR3/LY96/CACNB4/IRF3/OAS1/RAB7B/MFHAS1/C5AR1/CD14/MOG/CHUK/RBCK1/TICAM1	50	BP
GO:1903046	meiotic cell cycle process	31/2433	218/18888	0.304886726	1	0.985152931	SEPTIN1/RAD51B/KLHDC3/NCAPH2/GPR3/STAG3/HSF2BP/BCL2L11/CHFR/SPIRE1/DMRTC2/FBXO43/TESMIN/TEX11/MSX2/FZR1/TERB2/ATM/PRDM7/HFM1/RNF212/ZNF541/MLH3/TUBB8/ZCWPW1/CDC20/TAF1L/MND1/OVOL1/PLK1/BRIP1	31	BP
GO:0030326	embryonic limb morphogenesis	18/2433	122/18888	0.30533974	1	0.985152931	CHD7/TMEM231/BCL2L11/NOTCH2/MKS1/MSX2/TULP3/FLVCR1/OSR1/HOXD13/B9D1/HOXD12/NIPBL/HOXD10/IFT140/IFT122/RECK/TBX2	18	BP
GO:0035113	embryonic appendage morphogenesis	18/2433	122/18888	0.30533974	1	0.985152931	CHD7/TMEM231/BCL2L11/NOTCH2/MKS1/MSX2/TULP3/FLVCR1/OSR1/HOXD13/B9D1/HOXD12/NIPBL/HOXD10/IFT140/IFT122/RECK/TBX2	18	BP
GO:0043414	macromolecule methylation	26/2433	181/18888	0.3058582	1	0.985152931	SETD6/MRM1/KMT5A/SETD7/DNMT3A/TRMT44/SETD3/ALKBH8/PAX6/METTL21A/MBD1/BAZ2A/ZMPSTE24/ATF7IP/SETD2/MBD3/TFB1M/ZCCHC4/CMTR1/PRMT2/FAM86B1/FAM86B2/MTO1/TRMT10B/PRMT7/MTRR	26	BP
GO:0001885	endothelial cell development	10/2433	64/18888	0.30678058	1	0.985152931	PDE4D/CDH5/ZDHHC21/RDX/TJP2/GPX1/RAPGEF1/TJP3/ADD1/ROBO4	10	BP
GO:0019674	NAD metabolic process	10/2433	64/18888	0.30678058	1	0.985152931	MDH1B/PFKM/KYNU/TPI1/NAPRT/NMRK2/ENO2/PARP16/MACROH2A1/NMNAT1	10	BP
GO:0048524	positive regulation of viral process	10/2433	64/18888	0.30678058	1	0.985152931	PPARA/VPS37B/TMEM250/MDFIC/TMPRSS4/HMGB1/LGALS9/ADARB1/TMEM39A/PPIE	10	BP
GO:0045132	meiotic chromosome segregation	14/2433	93/18888	0.308144406	1	0.985152931	SEPTIN1/NCAPH2/STAG3/CHFR/TEX11/TERB2/ATM/RNF212/MLH3/TUBB8/ZCWPW1/MND1/PLK1/BRIP1	14	BP
GO:0022037	metencephalon development	17/2433	115/18888	0.309503609	1	0.985152931	ATRN/WHRN/KCNC1/HAP1/LMX1A/KIF14/PAX6/PTPN11/KNDC1/NCSTN/BCL2/AGTPBP1/CDK5R2/LDB1/WNT1/LOC102724560/CBS	17	BP
GO:0099565	chemical synaptic transmission, postsynaptic	17/2433	115/18888	0.309503609	1	0.985152931	CHRND/PRKCZ/STX1A/GRIK5/P2RX6/HTR3E/SLC8A3/MPP2/ZMYND8/SLC1A7/DLG4/DMPK/GRIN1/SLC29A1/ADORA2A/GRIN2C/HTR3A	17	BP
GO:0035088	establishment or maintenance of apical/basal cell polarity	9/2433	57/18888	0.30973187	1	0.985152931	PARD3B/MTCL1/PRKCZ/PATJ/DLG1/LHX2/DLG4/SYNE4/LLGL2	9	BP
GO:0045005	DNA-templated DNA replication maintenance of fidelity	9/2433	57/18888	0.30973187	1	0.985152931	DDX11/SAMHD1/CARM1/BARD1/ATR/DNA2/PRIMPOL/MCM8/TRAIP	9	BP
GO:0060997	dendritic spine morphogenesis	9/2433	57/18888	0.30973187	1	0.985152931	DIP2A/DNM3/ZDHHC15/DLG4/PPFIA2/DTNBP1/DOCK10/CAMK2B/CAPRIN2	9	BP
GO:0061245	establishment or maintenance of bipolar cell polarity	9/2433	57/18888	0.30973187	1	0.985152931	PARD3B/MTCL1/PRKCZ/PATJ/DLG1/LHX2/DLG4/SYNE4/LLGL2	9	BP
GO:0007596	blood coagulation	32/2433	226/18888	0.310080038	1	0.985152931	SERPINA1/DGKB/ENTPD1/ANXA8/SLC4A1/SLC7A11/F11/VAV3/FCER1G/KNG1/MMRN1/SYK/PDGFRA/PEAR1/ADTRP/DTNBP1/PLAUR/MPIG6B/COL3A1/PIK3CB/FGA/SERPINF2/DGKE/DGKD/MAPK14/PDGFA/SERPINE1/CSRP1/ACTB/ADORA2A/TSPAN32/ADRA2A	32	BP
GO:0002274	myeloid leukocyte activation	34/2433	241/18888	0.310906778	1	0.985152931	PRKCE/ADORA2B/IL18RAP/SLC11A1/CCL3/FCER1G/NOTCH2/SYK/VAMP8/CD226/CX3CR1/DOCK2/CD177/DYSF/FER/HMGB1/FN1/IRGM/PDPK1/RASGRP1/LGALS9/PLA2G3/ATM/PLA2G2A/ZC3H12A/DNASE1/RAB44/ADGRE2/IL1RL1/MFHAS1/C5AR1/TSPAN32/CRLF2/TICAM1	34	BP
GO:0061136	regulation of proteasomal protein catabolic process	27/2433	189/18888	0.3118459	1	0.985152931	CHFR/USP19/ARAF/UCHL5/GABARAP/SH3RF2/AXIN1/CSNK1D/WAC/WNT10B/DAB2IP/FZR1/GPX1/CDC20B/CBFA2T3/PRKCG/NUDT15/FHIT/RNFT2/DNAJB2/CCAR2/CDC20/UBQLN1/PHF20L1/PRKACA/DET1/PLK1	27	BP
GO:1990089	response to nerve growth factor	8/2433	50/18888	0.312376789	1	0.985152931	CALCA/KCNC1/CSNK1D/STMN2/RAPGEF1/BRAF/NTRK3/CIB1	8	BP
GO:0002115	store-operated calcium entry	4/2433	22/18888	0.312543419	1	0.985152931	JPH4/SPG11/CASQ1/STIM1	4	BP
GO:0007530	sex determination	4/2433	22/18888	0.312543419	1	0.985152931	TCF21/AR/NR5A1/FOXL2	4	BP
GO:0009083	branched-chain amino acid catabolic process	4/2433	22/18888	0.312543419	1	0.985152931	AUH/ACAD8/MCCC2/IVD	4	BP
GO:0009713	catechol-containing compound biosynthetic process	4/2433	22/18888	0.312543419	1	0.985152931	DAO/NR4A2/KL/MOXD1	4	BP
GO:0010566	regulation of ketone biosynthetic process	4/2433	22/18888	0.312543419	1	0.985152931	BMP5/DKK3/GPRC6A/CLCN2	4	BP
GO:0016237	microautophagy	4/2433	22/18888	0.312543419	1	0.985152931	ATG7/ATG9B/ATG9A/ATG2A	4	BP
GO:0032069	regulation of nuclease activity	4/2433	22/18888	0.312543419	1	0.985152931	DDX11/NEIL1/HMGB1/OAS1	4	BP
GO:0034260	negative regulation of GTPase activity	4/2433	22/18888	0.312543419	1	0.985152931	RDX/DAB2IP/GPSM1/LRCH1	4	BP
GO:0039702	viral budding via host ESCRT complex	4/2433	22/18888	0.312543419	1	0.985152931	VPS37C/VPS37A/CHMP1A/VPS37B	4	BP
GO:0042423	catecholamine biosynthetic process	4/2433	22/18888	0.312543419	1	0.985152931	DAO/NR4A2/KL/MOXD1	4	BP
GO:0043249	erythrocyte maturation	4/2433	22/18888	0.312543419	1	0.985152931	ERCC2/BRD1/FLVCR1/DIAPH3	4	BP
GO:0060445	branching involved in salivary gland morphogenesis	4/2433	22/18888	0.312543419	1	0.985152931	FGFR2/TGM2/HGF/PDGFA	4	BP
GO:0060713	labyrinthine layer morphogenesis	4/2433	22/18888	0.312543419	1	0.985152931	BMP5/RSPO3/FGFR2/DNAJB6	4	BP
GO:1903054	negative regulation of extracellular matrix organization	4/2433	22/18888	0.312543419	1	0.985152931	ANTXR1/ADTRP/MIR483/CHADL	4	BP
GO:1903322	positive regulation of protein modification by small protein conjugation or removal	19/2433	130/18888	0.313500622	1	0.985152931	CHFR/CBLB/CDC14B/CDK5RAP3/RIPK2/GABARAP/AXIN1/SEPTIN4/DCUN1D4/FZR1/ZC3H12A/TOLLIP/FBXO4/CDC20/UBQLN1/UBE2C/PHF23/PLK1/TICAM1	19	BP
GO:0031398	positive regulation of protein ubiquitination	16/2433	108/18888	0.313782933	1	0.985152931	CHFR/CBLB/CDC14B/CDK5RAP3/RIPK2/GABARAP/AXIN1/SEPTIN4/FZR1/FBXO4/CDC20/UBQLN1/UBE2C/PHF23/PLK1/TICAM1	16	BP
GO:1901796	regulation of signal transduction by p53 class mediator	16/2433	108/18888	0.313782933	1	0.985152931	PLA2R1/MUC1/PML/KMT5A/CDK5RAP3/MIR186/ATR/EIF5A/ZMPSTE24/CHEK1/BCL2/ATM/ING4/KDM8/CD44/CHEK2	16	BP
GO:0050796	regulation of insulin secretion	24/2433	167/18888	0.314418175	1	0.985152931	PRKCE/SNAP25/PFKM/STX1A/DOC2B/GPR27/GPLD1/SREBF1/PDX1/TM7SF3/GNAZ/PTPN11/BAIAP3/PRKAR1A/EIPR1/LRRC8A/SYT7/NKX6-1/BMP8A/MIDN/PRKACA/SIRT3/RPH3AL/ADRA2A	24	BP
GO:0010453	regulation of cell fate commitment	7/2433	43/18888	0.314517363	1	0.985152931	PAX6/MESP1/BRD4/SOX17/AR/MBD3/CHD4	7	BP
GO:0045663	positive regulation of myoblast differentiation	7/2433	43/18888	0.314517363	1	0.985152931	ACTL6B/LRRC8A/PBRM1/MAPK14/BOC/ACTB/ARID1A	7	BP
GO:0045740	positive regulation of DNA replication	7/2433	43/18888	0.314517363	1	0.985152931	DBF4B/CTC1/SSBP1/BRPF3/DNA2/EGFR/CDKN1A	7	BP
GO:0090504	epiboly	7/2433	43/18888	0.314517363	1	0.985152931	ARHGAP35/MSX2/ITGB5/PLET1/MMP12/CD44/RHOC	7	BP
GO:1900026	positive regulation of substrate adhesion-dependent cell spreading	7/2433	43/18888	0.314517363	1	0.985152931	DOCK5/MYOC/FGA/BRAF/DOCK1/ARPC2/CIB1	7	BP
GO:0009312	oligosaccharide biosynthetic process	5/2433	29/18888	0.315605634	1	0.985152931	B4GALNT2/ST6GALNAC1/ST6GALNAC6/ST3GAL3/FBP1	5	BP
GO:0016226	iron-sulfur cluster assembly	5/2433	29/18888	0.315605634	1	0.985152931	XDH/NUBPL/LYRM4/CIAO2A/CIAO2B	5	BP
GO:0022011	myelination in peripheral nervous system	5/2433	29/18888	0.315605634	1	0.985152931	MYOC/ARHGEF10/FA2H/COL6A1/LGI4	5	BP
GO:0031163	metallo-sulfur cluster assembly	5/2433	29/18888	0.315605634	1	0.985152931	XDH/NUBPL/LYRM4/CIAO2A/CIAO2B	5	BP
GO:0032292	peripheral nervous system axon ensheathment	5/2433	29/18888	0.315605634	1	0.985152931	MYOC/ARHGEF10/FA2H/COL6A1/LGI4	5	BP
GO:0033137	negative regulation of peptidyl-serine phosphorylation	5/2433	29/18888	0.315605634	1	0.985152931	PDE4D/PAQR3/MLXIPL/DMD/HGF	5	BP
GO:0034656	nucleobase-containing small molecule catabolic process	5/2433	29/18888	0.315605634	1	0.985152931	XDH/APOBEC3F/ADAL/MGAT1/CDADC1	5	BP
GO:0045724	positive regulation of cilium assembly	5/2433	29/18888	0.315605634	1	0.985152931	FUZ/HAP1/ARHGAP35/RP1/SEPTIN7	5	BP
GO:0098901	regulation of cardiac muscle cell action potential	5/2433	29/18888	0.315605634	1	0.985152931	JUP/DLG1/CAMK2D/CALM3/PKP2	5	BP
GO:0099623	regulation of cardiac muscle cell membrane repolarization	5/2433	29/18888	0.315605634	1	0.985152931	KCNH6/CACNA1D/NPPA/ZMPSTE24/KCNE5	5	BP
GO:0007035	vacuolar acidification	6/2433	36/18888	0.315809379	1	0.985152931	TMEM9/SLC11A1/DMXL2/CCDC115/RNASEK/ATP6V1B1	6	BP
GO:0032790	ribosome disassembly	6/2433	36/18888	0.315809379	1	0.985152931	EIF2D/NEMF/MRRF/ZNF598/EIF4E2/ASCC2	6	BP
GO:0040020	regulation of meiotic nuclear division	6/2433	36/18888	0.315809379	1	0.985152931	GPR3/FBXO43/MSX2/FZR1/PRDM7/CDC20	6	BP
GO:0048265	response to pain	6/2433	36/18888	0.315809379	1	0.985152931	ATAT1/CALCA/SLC6A2/LPAR5/PRKCG/COL6A1	6	BP
GO:0035304	regulation of protein dephosphorylation	12/2433	79/18888	0.316194352	1	0.985152931	CAMTA1/CDH5/TIPRL/PTPA/CALM3/PTBP1/MGAT5/LILRB2/FKBP1A/PPP6R3/MFHAS1/PPP4R4	12	BP
GO:0043297	apical junction assembly	12/2433	79/18888	0.316194352	1	0.985152931	CDH5/MARVELD3/DLG1/FRMPD2/MPP7/NPHP4/TBCD/MYO1C/EPHA2/ECT2/PRKACA/RHOC	12	BP
GO:0043299	leukocyte degranulation	12/2433	79/18888	0.316194352	1	0.985152931	ADORA2B/CCL3/SYK/VAMP8/NKG7/CD177/PDPK1/RASGRP1/LGALS9/PLA2G3/RAB44/ADGRE2	12	BP
GO:0048193	Golgi vesicle transport	41/2433	294/18888	0.316402236	1	0.985152931	SEC22C/GOSR2/GOLPH3L/RBSN/SPIRE1/TRAPPC9/SORCS1/TAPBP/STX18/ERGIC1/MPPE1/YIF1B/VPS13C/EXOC2/PREB/AP3D1/UVRAG/AMN/CSNK1D/COG5/SEC23B/ERGIC3/EXOC6/TRAPPC10/TRAPPC1/NBAS/STX5/RABEP1/AP1G2/HYOU1/NAPA/ARFRP1/RAB7B/GAS1/SLC10A7/SNX12/ATP2C1/COPG2/ATP9B/BLTP3B/WHAMM	41	BP
GO:0007051	spindle organization	28/2433	197/18888	0.317569	1	0.985152931	SEPTIN1/MAPRE3/CEP63/DLG1/UHRF1/LZTS2/CHMP1A/RMDN1/TUBGCP3/GPSM2/UVRAG/CSNK1D/NUDC/PTPA/CEP192/TRIM36/HAUS5/TUBGCP5/ARHGEF10/DCTN1/TUBB8/AUNIP/CDC20/CEP72/ABRAXAS1/GTF2B/CHEK2/PLK1	28	BP
GO:0001838	embryonic epithelial tube formation	18/2433	123/18888	0.317974032	1	0.985152931	MTHFD1L/BMP5/VANGL2/FUZ/LHX2/HS2ST1/MKS1/ARHGAP35/SETD2/TULP3/OSR1/TCTN1/APAF1/HAND1/IFT122/PRKACA/HNF1B/PFN1	18	BP
GO:0030518	intracellular steroid hormone receptor signaling pathway	18/2433	123/18888	0.317974032	1	0.985152931	TCF21/PAK1/RBFOX2/CYP7B1/CARM1/PPARGC1B/PLPP1/ESR1/LATS1/POU4F2/NR3C2/AR/ESRRB/STRN3/PRMT2/KDM5D/ARID1A/ESR2	18	BP
GO:0002696	positive regulation of leukocyte activation	50/2433	362/18888	0.319348321	1	0.985152931	ADAM8/PRKCZ/ZBTB7B/ABL2/CD47/CCL3/VAV3/CCR7/ACTL6B/ZAP70/NSD2/SYK/CD226/RIPK2/BRD4/STAT6/SHLD1/AP3D1/SIRPB1/RUNX1/HHLA2/MMP14/PTPN11/RIF1/SOX13/KLHL25/ICOSLG/WNT10B/HMGB1/IRGM/PDPK1/RASGRP1/CYLD/LGALS9/BCL2/LILRB2/PBRM1/CLEC7A/IL2RG/CD70/IL1RL2/CDKN1A/XRCC6/IL1RL1/ACTB/ARID1A/SART1/HLA-E/CRLF2/TICAM1	50	BP
GO:0006406	mRNA export from nucleus	11/2433	72/18888	0.320292685	1	0.985152931	NUP85/NXF1/THOC2/IWS1/SETD2/NUP155/SMG5/DDX19A/NUP214/ALYREF/SMG6	11	BP
GO:0010822	positive regulation of mitochondrion organization	11/2433	72/18888	0.320292685	1	0.985152931	BCL2L11/SPIRE1/DDHD2/SSBP1/PLAUR/ZDHHC6/IRGM/PDCD5/CERS1/PGAM5/CAMKK2	11	BP
GO:0061512	protein localization to cilium	11/2433	72/18888	0.320292685	1	0.985152931	FAM149B1/RAB11FIP3/NPHP4/CC2D2B/CSNK1D/TULP3/TCTN1/DZIP1L/RABEP1/IFT140/IFT122	11	BP
GO:1903578	regulation of ATP metabolic process	11/2433	72/18888	0.320292685	1	0.985152931	EIF6/MLXIPL/SLC4A1/PPARA/ADCY10/CBFA2T3/FBP1/PRKACA/PFKFB1/JMJD8/FLCN	11	BP
GO:0019364	pyridine nucleotide catabolic process	14/2433	94/18888	0.322713691	1	0.985152931	EIF6/MLXIPL/PFKM/SLC4A1/PPARA/TPI1/CBFA2T3/ENO2/COL6A1/FBP1/PRKACA/PFKFB1/JMJD8/FLCN	14	BP
GO:0060537	muscle tissue development	60/2433	438/18888	0.323432615	1	0.985152931	TCF21/LRRC27/ADAMTS9/BMP5/CHRND/B4GALNT2/MEF2D/CHD7/DLG1/HIVEP3/PPARA/GTF3C5/NRG1/NOTCH2/ADRA1A/USP19/FGFR2/MESP1/PDGFRA/VAX1/DMD/RUNX1/NPPA/PRKAR1A/ZMPSTE24/MSX2/WNT10B/SPG11/COL3A1/TPM1/GPX1/PIM1/PGM5/BCL2/OSR1/FKBP1A/CASQ1/PKP2/MAPK14/PI16/MYH14/COL6A1/LARGE1/BCL9/OBSL1/HOXD10/HAND1/SAV1/STRA6/VGLL2/POPDC2/CSRP1/BIN3/CTDP1/NKX2-5/TBX2/FOXL2/BARX2/LUC7L/FLCN	60	BP
GO:0030217	T cell differentiation	43/2433	310/18888	0.324394255	1	0.985152931	LEPR/ADAM8/NCAPH2/PRKCZ/ZBTB7B/CHD7/CCR7/FCER1G/ACTL6B/JAK3/ZAP70/SYK/IL6R/RIPK2/RORC/BRD4/DOCK2/STAT6/AP3D1/RUNX1/SOX13/KLHL25/USP44/WNT10B/HMGB1/PTGER4/RASGRP1/CYLD/LGALS9/BCL2/LILRB2/PBRM1/BRAF/ZC3H12A/IL2RG/FOXN1/SPINK5/IL1RL2/ACTB/WNT1/ARID1A/SART1/PATZ1	43	BP
GO:0032613	interleukin-10 production	10/2433	65/18888	0.324412117	1	0.985152931	PRKCZ/CD47/JAK3/SYK/HMGB1/HGF/PRG2/LGALS9/TIGIT/CLEC7A	10	BP
GO:0032653	regulation of interleukin-10 production	10/2433	65/18888	0.324412117	1	0.985152931	PRKCZ/CD47/JAK3/SYK/HMGB1/HGF/PRG2/LGALS9/TIGIT/CLEC7A	10	BP
GO:0070192	chromosome organization involved in meiotic cell cycle	10/2433	65/18888	0.324412117	1	0.985152931	NCAPH2/STAG3/TEX11/TERB2/ATM/RNF212/MLH3/ZCWPW1/MND1/BRIP1	10	BP
GO:0072666	establishment of protein localization to vacuole	10/2433	65/18888	0.324412117	1	0.985152931	VPS37C/VPS37A/GNPTG/AP3M1/VPS13C/VPS37B/AP3D1/VPS53/IRGM/ZFYVE16	10	BP
GO:0003205	cardiac chamber development	24/2433	168/18888	0.32530584	1	0.985152931	BMP5/CHD7/SNX17/NRG1/NOTCH2/FGFR2/NSD2/MESP1/MKS1/APLNR/ADAMTS6/ZMPSTE24/MSX2/TPM1/NRP2/FKBP1A/CNTRL/PKP2/HAND1/SAV1/STRA6/NKX2-5/TBX2/CRELD1	24	BP
GO:1901875	positive regulation of post-translational protein modification	19/2433	131/18888	0.325854465	1	0.985152931	CHFR/CBLB/CDC14B/CDK5RAP3/RIPK2/GABARAP/AXIN1/SEPTIN4/DCUN1D4/FZR1/ZC3H12A/TOLLIP/FBXO4/CDC20/UBQLN1/UBE2C/PHF23/PLK1/TICAM1	19	BP
GO:1903052	positive regulation of proteolysis involved in protein catabolic process	19/2433	131/18888	0.325854465	1	0.985152931	PTK2/CHFR/GABARAP/SH3RF2/AXIN1/CSNK1D/DAB2IP/FZR1/CDC20B/CBFA2T3/AGTPBP1/IKBKG/RNFT2/DISC1/DNAJB2/CDC20/UBQLN1/DET1/PLK1	19	BP
GO:0001503	ossification	61/2433	446/18888	0.326412464	1	0.985152931	ADAMTS12/XYLT1/ZHX3/PTK2/BMP5/CALCA/MEF2D/CCL3/GPLD1/SP7/PPARGC1B/FGFR2/IL6R/BMP8B/ADCY10/ERCC2/ALOX15/MYOC/RUNX1/MMP14/DNAI3/PTPN11/MRC2/ZMPSTE24/THRA/MSX2/SETD2/WNT10B/ADAMTS7/CTSK/HGF/MINPP1/PLXNB1/LIMD1/ADGRV1/PTGER4/ACHE/BCL2/OSR1/PHEX/KL/EPHA2/EGFR/SIX2/MAPK14/SEMA7A/CEBPB/COL6A1/BMP8A/CHRD/ATP6V1B1/NIPBL/ROR2/ALYREF/FSTL3/PRKACA/KAZALD1/COL1A2/LOC102724560/CBS/NBR1	61	BP
GO:0032760	positive regulation of tumor necrosis factor production	16/2433	109/18888	0.327368189	1	0.985152931	CCL3/CYBA/SYK/RIPK2/PTPN11/HMGB1/DDT/RASGRP1/LGALS9/CLEC7A/MAPKAPK2/LY96/OAS1/CD14/HLA-E/TICAM1	16	BP
GO:0015844	monoamine transport	13/2433	87/18888	0.327378473	1	0.985152931	STX1A/SYT15/SLC29A3/ADORA3/SYK/SLC6A2/DTNBP1/TGM2/SYT7/CXCL12/ACTB/ADORA2A/ADRA2A	13	BP
GO:0032370	positive regulation of lipid transport	13/2433	87/18888	0.327378473	1	0.985152931	CETP/LIPG/PLA2R1/ZDHHC8/ABCG1/ABCB4/ABCA13/ATP8A2/GALR1/CYP4A11/PLA2G3/LDLRAP1/LRP1	13	BP
GO:0010977	negative regulation of neuron projection development	21/2433	146/18888	0.328280419	1	0.985152931	PAQR3/GFAP/CARM1/SPART/THOC2/RUFY3/DNM3/DTNBP1/PRAG1/TSKU/STMN2/FAT3/TBX6/SEMA5B/SEMA7A/PLXNA3/PMP22/MAP2/MCF2/CIB1/SEMA4B	21	BP
GO:0006826	iron ion transport	9/2433	58/18888	0.32851428	1	0.985152931	SLC11A1/SLC22A17/FLVCR1/TTYH1/ABCC5/SLC41A2/SLC25A37/TFR2/SLC39A14	9	BP
GO:0048168	regulation of neuronal synaptic plasticity	9/2433	58/18888	0.32851428	1	0.985152931	MCTP1/SYP/NPTN/DLG4/GRIN1/ZDHHC2/CAMK2B/GRIN2C/SHISA9	9	BP
GO:1903532	positive regulation of secretion by cell	40/2433	288/18888	0.328855909	1	0.985152931	PRKCE/CADPS/SNAP25/ADAM8/PFKM/GOLPH3L/STX1A/DOC2B/ADORA2B/ABCG1/GPR27/GPLD1/RASL10B/PDX1/SYK/VAMP8/TM7SF3/PTPN11/BAIAP3/PRKAR1A/DTNBP1/CD177/FGA/LRRC8A/SYT7/GALR1/NKX6-1/ACHE/PLA2G3/CXCL12/EGFR/CDK5R2/PRKACA/APBB1/ADORA2A/TFR2/SIRT3/HYAL3/FOXL2/RPH3AL	40	BP
GO:0072594	establishment of protein localization to organelle	62/2433	454/18888	0.329339601	1	0.985152931	NUP85/JUP/RANBP17/VPS37C/PML/VPS37A/MACROH2A2/SREBF1/C11orf65/GNPTG/LEPROT/CBLB/TSPAN17/SYK/IPO4/ADCY10/PITRM1/ZDHHC15/AP3M1/VPS13C/EDEM1/USP36/VPS37B/AP3D1/LAMP5/RGPD6/MDFIC/MTCH1/E2F3/VPS53/SPG11/TRIM37/IRGM/PEX10/HCLS1/NUP155/SEC61A2/SRP72/TERT/ZC3H12A/PPP1R10/RANBP2/ZFYVE16/TOMM40/SIX2/MAPK14/TOMM34/NIPBL/NUP214/CCT3/TIMM10/MMP12/IFT122/TRMT10B/PDCD5/ECT2/MACROH2A1/CDKN1A/TIMM23/CHP2/GDAP1/CT…	62	BP
GO:0006606	protein import into nucleus	23/2433	161/18888	0.330078533	1	0.985152931	NUP85/JUP/RANBP17/PML/CBLB/SYK/IPO4/RGPD6/MDFIC/E2F3/SPG11/HCLS1/NUP155/ZC3H12A/PPP1R10/RANBP2/SIX2/MAPK14/NUP214/MMP12/ECT2/CDKN1A/CHP2	23	BP
GO:0010951	negative regulation of endopeptidase activity	18/2433	124/18888	0.330747811	1	0.985152931	SERPINA1/ANXA8/CSNK2A1/KNG1/MAP2K5/SERPINB6/CARD8/PLAUR/GPX1/SERPINF2/CSN2/DNAJB6/SERPINB8/SERPINE1/CD44/RECK/IFI6/SPOCK3	18	BP
GO:0034502	protein localization to chromosome	18/2433	124/18888	0.330747811	1	0.985152931	MACROH2A2/BUB3/SLF1/ESR1/ZMYND8/ATR/H4C15/FAM47E/SLF2/SETD2/MCM8/TERT/NIPBL/CCT3/MACROH2A1/IFFO1/PLK1/CTCFL	18	BP
GO:0032635	interleukin-6 production	25/2433	176/18888	0.331393475	1	0.985152931	ADORA2B/CD47/CD200R1/IL1RAP/IL16/NLRC3/NLRP12/CYBA/SYK/IL6R/RIPK2/PTPN11/POU2F2/HMGB1/HGF/LGALS9/LILRB2/CLEC7A/ZC3H12A/CEBPB/MAPKAPK2/IL1RL2/MBP/RAB7B/TICAM1	25	BP
GO:0032675	regulation of interleukin-6 production	25/2433	176/18888	0.331393475	1	0.985152931	ADORA2B/CD47/CD200R1/IL1RAP/IL16/NLRC3/NLRP12/CYBA/SYK/IL6R/RIPK2/PTPN11/POU2F2/HMGB1/HGF/LGALS9/LILRB2/CLEC7A/ZC3H12A/CEBPB/MAPKAPK2/IL1RL2/MBP/RAB7B/TICAM1	25	BP
GO:0009615	response to virus	56/2433	409/18888	0.331903723	1	0.985152931	POLR3H/IFITM3/ZBP1/MST1R/PML/ATG7/SAMHD1/APOBEC3F/LYST/AUP1/VAMP8/TRIM7/MLKL/EIF5A/BST2/DUOX2/CARD8/ZMPSTE24/SETD2/USP44/POU2F2/IFNL4/WDFY4/HCFC2/IRGM/NLRC5/LGALS9/BCL2/GTF2F1/CXCL12/RNASE2/ZC3H12A/IKBKG/ILF3/TRIM5/TRIM41/MAPK14/TRAF3/POLR3B/USP18/MMP12/IRF3/SENP7/ADARB1/FOSL1/ZDHHC11/TRIM6/OAS1/IFI6/TSPAN32/TRIM65/HYAL3/AIM2/VWCE/CHUK/TICAM1	56	BP
GO:0046620	regulation of organ growth	15/2433	102/18888	0.332313874	1	0.985152931	BCL2L11/PPARA/FGFR2/WWC2/LATS1/RUNX1/FLVCR1/BASP1/PIM1/MAPK14/PI16/SAV1/CTDP1/NKX2-5/TBX2	15	BP
GO:0019083	viral transcription	8/2433	51/18888	0.332534672	1	0.985152931	IFITM3/CCL3/MDFIC/TAF11/USF2/GTF2B/CTDP1/TRIM14	8	BP
GO:0042461	photoreceptor cell development	8/2433	51/18888	0.332534672	1	0.985152931	AHI1/RP1L1/NPHP4/PAX6/RP1/CDHR1/USH1C/IFT140	8	BP
GO:0046850	regulation of bone remodeling	8/2433	51/18888	0.332534672	1	0.985152931	LEPR/CALCA/ADAM8/PPARGC1B/PLEKHM1/SYK/SYT7/EGFR	8	BP
GO:0050885	neuromuscular process controlling balance	8/2433	51/18888	0.332534672	1	0.985152931	CAMTA1/CLRN1/DLG4/JPH4/POU4F2/USH1G/USH1C/GRIN2C	8	BP
GO:0051180	vitamin transport	8/2433	51/18888	0.332534672	1	0.985152931	SLC19A1/AMN/SLC2A10/SLC27A1/SLC49A4/ABCC5/STRA6/SLC5A6	8	BP
GO:1901570	fatty acid derivative biosynthetic process	8/2433	51/18888	0.332534672	1	0.985152931	SLC25A1/ALOX15/ACSS3/GGTA1/GGT5/GGT7/PAM/GGT6	8	BP
GO:0043401	steroid hormone mediated signaling pathway	20/2433	139/18888	0.33321667	1	0.985152931	TCF21/PAK1/RBFOX2/NR2C1/PPARA/CYP7B1/CARM1/PPARGC1B/PLPP1/ESR1/LATS1/POU4F2/NR3C2/AR/ESRRB/STRN3/PRMT2/KDM5D/ARID1A/ESR2	20	BP
GO:0045785	positive regulation of cell adhesion	66/2433	485/18888	0.334029726	1	0.985152931	JUP/PRKCE/ADAM8/PRKCZ/ZBTB7B/DOCK5/ABL2/CD47/RELL2/VAV3/CCR7/ACTL6B/MMRN1/ZAP70/SYK/RIPK2/BRD4/ALOX15/MYOC/AP3D1/SIRPB1/RUNX1/ADGRG1/HHLA2/PTPN11/IFT74/NFAT5/ZFHX3/PLAUR/SOX13/KLHL25/ICOSLG/TGM2/WNT10B/HMGB1/FN1/FGA/TPM1/PDPK1/STX3/RASGRP1/CYLD/SERPINF2/LGALS9/LILRB2/PBRM1/BRAF/DOCK1/CXCL12/ATM/ECM2/ARPC2/IL2RG/DISC1/CHRD/LDB1/CD70/IL1RL2/FSTL3/CD44/ACTB/CIB1/ARID1A/SART1/HLA-E/FLCN	66	BP
GO:0001822	kidney development	44/2433	319/18888	0.336229065	1	0.985152931	NUP85/AHI1/TCF21/COL4A3/PKHD1/VANGL2/SNX17/CASP9/DLG1/BCL2L11/CD34/LZTS2/NOTCH2/FGFR2/HS2ST1/IL6R/APH1A/COL4A4/PDGFRA/ADAMTS6/TACSTD2/HPGD/SOX17/ZMPSTE24/KIRREL3/CYP4A11/BASP1/BCL2/CYP4A22/OSR1/CNTRL/SIX2/PDGFA/APAF1/NIPBL/PLCE1/STRA6/WNT1/PROM1/OVOL1/HNF1B/IFT25/GCNT4/FLCN	44	BP
GO:1902904	negative regulation of supramolecular fiber organization	24/2433	169/18888	0.336297183	1	0.985152931	CDH5/CAPZA1/SPEF1/SPTB/RDX/ARHGAP6/MYOC/TBCD/SPTBN4/TACSTD2/DNAI3/STMN2/WASHC2C/LMOD1/ARAP1/DIAPH3/PFDN1/CHADL/SSH3/MAP2/ADD1/CIB1/BMERB1/PFN1	24	BP
GO:0006284	base-excision repair	7/2433	44/18888	0.336361592	1	0.985152931	NEIL1/LIG3/ERCC6/DNA2/LIG1/OGG1/APEX2	7	BP
GO:0014002	astrocyte development	7/2433	44/18888	0.336361592	1	0.985152931	GFAP/LAMC3/EGFR/LRP1/ROR2/ADORA2A/C5AR1	7	BP
GO:0019320	hexose catabolic process	7/2433	44/18888	0.336361592	1	0.985152931	GLYCTK/PFKM/TPI1/ADCY10/GALM/TKFC/ENO2	7	BP
GO:0030835	negative regulation of actin filament depolymerization	7/2433	44/18888	0.336361592	1	0.985152931	CAPZA1/SPTB/RDX/SPTBN4/WASHC2C/LMOD1/ADD1	7	BP
GO:0031018	endocrine pancreas development	7/2433	44/18888	0.336361592	1	0.985152931	BMP5/PDX1/IL6R/PAX6/PDPK1/NKX6-1/RHEB	7	BP
GO:0042771	intrinsic apoptotic signaling pathway in response to DNA damage by p53 class mediator	7/2433	44/18888	0.336361592	1	0.985152931	MUC1/PML/SHISA5/BCL2/CDKN1A/CD44/CHEK2	7	BP
GO:0043268	positive regulation of potassium ion transport	7/2433	44/18888	0.336361592	1	0.985152931	DLG1/KCNC1/NPPA/KCNE5/FXYD2/FHL1/ADRA2A	7	BP
GO:0045761	regulation of adenylate cyclase activity	7/2433	44/18888	0.336361592	1	0.985152931	ADORA2B/ADORA3/CACNA1D/GALR1/ADGRV1/STIM1/CAP1	7	BP
GO:0071604	transforming growth factor beta production	7/2433	44/18888	0.336361592	1	0.985152931	ADAM8/LRRC32/COL3A1/TSKU/FN1/SERPINF2/LGALS9	7	BP
GO:0090148	membrane fission	7/2433	44/18888	0.336361592	1	0.985152931	VPS37C/VPS37A/CHMP1A/EXOC2/VPS37B/EXOC6/EXOC3	7	BP
GO:0097178	ruffle assembly	7/2433	44/18888	0.336361592	1	0.985152931	PLEKHM1/RDX/PIP5K1A/TACSTD2/NDEL1/EVL/PFN1	7	BP
GO:0006801	superoxide metabolic process	11/2433	73/18888	0.337138539	1	0.985152931	SH3PXD2B/CYBA/SYK/DUOX2/CD177/CLEC7A/EGFR/NCF2/FANCC/LOC102724560/CBS	11	BP
GO:0008333	endosome to lysosome transport	11/2433	73/18888	0.337138539	1	0.985152931	PCDHGA3/LYST/CHMP1A/UBXN6/AP3D1/TGFBRAP1/VIPAS39/TRAK1/EPG5/CLEC16A/RAB7B	11	BP
GO:0030858	positive regulation of epithelial cell differentiation	11/2433	73/18888	0.337138539	1	0.985152931	AHI1/MACROH2A2/PAX6/MESP1/PTCH2/WNT10B/NKX6-1/SERPINE1/FOXN1/MACROH2A1/PROM1	11	BP
GO:0060420	regulation of heart growth	11/2433	73/18888	0.337138539	1	0.985152931	PPARA/FGFR2/RUNX1/BASP1/PIM1/MAPK14/PI16/SAV1/CTDP1/NKX2-5/TBX2	11	BP
GO:0170041	non-proteinogenic amino acid metabolic process	11/2433	73/18888	0.337138539	1	0.985152931	DAO/SARDH/KYNU/BLMH/AZIN2/ALDH18A1/DDO/KYAT1/MTRR/LOC102724560/CBS	11	BP
GO:0009137	purine nucleoside diphosphate catabolic process	14/2433	95/18888	0.337445062	1	0.985152931	EIF6/MLXIPL/PFKM/SLC4A1/PPARA/TPI1/CBFA2T3/ENO2/COL6A1/FBP1/PRKACA/PFKFB1/JMJD8/FLCN	14	BP
GO:0009181	purine ribonucleoside diphosphate catabolic process	14/2433	95/18888	0.337445062	1	0.985152931	EIF6/MLXIPL/PFKM/SLC4A1/PPARA/TPI1/CBFA2T3/ENO2/COL6A1/FBP1/PRKACA/PFKFB1/JMJD8/FLCN	14	BP
GO:0000018	regulation of DNA recombination	19/2433	132/18888	0.338332992	1	0.985152931	KMT5A/RUVBL1/NSD2/ERCC6/ERCC2/STAT6/SHLD1/RIF1/SETD2/EPC1/FUS/CHEK1/MBTD1/ING3/PRDM7/ZCWPW1/ACTB/VPS72/RECQL5	19	BP
GO:0002052	positive regulation of neuroblast proliferation	6/2433	37/18888	0.339792281	1	0.985152931	OTP/PAX6/CX3CR1/ACAN/BCAN/DISC1	6	BP
GO:0021696	cerebellar cortex morphogenesis	6/2433	37/18888	0.339792281	1	0.985152931	WHRN/KIF14/PTPN11/KNDC1/AGTPBP1/LDB1	6	BP
GO:0031076	embryonic camera-type eye development	6/2433	37/18888	0.339792281	1	0.985152931	SIX3/PAX6/TULP3/STRA6/IFT140/TBX2	6	BP
GO:0043162	ubiquitin-dependent protein catabolic process via the multivesicular body sorting pathway	6/2433	37/18888	0.339792281	1	0.985152931	VPS37C/VPS37A/CHMP1A/VPS37B/MVB12B/UBAP1L	6	BP
GO:0044546	NLRP3 inflammasome complex assembly	6/2433	37/18888	0.339792281	1	0.985152931	MEFV/ATAT1/NLRC3/USP50/CARD8/IRGM	6	BP
GO:0045324	late endosome to vacuole transport	6/2433	37/18888	0.339792281	1	0.985152931	VPS37C/VPS37A/CHMP1A/LEPROT/VPS37B/TMEM50B	6	BP
GO:0141085	regulation of inflammasome-mediated signaling pathway	6/2433	37/18888	0.339792281	1	0.985152931	MEFV/ATAT1/NLRC3/USP50/CARD8/IRGM	6	BP
GO:0001767	establishment of lymphocyte polarity	3/2433	16/18888	0.340580593	1	0.985152931	ABL2/CCR7/DOCK2	3	BP
GO:0001771	immunological synapse formation	3/2433	16/18888	0.340580593	1	0.985152931	DLG1/CCR7/DOCK2	3	BP
GO:0006369	termination of RNA polymerase II transcription	3/2433	16/18888	0.340580593	1	0.985152931	SETX/TTF2/MAZ	3	BP
GO:0007252	I-kappaB phosphorylation	3/2433	16/18888	0.340580593	1	0.985152931	CX3CR1/ERC1/CHUK	3	BP
GO:0009251	glucan catabolic process	3/2433	16/18888	0.340580593	1	0.985152931	PFKM/ADCY10/PYGB	3	BP
GO:0015846	polyamine transport	3/2433	16/18888	0.340580593	1	0.985152931	ATP13A3/AZIN2/ATP13A4	3	BP
GO:0018146	keratan sulfate biosynthetic process	3/2433	16/18888	0.340580593	1	0.985152931	ST3GAL3/SLC35D2/B3GNT4	3	BP
GO:0030201	heparan sulfate proteoglycan metabolic process	3/2433	16/18888	0.340580593	1	0.985152931	HS3ST2/NDST2/HS2ST1	3	BP
GO:0030214	hyaluronan catabolic process	3/2433	16/18888	0.340580593	1	0.985152931	STAB2/CD44/HYAL3	3	BP
GO:0030852	regulation of granulocyte differentiation	3/2433	16/18888	0.340580593	1	0.985152931	ZBTB46/RUNX1/HCLS1	3	BP
GO:0031269	pseudopodium assembly	3/2433	16/18888	0.340580593	1	0.985152931	SRGAP2/CCR7/C15orf62	3	BP
GO:0032793	positive regulation of CREB transcription factor activity	3/2433	16/18888	0.340580593	1	0.985152931	RPS6KA4/ADCY1/LPAR5	3	BP
GO:0042772	DNA damage response, signal transduction resulting in transcription	3/2433	16/18888	0.340580593	1	0.985152931	ING4/CDKN1A/CHEK2	3	BP
GO:0043584	nose development	3/2433	16/18888	0.340580593	1	0.985152931	CHD7/HESX1/STRA6	3	BP
GO:0043605	amide catabolic process	3/2433	16/18888	0.340580593	1	0.985152931	XDH/PM20D1/FTCD	3	BP
GO:0045579	positive regulation of B cell differentiation	3/2433	16/18888	0.340580593	1	0.985152931	SYK/MMP14/IL2RG	3	BP
GO:0046036	CTP metabolic process	3/2433	16/18888	0.340580593	1	0.985152931	NME6/CTPS2/NME9	3	BP
GO:0055091	phospholipid homeostasis	3/2433	16/18888	0.340580593	1	0.985152931	CETP/LIPG/ABCG1	3	BP
GO:0070071	proton-transporting two-sector ATPase complex assembly	3/2433	16/18888	0.340580593	1	0.985152931	TMEM9/CCDC115/ATP6V1B1	3	BP
GO:0070230	positive regulation of lymphocyte apoptotic process	3/2433	16/18888	0.340580593	1	0.985152931	ADAM8/BCL2L11/LGALS9	3	BP
GO:0071380	cellular response to prostaglandin E stimulus	3/2433	16/18888	0.340580593	1	0.985152931	PRKCE/PAX6/PTGER4	3	BP
GO:0071501	cellular response to sterol depletion	3/2433	16/18888	0.340580593	1	0.985152931	ZBTB7B/SREBF1/ARHGEF10L	3	BP
GO:0071895	odontoblast differentiation	3/2433	16/18888	0.340580593	1	0.985152931	DLX3/CEBPB/SERPINE1	3	BP
GO:0072531	pyrimidine-containing compound transmembrane transport	3/2433	16/18888	0.340580593	1	0.985152931	SLC29A3/SLC29A2/SLC29A1	3	BP
GO:1902358	sulfate transmembrane transport	3/2433	16/18888	0.340580593	1	0.985152931	SLC26A5/SLC26A8/SLC26A9	3	BP
GO:1903599	positive regulation of autophagy of mitochondrion	3/2433	16/18888	0.340580593	1	0.985152931	IRGM/CERS1/CAMKK2	3	BP
GO:2000095	regulation of Wnt signaling pathway, planar cell polarity pathway	3/2433	16/18888	0.340580593	1	0.985152931	SPEF1/RSPO3/MKS1	3	BP
GO:2000232	regulation of rRNA processing	3/2433	16/18888	0.340580593	1	0.985152931	USP36/SHQ1/NUDT16	3	BP
GO:0071347	cellular response to interleukin-1	16/2433	110/18888	0.341093758	1	0.985152931	ADAMTS12/ZBP1/IL1RN/RPS6KA4/CD47/CCL3/IL1RAP/ADAMTS7/DAB2IP/ZC3H12A/TOLLIP/CACTIN/IL1R2/IL1RL2/CCL18/HYAL3	16	BP
GO:0030178	negative regulation of Wnt signaling pathway	25/2433	177/18888	0.342199342	1	0.985152931	CCDC88C/TRABD2B/DKK3/FUZ/LZTS2/RBMS3/NPHP4/MESP1/LATS1/AXIN1/UBAC2/SOX17/SOX13/IGFBP4/DAB2IP/TSKU/RNF213/LIMD1/CYLD/APCDD1/LRP1/MAPK14/IGFBP6/NKX2-5/C12orf43	25	BP
GO:0000209	protein polyubiquitination	37/2433	267/18888	0.342236397	1	0.985152931	UBE3D/FBXL17/CDC27/CEP63/TRIM3/SHPRH/CHFR/BLMH/RNF144A/ANAPC4/RIPK2/GABARAP/BARD1/UBE2E2/AXIN1/RNF217/ANAPC7/RNF170/WWP2/UBE3B/TRIM2/RNF213/FZR1/ZNF598/MARCHF6/PEX10/BCL2/CDC16/TRIM5/TRAF3/C10orf90/FBXO4/UBE2C/UBE2O/TRIM6/TRIM65/RBCK1	37	BP
GO:0001947	heart looping	10/2433	66/18888	0.342242904	1	0.985152931	AHI1/VANGL2/NOTCH2/MESP1/APLNR/SOX17/TBX6/HAND1/NKX2-5/TBX2	10	BP
GO:0001562	response to protozoan	5/2433	30/18888	0.342431868	1	0.985152931	SLC11A1/LYST/NKG7/CLEC7A/TSPAN32	5	BP
GO:0002230	positive regulation of defense response to virus by host	5/2433	30/18888	0.342431868	1	0.985152931	APOBEC3F/ZC3H12A/ZDHHC11/TRIM6/AIM2	5	BP
GO:0002507	tolerance induction	5/2433	30/18888	0.342431868	1	0.985152931	CBLB/HMGB1/LGALS9/LILRB2/HLA-E	5	BP
GO:0045762	positive regulation of adenylate cyclase activity	5/2433	30/18888	0.342431868	1	0.985152931	ADORA2B/ADORA3/CACNA1D/STIM1/CAP1	5	BP
GO:0046856	phosphatidylinositol dephosphorylation	5/2433	30/18888	0.342431868	1	0.985152931	INPP4B/MTMR10/INPP5B/MTMR11/FIG4	5	BP
GO:0090140	regulation of mitochondrial fission	5/2433	30/18888	0.342431868	1	0.985152931	SPIRE1/DDHD2/C11orf65/MYO19/PGAM5	5	BP
GO:0099505	regulation of presynaptic membrane potential	5/2433	30/18888	0.342431868	1	0.985152931	GRIK5/KCNC1/KCNMB4/KCNQ5/HTR3A	5	BP
GO:1900746	regulation of vascular endothelial growth factor signaling pathway	5/2433	30/18888	0.342431868	1	0.985152931	XDH/DAB2IP/PIK3CB/MYO1C/PTP4A3	5	BP
GO:1901385	regulation of voltage-gated calcium channel activity	5/2433	30/18888	0.342431868	1	0.985152931	STAC2/DMD/NPPA/CALM3/CACNB4	5	BP
GO:1902230	negative regulation of intrinsic apoptotic signaling pathway in response to DNA damage	5/2433	30/18888	0.342431868	1	0.985152931	MUC1/BCL2/CXCL12/CCAR2/CD44	5	BP
GO:0005996	monosaccharide metabolic process	35/2433	252/18888	0.342614734	1	0.985152931	SLC35A2/LEPR/GLYCTK/PFKM/SLC25A1/PPARA/GPLD1/TPI1/PDX1/ADCY10/RORC/CHST15/POFUT2/ZMPSTE24/ZNF692/BRAT1/IGFBP4/GALM/TKFC/ENO2/RANBP2/SLC25A13/XYLB/MAPK14/MTCL2/FBP1/B3GLCT/MIDN/PDHB/PRKACA/FGGY/OAS1/PFKFB1/SLC39A14/GALK2	35	BP
GO:0045824	negative regulation of innate immune response	13/2433	88/18888	0.34277955	1	0.985152931	CEP63/SAMHD1/NLRC3/PARP14/NLRC5/LGALS9/EIF4E2/CACTIN/USP18/MMP12/OAS1/TTLL12/HLA-E	13	BP
GO:0003085	negative regulation of systemic arterial blood pressure	4/2433	23/18888	0.343425373	1	0.985152931	CALCA/ADRA1A/NPPA/KL	4	BP
GO:0006925	inflammatory cell apoptotic process	4/2433	23/18888	0.343425373	1	0.985152931	SLC7A11/ZMPSTE24/PIK3CB/IRF3	4	BP
GO:0010560	positive regulation of glycoprotein biosynthetic process	4/2433	23/18888	0.343425373	1	0.985152931	CCR7/POMT2/SLC2A10/NCSTN	4	BP
GO:0019885	antigen processing and presentation of endogenous peptide antigen via MHC class I	4/2433	23/18888	0.343425373	1	0.985152931	RAET1G/TAPBP/HLA-E/ERAP1	4	BP
GO:0021542	dentate gyrus development	4/2433	23/18888	0.343425373	1	0.985152931	ATAT1/LMX1A/POMT2/LARGE1	4	BP
GO:0030220	platelet formation	4/2433	23/18888	0.343425373	1	0.985152931	CASP9/PTPN11/MPIG6B/CIB1	4	BP
GO:0033762	response to glucagon	4/2433	23/18888	0.343425373	1	0.985152931	SREBF1/PRKAR1A/PRKACA/PFKFB1	4	BP
GO:0038128	ERBB2 signaling pathway	4/2433	23/18888	0.343425373	1	0.985152931	NRG1/MYOC/CUL5/EGFR	4	BP
GO:0045063	T-helper 1 cell differentiation	4/2433	23/18888	0.343425373	1	0.985152931	JAK3/RIPK2/STAT6/HMGB1	4	BP
GO:0045591	positive regulation of regulatory T cell differentiation	4/2433	23/18888	0.343425373	1	0.985152931	KLHL25/LGALS9/LILRB2/IL2RG	4	BP
GO:0045736	negative regulation of cyclin-dependent protein serine/threonine kinase activity	4/2433	23/18888	0.343425373	1	0.985152931	LATS1/INCA1/CDKN1A/PLK1	4	BP
GO:0050961	detection of temperature stimulus involved in sensory perception	4/2433	23/18888	0.343425373	1	0.985152931	CALCA/CXCL12/RHO/DISC1	4	BP
GO:0051590	positive regulation of neurotransmitter transport	4/2433	23/18888	0.343425373	1	0.985152931	STX1A/BAIAP3/DTNBP1/ADORA2A	4	BP
GO:0061744	motor behavior	4/2433	23/18888	0.343425373	1	0.985152931	SGSH/SPG11/DCTN1/ADARB1	4	BP
GO:0072202	cell differentiation involved in metanephros development	4/2433	23/18888	0.343425373	1	0.985152931	TCF21/CD34/OSR1/SIX2	4	BP
GO:0098743	cell aggregation	4/2433	23/18888	0.343425373	1	0.985152931	SOX5/THRA/MAPK14/BARX2	4	BP
GO:1904030	negative regulation of cyclin-dependent protein kinase activity	4/2433	23/18888	0.343425373	1	0.985152931	LATS1/INCA1/CDKN1A/PLK1	4	BP
GO:2000042	negative regulation of double-strand break repair via homologous recombination	4/2433	23/18888	0.343425373	1	0.985152931	KMT5A/SHLD1/RIF1/RECQL5	4	BP
GO:2000114	regulation of establishment of cell polarity	4/2433	23/18888	0.343425373	1	0.985152931	CDH5/ABL2/RUFY3/ANKFN1	4	BP
GO:0006066	alcohol metabolic process	51/2433	373/18888	0.34505956	1	0.985152931	INPP4B/CETP/MOGAT2/LEPR/INPP4A/BMP5/DHCR7/RFT1/CBR4/DKK3/SNX17/ABCG1/CYP7B1/VLDLR/GDPD3/TPI1/SREBF1/INPP5B/PLPP1/TPK1/ACER2/CYP39A1/PCBD1/CYP2R1/PLB1/TTC39B/BCO1/PECR/ALG9/STARD4/GDPD1/ADH6/ITPKC/NPC1/TSKU/MINPP1/TKFC/ACER1/DPM1/CYP3A5/LDLRAP1/AKR1C2/MVK/RETSAT/ALG8/THTPA/AKR1B10/PRKG2/CLCN2/MOXD1/DPM2	51	BP
GO:0003015	heart process	36/2433	260/18888	0.346924369	1	0.985152931	JUP/PDE4D/KCND3/KCNH6/GSTM2/DLG1/PDE5A/SLC8A3/SREBF1/ADRA1A/ADORA3/ADCY10/CAMK2D/CELF2/CACNA1D/ATP2B3/DMD/SPTBN4/NPPA/ZMPSTE24/DMPK/THRA/CALM3/TPM1/GPX1/NUP155/ZC3H12A/PKP2/ADRA1B/KCNE5/SCN3B/PRKACA/POPDC2/NKX2-5/CYP2J2/TBX2	36	BP
GO:0072524	pyridine-containing compound metabolic process	24/2433	170/18888	0.347382699	1	0.985152931	EIF6/MDH1B/MLXIPL/PFKM/SLC4A1/KYNU/PPARA/TPI1/PGLS/NAPRT/NMRK2/ALDH1L2/CBFA2T3/ENO2/COL6A1/FBP1/PARP16/MACROH2A1/PRKACA/FMO1/PFKFB1/NMNAT1/JMJD8/FLCN	24	BP
GO:0090257	regulation of muscle system process	34/2433	245/18888	0.347385173	1	0.985152931	NMU/JUP/PDE4D/CALCA/GSTM2/ADORA2B/DOCK5/DLG1/PDE5A/PPARA/SLC8A3/SETD3/ADRA1A/PPP1R12B/ZDHHC21/ADCY10/CAMK2D/DMD/GUCY1A1/NPPA/DMPK/CALM3/TPM1/ZC3H12A/CASQ1/CAMK2B/PKP2/PI16/ADRA1B/MLIP/PRKACA/CTDP1/NKX2-5/ADRA2A	34	BP
GO:0050432	catecholamine secretion	9/2433	59/18888	0.347497143	1	0.985152931	STX1A/SYT15/ADORA3/DTNBP1/TGM2/SYT7/CXCL12/ADORA2A/ADRA2A	9	BP
GO:0060135	maternal process involved in female pregnancy	9/2433	59/18888	0.347497143	1	0.985152931	DEDD/TCF23/ESR1/AR/TPPP3/LGALS9/DAZAP1/LOC102724560/CBS	9	BP
GO:0051091	positive regulation of DNA-binding transcription factor activity	32/2433	230/18888	0.34773259	1	0.985152931	EDA/JUP/PRKCZ/RPS6KA4/IL18RAP/IL1RAP/ADCY1/PPARGC1B/ESR1/RIPK2/AR/FER/LPAR5/TRIM37/NKX6-1/ERC1/LGALS9/CLEC7A/IKBKG/TRIM5/RIPK4/TRIM6/RAB7B/CIB1/WNT1/AIM2/ESR2/ANKRD42/TRIM14/CHUK/RBCK1/TICAM1	32	BP
GO:0051251	positive regulation of lymphocyte activation	45/2433	328/18888	0.347887022	1	0.985152931	ADAM8/PRKCZ/ZBTB7B/ABL2/CD47/VAV3/CCR7/ACTL6B/ZAP70/NSD2/SYK/RIPK2/BRD4/STAT6/SHLD1/AP3D1/SIRPB1/RUNX1/HHLA2/MMP14/PTPN11/RIF1/SOX13/KLHL25/ICOSLG/WNT10B/HMGB1/PDPK1/RASGRP1/CYLD/LGALS9/BCL2/LILRB2/PBRM1/CLEC7A/IL2RG/CD70/IL1RL2/CDKN1A/XRCC6/ACTB/ARID1A/SART1/HLA-E/TICAM1	45	BP
GO:1902105	regulation of leukocyte differentiation	45/2433	328/18888	0.347887022	1	0.985152931	ACIN1/ADAM8/PRKCZ/ZBTB7B/CCL3/PPARGC1B/NOTCH2/ACTL6B/JAK3/ZAP70/SYK/ZBTB46/RIPK2/BRD4/AP3D1/RUNX1/POU4F2/MMP14/SOX13/KLHL25/WNT10B/HMGB1/HCLS1/RASGRP1/CYLD/LGALS9/LILRB3/LILRB2/PLA2G3/PBRM1/BRAF/ZC3H12A/IL2RG/CEBPB/FOXN1/ROR2/SPINK5/IL1RL2/FSTL3/XRCC6/ACTB/CD101/ARID1A/SART1/PGLYRP3	45	BP
GO:0006403	RNA localization	28/2433	200/18888	0.347982819	1	0.985152931	SIDT1/NUP85/NXF1/TST/RANBP17/NUP210/RUVBL1/THOC2/PARN/YBX1/XPOT/ATR/BICD1/SHQ1/IWS1/SETD2/NUP155/ZC3H3/ATM/RANBP2/NUP37/SMG5/XPO5/DDX19A/NUP214/CCT3/ALYREF/SMG6	28	BP
GO:1904950	negative regulation of establishment of protein localization	19/2433	133/18888	0.35092217	1	0.985152931	RHBDF2/OPRM1/SREBF1/C11orf65/RAB11FIP3/BARD1/UBAC2/GNAZ/PTPN11/ADTRP/MDFIC/WWP2/RANGAP1/DERL3/BMP8A/MIDN/SNX12/SERGEF/ADRA2A	19	BP
GO:0060828	regulation of canonical Wnt signaling pathway	37/2433	268/18888	0.351093995	1	0.985152931	EDA/CCDC88C/JUP/TMEM9/DKK3/FUZ/LZTS2/RUVBL1/PPM1N/RSPO3/GPC5/FGFR2/RBMS3/NPHP4/MESP1/MKS1/CSNK1G1/LATS1/AXIN1/UBAC2/SOX17/CSNK1D/SOX13/WNT10B/IGFBP4/DAB2IP/SOX7/LIMD1/CYLD/EGFR/MAPK14/CAPRIN2/IGFBP6/CCAR2/RECK/CSNK1G2/NKX2-5	37	BP
GO:0043161	proteasome-mediated ubiquitin-dependent protein catabolic process	53/2433	389/18888	0.351431844	1	0.985152931	UBE3D/FBXL17/CDC27/KLHDC3/PML/TRIM3/ARMC8/TRPC4AP/CHFR/KIF14/ARAF/ANAPC4/FBXL19/NEMF/UCHL5/GABARAP/SH3RF2/AXIN1/ANAPC7/TRIM9/CSNK1D/WWP2/WAC/USP44/WNT10B/TRIM2/FZR1/FBXL22/CUL5/ZNF598/MARCHF6/PEX10/CDC20B/CBFA2T3/FHIT/CDC16/KCTD10/HECTD3/DNAJB2/FBXO4/CCAR2/CDC20/UBE2C/PHF20L1/DMAC2/AGAP3/SPSB3/DET1/PLK1/HERC2/ASCC2/PPP2R5C/RBCK1	53	BP
GO:0001960	negative regulation of cytokine-mediated signaling pathway	14/2433	96/18888	0.352315083	1	0.985152931	IL1RN/SAMHD1/PARP14/CARD8/NLRC5/CYLD/EIF4E2/TRAIP/CACTIN/IL1R2/USP18/MMP12/OAS1/TTLL12	14	BP
GO:0031110	regulation of microtubule polymerization or depolymerization	14/2433	96/18888	0.352315083	1	0.985152931	PAK1/MAPRE3/CDH5/SPEF1/STMN4/TBCD/CDK5RAP2/STMN2/HAUS5/DCTN1/DIAPH3/MAP2/CIB1/BMERB1	14	BP
GO:0046364	monosaccharide biosynthetic process	14/2433	96/18888	0.352315083	1	0.985152931	LEPR/SLC25A1/PPARA/TPI1/CHST15/ZNF692/ENO2/RANBP2/SLC25A13/MTCL2/FBP1/PRKACA/PFKFB1/SLC39A14	14	BP
GO:1990542	mitochondrial transmembrane transport	14/2433	96/18888	0.352315083	1	0.985152931	TST/SLC25A1/SLC8A3/SLC25A16/ADCY10/SMDT1/UCP3/SLC25A13/TOMM40/COL6A1/TIMM23/SLC25A37/SLC41A3/SLC25A41	14	BP
GO:0030307	positive regulation of cell growth	23/2433	163/18888	0.352748766	1	0.985152931	TRPV2/CSNK2A1/RUFY3/MAP2K5/ADCY10/ZFYVE27/ITSN2/POU4F2/MMP14/BRAT1/CPNE5/LIMK1/FN1/BCL2/CXCL12/EGFR/SEMA7A/RNF157/RND2/DISC1/CIB1/RASAL1/H3-3A	23	BP
GO:0071470	cellular response to osmotic stress	8/2433	52/18888	0.352891598	1	0.985152931	SLC4A11/SERPINB6/SLC12A6/NFAT5/FBP1/XRCC6/WNK3/EFHD1	8	BP
GO:0042093	T-helper cell differentiation	11/2433	74/18888	0.354145612	1	0.985152931	PRKCZ/ZBTB7B/JAK3/IL6R/RIPK2/RORC/BRD4/STAT6/HMGB1/PTGER4/ZC3H12A	11	BP
GO:0050709	negative regulation of protein secretion	11/2433	74/18888	0.354145612	1	0.985152931	RHBDF2/OPRM1/SREBF1/RAB11FIP3/GNAZ/PTPN11/ADTRP/BMP8A/MIDN/SERGEF/ADRA2A	11	BP
GO:0070527	platelet aggregation	11/2433	74/18888	0.354145612	1	0.985152931	ENTPD1/SLC7A11/MMRN1/SYK/PDGFRA/PEAR1/PIK3CB/FGA/CSRP1/ACTB/TSPAN32	11	BP
GO:0051321	meiotic cell cycle	40/2433	291/18888	0.354264048	1	0.985152931	SEPTIN1/RAD51B/CDC27/KLHDC3/NCAPH2/GPR3/STAG3/HSF2BP/BCL2L11/CHFR/SPIRE1/BUB3/DMRTC2/ANAPC4/TUBGCP3/FBXO43/TESMIN/TEX11/ANAPC7/MSX2/SLC26A8/FZR1/TUBGCP5/TERB2/ATM/PRDM7/HFM1/CDC16/RNF212/ZNF541/MLH3/TUBB8/ZCWPW1/CDC20/TAF1L/SMC1B/MND1/OVOL1/PLK1/BRIP1	40	BP
GO:0030203	glycosaminoglycan metabolic process	16/2433	111/18888	0.354940895	1	0.985152931	XYLT1/SGSH/HS3ST2/NDST2/HS2ST1/CHST15/ST3GAL3/ABCC5/PGLYRP4/SLC35D2/STAB2/CD44/B3GNT4/SLC10A7/PGLYRP3/HYAL3	16	BP
GO:0090263	positive regulation of canonical Wnt signaling pathway	16/2433	111/18888	0.354940895	1	0.985152931	EDA/JUP/TMEM9/RUVBL1/PPM1N/RSPO3/GPC5/FGFR2/CSNK1G1/CSNK1D/WNT10B/EGFR/CAPRIN2/CCAR2/RECK/CSNK1G2	16	BP
GO:0045861	negative regulation of proteolysis	32/2433	231/18888	0.357328614	1	0.985152931	SERPINA1/QRICH2/PML/ANXA8/CSNK2A1/KNG1/MAP2K5/UCHL5/SERPINB6/CARD8/PLAUR/WAC/GPX1/SERPINF2/PRKCG/FHIT/CSN2/LRP1/DNAJB6/SERPINB8/SERPINE1/IL1R2/CCAR2/SPINK5/PHF20L1/CD44/RECK/IFI6/SPOCK3/WNT1/GAS1/SNX12	32	BP
GO:0050817	coagulation	32/2433	231/18888	0.357328614	1	0.985152931	SERPINA1/DGKB/ENTPD1/ANXA8/SLC4A1/SLC7A11/F11/VAV3/FCER1G/KNG1/MMRN1/SYK/PDGFRA/PEAR1/ADTRP/DTNBP1/PLAUR/MPIG6B/COL3A1/PIK3CB/FGA/SERPINF2/DGKE/DGKD/MAPK14/PDGFA/SERPINE1/CSRP1/ACTB/ADORA2A/TSPAN32/ADRA2A	32	BP
GO:0009261	ribonucleotide catabolic process	20/2433	141/18888	0.357718563	1	0.985152931	EIF6/XDH/SUCLG2/ITPA/PDE4D/MLXIPL/PFKM/SLC4A1/PDE5A/ENTPD5/PPARA/TPI1/CBFA2T3/ENO2/COL6A1/FBP1/PRKACA/PFKFB1/JMJD8/FLCN	20	BP
GO:0009612	response to mechanical stimulus	30/2433	216/18888	0.357870899	1	0.985152931	JUP/ATAT1/PTK2/WHRN/SLC26A5/KCNC1/ATR/DMD/STRBP/MMP14/NPPA/NRXN2/CHEK1/ATP8A2/ADGRV1/PTGER4/MAP3K1/CXCL12/ABHD12/EGFR/CRADD/MAPK14/COL6A1/LARGE1/XPC/STRA6/PIEZO2/PDZD7/FOSL1/TMEM120A	30	BP
GO:1901605	alpha-amino acid metabolic process	30/2433	216/18888	0.357870899	1	0.985152931	DAO/ART4/SARDH/KYNU/SLC7A11/BLMH/FAH/MTHFD2L/CTPS2/PCBD1/GCAT/AUH/RIMKLB/AZIN2/HYKK/ALDH18A1/GLYAT/SLC25A13/MAT1A/ACAD8/MRI1/FTCD/MCCC2/DDO/KYAT1/MTRR/IVD/ASPG/LOC102724560/CBS	30	BP
GO:0006094	gluconeogenesis	13/2433	89/18888	0.358316874	1	0.985152931	LEPR/SLC25A1/PPARA/TPI1/ZNF692/ENO2/RANBP2/SLC25A13/MTCL2/FBP1/PRKACA/PFKFB1/SLC39A14	13	BP
GO:0019432	triglyceride biosynthetic process	7/2433	45/18888	0.358398616	1	0.985152931	MOGAT2/GPLD1/SREBF1/GPAT2/SLC27A1/AGMO/LPIN3	7	BP
GO:0030574	collagen catabolic process	7/2433	45/18888	0.358398616	1	0.985152931	MMP28/MMP14/MRC2/CTSK/ADAMTS14/MMP12/ADAMTS2	7	BP
GO:0032309	icosanoid secretion	7/2433	45/18888	0.358398616	1	0.985152931	PLA2R1/SYK/PLA2G5/CYP4A11/PLA2G3/PLA2G2A/PROCA1	7	BP
GO:0032941	secretion by tissue	7/2433	45/18888	0.358398616	1	0.985152931	PRKCE/MUC2/CYBA/VAMP8/HTR4/EGFR/WNK3	7	BP
GO:0097028	dendritic cell differentiation	7/2433	45/18888	0.358398616	1	0.985152931	CCR7/NOTCH2/ZBTB46/HMGB1/LGALS9/LILRB2/CEBPB	7	BP
GO:0099084	postsynaptic specialization organization	7/2433	45/18888	0.358398616	1	0.985152931	DLG1/NTNG2/IL1RAP/ZMYND8/NRXN2/LILRB2/LRRTM1	7	BP
GO:0051897	positive regulation of phosphatidylinositol 3-kinase/protein kinase B signal transduction	24/2433	171/18888	0.358552757	1	0.985152931	PTK2/MST1R/ADAM8/CCL3/VAV3/CCR7/FLT1/RGL2/GFRAL/CX3CR1/PDGFRA/MYOC/FER/FN1/HGF/PLXNB1/PDPK1/HCLS1/GPX1/AKR1C2/EGFR/PDGFA/MFHAS1/MAZ	24	BP
GO:0045143	homologous chromosome segregation	10/2433	67/18888	0.360231248	1	0.985152931	STAG3/TEX11/TERB2/ATM/RNF212/MLH3/ZCWPW1/MND1/PLK1/BRIP1	10	BP
GO:0048857	neural nucleus development	10/2433	67/18888	0.360231248	1	0.985152931	KCNC1/KIRREL3/CALM3/BASP1/BCL2/CDK5R2/LARGE1/SYNGR3/MBP/ACTB	10	BP
GO:0055021	regulation of cardiac muscle tissue growth	10/2433	67/18888	0.360231248	1	0.985152931	PPARA/FGFR2/RUNX1/PIM1/MAPK14/PI16/SAV1/CTDP1/NKX2-5/TBX2	10	BP
GO:0032642	regulation of chemokine production	15/2433	104/18888	0.3609722	1	0.985152931	MEFV/ADORA2B/MAP2K5/SYK/IL6R/RIPK2/HMGB1/LGALS9/CLEC7A/EPHA2/MCOLN2/MBP/IL1RL1/OAS1/TICAM1	15	BP
GO:0050777	negative regulation of immune response	27/2433	194/18888	0.363698729	1	0.985152931	RHBDF2/ZBTB7B/CEP63/SAMHD1/NLRC3/JAK3/SYK/PARP14/STAT6/ALOX15/FER/COL3A1/NLRC5/GPX1/LGALS9/ZC3H12A/EIF4E2/MAPK14/CACTIN/USP18/SPINK5/MMP12/IL1RL1/OAS1/TTLL12/PGLYRP3/HLA-E	27	BP
GO:0071466	cellular response to xenobiotic stimulus	27/2433	194/18888	0.363698729	1	0.985152931	LPO/GSTM2/SLC29A3/GPLD1/KCNC1/RNF149/BCHE/ACER2/PAX6/RORC/CYP2R1/ABCC3/GRIN1/SLC29A1/BRAF/NUDT15/CYP3A5/GLYAT/EGFR/ABCC5/FBP1/CERS1/FMO1/BPHL/CYP2J2/AIM2/RECQL5	27	BP
GO:0031281	positive regulation of cyclase activity	6/2433	38/18888	0.363952341	1	0.985152931	ADORA2B/ADORA3/CACNA1D/MAPK14/STIM1/CAP1	6	BP
GO:0031952	regulation of protein autophosphorylation	6/2433	38/18888	0.363952341	1	0.985152931	NEK10/TAOK2/NLRP12/CALM3/TNKS1BP1/PDGFA	6	BP
GO:0035909	aorta morphogenesis	6/2433	38/18888	0.363952341	1	0.985152931	ADAMTS9/CHD7/FKBP10/COL3A1/LRP1/TBX2	6	BP
GO:1904358	positive regulation of telomere maintenance via telomere lengthening	6/2433	38/18888	0.363952341	1	0.985152931	HMBOX1/PARN/ATR/ATM/FBXO4/CCT3	6	BP
GO:0051236	establishment of RNA localization	23/2433	164/18888	0.364212706	1	0.985152931	SIDT1/NUP85/NXF1/TST/RANBP17/NUP210/THOC2/YBX1/XPOT/ATR/IWS1/SETD2/NUP155/ZC3H3/ATM/RANBP2/NUP37/SMG5/XPO5/DDX19A/NUP214/ALYREF/SMG6	23	BP
GO:0032147	activation of protein kinase activity	12/2433	82/18888	0.364623697	1	0.985152931	TAOK2/CALCA/SLC11A1/NRG1/KIF14/IL6R/AXIN1/DYNAP/PDPK1/ECT2/NTRK3/ADRA2A	12	BP
GO:0036465	synaptic vesicle recycling	12/2433	82/18888	0.364623697	1	0.985152931	FCHO2/STX1A/SYP/AP3B2/ITSN1/ABCA13/DNM3/AP3D1/ITSN2/SYT7/PIP5K1C/ACTB	12	BP
GO:0043406	positive regulation of MAP kinase activity	12/2433	82/18888	0.364623697	1	0.985152931	NEK10/MST1R/PAK1/TENM1/FLT1/MAP2K5/DAB2IP/RASGRP1/EGFR/PDGFA/NTRK3/ADRA2A	12	BP
GO:0032259	methylation	36/2433	262/18888	0.365014495	1	0.985152931	SETD6/MRM1/COQ5/KMT5A/SETD7/DNMT3A/TRMT44/PRDM6/SETD3/ALKBH8/NSD2/PAX6/METTL21A/MBD1/BAZ2A/SMYD4/HNMT/ZMPSTE24/PRDM2/ATF7IP/SETD2/MBD3/TFB1M/METTL25/CAMKMT/ZCCHC4/PRDM7/CMTR1/PRMT2/FAM86B1/FAM86B2/MTO1/PRDM5/TRMT10B/PRMT7/MTRR	36	BP
GO:0001961	positive regulation of cytokine-mediated signaling pathway	9/2433	60/18888	0.366630559	1	0.985152931	ZBP1/RIPK2/PARP14/IRGM/NLRC5/TRIM41/MMP12/IRF3/TRIM6	9	BP
GO:0006473	protein acetylation	9/2433	60/18888	0.366630559	1	0.985152931	ATAT1/PML/DIP2A/NAA11/NAA16/FAM161A/ING4/ING5/GTF2B	9	BP
GO:0006940	regulation of smooth muscle contraction	9/2433	60/18888	0.366630559	1	0.985152931	NMU/CALCA/ADORA2B/DOCK5/SETD3/ADRA1A/ZDHHC21/GUCY1A1/ADRA2A	9	BP
GO:0010257	NADH dehydrogenase complex assembly	9/2433	60/18888	0.366630559	1	0.985152931	NDUFAF1/COA1/NDUFA10/NUBPL/NDUFA6/NDUFS2/NDUFA11/DMAC2/NDUFAF6	9	BP
GO:0032981	mitochondrial respiratory chain complex I assembly	9/2433	60/18888	0.366630559	1	0.985152931	NDUFAF1/COA1/NDUFA10/NUBPL/NDUFA6/NDUFS2/NDUFA11/DMAC2/NDUFAF6	9	BP
GO:0046686	response to cadmium ion	9/2433	60/18888	0.366630559	1	0.985152931	SLC11A1/HESX1/DTYMK/NPC1/CPA1/TERT/EGFR/OGG1/CHUK	9	BP
GO:0072526	pyridine-containing compound catabolic process	14/2433	97/18888	0.367300195	1	0.985152931	EIF6/MLXIPL/PFKM/SLC4A1/PPARA/TPI1/CBFA2T3/ENO2/COL6A1/FBP1/PRKACA/PFKFB1/JMJD8/FLCN	14	BP
GO:0007626	locomotory behavior	28/2433	202/18888	0.368643766	1	0.985152931	PRKCE/SNAP25/CHD7/ZDHHC8/PREX2/DDHD2/ASTN1/LMX1A/DLG4/SPTBN4/PAK6/ZMPSTE24/NR4A2/ZFHX3/SPG11/FIG4/HOXB8/NPC1/MCOLN3/CXCL12/AGTPBP1/ABHD12/LARGE1/LRRTM1/HOXD10/CACNB4/ADORA2A/LGI4	28	BP
GO:0031114	regulation of microtubule depolymerization	5/2433	31/18888	0.369399918	1	0.985152931	SPEF1/STMN2/DIAPH3/CIB1/BMERB1	5	BP
GO:0032682	negative regulation of chemokine production	5/2433	31/18888	0.369399918	1	0.985152931	MEFV/MAP2K5/LGALS9/EPHA2/OAS1	5	BP
GO:0034311	diol metabolic process	5/2433	31/18888	0.369399918	1	0.985152931	PLPP1/ACER2/PCBD1/ACER1/PRKG2	5	BP
GO:0034315	regulation of Arp2/3 complex-mediated actin nucleation	5/2433	31/18888	0.369399918	1	0.985152931	WASHC4/DNAI3/WASHC2C/WASHC2A/FCHSD2	5	BP
GO:0040018	positive regulation of multicellular organism growth	5/2433	31/18888	0.369399918	1	0.985152931	CHD7/SPTBN4/ATP8A2/BCL2/NIPBL	5	BP
[truncated: 3,972 more rows]
