# Supplementary material for: Characterization and functional analysis of miRNAs in Salvia miltiorrhiza-isolated exosome-like nanoparticles for gastric cancer treatment
Source: PLoS One. 2026 Jul 16;21(7):e0353354. doi: 10.1371/journal.pone.0353354 (PMC13375030; doi:10.1371/journal.pone.0353354)
Supplement: S7 Table — (XLSX) [file pone.0353354.s008.xlsx]

## Sheet: mir4102
miRNA	target	Score	Energy.Kcal.Mol	Query_Aln_start_to_end	Subjetct_Aln_Start_to_End	Aln_Len	Subject.Identity	Query.Identity	SYMBOL	ENTREZID
mir4102	hg38_ncbiRefSeq_XM_017000831.2	173	-17.71	2 18	695 715	16	0.875	0.9375	USP24	23358
mir4102	hg38_ncbiRefSeq_NM_015306.3	173	-17.71	2 18	695 715	16	0.875	0.9375	USP24	23358
mir4102	hg38_ncbiRefSeq_XM_017000832.2	173	-17.71	2 18	695 715	16	0.875	0.9375	USP24	23358
mir4102	hg38_ncbiRefSeq_XM_047416524.1	173	-17.71	2 18	695 715	16	0.875	0.9375	USP24	23358
mir4102	hg38_ncbiRefSeq_XM_047431162.1	170	-22.29	2 19	746 766	17	0.8235	0.8824	OR4F16	81399
mir4102	hg38_ncbiRefSeq_XM_017002408.2	170	-22.29	2 19	746 766	17	0.8235	0.8824	OR4F16	81399
mir4102	hg38_ncbiRefSeq_XM_017002410.2	170	-22.29	2 19	746 766	17	0.8235	0.8824	OR4F16	81399
mir4102	hg38_ncbiRefSeq_XM_024449992.2	170	-22.29	2 19	746 766	17	0.8235	0.8824	OR4F16	81399
mir4102	hg38_ncbiRefSeq_NM_001136497.3	171	-12.8	2 20	114 134	18	0.8333	0.8333	BTF3L4	91408
mir4102	hg38_ncbiRefSeq_NM_001243767.2	171	-12.8	2 20	152 172	18	0.8333	0.8333	BTF3L4	91408
mir4102	hg38_ncbiRefSeq_NM_152265.5	171	-12.8	2 20	114 134	18	0.8333	0.8333	BTF3L4	91408
mir4102	hg38_ncbiRefSeq_XM_005270690.4	173	-17.71	2 18	695 715	16	0.875	0.9375	USP24	23358
mir4102	hg38_ncbiRefSeq_XM_005244930.3	169	-13.88	2 18	926 946	16	0.875	0.875	PYHIN1	149628
mir4102	hg38_ncbiRefSeq_NR_149312.1	171	-18.56	2 20	2910 2930	18	0.7778	0.8889	RAB4A-AS1	105373159
mir4102	hg38_ncbiRefSeq_NR_149313.1	171	-18.56	2 20	1236 1256	18	0.7778	0.8889	RAB4A-AS1	105373159
mir4102	hg38_ncbiRefSeq_NM_022051.3	171	-15.43	2 20	2448 2468	18	0.8333	0.8333	EGLN1	54583
mir4102	hg38_ncbiRefSeq_NM_001377260.1	171	-15.43	2 20	2509 2529	18	0.8333	0.8333	EGLN1	54583
mir4102	hg38_ncbiRefSeq_NM_001377261.1	171	-15.43	2 20	2554 2574	18	0.8333	0.8333	EGLN1	54583
mir4102	hg38_ncbiRefSeq_XR_001738736.2	170	-16.57	2 19	1016 1036	17	0.8235	0.8824	CDKL4	344387
mir4102	hg38_ncbiRefSeq_XM_047443963.1	169	-16.57	2 18	2548 2568	16	0.875	0.875	GPD2	2820
mir4102	hg38_ncbiRefSeq_XM_011510977.3	169	-16.57	2 18	2548 2568	16	0.875	0.875	GPD2	2820
mir4102	hg38_ncbiRefSeq_NM_001083112.3	169	-16.57	2 18	2548 2568	16	0.875	0.875	GPD2	2820
mir4102	hg38_ncbiRefSeq_NM_000408.5	169	-16.57	2 18	2548 2568	16	0.875	0.875	GPD2	2820
mir4102	hg38_ncbiRefSeq_XM_017003830.2	169	-16.57	2 18	2548 2568	16	0.875	0.875	GPD2	2820
mir4102	hg38_ncbiRefSeq_XM_047443964.1	169	-16.57	2 18	2548 2568	16	0.875	0.875	GPD2	2820
mir4102	hg38_ncbiRefSeq_XM_024452798.2	169	-16.57	2 18	2548 2568	16	0.875	0.875	GPD2	2820
mir4102	hg38_ncbiRefSeq_XM_005246469.3	169	-16.57	2 18	2548 2568	16	0.875	0.875	GPD2	2820
mir4102	hg38_ncbiRefSeq_XM_047443965.1	169	-16.57	2 18	2548 2568	16	0.875	0.875	GPD2	2820
mir4102	hg38_ncbiRefSeq_XM_011511507.3	171	-21.27	2 20	3668 3688	18	0.8333	0.8333	SLC39A10	57181
mir4102	hg38_ncbiRefSeq_XR_007088653.1	187	-24.18	2 20	349 369	18	0.9444	0.9444	LOC124908052	124908052
mir4102	hg38_ncbiRefSeq_XM_047442926.1	169	-19.39	2 20	2841 2860	18	0.8333	0.8889	SEMA4F	10505
mir4102	hg38_ncbiRefSeq_XM_047443966.1	169	-16.57	2 18	2548 2568	16	0.875	0.875	GPD2	2820
mir4102	hg38_ncbiRefSeq_XM_011511565.4	169	-18.11	2 20	1537 1556	18	0.8333	0.8889	G6PC2	57818
mir4102	hg38_ncbiRefSeq_XM_011511564.4	169	-18.11	2 20	1537 1556	18	0.8333	0.8889	G6PC2	57818
mir4102	hg38_ncbiRefSeq_NM_001081686.2	169	-18.11	2 20	2024 2043	18	0.8333	0.8889	G6PC2	57818
mir4102	hg38_ncbiRefSeq_NM_021176.3	169	-18.11	2 20	1537 1556	18	0.8333	0.8889	G6PC2	57818
mir4102	hg38_ncbiRefSeq_NR_135297.2	173	-19.6	2 18	1032 1052	16	0.875	0.9375	SLC9C1	285335
mir4102	hg38_ncbiRefSeq_NM_173471.4	169	-18.88	2 18	253 273	16	0.8125	0.9375	SLC25A26	115286
mir4102	hg38_ncbiRefSeq_NM_001164796.1	169	-18.88	2 18	253 273	16	0.8125	0.9375	SLC25A26	115286
mir4102	hg38_ncbiRefSeq_NM_001350993.1	169	-18.88	2 18	253 273	16	0.8125	0.9375	SLC25A26	115286
mir4102	hg38_ncbiRefSeq_NM_001400711.1	169	-18.88	2 18	253 273	16	0.8125	0.9375	SLC25A26	115286
mir4102	hg38_ncbiRefSeq_NM_001400714.1	169	-18.88	2 18	253 273	16	0.8125	0.9375	SLC25A26	115286
mir4102	hg38_ncbiRefSeq_NM_001400709.1	169	-18.88	2 18	393 413	16	0.8125	0.9375	SLC25A26	115286
mir4102	hg38_ncbiRefSeq_NM_001400707.1	169	-18.88	2 18	253 273	16	0.8125	0.9375	SLC25A26	115286
mir4102	hg38_ncbiRefSeq_NM_001379210.1	169	-18.88	2 18	253 273	16	0.8125	0.9375	SLC25A26	115286
mir4102	hg38_ncbiRefSeq_NM_001400705.1	169	-18.88	2 18	393 413	16	0.8125	0.9375	SLC25A26	115286
mir4102	hg38_ncbiRefSeq_NM_001366276.1	168	-18.97	2 19	2626 2645	17	0.8824	0.8824	KY	339855
mir4102	hg38_ncbiRefSeq_NM_178554.6	168	-18.97	2 19	2626 2645	17	0.8824	0.8824	KY	339855
mir4102	hg38_ncbiRefSeq_NM_001350859.2	168	-18.97	2 19	2626 2645	17	0.8824	0.8824	KY	339855
mir4102	hg38_ncbiRefSeq_XM_006713538.4	170	-19.17	2 20	406 427	19	0.8421	0.8421	FGF12	2257
mir4102	hg38_ncbiRefSeq_NM_021032.5	170	-19.17	2 20	406 427	19	0.8421	0.8421	FGF12	2257
mir4102	hg38_ncbiRefSeq_NM_001377294.1	170	-19.17	2 20	406 427	19	0.8421	0.8421	FGF12	2257
mir4102	hg38_ncbiRefSeq_XM_005247227.3	170	-19.17	2 20	406 427	19	0.8421	0.8421	FGF12	2257
mir4102	hg38_ncbiRefSeq_NM_004113.6	170	-19.17	2 20	406 427	19	0.8421	0.8421	FGF12	2257
mir4102	hg38_ncbiRefSeq_NM_001377292.1	170	-19.17	2 20	406 427	19	0.8421	0.8421	FGF12	2257
mir4102	hg38_ncbiRefSeq_NM_001377293.1	170	-19.17	2 20	406 427	19	0.8421	0.8421	FGF12	2257
mir4102	hg38_ncbiRefSeq_NM_206831.3	171	-23.47	2 20	1841 1861	18	0.8333	0.8333	DPH3	285381
mir4102	hg38_ncbiRefSeq_NM_001047434.3	171	-23.47	2 20	1841 1861	18	0.8333	0.8333	DPH3	285381
mir4102	hg38_ncbiRefSeq_NM_001106.4	171	-22.65	2 20	1264 1284	18	0.8333	0.8333	ACVR2B	93
mir4102	hg38_ncbiRefSeq_XM_017007515.3	171	-22.65	2 20	1264 1284	18	0.8333	0.8333	ACVR2B	93
mir4102	hg38_ncbiRefSeq_XM_017007514.2	171	-22.65	2 20	1264 1284	18	0.8333	0.8333	ACVR2B	93
mir4102	hg38_ncbiRefSeq_XM_005265583.4	171	-22.65	2 20	1264 1284	18	0.8333	0.8333	ACVR2B	93
mir4102	hg38_ncbiRefSeq_XM_017007516.2	171	-22.65	2 20	1264 1284	18	0.8333	0.8333	ACVR2B	93
mir4102	hg38_ncbiRefSeq_XM_047449171.1	170	-20.06	2 20	3388 3409	19	0.8421	0.8421	SEC22C	9117
mir4102	hg38_ncbiRefSeq_XM_011534212.3	170	-20.06	2 20	3388 3409	19	0.8421	0.8421	SEC22C	9117
mir4102	hg38_ncbiRefSeq_NM_032970.4	170	-20.06	2 20	3388 3409	19	0.8421	0.8421	SEC22C	9117
mir4102	hg38_ncbiRefSeq_XM_024453812.2	170	-20.06	2 20	3388 3409	19	0.8421	0.8421	SEC22C	9117
mir4102	hg38_ncbiRefSeq_XM_047449168.1	170	-20.06	2 20	3388 3409	19	0.8421	0.8421	SEC22C	9117
mir4102	hg38_ncbiRefSeq_NM_012096.3	171	-17.15	2 20	2842 2862	18	0.8333	0.8333	APPL1	26060
mir4102	hg38_ncbiRefSeq_XM_011533583.4	171	-17.15	2 20	2842 2862	18	0.8333	0.8333	APPL1	26060
mir4102	hg38_ncbiRefSeq_XR_924566.2	169	-18.03	2 20	15 38	21	0.8095	0.8571	LOC105374147	105374147
mir4102	hg38_ncbiRefSeq_XR_007096282.1	169	-18.03	2 20	48 71	21	0.8095	0.8571	LOC105374147	105374147
mir4102	hg38_ncbiRefSeq_XM_006713827.4	171	-19.77	2 16	1306 1326	14	0.9286	1	RUBCN	9711
mir4102	hg38_ncbiRefSeq_XM_005269374.4	171	-19.77	2 16	1306 1326	14	0.9286	1	RUBCN	9711
mir4102	hg38_ncbiRefSeq_NM_001346873.2	171	-19.77	2 16	1306 1326	14	0.9286	1	RUBCN	9711
mir4102	hg38_ncbiRefSeq_XM_006713828.4	171	-19.77	2 16	1306 1326	14	0.9286	1	RUBCN	9711
mir4102	hg38_ncbiRefSeq_NM_014687.4	171	-19.77	2 16	1306 1326	14	0.9286	1	RUBCN	9711
mir4102	hg38_ncbiRefSeq_XM_017007543.2	171	-19.77	2 16	1306 1326	14	0.9286	1	RUBCN	9711
mir4102	hg38_ncbiRefSeq_XM_047449268.1	171	-19.77	2 16	1306 1326	14	0.9286	1	RUBCN	9711
mir4102	hg38_ncbiRefSeq_NM_001145642.5	171	-19.77	2 16	1306 1326	14	0.9286	1	RUBCN	9711
mir4102	hg38_ncbiRefSeq_XM_006713831.5	171	-19.77	2 16	1306 1326	14	0.9286	1	RUBCN	9711
mir4102	hg38_ncbiRefSeq_XM_017007786.3	169	-20.64	2 19	2738 2759	18	0.8333	0.8889	SCFD2	152579
mir4102	hg38_ncbiRefSeq_XM_047449646.1	169	-20.64	2 19	1479 1500	18	0.8333	0.8889	SCFD2	152579
mir4102	hg38_ncbiRefSeq_XM_017007787.3	169	-20.64	2 19	1017 1038	18	0.8333	0.8889	SCFD2	152579
mir4102	hg38_ncbiRefSeq_NM_002589.4	171	-18.87	2 20	1498 1518	18	0.8333	0.8333	PCDH7	5099
mir4102	hg38_ncbiRefSeq_NM_002994.5	171	-20.79	2 17	1432 1453	16	0.9375	0.9375	CXCL5	6374
mir4102	hg38_ncbiRefSeq_XR_001741443.3	169	-19.71	2 20	260 279	18	0.8333	0.8889	FHIP1A-DT	105377486
mir4102	hg38_ncbiRefSeq_XR_007058330.1	169	-19.71	2 20	260 279	18	0.8333	0.8889	FHIP1A-DT	105377486
mir4102	hg38_ncbiRefSeq_XR_939341.4	169	-19.71	2 20	260 279	18	0.8333	0.8889	FHIP1A-DT	105377486
mir4102	hg38_ncbiRefSeq_XR_001741444.3	169	-19.71	2 20	260 279	18	0.8333	0.8889	FHIP1A-DT	105377486
mir4102	hg38_ncbiRefSeq_XR_939340.4	169	-19.71	2 20	260 279	18	0.8333	0.8889	FHIP1A-DT	105377486
mir4102	hg38_ncbiRefSeq_XR_939343.4	169	-19.71	2 20	260 279	18	0.8333	0.8889	FHIP1A-DT	105377486
mir4102	hg38_ncbiRefSeq_NM_001364353.2	168	-20.57	2 20	2638 2656	18	0.8333	0.8889	MEF2C	4208
mir4102	hg38_ncbiRefSeq_XM_024446056.2	168	-20.57	2 20	2638 2656	18	0.8333	0.8889	MEF2C	4208
mir4102	hg38_ncbiRefSeq_XM_047417200.1	168	-20.57	2 20	2638 2656	18	0.8333	0.8889	MEF2C	4208
mir4102	hg38_ncbiRefSeq_XM_024446059.2	168	-20.57	2 20	2638 2656	18	0.8333	0.8889	MEF2C	4208
mir4102	hg38_ncbiRefSeq_XM_047417184.1	168	-20.57	2 20	2638 2656	18	0.8333	0.8889	MEF2C	4208
mir4102	hg38_ncbiRefSeq_XM_047417198.1	168	-20.57	2 20	2638 2656	18	0.8333	0.8889	MEF2C	4208
mir4102	hg38_ncbiRefSeq_XM_047417187.1	168	-20.57	2 20	2638 2656	18	0.8333	0.8889	MEF2C	4208
mir4102	hg38_ncbiRefSeq_XM_047417183.1	168	-20.57	2 20	2638 2656	18	0.8333	0.8889	MEF2C	4208
mir4102	hg38_ncbiRefSeq_XM_047417197.1	168	-20.57	2 20	2638 2656	18	0.8333	0.8889	MEF2C	4208
mir4102	hg38_ncbiRefSeq_XM_047417189.1	168	-20.57	2 20	2638 2656	18	0.8333	0.8889	MEF2C	4208
mir4102	hg38_ncbiRefSeq_XM_047417186.1	168	-20.57	2 20	2638 2656	18	0.8333	0.8889	MEF2C	4208
mir4102	hg38_ncbiRefSeq_XM_047417199.1	168	-20.57	2 20	2638 2656	18	0.8333	0.8889	MEF2C	4208
mir4102	hg38_ncbiRefSeq_XM_024446055.2	168	-20.57	2 20	2638 2656	18	0.8333	0.8889	MEF2C	4208
mir4102	hg38_ncbiRefSeq_XM_047417195.1	168	-20.57	2 20	2638 2656	18	0.8333	0.8889	MEF2C	4208
mir4102	hg38_ncbiRefSeq_XM_024446058.2	168	-20.57	2 20	2638 2656	18	0.8333	0.8889	MEF2C	4208
mir4102	hg38_ncbiRefSeq_NM_001364331.2	168	-20.57	2 20	2638 2656	18	0.8333	0.8889	MEF2C	4208
mir4102	hg38_ncbiRefSeq_NM_002397.5	168	-20.57	2 20	2638 2656	18	0.8333	0.8889	MEF2C	4208
mir4102	hg38_ncbiRefSeq_NM_001308002.3	168	-20.57	2 20	2638 2656	18	0.8333	0.8889	MEF2C	4208
mir4102	hg38_ncbiRefSeq_NM_001364344.2	168	-20.57	2 20	2638 2656	18	0.8333	0.8889	MEF2C	4208
mir4102	hg38_ncbiRefSeq_NM_001193350.2	168	-20.57	2 20	2638 2656	18	0.8333	0.8889	MEF2C	4208
mir4102	hg38_ncbiRefSeq_NM_001364333.2	168	-20.57	2 20	2638 2656	18	0.8333	0.8889	MEF2C	4208
mir4102	hg38_ncbiRefSeq_XM_005248511.4	168	-20.57	2 20	2638 2656	18	0.8333	0.8889	MEF2C	4208
mir4102	hg38_ncbiRefSeq_XM_047417193.1	168	-20.57	2 20	2638 2656	18	0.8333	0.8889	MEF2C	4208
mir4102	hg38_ncbiRefSeq_XM_047417185.1	168	-20.57	2 20	2638 2656	18	0.8333	0.8889	MEF2C	4208
mir4102	hg38_ncbiRefSeq_XM_047417201.1	168	-20.57	2 20	2638 2656	18	0.8333	0.8889	MEF2C	4208
mir4102	hg38_ncbiRefSeq_XM_047417217.1	168	-20.57	2 20	2638 2656	18	0.8333	0.8889	MEF2C	4208
mir4102	hg38_ncbiRefSeq_XM_047417188.1	168	-20.57	2 20	2638 2656	18	0.8333	0.8889	MEF2C	4208
mir4102	hg38_ncbiRefSeq_NM_001364330.2	168	-20.57	2 20	2638 2656	18	0.8333	0.8889	MEF2C	4208
mir4102	hg38_ncbiRefSeq_NM_001364329.2	168	-20.57	2 20	2638 2656	18	0.8333	0.8889	MEF2C	4208
mir4102	hg38_ncbiRefSeq_XM_047417194.1	168	-20.57	2 20	2638 2656	18	0.8333	0.8889	MEF2C	4208
mir4102	hg38_ncbiRefSeq_XM_047417192.1	168	-20.57	2 20	2638 2656	18	0.8333	0.8889	MEF2C	4208
mir4102	hg38_ncbiRefSeq_XM_047417203.1	168	-20.57	2 20	2638 2656	18	0.8333	0.8889	MEF2C	4208
mir4102	hg38_ncbiRefSeq_XM_047417196.1	168	-20.57	2 20	2638 2656	18	0.8333	0.8889	MEF2C	4208
mir4102	hg38_ncbiRefSeq_XM_047417182.1	168	-20.57	2 20	2638 2656	18	0.8333	0.8889	MEF2C	4208
mir4102	hg38_ncbiRefSeq_XM_047417191.1	168	-20.57	2 20	2638 2656	18	0.8333	0.8889	MEF2C	4208
mir4102	hg38_ncbiRefSeq_XM_047417202.1	168	-20.57	2 20	2638 2656	18	0.8333	0.8889	MEF2C	4208
mir4102	hg38_ncbiRefSeq_XM_047417181.1	168	-20.57	2 20	2638 2656	18	0.8333	0.8889	MEF2C	4208
mir4102	hg38_ncbiRefSeq_XM_047417190.1	168	-20.57	2 20	2638 2656	18	0.8333	0.8889	MEF2C	4208
mir4102	hg38_ncbiRefSeq_XM_017009478.3	168	-20.57	2 20	2638 2656	18	0.8333	0.8889	MEF2C	4208
mir4102	hg38_ncbiRefSeq_XM_011543396.4	168	-20.57	2 20	2638 2656	18	0.8333	0.8889	MEF2C	4208
mir4102	hg38_ncbiRefSeq_NM_001364356.2	168	-20.57	2 20	2638 2656	18	0.8333	0.8889	MEF2C	4208
mir4102	hg38_ncbiRefSeq_NM_001364357.2	168	-20.57	2 20	2638 2656	18	0.8333	0.8889	MEF2C	4208
mir4102	hg38_ncbiRefSeq_NM_001193348.1	168	-20.57	2 20	2638 2656	18	0.8333	0.8889	MEF2C	4208
mir4102	hg38_ncbiRefSeq_NM_001363581.2	168	-20.57	2 20	2638 2656	18	0.8333	0.8889	MEF2C	4208
mir4102	hg38_ncbiRefSeq_NM_001364350.2	168	-20.57	2 20	2795 2813	18	0.8333	0.8889	MEF2C	4208
mir4102	hg38_ncbiRefSeq_NM_001364341.2	168	-20.57	2 20	2638 2656	18	0.8333	0.8889	MEF2C	4208
mir4102	hg38_ncbiRefSeq_NM_001364342.2	168	-20.57	2 20	2638 2656	18	0.8333	0.8889	MEF2C	4208
mir4102	hg38_ncbiRefSeq_NM_001364336.2	168	-20.57	2 20	2638 2656	18	0.8333	0.8889	MEF2C	4208
mir4102	hg38_ncbiRefSeq_NM_001364346.2	168	-20.57	2 20	2795 2813	18	0.8333	0.8889	MEF2C	4208
mir4102	hg38_ncbiRefSeq_NM_001364340.2	168	-20.57	2 20	2638 2656	18	0.8333	0.8889	MEF2C	4208
mir4102	hg38_ncbiRefSeq_NM_001364348.2	168	-20.57	2 20	2795 2813	18	0.8333	0.8889	MEF2C	4208
mir4102	hg38_ncbiRefSeq_NM_001193349.3	168	-20.57	2 20	2638 2656	18	0.8333	0.8889	MEF2C	4208
mir4102	hg38_ncbiRefSeq_NM_001364355.2	168	-20.57	2 20	2795 2813	18	0.8333	0.8889	MEF2C	4208
mir4102	hg38_ncbiRefSeq_NM_001364337.2	168	-20.57	2 20	2638 2656	18	0.8333	0.8889	MEF2C	4208
mir4102	hg38_ncbiRefSeq_NM_001364347.2	168	-20.57	2 20	2795 2813	18	0.8333	0.8889	MEF2C	4208
mir4102	hg38_ncbiRefSeq_NM_001364339.2	168	-20.57	2 20	2638 2656	18	0.8333	0.8889	MEF2C	4208
mir4102	hg38_ncbiRefSeq_NM_001364349.2	168	-20.57	2 20	2795 2813	18	0.8333	0.8889	MEF2C	4208
mir4102	hg38_ncbiRefSeq_NM_001364338.2	168	-20.57	2 20	2638 2656	18	0.8333	0.8889	MEF2C	4208
mir4102	hg38_ncbiRefSeq_NM_001364343.2	168	-20.57	2 20	2638 2656	18	0.8333	0.8889	MEF2C	4208
mir4102	hg38_ncbiRefSeq_NM_001364352.2	168	-20.57	2 20	2795 2813	18	0.8333	0.8889	MEF2C	4208
mir4102	hg38_ncbiRefSeq_NM_001364332.2	168	-20.57	2 20	2638 2656	18	0.8333	0.8889	MEF2C	4208
mir4102	hg38_ncbiRefSeq_NM_001364354.2	168	-20.57	2 20	2795 2813	18	0.8333	0.8889	MEF2C	4208
mir4102	hg38_ncbiRefSeq_NM_001364335.2	168	-20.57	2 20	2638 2656	18	0.8333	0.8889	MEF2C	4208
mir4102	hg38_ncbiRefSeq_NM_001364345.2	168	-20.57	2 20	2795 2813	18	0.8333	0.8889	MEF2C	4208
mir4102	hg38_ncbiRefSeq_XM_047417212.1	168	-20.57	2 20	2638 2656	18	0.8333	0.8889	MEF2C	4208
mir4102	hg38_ncbiRefSeq_XM_047417215.1	168	-20.57	2 20	2638 2656	18	0.8333	0.8889	MEF2C	4208
mir4102	hg38_ncbiRefSeq_NM_001364334.2	168	-20.57	2 20	2638 2656	18	0.8333	0.8889	MEF2C	4208
mir4102	hg38_ncbiRefSeq_XM_047417209.1	168	-20.57	2 20	2638 2656	18	0.8333	0.8889	MEF2C	4208
mir4102	hg38_ncbiRefSeq_XM_047417211.1	168	-20.57	2 20	2638 2656	18	0.8333	0.8889	MEF2C	4208
mir4102	hg38_ncbiRefSeq_XM_047417216.1	168	-20.57	2 20	2638 2656	18	0.8333	0.8889	MEF2C	4208
mir4102	hg38_ncbiRefSeq_XM_047417210.1	168	-20.57	2 20	2638 2656	18	0.8333	0.8889	MEF2C	4208
mir4102	hg38_ncbiRefSeq_XM_047417205.1	168	-20.57	2 20	2638 2656	18	0.8333	0.8889	MEF2C	4208
mir4102	hg38_ncbiRefSeq_XM_047417207.1	168	-20.57	2 20	2638 2656	18	0.8333	0.8889	MEF2C	4208
mir4102	hg38_ncbiRefSeq_XM_047417214.1	168	-20.57	2 20	2638 2656	18	0.8333	0.8889	MEF2C	4208
mir4102	hg38_ncbiRefSeq_XM_047417204.1	168	-20.57	2 20	2638 2656	18	0.8333	0.8889	MEF2C	4208
mir4102	hg38_ncbiRefSeq_XM_047417206.1	168	-20.57	2 20	2638 2656	18	0.8333	0.8889	MEF2C	4208
mir4102	hg38_ncbiRefSeq_XM_047417213.1	168	-20.57	2 20	2638 2656	18	0.8333	0.8889	MEF2C	4208
mir4102	hg38_ncbiRefSeq_XM_047417208.1	168	-20.57	2 20	2638 2656	18	0.8333	0.8889	MEF2C	4208
mir4102	hg38_ncbiRefSeq_NM_001193347.1	168	-20.57	2 20	2638 2656	18	0.8333	0.8889	MEF2C	4208
mir4102	hg38_ncbiRefSeq_NM_001131005.2	168	-20.57	2 20	2638 2656	18	0.8333	0.8889	MEF2C	4208
mir4102	hg38_ncbiRefSeq_NM_198395.2	170	-20.22	2 19	3832 3852	17	0.8235	0.8824	G3BP1	10146
mir4102	hg38_ncbiRefSeq_NM_005754.3	170	-20.22	2 19	3832 3852	17	0.8235	0.8824	G3BP1	10146
mir4102	hg38_ncbiRefSeq_XR_007059108.1	168	-19.08	2 17	5673 5693	15	0.8667	0.9333	LOC124901169	124901169
mir4102	hg38_ncbiRefSeq_NM_001005224.2	170	-22.29	2 19	746 766	17	0.8235	0.8824	OR4F3	26683
mir4102	hg38_ncbiRefSeq_NM_001105568.4	171	-15.84	2 20	1085 1105	18	0.8333	0.8333	KIF13A	63971
mir4102	hg38_ncbiRefSeq_XM_017010986.2	169	-21.37	2 20	10837 10860	21	0.8095	0.8571	CDKAL1	54901
mir4102	hg38_ncbiRefSeq_XM_017010783.2	177	-20.19	2 18	2759 2779	16	0.9375	0.9375	GRM1	2911
mir4102	hg38_ncbiRefSeq_XM_011535782.2	177	-20.19	2 18	2759 2779	16	0.9375	0.9375	GRM1	2911
mir4102	hg38_ncbiRefSeq_XM_017010784.2	177	-20.19	2 18	2759 2779	16	0.9375	0.9375	GRM1	2911
mir4102	hg38_ncbiRefSeq_NM_001278065.2	177	-20.19	2 18	3708 3728	16	0.9375	0.9375	GRM1	2911
mir4102	hg38_ncbiRefSeq_NM_001278064.2	177	-20.19	2 18	2759 2779	16	0.9375	0.9375	GRM1	2911
mir4102	hg38_ncbiRefSeq_NM_001278067.1	177	-20.19	2 18	3582 3602	16	0.9375	0.9375	GRM1	2911
mir4102	hg38_ncbiRefSeq_NM_001278066.1	177	-20.19	2 18	3673 3693	16	0.9375	0.9375	GRM1	2911
mir4102	hg38_ncbiRefSeq_XM_017010788.2	177	-20.19	2 18	2759 2779	16	0.9375	0.9375	GRM1	2911
mir4102	hg38_ncbiRefSeq_NM_030946.2	170	-19.91	2 20	977 998	19	0.7895	0.8947	OR14J1	442191
mir4102	hg38_ncbiRefSeq_XR_007059688.1	174	-18.58	2 19	4557 4577	17	0.8824	0.8824	LOC105377905	105377905
mir4102	hg38_ncbiRefSeq_XR_007059689.1	174	-18.58	2 19	4557 4577	17	0.8824	0.8824	LOC105377905	105377905
mir4102	hg38_ncbiRefSeq_XM_011535798.4	171	-15.98	2 20	1074 1094	18	0.8333	0.8333	NUP43	348995
mir4102	hg38_ncbiRefSeq_XR_007059811.1	168	-18.18	2 18	3423 3444	17	0.8235	0.9412	LOC124901430	124901430
mir4102	hg38_ncbiRefSeq_NM_147128.4	174	-23.4	2 19	237 257	17	0.8235	0.9412	ZNRF2	223082
mir4102	hg38_ncbiRefSeq_NM_138701.4	170	-21.12	2 19	1874 1894	17	0.7647	0.9412	MPLKIP	136647
mir4102	hg38_ncbiRefSeq_XR_007060490.1	172	-19.9	2 20	809 829	19	0.8947	0.8947	LOC124901732	124901732
mir4102	hg38_ncbiRefSeq_XM_047421381.1	171	-19.89	2 20	297 317	18	0.7778	0.8889	UNC5D	137970
mir4102	hg38_ncbiRefSeq_XM_011544403.3	171	-19.89	2 20	297 317	18	0.7778	0.8889	UNC5D	137970
mir4102	hg38_ncbiRefSeq_XM_047421379.1	171	-19.89	2 20	297 317	18	0.7778	0.8889	UNC5D	137970
mir4102	hg38_ncbiRefSeq_XM_047421378.1	171	-19.89	2 20	297 317	18	0.7778	0.8889	UNC5D	137970
mir4102	hg38_ncbiRefSeq_XM_011544404.3	171	-19.89	2 20	297 317	18	0.7778	0.8889	UNC5D	137970
mir4102	hg38_ncbiRefSeq_XM_011544402.3	171	-19.89	2 20	297 317	18	0.7778	0.8889	UNC5D	137970
mir4102	hg38_ncbiRefSeq_XM_047421377.1	171	-19.89	2 20	297 317	18	0.7778	0.8889	UNC5D	137970
mir4102	hg38_ncbiRefSeq_XM_017013047.2	171	-19.89	2 20	297 317	18	0.7778	0.8889	UNC5D	137970
mir4102	hg38_ncbiRefSeq_XM_047421375.1	171	-19.89	2 20	297 317	18	0.7778	0.8889	UNC5D	137970
mir4102	hg38_ncbiRefSeq_XM_011544400.3	171	-19.89	2 20	297 317	18	0.7778	0.8889	UNC5D	137970
mir4102	hg38_ncbiRefSeq_XM_017013046.2	171	-19.89	2 20	297 317	18	0.7778	0.8889	UNC5D	137970
mir4102	hg38_ncbiRefSeq_XM_011544401.4	171	-19.89	2 20	297 317	18	0.7778	0.8889	UNC5D	137970
mir4102	hg38_ncbiRefSeq_NM_080872.4	171	-19.89	2 20	297 317	18	0.7778	0.8889	UNC5D	137970
mir4102	hg38_ncbiRefSeq_XM_017013045.2	171	-19.89	2 20	297 317	18	0.7778	0.8889	UNC5D	137970
mir4102	hg38_ncbiRefSeq_XM_017013044.2	171	-19.89	2 20	297 317	18	0.7778	0.8889	UNC5D	137970
mir4102	hg38_ncbiRefSeq_XM_047421380.1	171	-19.89	2 20	297 317	18	0.7778	0.8889	UNC5D	137970
mir4102	hg38_ncbiRefSeq_NM_001322818.2	171	-19.89	2 20	297 317	18	0.7778	0.8889	UNC5D	137970
mir4102	hg38_ncbiRefSeq_XM_047422127.1	171	-16.58	2 20	992 1012	18	0.8333	0.8333	SNTB1	6641
mir4102	hg38_ncbiRefSeq_XM_047422126.1	171	-16.58	2 20	992 1012	18	0.8333	0.8333	SNTB1	6641
mir4102	hg38_ncbiRefSeq_NM_021021.4	171	-16.58	2 20	992 1012	18	0.8333	0.8333	SNTB1	6641
mir4102	hg38_ncbiRefSeq_NM_016848.6	169	-19.12	2 18	7315 7335	16	0.8125	0.9375	SHC3	53358
mir4102	hg38_ncbiRefSeq_XM_047423704.1	171	-17.19	2 20	228 248	18	0.8333	0.8333	RLN1	6013
mir4102	hg38_ncbiRefSeq_XM_047423705.1	171	-17.19	2 20	228 248	18	0.8333	0.8333	RLN1	6013
mir4102	hg38_ncbiRefSeq_XM_047423703.1	171	-17.19	2 20	533 553	18	0.8333	0.8333	RLN1	6013
mir4102	hg38_ncbiRefSeq_NM_006911.4	171	-17.19	2 20	228 248	18	0.8333	0.8333	RLN1	6013
mir4102	hg38_ncbiRefSeq_XM_047423706.1	171	-17.19	2 20	228 248	18	0.8333	0.8333	RLN1	6013
mir4102	hg38_ncbiRefSeq_XM_017015319.3	177	-21.58	2 20	324 346	20	0.9	0.9	PLAA	9373
mir4102	hg38_ncbiRefSeq_XM_011518072.4	177	-21.58	2 20	271 293	20	0.9	0.9	PLAA	9373
mir4102	hg38_ncbiRefSeq_XR_007061747.1	168	-18.06	2 20	1922 1942	19	0.8421	0.8947	LOC124902256	124902256
mir4102	hg38_ncbiRefSeq_NM_001386823.1	168	-20.82	2 18	1459 1482	19	0.8421	0.8421	B3GALT9	100288842
mir4102	hg38_ncbiRefSeq_NR_030737.1	171	-19.53	2 20	332 352	18	0.8333	0.8333	TTC3P1	286495
mir4102	hg38_ncbiRefSeq_XR_007062253.1	170	-19.35	2 20	8289 8310	19	0.8421	0.8421	LOC107984257	107984257
mir4102	hg38_ncbiRefSeq_NM_001047160.3	170	-17.78	2 19	346 366	17	0.8235	0.8824	NET1	10276
mir4102	hg38_ncbiRefSeq_NM_005863.5	170	-17.78	2 19	346 366	17	0.8235	0.8824	NET1	10276
mir4102	hg38_ncbiRefSeq_NR_024256.1	169	-19.84	2 18	1021 1041	16	0.8125	0.9375	GATA3-AS1	399717
mir4102	hg38_ncbiRefSeq_NR_104329.1	169	-19.84	2 18	28 48	16	0.8125	0.9375	GATA3-AS1	399717
mir4102	hg38_ncbiRefSeq_NR_104330.1	169	-19.84	2 18	32 52	16	0.8125	0.9375	GATA3-AS1	399717
mir4102	hg38_ncbiRefSeq_NR_104328.1	169	-19.84	2 18	32 52	16	0.8125	0.9375	GATA3-AS1	399717
mir4102	hg38_ncbiRefSeq_NR_104336.1	169	-19.84	2 18	509 529	16	0.8125	0.9375	GATA3-AS1	399717
mir4102	hg38_ncbiRefSeq_NR_104327.1	169	-19.84	2 18	599 619	16	0.8125	0.9375	GATA3-AS1	399717
mir4102	hg38_ncbiRefSeq_XM_017016106.2	173	-22.35	2 19	2181 2202	18	0.8889	0.8889	MKX	283078
mir4102	hg38_ncbiRefSeq_XM_017016105.2	173	-22.35	2 19	2181 2202	18	0.8889	0.8889	MKX	283078
mir4102	hg38_ncbiRefSeq_XM_047425117.1	173	-22.35	2 19	2181 2202	18	0.8889	0.8889	MKX	283078
mir4102	hg38_ncbiRefSeq_XM_047425119.1	173	-22.35	2 19	2359 2380	18	0.8889	0.8889	MKX	283078
mir4102	hg38_ncbiRefSeq_NM_173576.3	173	-22.35	2 19	2181 2202	18	0.8889	0.8889	MKX	283078
mir4102	hg38_ncbiRefSeq_XM_017016108.2	173	-22.35	2 19	2359 2380	18	0.8889	0.8889	MKX	283078
mir4102	hg38_ncbiRefSeq_NM_001242702.2	173	-22.35	2 19	2181 2202	18	0.8889	0.8889	MKX	283078
mir4102	hg38_ncbiRefSeq_NM_001142946.3	171	-21.45	2 20	608 628	18	0.7778	0.8889	C11orf21	29125
mir4102	hg38_ncbiRefSeq_NM_001329958.2	171	-21.45	2 20	608 628	18	0.7778	0.8889	C11orf21	29125
mir4102	hg38_ncbiRefSeq_NR_138249.2	171	-21.45	2 20	1119 1139	18	0.7778	0.8889	C11orf21	29125
mir4102	hg38_ncbiRefSeq_NR_037946.1	172	-18.88	2 20	1981 1999	18	0.8889	0.8889	HNRNPUL2-BSCL2	100534595
mir4102	hg38_ncbiRefSeq_XR_947828.3	168	-18.41	2 18	1288 1309	17	0.8824	0.8824	MRE11	4361
mir4102	hg38_ncbiRefSeq_XR_007062483.1	168	-18.41	2 18	1288 1309	17	0.8824	0.8824	MRE11	4361
mir4102	hg38_ncbiRefSeq_XR_007062482.1	168	-18.41	2 18	1181 1202	17	0.8824	0.8824	MRE11	4361
mir4102	hg38_ncbiRefSeq_XR_007062484.1	168	-18.41	2 18	1181 1202	17	0.8824	0.8824	MRE11	4361
mir4102	hg38_ncbiRefSeq_NM_001290230.2	168	-16.47	2 17	832 852	15	0.8667	0.9333	CDK2	1017
mir4102	hg38_ncbiRefSeq_NM_052827.4	168	-16.47	2 17	832 852	15	0.8667	0.9333	CDK2	1017
mir4102	hg38_ncbiRefSeq_NM_001798.5	168	-16.47	2 17	832 852	15	0.8667	0.9333	CDK2	1017
mir4102	hg38_ncbiRefSeq_XM_011537732.2	168	-16.47	2 17	832 852	15	0.8667	0.9333	CDK2	1017
mir4102	hg38_ncbiRefSeq_NM_001731.3	187	-28.39	2 20	1569 1589	18	0.9444	0.9444	BTG1	694
mir4102	hg38_ncbiRefSeq_NM_001394095.1	171	-23.71	2 20	1489 1509	18	0.8333	0.8333	RASSF8	11228
mir4102	hg38_ncbiRefSeq_NM_001394096.1	171	-23.71	2 20	1489 1509	18	0.8333	0.8333	RASSF8	11228
mir4102	hg38_ncbiRefSeq_NM_001394094.1	171	-23.71	2 20	1489 1509	18	0.8333	0.8333	RASSF8	11228
mir4102	hg38_ncbiRefSeq_XM_047428187.1	171	-23.71	2 20	1489 1509	18	0.8333	0.8333	RASSF8	11228
mir4102	hg38_ncbiRefSeq_NM_001394099.1	171	-23.71	2 20	1489 1509	18	0.8333	0.8333	RASSF8	11228
mir4102	hg38_ncbiRefSeq_NM_001164748.2	171	-23.71	2 20	1489 1509	18	0.8333	0.8333	RASSF8	11228
mir4102	hg38_ncbiRefSeq_NM_001394097.1	171	-23.71	2 20	1489 1509	18	0.8333	0.8333	RASSF8	11228
mir4102	hg38_ncbiRefSeq_NM_001394098.1	171	-23.71	2 20	1489 1509	18	0.8333	0.8333	RASSF8	11228
mir4102	hg38_ncbiRefSeq_XM_047428188.1	171	-23.71	2 20	1489 1509	18	0.8333	0.8333	RASSF8	11228
mir4102	hg38_ncbiRefSeq_XM_047428189.1	171	-23.71	2 20	1489 1509	18	0.8333	0.8333	RASSF8	11228
mir4102	hg38_ncbiRefSeq_NM_001164747.2	171	-23.71	2 20	1489 1509	18	0.8333	0.8333	RASSF8	11228
mir4102	hg38_ncbiRefSeq_XM_047428191.1	171	-23.71	2 20	1489 1509	18	0.8333	0.8333	RASSF8	11228
mir4102	hg38_ncbiRefSeq_NM_001394100.1	171	-23.71	2 20	1489 1509	18	0.8333	0.8333	RASSF8	11228
mir4102	hg38_ncbiRefSeq_XM_047428192.1	171	-23.71	2 20	1489 1509	18	0.8333	0.8333	RASSF8	11228
mir4102	hg38_ncbiRefSeq_NM_001394102.1	171	-23.71	2 20	1489 1509	18	0.8333	0.8333	RASSF8	11228
mir4102	hg38_ncbiRefSeq_NM_001394101.1	171	-23.71	2 20	1489 1509	18	0.8333	0.8333	RASSF8	11228
mir4102	hg38_ncbiRefSeq_XM_047428186.1	171	-23.71	2 20	1489 1509	18	0.8333	0.8333	RASSF8	11228
mir4102	hg38_ncbiRefSeq_XM_047428190.1	171	-23.71	2 20	1489 1509	18	0.8333	0.8333	RASSF8	11228
mir4102	hg38_ncbiRefSeq_XM_006719027.3	171	-23.71	2 20	1489 1509	18	0.8333	0.8333	RASSF8	11228
mir4102	hg38_ncbiRefSeq_XM_024448820.2	171	-23.71	2 20	1489 1509	18	0.8333	0.8333	RASSF8	11228
mir4102	hg38_ncbiRefSeq_XM_006719028.1	171	-23.71	2 20	1489 1509	18	0.8333	0.8333	RASSF8	11228
mir4102	hg38_ncbiRefSeq_NM_001164746.2	171	-23.71	2 20	1489 1509	18	0.8333	0.8333	RASSF8	11228
mir4102	hg38_ncbiRefSeq_XM_024449212.2	168	-16.67	2 17	2473 2493	15	0.8667	0.9333	CSRNP2	81566
mir4102	hg38_ncbiRefSeq_XM_024449211.2	168	-16.67	2 17	2473 2493	15	0.8667	0.9333	CSRNP2	81566
mir4102	hg38_ncbiRefSeq_XM_047429617.1	168	-16.67	2 17	2473 2493	15	0.8667	0.9333	CSRNP2	81566
mir4102	hg38_ncbiRefSeq_XM_024449210.2	168	-16.67	2 17	2473 2493	15	0.8667	0.9333	CSRNP2	81566
mir4102	hg38_ncbiRefSeq_XM_047429620.1	168	-16.67	2 17	2473 2493	15	0.8667	0.9333	CSRNP2	81566
mir4102	hg38_ncbiRefSeq_XM_047429618.1	168	-16.67	2 17	2473 2493	15	0.8667	0.9333	CSRNP2	81566
mir4102	hg38_ncbiRefSeq_XM_047429619.1	168	-16.67	2 17	2473 2493	15	0.8667	0.9333	CSRNP2	81566
mir4102	hg38_ncbiRefSeq_XM_024449213.2	168	-16.67	2 17	2473 2493	15	0.8667	0.9333	CSRNP2	81566
mir4102	hg38_ncbiRefSeq_XM_024449215.2	168	-16.67	2 17	2473 2493	15	0.8667	0.9333	CSRNP2	81566
mir4102	hg38_ncbiRefSeq_XM_047429621.1	168	-16.67	2 17	2473 2493	15	0.8667	0.9333	CSRNP2	81566
mir4102	hg38_ncbiRefSeq_XM_024449214.2	168	-16.67	2 17	2473 2493	15	0.8667	0.9333	CSRNP2	81566
mir4102	hg38_ncbiRefSeq_XM_024449216.2	168	-16.67	2 17	2473 2493	15	0.8667	0.9333	CSRNP2	81566
mir4102	hg38_ncbiRefSeq_NM_030809.3	168	-16.67	2 17	2473 2493	15	0.8667	0.9333	CSRNP2	81566
mir4102	hg38_ncbiRefSeq_NR_045072.2	168	-16.67	2 17	4559 4579	15	0.8667	0.9333	CSRNP2	81566
mir4102	hg38_ncbiRefSeq_NM_014830.3	169	-16	2 20	2242 2261	18	0.8333	0.8889	ZBTB39	9880
mir4102	hg38_ncbiRefSeq_XM_047428916.1	170	-21.04	2 20	1956 1978	20	0.8	0.85	PAWR	5074
mir4102	hg38_ncbiRefSeq_NM_001354732.2	170	-21.04	2 20	1956 1978	20	0.8	0.85	PAWR	5074
mir4102	hg38_ncbiRefSeq_NM_002583.4	170	-21.04	2 20	1956 1978	20	0.8	0.85	PAWR	5074
mir4102	hg38_ncbiRefSeq_XR_007063408.1	169	-16.76	2 20	290 312	20	0.85	0.85	LOC124902985	124902985
mir4102	hg38_ncbiRefSeq_XR_001749273.2	171	-16.41	2 20	8403 8423	18	0.8333	0.8333	LOC105369919	105369919
mir4102	hg38_ncbiRefSeq_XR_007063416.1	171	-19.41	2 20	1225 1245	18	0.7778	0.8889	LOC124902992	124902992
mir4102	hg38_ncbiRefSeq_XR_007063415.1	171	-19.41	2 20	1225 1245	18	0.7778	0.8889	LOC124902992	124902992
mir4102	hg38_ncbiRefSeq_XR_007063839.1	175	-18.44	2 20	311 331	18	0.8333	0.8889	LOC124903193	124903193
mir4102	hg38_ncbiRefSeq_XM_017021585.2	171	-21.77	2 20	2893 2913	18	0.8333	0.8333	NPAS3	64067
mir4102	hg38_ncbiRefSeq_XM_017021584.2	171	-21.77	2 20	2893 2913	18	0.8333	0.8333	NPAS3	64067
mir4102	hg38_ncbiRefSeq_XM_011537069.3	171	-21.77	2 20	2893 2913	18	0.8333	0.8333	NPAS3	64067
mir4102	hg38_ncbiRefSeq_XM_005267991.4	171	-21.77	2 20	2893 2913	18	0.8333	0.8333	NPAS3	64067
mir4102	hg38_ncbiRefSeq_XM_047431678.1	171	-21.77	2 20	2893 2913	18	0.8333	0.8333	NPAS3	64067
mir4102	hg38_ncbiRefSeq_XM_017021583.2	171	-21.77	2 20	2893 2913	18	0.8333	0.8333	NPAS3	64067
mir4102	hg38_ncbiRefSeq_XM_017021582.2	171	-21.77	2 20	2893 2913	18	0.8333	0.8333	NPAS3	64067
mir4102	hg38_ncbiRefSeq_XM_005267992.4	171	-21.77	2 20	2893 2913	18	0.8333	0.8333	NPAS3	64067
mir4102	hg38_ncbiRefSeq_XM_011537071.3	171	-21.77	2 20	2893 2913	18	0.8333	0.8333	NPAS3	64067
mir4102	hg38_ncbiRefSeq_NM_022123.3	171	-21.77	2 20	2893 2913	18	0.8333	0.8333	NPAS3	64067
mir4102	hg38_ncbiRefSeq_NM_001394989.1	171	-21.77	2 20	2893 2913	18	0.8333	0.8333	NPAS3	64067
mir4102	hg38_ncbiRefSeq_NM_001165893.2	171	-21.77	2 20	2893 2913	18	0.8333	0.8333	NPAS3	64067
mir4102	hg38_ncbiRefSeq_NM_001394988.1	171	-21.77	2 20	2893 2913	18	0.8333	0.8333	NPAS3	64067
mir4102	hg38_ncbiRefSeq_NM_173159.3	171	-21.77	2 20	2893 2913	18	0.8333	0.8333	NPAS3	64067
mir4102	hg38_ncbiRefSeq_XM_047431680.1	171	-21.77	2 20	2893 2913	18	0.8333	0.8333	NPAS3	64067
mir4102	hg38_ncbiRefSeq_NM_001164749.2	171	-21.77	2 20	2893 2913	18	0.8333	0.8333	NPAS3	64067
mir4102	hg38_ncbiRefSeq_XM_011537067.3	171	-21.77	2 20	2893 2913	18	0.8333	0.8333	NPAS3	64067
mir4102	hg38_ncbiRefSeq_XM_017021588.2	171	-21.77	2 20	2893 2913	18	0.8333	0.8333	NPAS3	64067
mir4102	hg38_ncbiRefSeq_XM_017021587.2	171	-21.77	2 20	2893 2913	18	0.8333	0.8333	NPAS3	64067
mir4102	hg38_ncbiRefSeq_XM_047431565.1	173	-15.62	2 20	4053 4072	18	0.8889	0.8889	BTBD7	55727
mir4102	hg38_ncbiRefSeq_XM_047431566.1	173	-15.62	2 20	4053 4072	18	0.8889	0.8889	BTBD7	55727
mir4102	hg38_ncbiRefSeq_XM_011536939.3	173	-15.62	2 20	4053 4072	18	0.8889	0.8889	BTBD7	55727
mir4102	hg38_ncbiRefSeq_NM_001002860.4	173	-15.62	2 20	4053 4072	18	0.8889	0.8889	BTBD7	55727
mir4102	hg38_ncbiRefSeq_NM_001289133.2	173	-15.62	2 20	4053 4072	18	0.8889	0.8889	BTBD7	55727
mir4102	hg38_ncbiRefSeq_XR_007064198.1	173	-21.31	2 19	1710 1732	19	0.8421	0.8947	PCNX4-DT	105370524
mir4102	hg38_ncbiRefSeq_NM_001382510.1	182	-25.08	2 19	16 36	17	0.9412	0.9412	DMAC2L	27109
mir4102	hg38_ncbiRefSeq_XM_047430882.1	170	-19.18	2 19	5522 5542	17	0.8235	0.8824	EXOC5	10640
mir4102	hg38_ncbiRefSeq_XM_005267272.4	170	-19.18	2 19	5522 5542	17	0.8235	0.8824	EXOC5	10640
mir4102	hg38_ncbiRefSeq_NM_006544.4	170	-19.18	2 19	5522 5542	17	0.8235	0.8824	EXOC5	10640
mir4102	hg38_ncbiRefSeq_NM_017420.5	168	-19.54	2 18	2797 2818	17	0.8824	0.8824	SIX4	51804
mir4102	hg38_ncbiRefSeq_XM_005267759.3	168	-19.54	2 18	2797 2818	17	0.8824	0.8824	SIX4	51804
mir4102	hg38_ncbiRefSeq_XM_017021438.2	173	-15.62	2 20	4053 4072	18	0.8889	0.8889	BTBD7	55727
mir4102	hg38_ncbiRefSeq_XR_007064325.1	174	-21.12	2 19	386 406	17	0.8824	0.8824	LOC124903377	124903377
mir4102	hg38_ncbiRefSeq_XM_047432119.1	169	-17.79	2 18	730 750	16	0.8125	0.9375	ABHD2	11057
mir4102	hg38_ncbiRefSeq_NM_152924.5	169	-17.79	2 18	730 750	16	0.8125	0.9375	ABHD2	11057
mir4102	hg38_ncbiRefSeq_XM_011521165.3	169	-17.79	2 18	730 750	16	0.8125	0.9375	ABHD2	11057
mir4102	hg38_ncbiRefSeq_XM_024449829.2	169	-17.79	2 18	730 750	16	0.8125	0.9375	ABHD2	11057
mir4102	hg38_ncbiRefSeq_XM_047432116.1	169	-17.79	2 18	730 750	16	0.8125	0.9375	ABHD2	11057
mir4102	hg38_ncbiRefSeq_XM_024449830.2	169	-17.79	2 18	730 750	16	0.8125	0.9375	ABHD2	11057
mir4102	hg38_ncbiRefSeq_XM_005254832.3	169	-17.79	2 18	730 750	16	0.8125	0.9375	ABHD2	11057
mir4102	hg38_ncbiRefSeq_XM_024449834.2	169	-17.79	2 18	730 750	16	0.8125	0.9375	ABHD2	11057
mir4102	hg38_ncbiRefSeq_XM_024449832.2	169	-17.79	2 18	730 750	16	0.8125	0.9375	ABHD2	11057
mir4102	hg38_ncbiRefSeq_NM_007011.8	169	-17.79	2 18	730 750	16	0.8125	0.9375	ABHD2	11057
mir4102	hg38_ncbiRefSeq_XM_047432117.1	169	-17.79	2 18	730 750	16	0.8125	0.9375	ABHD2	11057
mir4102	hg38_ncbiRefSeq_XM_024449831.2	169	-17.79	2 18	730 750	16	0.8125	0.9375	ABHD2	11057
mir4102	hg38_ncbiRefSeq_XM_047432121.1	169	-17.79	2 18	730 750	16	0.8125	0.9375	ABHD2	11057
mir4102	hg38_ncbiRefSeq_NM_001206897.2	176	-20.48	2 19	866 885	17	0.9412	0.9412	ALDH1A2	8854
mir4102	hg38_ncbiRefSeq_NM_003888.4	176	-20.48	2 19	866 885	17	0.9412	0.9412	ALDH1A2	8854
mir4102	hg38_ncbiRefSeq_NM_170696.3	176	-20.48	2 19	866 885	17	0.9412	0.9412	ALDH1A2	8854
mir4102	hg38_ncbiRefSeq_NM_170697.3	176	-20.48	2 19	866 885	17	0.9412	0.9412	ALDH1A2	8854
mir4102	hg38_ncbiRefSeq_XM_047432120.1	169	-17.79	2 18	730 750	16	0.8125	0.9375	ABHD2	11057
mir4102	hg38_ncbiRefSeq_NR_110937.1	175	-19.09	2 20	82 102	18	0.8333	0.8889	LOC101928417	101928417
mir4102	hg38_ncbiRefSeq_XM_047436951.1	170	-21.32	2 20	2842 2864	20	0.8	0.85	FBXL20	84961
mir4102	hg38_ncbiRefSeq_NM_032875.3	170	-21.32	2 20	2842 2864	20	0.8	0.85	FBXL20	84961
mir4102	hg38_ncbiRefSeq_NM_001184906.2	170	-21.32	2 20	2842 2864	20	0.8	0.85	FBXL20	84961
mir4102	hg38_ncbiRefSeq_NM_001370208.1	170	-21.32	2 20	2842 2864	20	0.8	0.85	FBXL20	84961
mir4102	hg38_ncbiRefSeq_NM_001370209.1	170	-21.32	2 20	2842 2864	20	0.8	0.85	FBXL20	84961
mir4102	hg38_ncbiRefSeq_XM_047436952.1	170	-21.32	2 20	2842 2864	20	0.8	0.85	FBXL20	84961
mir4102	hg38_ncbiRefSeq_NM_006178.4	171	-17.21	2 20	546 566	18	0.8333	0.8333	NSF	4905
mir4102	hg38_ncbiRefSeq_XM_017024148.2	174	-21.36	2 20	2684 2705	19	0.8421	0.8947	MSI2	124540
mir4102	hg38_ncbiRefSeq_XM_011524647.4	173	-17.63	2 18	690 710	16	0.875	0.9375	C17orf78	284099
mir4102	hg38_ncbiRefSeq_NM_001321399.2	173	-17.63	2 18	796 816	16	0.875	0.9375	C17orf78	284099
mir4102	hg38_ncbiRefSeq_XM_011524648.4	173	-17.63	2 18	690 710	16	0.875	0.9375	C17orf78	284099
mir4102	hg38_ncbiRefSeq_NM_173625.5	173	-17.63	2 18	690 710	16	0.875	0.9375	C17orf78	284099
mir4102	hg38_ncbiRefSeq_NM_080820.6	170	-19.6	2 20	1153 1174	19	0.7895	0.8947	DTD1	92675
mir4102	hg38_ncbiRefSeq_NM_001282532.2	174	-19.58	2 19	1806 1826	17	0.8824	0.8824	ADNP	23394
mir4102	hg38_ncbiRefSeq_XM_011528748.3	174	-19.58	2 19	1806 1826	17	0.8824	0.8824	ADNP	23394
mir4102	hg38_ncbiRefSeq_XM_011528747.3	174	-19.58	2 19	1806 1826	17	0.8824	0.8824	ADNP	23394
mir4102	hg38_ncbiRefSeq_XM_047440076.1	174	-19.58	2 19	1806 1826	17	0.8824	0.8824	ADNP	23394
mir4102	hg38_ncbiRefSeq_XM_047440075.1	174	-19.58	2 19	1806 1826	17	0.8824	0.8824	ADNP	23394
mir4102	hg38_ncbiRefSeq_XM_047440077.1	174	-19.58	2 19	1806 1826	17	0.8824	0.8824	ADNP	23394
mir4102	hg38_ncbiRefSeq_XM_047440074.1	174	-19.58	2 19	1806 1826	17	0.8824	0.8824	ADNP	23394
mir4102	hg38_ncbiRefSeq_NM_001282531.3	174	-19.58	2 19	1806 1826	17	0.8824	0.8824	ADNP	23394
mir4102	hg38_ncbiRefSeq_NM_015339.5	174	-19.58	2 19	1806 1826	17	0.8824	0.8824	ADNP	23394
mir4102	hg38_ncbiRefSeq_NM_001347511.2	174	-19.58	2 19	1806 1826	17	0.8824	0.8824	ADNP	23394
mir4102	hg38_ncbiRefSeq_NM_181442.4	174	-19.58	2 19	1806 1826	17	0.8824	0.8824	ADNP	23394
mir4102	hg38_ncbiRefSeq_XM_047440078.1	174	-19.58	2 19	1806 1826	17	0.8824	0.8824	ADNP	23394
mir4102	hg38_ncbiRefSeq_NM_001081686.2	169	-18.11	2 20	2024 2043	18	0.8333	0.8889	G6PC2	57818
mir4102	hg38_ncbiRefSeq_NM_021176.3	169	-18.11	2 20	1537 1556	18	0.8333	0.8889	G6PC2	57818
mir4102	hg38_ncbiRefSeq_NM_173471.4	169	-18.88	2 18	253 273	16	0.8125	0.9375	SLC25A26	115286
mir4102	hg38_ncbiRefSeq_NM_001164796.1	169	-18.88	2 18	253 273	16	0.8125	0.9375	SLC25A26	115286
mir4102	hg38_ncbiRefSeq_NM_001350993.1	169	-18.88	2 18	253 273	16	0.8125	0.9375	SLC25A26	115286
mir4102	hg38_ncbiRefSeq_NM_001400711.1	169	-18.88	2 18	253 273	16	0.8125	0.9375	SLC25A26	115286
mir4102	hg38_ncbiRefSeq_NM_001400714.1	169	-18.88	2 18	253 273	16	0.8125	0.9375	SLC25A26	115286
mir4102	hg38_ncbiRefSeq_NM_001400709.1	169	-18.88	2 18	393 413	16	0.8125	0.9375	SLC25A26	115286
mir4102	hg38_ncbiRefSeq_NM_001400707.1	169	-18.88	2 18	253 273	16	0.8125	0.9375	SLC25A26	115286
mir4102	hg38_ncbiRefSeq_NM_001379210.1	169	-18.88	2 18	253 273	16	0.8125	0.9375	SLC25A26	115286
mir4102	hg38_ncbiRefSeq_NM_001400705.1	169	-18.88	2 18	393 413	16	0.8125	0.9375	SLC25A26	115286
mir4102	hg38_ncbiRefSeq_NR_135297.2	173	-19.6	2 18	1032 1052	16	0.875	0.9375	SLC9C1	285335
mir4102	hg38_ncbiRefSeq_NM_030946.2	170	-19.91	2 20	977 998	19	0.7895	0.8947	OR14J1	442191
mir4102	hg38_ncbiRefSeq_NM_030946.2	170	-19.91	2 20	977 998	19	0.7895	0.8947	OR14J1	442191
mir4102	hg38_ncbiRefSeq_NM_030946.2	170	-19.91	2 20	977 998	19	0.7895	0.8947	OR14J1	442191
mir4102	hg38_ncbiRefSeq_NM_030946.2	170	-19.91	2 20	977 998	19	0.7895	0.8947	OR14J1	442191
mir4102	hg38_ncbiRefSeq_NM_030946.2	170	-19.91	2 20	977 998	19	0.7895	0.8947	OR14J1	442191
mir4102	hg38_ncbiRefSeq_NM_030946.2	170	-19.91	2 20	977 998	19	0.7895	0.8947	OR14J1	442191
mir4102	hg38_ncbiRefSeq_NM_001002860.4	173	-15.62	2 20	4053 4072	18	0.8889	0.8889	BTBD7	55727
mir4102	hg38_ncbiRefSeq_NM_001289133.2	173	-15.62	2 20	4053 4072	18	0.8889	0.8889	BTBD7	55727
mir4102	hg38_ncbiRefSeq_NM_006178.4	171	-17.21	2 20	546 566	18	0.8333	0.8333	NSF	4905
mir4102	hg38_ncbiRefSeq_NM_001321399.2	173	-17.63	2 18	796 816	16	0.875	0.9375	C17orf78	284099
mir4102	hg38_ncbiRefSeq_NM_173625.5	173	-17.63	2 18	690 710	16	0.875	0.9375	C17orf78	284099
mir4102	hg38_ncbiRefSeq_NM_006178.4	171	-17.21	2 20	546 566	18	0.8333	0.8333	NSF	4905
mir4102	hg38_ncbiRefSeq_XR_007068514.1	173	-15.53	2 18	8289 8309	16	0.875	0.9375	LOC101928669	101928669

## Sheet: kegg
1	category	subcategory	ID	Description	GeneRatio	BgRatio	pvalue	p.adjust	qvalue	geneID	Count
2	Environmental Information Processing	Signal transduction	hsa04068	FoxO signaling pathway	3/30	133/8843	0.0100384	0.525047	0.525047	G6PC2/GRM1/CDK2	3
3	Organismal Systems	Endocrine system	hsa04920	Adipocytokine signaling pathway	2/30	70/8843	0.0232945	0.525047	0.525047	G6PC2/APPL1	2
4	Genetic Information Processing	Replication and repair	hsa03450	Non-homologous end-joining	1/30	13/8843	0.0432448	0.525047	0.525047	MRE11	1
5	Organismal Systems	Endocrine system	hsa04926	Relaxin signaling pathway	2/30	130/8843	0.0714141	0.525047	0.525047	SHC3/RLN1	2
6	Organismal Systems	Endocrine system	hsa04910	Insulin signaling pathway	2/30	138/8843	0.0791942	0.525047	0.525047	G6PC2/SHC3	2
7	Organismal Systems	Endocrine system	hsa04915	Estrogen signaling pathway	2/30	139/8843	0.0801852	0.525047	0.525047	GRM1/SHC3	2
8	Human Diseases	Cardiovascular disease	hsa05418	Fluid shear stress and atherosclerosis	2/30	141/8843	0.0821789	0.525047	0.525047	ACVR2B/MEF2C	2
9	Environmental Information Processing	Signal transduction	hsa04072	Phospholipase D signaling pathway	2/30	149/8843	0.0903069	0.525047	0.525047	GRM1/SHC3	2
10	Human Diseases	Cancer: specific types	hsa05226	Gastric cancer	2/30	150/8843	0.0913396	0.525047	0.525047	SHC3/CDK2	2
11	Cellular Processes	Cell growth and death	hsa04218	Cellular senescence	2/30	157/8843	0.0986665	0.525047	0.525047	MRE11/CDK2	2
12	Metabolism	Carbohydrate metabolism	hsa00052	Galactose metabolism	1/30	32/8843	0.103213	0.525047	0.525047	G6PC2	1
13	Metabolism	Carbohydrate metabolism	hsa00500	Starch and sucrose metabolism	1/30	40/8843	0.12736	0.525047	0.525047	G6PC2	1
14	Organismal Systems	Development and regeneration	hsa04360	Axon guidance	2/30	184/8843	0.128366	0.525047	0.525047	SEMA4F/UNC5D	2
15	Genetic Information Processing	Replication and repair	hsa03440	Homologous recombination	1/30	41/8843	0.130334	0.525047	0.525047	MRE11	1
16	Organismal Systems	Immune system	hsa04062	Chemokine signaling pathway	2/30	193/8843	0.138702	0.525047	0.525047	CXCL5/SHC3	2
17	Human Diseases	Cancer: overview	hsa05202	Transcriptional misregulation in cancer	2/30	193/8843	0.138702	0.525047	0.525047	MEF2C/SIX4	2
18	Organismal Systems	Excretory system	hsa04962	Vasopressin-regulated water reabsorption	1/30	44/8843	0.139197	0.525047	0.525047	NSF	1
19	Organismal Systems	Digestive system	hsa04973	Carbohydrate digestion and absorption	1/30	52/8843	0.162407	0.525047	0.525047	G6PC2	1
20	Organismal Systems	Nervous system	hsa04730	Long-term depression	1/30	60/8843	0.185012	0.525047	0.525047	GRM1	1
21	Organismal Systems	Sensory system	hsa04740	Olfactory transduction	3/30	453/8843	0.197013	0.525047	0.525047	OR4F16/OR4F3/OR14J1	3
22	Metabolism	Carbohydrate metabolism	hsa00010	Glycolysis / Gluconeogenesis	1/30	67/8843	0.204306	0.525047	0.525047	G6PC2	1
23	Organismal Systems	Nervous system	hsa04720	Long-term potentiation	1/30	67/8843	0.204306	0.525047	0.525047	GRM1	1
24	Metabolism	Metabolism of cofactors and vitamins	hsa00830	Retinol metabolism	1/30	68/8843	0.207026	0.525047	0.525047	ALDH1A2	1
25	Human Diseases	Cardiovascular disease	hsa05416	Viral myocarditis	1/30	69/8843	0.209737	0.525047	0.525047	SNTB1	1
26	Human Diseases	Cancer: specific types	hsa05211	Renal cell carcinoma	1/30	70/8843	0.212439	0.525047	0.525047	EGLN1	1
27	Organismal Systems	Endocrine system	hsa04917	Prolactin signaling pathway	1/30	71/8843	0.215132	0.525047	0.525047	SHC3	1
28	Cellular Processes	Cell growth and death	hsa04115	p53 signaling pathway	1/30	75/8843	0.225816	0.525047	0.525047	CDK2	1
29	Human Diseases	Cancer: specific types	hsa05214	Glioma	1/30	76/8843	0.228465	0.525047	0.525047	SHC3	1
30	Human Diseases	Cancer: specific types	hsa05220	Chronic myeloid leukemia	1/30	77/8843	0.231105	0.525047	0.525047	SHC3	1
31	Genetic Information Processing	Folding, sorting and degradation	hsa03018	RNA degradation	1/30	78/8843	0.233736	0.525047	0.525047	BTG1	1
32	Human Diseases	Infectious disease: bacterial	hsa05100	Bacterial invasion of epithelial cells	1/30	78/8843	0.233736	0.525047	0.525047	SHC3	1
33	Human Diseases	Infectious disease: bacterial	hsa05133	Pertussis	1/30	78/8843	0.233736	0.525047	0.525047	CXCL5	1
34	Organismal Systems	Nervous system	hsa04721	Synaptic vesicle cycle	1/30	79/8843	0.236359	0.525047	0.525047	NSF	1
35	Human Diseases	Drug resistance: antineoplastic	hsa01521	EGFR tyrosine kinase inhibitor resistance	1/30	80/8843	0.238973	0.525047	0.525047	SHC3	1
36	Organismal Systems	Immune system	hsa04623	Cytosolic DNA-sensing pathway	1/30	83/8843	0.246763	0.525047	0.525047	G3BP1	1
37	Environmental Information Processing	Signal transduction	hsa04012	ErbB signaling pathway	1/30	86/8843	0.254476	0.525047	0.525047	SHC3	1
38	Organismal Systems	Sensory system	hsa04742	Taste transduction	1/30	86/8843	0.254476	0.525047	0.525047	GRM1	1
39	Human Diseases	Cardiovascular disease	hsa05412	Arrhythmogenic right ventricular cardiomyopathy	1/30	86/8843	0.254476	0.525047	0.525047	SNTB1	1
40	Human Diseases	Cancer: specific types	hsa05210	Colorectal cancer	1/30	87/8843	0.25703	0.525047	0.525047	APPL1	1
41	Organismal Systems	Nervous system	hsa04727	GABAergic synapse	1/30	89/8843	0.262113	0.525047	0.525047	NSF	1
42	Organismal Systems	Aging	hsa04211	Longevity regulating pathway	1/30	90/8843	0.264642	0.525047	0.525047	APPL1	1
43	Environmental Information Processing	Signaling molecules and interaction	hsa04060	Cytokine-cytokine receptor interaction	2/30	298/8843	0.268296	0.525047	0.525047	ACVR2B/CXCL5	2
44	Cellular Processes	Cellular community - eukaryotes	hsa04540	Gap junction	1/30	92/8843	0.269674	0.525047	0.525047	GRM1	1
45	Human Diseases	Cancer: specific types	hsa05222	Small cell lung cancer	1/30	93/8843	0.272178	0.525047	0.525047	CDK2	1
46	Human Diseases	Immune disease	hsa05323	Rheumatoid arthritis	1/30	94/8843	0.274673	0.525047	0.525047	CXCL5	1
47	Organismal Systems	Immune system	hsa04657	IL-17 signaling pathway	1/30	95/8843	0.27716	0.525047	0.525047	CXCL5	1
48	Human Diseases	Cancer: specific types	hsa05215	Prostate cancer	1/30	98/8843	0.284572	0.525047	0.525047	CDK2	1
49	Human Diseases	Drug resistance: antineoplastic	hsa01522	Endocrine resistance	1/30	99/8843	0.287027	0.525047	0.525047	SHC3	1
50	Human Diseases	Cardiovascular disease	hsa05410	Hypertrophic cardiomyopathy	1/30	99/8843	0.287027	0.525047	0.525047	SNTB1	1
51	Metabolism	Lipid metabolism	hsa00564	Glycerophospholipid metabolism	1/30	100/8843	0.289473	0.525047	0.525047	GPD2	1
52	Environmental Information Processing	Signaling molecules and interaction	hsa04061	Viral protein interaction with cytokine and cytokine receptor	1/30	100/8843	0.289473	0.525047	0.525047	CXCL5	1
53	Genetic Information Processing	Translation	hsa03015	mRNA surveillance pathway	1/30	103/8843	0.296763	0.525047	0.525047	MSI2	1
54	Human Diseases	Cardiovascular disease	hsa05414	Dilated cardiomyopathy	1/30	105/8843	0.301582	0.525047	0.525047	SNTB1	1
55	Organismal Systems	Endocrine system	hsa04922	Glucagon signaling pathway	1/30	107/8843	0.30637	0.525047	0.525047	G6PC2	1
56	Genetic Information Processing	Translation	hsa03013	Nucleocytoplasmic transport	1/30	108/8843	0.308752	0.525047	0.525047	NUP43	1
57	Environmental Information Processing	Signal transduction	hsa04350	TGF-beta signaling pathway	1/30	108/8843	0.308752	0.525047	0.525047	ACVR2B	1
58	Environmental Information Processing	Signal transduction	hsa04066	HIF-1 signaling pathway	1/30	109/8843	0.311126	0.525047	0.525047	EGLN1	1
59	Human Diseases	Endocrine and metabolic disease	hsa04931	Insulin resistance	1/30	109/8843	0.311126	0.525047	0.525047	G6PC2	1
60	Organismal Systems	Endocrine system	hsa04914	Progesterone-mediated oocyte maturation	1/30	111/8843	0.315851	0.525047	0.525047	CDK2	1
61	Organismal Systems	Endocrine system	hsa04928	Parathyroid hormone synthesis, secretion and action	1/30	115/8843	0.325206	0.525047	0.525047	MEF2C	1
62	Organismal Systems	Nervous system	hsa04724	Glutamatergic synapse	1/30	116/8843	0.327525	0.525047	0.525047	GRM1	1
63	Environmental Information Processing	Signal transduction	hsa04668	TNF signaling pathway	1/30	119/8843	0.334437	0.525047	0.525047	CXCL5	1
64	Organismal Systems	Nervous system	hsa04722	Neurotrophin signaling pathway	1/30	120/8843	0.336726	0.525047	0.525047	SHC3	1
65	Environmental Information Processing	Signal transduction	hsa04152	AMPK signaling pathway	1/30	122/8843	0.341281	0.525047	0.525047	G6PC2	1
66	Organismal Systems	Endocrine system	hsa04935	Growth hormone synthesis, secretion and action	1/30	122/8843	0.341281	0.525047	0.525047	SHC3	1
67	Environmental Information Processing	Signal transduction	hsa04151	PI3K-Akt signaling pathway	2/30	362/8843	0.349306	0.526133	0.526133	G6PC2/CDK2	2
68	Environmental Information Processing	Signaling molecules and interaction	hsa04080	Neuroactive ligand-receptor interaction	2/30	368/8843	0.356803	0.526133	0.526133	GRM1/RLN1	2
69	Organismal Systems	Immune system	hsa04650	Natural killer cell mediated cytotoxicity	1/30	135/8843	0.370158	0.526133	0.526133	SHC3	1
70	Cellular Processes	Cell growth and death	hsa04114	Oocyte meiosis	1/30	139/8843	0.378794	0.526133	0.526133	CDK2	1
71	Human Diseases	Infectious disease: viral	hsa05162	Measles	1/30	139/8843	0.378794	0.526133	0.526133	CDK2	1
72	Environmental Information Processing	Signal transduction	hsa04371	Apelin signaling pathway	1/30	140/8843	0.380935	0.526133	0.526133	MEF2C	1
73	Cellular Processes	Cellular community - eukaryotes	hsa04550	Signaling pathways regulating pluripotency of stem cells	1/30	144/8843	0.389428	0.526133	0.526133	ACVR2B	1
74	Human Diseases	Neurodegenerative disease	hsa05017	Spinocerebellar ataxia	1/30	144/8843	0.389428	0.526133	0.526133	GRM1	1
75	Human Diseases	Cancer: specific types	hsa05224	Breast cancer	1/30	148/8843	0.397809	0.526133	0.526133	SHC3	1
76	Organismal Systems	Nervous system	hsa04723	Retrograde endocannabinoid signaling	1/30	149/8843	0.399887	0.526133	0.526133	GRM1	1
77	Organismal Systems	Endocrine system	hsa04921	Oxytocin signaling pathway	1/30	154/8843	0.410172	0.526133	0.526133	MEF2C	1
78	Human Diseases	Endocrine and metabolic disease	hsa04934	Cushing syndrome	1/30	155/8843	0.412208	0.526133	0.526133	CDK2	1
79	Cellular Processes	Cell growth and death	hsa04110	Cell cycle	1/30	158/8843	0.418277	0.526133	0.526133	CDK2	1
80	Human Diseases	Infectious disease: viral	hsa05160	Hepatitis C	1/30	159/8843	0.420286	0.526133	0.526133	CDK2	1
81	Human Diseases	Infectious disease: viral	hsa05161	Hepatitis B	1/30	163/8843	0.428257	0.526133	0.526133	CDK2	1
82	Environmental Information Processing	Signal transduction	hsa04022	cGMP-PKG signaling pathway	1/30	166/8843	0.434165	0.526133	0.526133	MEF2C	1
83	Cellular Processes	Transport and catabolism	hsa04140	Autophagy - animal	1/30	169/8843	0.440015	0.526133	0.526133	RUBCN	1
84	Genetic Information Processing	Folding, sorting and degradation	hsa04141	Protein processing in endoplasmic reticulum	1/30	170/8843	0.441951	0.526133	0.526133	PLAA	1
85	Human Diseases	Cancer: specific types	hsa05225	Hepatocellular carcinoma	1/30	170/8843	0.441951	0.526133	0.526133	SHC3	1
86	Human Diseases	Substance dependence	hsa05034	Alcoholism	1/30	188/8843	0.475726	0.559678	0.559678	SHC3	1
87	Cellular Processes	Cell motility	hsa04814	Motor proteins	1/30	197/8843	0.491864	0.568319	0.568319	KIF13A	1
88	Cellular Processes	Cellular community - eukaryotes	hsa04510	Focal adhesion	1/30	203/8843	0.502354	0.568319	0.568319	SHC3	1
89	Human Diseases	Infectious disease: viral	hsa05169	Epstein-Barr virus infection	1/30	203/8843	0.502354	0.568319	0.568319	CDK2	1
90	Human Diseases	Cancer: overview	hsa05203	Viral carcinogenesis	1/30	205/8843	0.505804	0.568319	0.568319	CDK2	1
91	Human Diseases	Infectious disease: viral	hsa05166	Human T-cell leukemia virus 1 infection	1/30	223/8843	0.535832	0.595369	0.595369	CDK2	1
92	NA	NA	hsa04820	Cytoskeleton in muscle cells	1/30	232/8843	0.550177	0.60459	0.60459	SNTB1	1
93	Environmental Information Processing	Signal transduction	hsa04014	Ras signaling pathway	1/30	238/8843	0.559501	0.608153	0.608153	SHC3	1
94	Human Diseases	Infectious disease: bacterial	hsa05132	Salmonella infection	1/30	251/8843	0.579066	0.620703	0.620703	EXOC5	1
95	Environmental Information Processing	Signal transduction	hsa04020	Calcium signaling pathway	1/30	254/8843	0.583461	0.620703	0.620703	GRM1	1
96	Human Diseases	Neurodegenerative disease	hsa05012	Parkinson disease	1/30	271/8843	0.607537	0.639512	0.639512	SLC39A10	1
97	Environmental Information Processing	Signal transduction	hsa04010	MAPK signaling pathway	1/30	300/8843	0.645536	0.672434	0.672434	MEF2C	1
98	Human Diseases	Infectious disease: viral	hsa05165	Human papillomavirus infection	1/30	333/8843	0.684456	0.705625	0.705625	CDK2	1
99	Human Diseases	Neurodegenerative disease	hsa05014	Amyotrophic lateral sclerosis	1/30	371/8843	0.724163	0.738942	0.738942	NUP43	1
100	Human Diseases	Neurodegenerative disease	hsa05010	Alzheimer disease	1/30	391/8843	0.743076	0.750581	0.750581	SLC39A10	1
101	Human Diseases	Neurodegenerative disease	hsa05022	Pathways of neurodegeneration - multiple diseases	1/30	483/8843	0.815089	0.815089	0.815089	GRM1	1
